# Supplementary material for: The splicing regulators TIA1 and TIAL1 are required for the expression of the DNA damage repair machinery during B cell lymphopoiesis
Source: Cell Rep. 2022 Dec 20;41(12):111869. doi: 10.1016/j.celrep.2022.111869 (PMC9794549; doi:10.1016/j.celrep.2022.111869)
Supplement: Table S1. Differential expression analysis with DESeq2, related to Figures 4 and S2 [file mmc2.xlsx]

## Sheet: Gene expression analysis DESeq2
	ensembl_gene_id	baseMean	log2FoldChange	lfcSE	stat	pvalue	padj	external_gene_name	chromosome_name
2006	ENSMUSG00000020474	662.579	-2.57209	0.150226	-17.1214	1.03e-65	1e-61	Polm	11
11086	ENSMUSG00000053310	5163.49	-3.78397	0.243912	-15.5136	2.81e-54	1.83e-50	Nrgn	9
54	ENSMUSG00000000402	421.016	-3.80516	0.246564	-15.4327	9.86e-54	4.82e-50	Egfl6	X
13855	ENSMUSG00000079853	225.627	-5.79425	0.37739	-15.3535	3.36e-53	1.31e-49	Klra1	6
12583	ENSMUSG00000067149	1903.33	-6.68204	0.47375	-14.1046	3.56e-45	1.16e-41	Jchain	5
12317	ENSMUSG00000064267	3697.1	-3.34464	0.240265	-13.9206	4.75e-44	1.33e-40	Hvcn1	5
14280	ENSMUSG00000083161	1982.01	2.51064	0.181579	13.8267	1.76e-43	4.3e-40	Gm11427	11
8465	ENSMUSG00000038421	3572.52	-2.91199	0.211832	-13.7467	5.33e-43	1.16e-39	Fcrla	1
864	ENSMUSG00000006782	8036.51	-1.61705	0.121912	-13.2641	3.74e-40	7.32e-37	Cnp	11
9271	ENSMUSG00000041408	6955.83	-3.22701	0.245636	-13.1374	2.01e-39	3.58e-36	Wapl	14
121	ENSMUSG00000000957	988.412	-2.29635	0.176285	-13.0264	8.67e-39	1.41e-35	Mmp14	14
2945	ENSMUSG00000022594	1429.03	1.44459	0.114208	12.6488	1.14e-36	1.48e-33	Lynx1	15
6673	ENSMUSG00000032050	10455.7	-1.56521	0.12917	-12.1175	8.53e-34	1.04e-30	Rdx	9
9457	ENSMUSG00000042228	7618.83	-1.33368	0.112551	-11.8496	2.16e-32	2.49e-29	Lyn	4
5074	ENSMUSG00000028266	3006.41	-2.22176	0.192708	-11.5292	9.4e-31	9.2e-28	Lmo4	3
3077	ENSMUSG00000022884	19710.5	2.07744	0.181434	11.4501	2.35e-30	2.19e-27	Eif4a2	16
4702	ENSMUSG00000027347	791.761	-4.23393	0.369966	-11.4441	2.52e-30	2.24e-27	Rasgrp1	2
4449	ENSMUSG00000026770	760.778	-2.87538	0.252479	-11.3886	4.77e-30	4.06e-27	Il2ra	2
2239	ENSMUSG00000020937	151.188	-4.67328	0.411683	-11.3517	7.28e-30	5.7e-27	Plcd3	11
995	ENSMUSG00000009350	3787.87	-5.04375	0.466428	-10.8136	2.97e-27	2.08e-24	Mpo	11
6336	ENSMUSG00000031333	4353.95	-1.40347	0.135579	-10.3517	4.11e-25	2.51e-22	Abcb7	X
3555	ENSMUSG00000024593	149.393	-6.32139	0.612514	-10.3204	5.7e-25	3.38e-22	Megf10	18
7037	ENSMUSG00000032997	185.381	-5.17785	0.514071	-10.0723	7.33e-24	4.1e-21	Chpf	1
3480	ENSMUSG00000024402	96.2911	4.68164	0.470267	9.95527	2.39e-23	1.3e-20	Lta	17
5470	ENSMUSG00000029084	822.273	-2.66138	0.274084	-9.71009	2.73e-22	1.34e-19	Cd38	5
10910	ENSMUSG00000052013	253.158	-4.49225	0.466787	-9.62376	6.35e-22	3.03e-19	Btla	16
290	ENSMUSG00000002083	230.481	2.68822	0.279822	9.60687	7.48e-22	3.4e-19	Bbc3	7
2293	ENSMUSG00000021072	2519.87	-1.50497	0.156653	-9.60704	7.47e-22	3.4e-19	Tmx1	12
2337	ENSMUSG00000021185	1344.64	2.26108	0.235645	9.59525	8.37e-22	3.64e-19	Dglucy	12
4093	ENSMUSG00000025938	167.171	-5.03993	0.527732	-9.55016	1.29e-21	5.51e-19	Slco5a1	1
7820	ENSMUSG00000036093	7797.26	-1.2818	0.134718	-9.51469	1.82e-21	7.59e-19	Arl5a	2
9063	ENSMUSG00000040520	2087.12	-1.34426	0.143801	-9.34803	8.93e-21	3.64e-18	Manea	4
1496	ENSMUSG00000018168	5482.52	-3.18411	0.344759	-9.23574	2.57e-20	1e-17	Ikzf3	11
11957	ENSMUSG00000061086	6594.61	-2.56741	0.280644	-9.14826	5.79e-20	2.22e-17	Myl4	11
6736	ENSMUSG00000032231	402.963	-3.49995	0.383577	-9.1245	7.21e-20	2.71e-17	Anxa2	9
8018	ENSMUSG00000036928	876.026	1.95371	0.215403	9.07003	1.19e-19	4.39e-17	Stag3	5
4244	ENSMUSG00000026285	166.265	-4.42397	0.492216	-8.98787	2.52e-19	8.97e-17	Pdcd1	1
5243	ENSMUSG00000028644	273.218	-3.52421	0.396212	-8.89477	5.85e-19	2.05e-16	Ermap	4
6899	ENSMUSG00000032556	11596.5	1.68499	0.190488	8.84568	9.1e-19	3.12e-16	Bfsp2	9
1836	ENSMUSG00000020125	687.531	-5.27843	0.597586	-8.83292	1.02e-18	3.44e-16	Elane	10
10501	ENSMUSG00000048897	2946.33	-1.00972	0.11601	-8.70375	3.21e-18	1.05e-15	Zfp710	7
7182	ENSMUSG00000033624	1911.4	-1.24867	0.144297	-8.65352	4.99e-18	1.6e-15	Pdpr	8
6328	ENSMUSG00000031309	5318.33	-1.6149	0.186833	-8.64353	5.45e-18	1.72e-15	Rps6ka3	X
555	ENSMUSG00000004098	195.386	-4.23863	0.491049	-8.63178	6.04e-18	1.88e-15	Col5a3	9
9635	ENSMUSG00000042978	10425.9	-0.879296	0.103007	-8.53626	1.39e-17	4.17e-15	Sbk1	7
490	ENSMUSG00000003518	317.475	-2.30178	0.271939	-8.46435	2.58e-17	7.64e-15	Dusp3	11
6499	ENSMUSG00000031700	323.391	1.66211	0.196547	8.45654	2.75e-17	8.04e-15	Gpt2	8
13061	ENSMUSG00000072620	489.35	-2.6565	0.314211	-8.45453	2.8e-17	8.06e-15	Slfn2	11
9518	ENSMUSG00000042474	231.759	-4.84723	0.57907	-8.37072	5.73e-17	1.62e-14	Fcmr	1
1832	ENSMUSG00000020120	1199.99	-1.9672	0.235767	-8.34381	7.19e-17	2.01e-14	Plek	11
2967	ENSMUSG00000022659	103.927	-4.92005	0.591579	-8.31681	9.04e-17	2.42e-14	Gcsam	16
4495	ENSMUSG00000026843	1057.25	-1.49248	0.179965	-8.29315	1.1e-16	2.92e-14	Fubp3	2
3780	ENSMUSG00000025103	3349.71	-0.955457	0.115628	-8.26319	1.42e-16	3.7e-14	Btbd1	7
2157	ENSMUSG00000020788	22307.9	-1.03453	0.125404	-8.24959	1.59e-16	4.04e-14	Atp2a3	11
4564	ENSMUSG00000026994	242.772	2.51699	0.305817	8.23038	1.87e-16	4.68e-14	Galnt3	2
1763	ENSMUSG00000019978	11208.4	-1.12216	0.136571	-8.21669	2.09e-16	5.18e-14	Epb41l2	10
8762	ENSMUSG00000039405	60.1855	-3.61873	0.441576	-8.19502	2.51e-16	6.13e-14	Prss23	7
9710	ENSMUSG00000043505	1082.81	1.39736	0.170775	8.1825	2.78e-16	6.72e-14	Gimap5	6
4204	ENSMUSG00000026193	2584.54	-2.42111	0.296303	-8.17108	3.06e-16	7.21e-14	Fn1	1
12250	ENSMUSG00000063714	113.212	-2.58195	0.317093	-8.14258	3.87e-16	9.01e-14	Sp3os	2
11578	ENSMUSG00000057531	1904.17	-0.905036	0.111854	-8.09121	5.91e-16	1.34e-13	Dtnbp1	13
1610	ENSMUSG00000019027	1620.98	2.33638	0.290275	8.04884	8.36e-16	1.86e-13	Dnah1	14
9160	ENSMUSG00000040850	5953.1	-0.800059	0.099952	-8.00443	1.2e-15	2.61e-13	Psme4	11
9243	ENSMUSG00000041272	317.593	-4.21171	0.527848	-7.97902	1.47e-15	3.17e-13	Tox	4
8619	ENSMUSG00000038893	2092.69	-0.96518	0.121228	-7.96171	1.7e-15	3.61e-13	Fam117a	11
2897	ENSMUSG00000022504	652.704	-2.75075	0.345857	-7.95344	1.81e-15	3.82e-13	Ciita	16
11599	ENSMUSG00000057729	208.127	-5.16021	0.649985	-7.93896	2.04e-15	4.24e-13	Prtn3	10
6229	ENSMUSG00000031015	4857.21	-1.23631	0.15621	-7.91442	2.48e-15	5.12e-13	Swap70	7
936	ENSMUSG00000008193	7164.41	-1.39931	0.177002	-7.90562	2.67e-15	5.43e-13	Spib	7
8988	ENSMUSG00000040270	26475	-0.995539	0.127013	-7.83807	4.58e-15	9.23e-13	Bach2	4
4925	ENSMUSG00000027939	717.944	2.61816	0.334483	7.82749	4.98e-15	9.94e-13	Nup210l	3
4148	ENSMUSG00000026072	161.615	-3.5392	0.452263	-7.82555	5.05e-15	9.99e-13	Il1r1	1
11399	ENSMUSG00000055980	795.062	-2.80254	0.358829	-7.81023	5.71e-15	1.12e-12	Irs1	1
698	ENSMUSG00000005474	1228.09	2.65888	0.34075	7.80303	6.04e-15	1.17e-12	Myl10	5
17503	ENSMUSG00000105646	1053.99	-2.15546	0.277152	-7.7772	7.41e-15	1.42e-12	Gm30211	6
9006	ENSMUSG00000040328	128.142	2.33049	0.300592	7.75301	8.97e-15	1.7e-12	Olfr56	11
11378	ENSMUSG00000055805	10627	-1.15448	0.149278	-7.73377	1.04e-14	1.96e-12	Fmnl1	11
17874	ENSMUSG00000107481	266.305	1.79772	0.233347	7.70409	1.32e-14	2.46e-12	4833403J16Rik	6
9233	ENSMUSG00000041231	954.732	-1.29358	0.168509	-7.67664	1.63e-14	2.99e-12	Ublcp1	11
12860	ENSMUSG00000070461	223.385	1.48008	0.192907	7.6725	1.69e-14	3.06e-12	9230112E08Rik	2
2261	ENSMUSG00000021000	4149.63	-1.56487	0.206289	-7.58582	3.3e-14	5.65e-12	Mia2	12
2266	ENSMUSG00000021012	6905.56	-0.750107	0.09889	-7.58526	3.32e-14	5.65e-12	Zc3h14	12
9236	ENSMUSG00000041237	94.3088	-4.6991	0.621368	-7.56252	3.95e-14	6.61e-12	Pklr	3
9977	ENSMUSG00000045273	1085.77	-1.83601	0.24429	-7.51568	5.66e-14	9.39e-12	Cenph	13
7556	ENSMUSG00000034959	455.713	-1.43634	0.19142	-7.50357	6.21e-14	1.02e-11	Rubcnl	14
7868	ENSMUSG00000036295	148.961	-2.96966	0.396156	-7.49619	6.57e-14	1.07e-11	Lrrn3	12
4821	ENSMUSG00000027639	2158.08	-1.58684	0.212139	-7.48022	7.42e-14	1.2e-11	Samhd1	2
10644	ENSMUSG00000049916	2441.54	0.945604	0.126659	7.46576	8.28e-14	1.33e-11	2610318N02Rik	16
9052	ENSMUSG00000040466	550.567	-1.39684	0.187261	-7.45928	8.7e-14	1.38e-11	Blvrb	7
7920	ENSMUSG00000036533	2738.15	-0.966431	0.129798	-7.44567	9.65e-14	1.52e-11	Cdc42ep3	17
4902	ENSMUSG00000027863	179.353	-4.2977	0.578109	-7.43407	1.05e-13	1.65e-11	Cd2	3
1083	ENSMUSG00000011256	951.671	-2.05125	0.277347	-7.39596	1.4e-13	2.18e-11	Adam19	11
10311	ENSMUSG00000047604	679.919	-1.35556	0.183552	-7.38518	1.52e-13	2.33e-11	Frat2	19
8568	ENSMUSG00000038733	14770.6	-0.819267	0.111096	-7.37441	1.65e-13	2.48e-11	Wdr26	1
3517	ENSMUSG00000024507	3823.76	-0.939663	0.127649	-7.36132	1.82e-13	2.72e-11	Hsd17b4	18
13118	ENSMUSG00000073079	681.785	-1.19075	0.161937	-7.35317	1.94e-13	2.87e-11	Srp54a	12
5620	ENSMUSG00000029432	756.519	-1.58153	0.21532	-7.34504	2.06e-13	3.03e-11	Nipsnap2	5
2969	ENSMUSG00000022663	2470.4	-1.31415	0.179331	-7.32805	2.34e-13	3.41e-11	Atg3	16
3032	ENSMUSG00000022791	2032.67	-1.30992	0.178905	-7.32189	2.45e-13	3.54e-11	Tnk2	16
9649	ENSMUSG00000043067	2189.76	-1.10352	0.150832	-7.31621	2.55e-13	3.67e-11	Dpy19l1	9
11364	ENSMUSG00000055717	2697.76	-1.16089	0.159104	-7.29646	2.95e-13	4.16e-11	Slain1	14
8773	ENSMUSG00000039458	3023.42	-0.84859	0.116448	-7.28727	3.16e-13	4.42e-11	Mtmr12	15
5369	ENSMUSG00000028893	382.717	1.61433	0.221995	7.27195	3.54e-13	4.92e-11	Sesn2	4
2347	ENSMUSG00000021203	2178.12	-1.35879	0.186908	-7.26984	3.6e-13	4.96e-11	Otub2	12
1865	ENSMUSG00000020183	3402.38	-1.68833	0.232927	-7.24833	4.22e-13	5.77e-11	Cpm	10
1773	ENSMUSG00000019996	2987.72	-0.955378	0.132061	-7.23438	4.68e-13	6.36e-11	Map7	10
6913	ENSMUSG00000032579	393.593	1.65261	0.228675	7.22687	4.94e-13	6.67e-11	Hemk1	9
1602	ENSMUSG00000018931	1034.54	-1.41477	0.196605	-7.19602	6.2e-13	8.31e-11	Natd1	11
9642	ENSMUSG00000043019	5727.89	-0.769823	0.107008	-7.19406	6.29e-13	8.37e-11	Edem3	1
4381	ENSMUSG00000026618	4329.64	-1.18208	0.164715	-7.17649	7.15e-13	9.46e-11	Iars2	1
8911	ENSMUSG00000039981	612.985	-3.4163	0.476523	-7.16921	7.54e-13	9.91e-11	Zc3h12d	10
6346	ENSMUSG00000031357	1308.7	-1.41313	0.19736	-7.16018	8.06e-13	1.05e-10	Syap1	X
13171	ENSMUSG00000073538	430.3	2.15061	0.300593	7.15456	8.39e-13	1.08e-10	E330020D12Rik	1
9025	ENSMUSG00000040387	185.367	-5.66039	0.791107	-7.15503	8.37e-13	1.08e-10	Klhl32	4
5204	ENSMUSG00000028565	587.403	-2.18672	0.306195	-7.14159	9.23e-13	1.18e-10	Nfia	4
15510	ENSMUSG00000091649	111.257	-2.91201	0.40895	-7.12071	1.07e-12	1.36e-10	Phf11b	14
7695	ENSMUSG00000035547	603.441	-1.36703	0.192684	-7.09466	1.3e-12	1.64e-10	Capn5	7
172	ENSMUSG00000001281	232.852	-2.87093	0.404914	-7.09024	1.34e-12	1.68e-10	Itgb7	15
8642	ENSMUSG00000038990	2026.59	-0.840769	0.119333	-7.04555	1.85e-12	2.29e-10	Cables2	2
6038	ENSMUSG00000030577	5184.24	-2.03731	0.289492	-7.03755	1.96e-12	2.41e-10	Cd22	7
13186	ENSMUSG00000073633	141.121	1.75837	0.250418	7.02176	2.19e-12	2.68e-10	Fbxo36	1
3643	ENSMUSG00000024810	406.907	-3.1717	0.452315	-7.01215	2.35e-12	2.85e-10	Il33	19
3325	ENSMUSG00000024068	4761	-0.800955	0.114556	-6.99182	2.71e-12	3.28e-10	Spast	17
17590	ENSMUSG00000106031	31.377	-8.24734	1.18069	-6.98519	2.84e-12	3.42e-10	Gm8848	6
8467	ENSMUSG00000038425	1265.87	1.47119	0.211048	6.97087	3.15e-12	3.76e-10	Poli	18
4369	ENSMUSG00000026594	3844.85	-1.29174	0.185945	-6.9469	3.73e-12	4.43e-10	Ralgps2	1
7480	ENSMUSG00000034708	1658.92	-1.33404	0.192285	-6.93786	3.98e-12	4.69e-10	Grn	11
3322	ENSMUSG00000024065	804.467	2.10905	0.304238	6.93223	4.14e-12	4.83e-10	Ehd3	17
8860	ENSMUSG00000039783	244.78	-1.96712	0.284954	-6.90328	5.08e-12	5.85e-10	Kmo	1
8295	ENSMUSG00000037944	645.552	-1.68931	0.245142	-6.89113	5.53e-12	6.32e-10	Ccr7	11
7010	ENSMUSG00000032867	1365.23	-1.06087	0.154137	-6.88264	5.88e-12	6.65e-10	Fbxw8	5
12205	ENSMUSG00000063354	55.9243	3.19971	0.465196	6.87819	6.06e-12	6.82e-10	Slc39a4	15
9433	ENSMUSG00000042129	814.728	-1.85671	0.270195	-6.87175	6.34e-12	7.09e-10	Rassf4	6
9456	ENSMUSG00000042225	2675.89	-0.95651	0.139222	-6.87037	6.4e-12	7.12e-10	Ammecr1	X
559	ENSMUSG00000004113	791.239	2.384	0.348505	6.84064	7.88e-12	8.66e-10	Cacna1b	2
614	ENSMUSG00000004698	2527.35	-1.90526	0.278547	-6.83999	7.92e-12	8.66e-10	Hdac9	12
5021	ENSMUSG00000028132	58.2181	-7.12107	1.04337	-6.82506	8.79e-12	9.56e-10	Tlcd4	3
8066	ENSMUSG00000037104	698.598	-0.984084	0.144518	-6.8094	9.8e-12	1.06e-09	Socs5	17
458	ENSMUSG00000003316	8637.97	-0.840133	0.123412	-6.80752	9.93e-12	1.07e-09	Glg1	8
1384	ENSMUSG00000016756	1003.3	-1.72182	0.253449	-6.79355	1.09e-11	1.17e-09	Cmah	13
11842	ENSMUSG00000059970	2635.44	-1.55146	0.228696	-6.78393	1.17e-11	1.24e-09	Hspa2	12
8169	ENSMUSG00000037458	9020.02	-1.0005	0.147739	-6.77205	1.27e-11	1.34e-09	Azin1	15
3953	ENSMUSG00000025509	2565.48	-0.806471	0.11957	-6.74476	1.53e-11	1.6e-09	Pnpla2	7
4391	ENSMUSG00000026639	730.796	1.10494	0.163981	6.73826	1.6e-11	1.67e-09	Lamb3	1
1230	ENSMUSG00000015053	64.7754	-5.10878	0.760374	-6.71878	1.83e-11	1.89e-09	Gata2	6
5129	ENSMUSG00000028412	937.079	-1.21258	0.181497	-6.681	2.37e-11	2.43e-09	Slc44a1	4
5708	ENSMUSG00000029603	224.253	-2.65497	0.397977	-6.67116	2.54e-11	2.57e-09	Dtx1	5
707	ENSMUSG00000005533	2012.81	-0.945549	0.141891	-6.66392	2.67e-11	2.69e-09	Igf1r	7
6459	ENSMUSG00000031608	1885.35	-1.09449	0.164547	-6.65153	2.9e-11	2.9e-09	Galnt7	8
5156	ENSMUSG00000028459	5497.32	-1.6032	0.242383	-6.61432	3.73e-11	3.69e-09	Cd72	4
2286	ENSMUSG00000021061	571.391	-3.23131	0.488473	-6.61512	3.71e-11	3.69e-09	Sptb	12
11447	ENSMUSG00000056399	71.179	-7.9713	1.20644	-6.60731	3.91e-11	3.85e-09	Prss34	17
11045	ENSMUSG00000053025	29.7597	-8.17075	1.23718	-6.60434	3.99e-11	3.91e-09	Sv2b	7
8411	ENSMUSG00000038264	346.944	1.97501	0.299148	6.60211	4.05e-11	3.95e-09	Sema7a	9
4712	ENSMUSG00000027366	2119.57	-0.966711	0.146618	-6.5934	4.3e-11	4.14e-09	Sppl2a	2
8212	ENSMUSG00000037622	3267.96	-0.824482	0.125683	-6.56002	5.38e-11	5.16e-09	Wdtc1	4
7703	ENSMUSG00000035578	295.632	1.64228	0.250455	6.55719	5.48e-11	5.23e-09	Iqcg	16
6795	ENSMUSG00000032350	4891.62	-0.958102	0.14642	-6.5435	6.01e-11	5.71e-09	Gclc	9
6432	ENSMUSG00000031543	466.687	-2.02006	0.309739	-6.52182	6.95e-11	6.53e-09	Ank1	8
2037	ENSMUSG00000020536	2131.4	-0.996232	0.154926	-6.43036	1.27e-10	1.18e-08	Llgl1	11
9695	ENSMUSG00000043415	1286.32	-1.44986	0.22622	-6.40904	1.46e-10	1.34e-08	Otud1	2
8191	ENSMUSG00000037541	28.7651	-7.39813	1.15576	-6.4011	1.54e-10	1.4e-08	Shank2	7
9510	ENSMUSG00000042444	4831.78	-1.04787	0.164106	-6.38532	1.71e-10	1.54e-08	Mindy2	9
6191	ENSMUSG00000030882	274.953	2.93876	0.460774	6.37786	1.8e-10	1.6e-08	Dnhd1	7
9375	ENSMUSG00000041872	34.3432	5.72203	0.89725	6.3773	1.8e-10	1.6e-08	Il17f	1
6233	ENSMUSG00000031024	197.563	1.55874	0.244753	6.3686	1.91e-10	1.69e-08	Denn2b	7
4673	ENSMUSG00000027293	2565.3	-1.52647	0.239721	-6.36771	1.92e-10	1.69e-08	Ehd4	2
1182	ENSMUSG00000014453	4270.86	-1.35148	0.212295	-6.36605	1.94e-10	1.7e-08	Blk	14
2733	ENSMUSG00000022132	37.0195	-4.62137	0.726434	-6.36172	2e-10	1.74e-08	Cldn10	14
9406	ENSMUSG00000041997	9263.26	-0.715647	0.112608	-6.35518	2.08e-10	1.8e-08	Tlk1	2
4678	ENSMUSG00000027303	4479.9	-0.910148	0.143602	-6.33798	2.33e-10	2e-08	Ptpra	2
5955	ENSMUSG00000030313	4516.42	-1.40476	0.221754	-6.33477	2.38e-10	2.03e-08	Dennd5b	6
1046	ENSMUSG00000010142	3567.39	-1.33376	0.210694	-6.33032	2.45e-10	2.08e-08	Tnfrsf13b	11
568	ENSMUSG00000004266	12134.1	-1.33124	0.210372	-6.32803	2.48e-10	2.1e-08	Ptpn6	6
17727	ENSMUSG00000106762	38.0875	6.90426	1.0936	6.3133	2.73e-10	2.3e-08	4930478P22Rik	5
6388	ENSMUSG00000031450	33.4574	5.15929	0.817999	6.30721	2.84e-10	2.39e-08	Grk1	8
7551	ENSMUSG00000034940	3562.24	-0.76913	0.12198	-6.30539	2.87e-10	2.4e-08	Synrg	11
2782	ENSMUSG00000022246	1632.01	1.16478	0.184996	6.29624	3.05e-10	2.54e-08	Rai14	15
12709	ENSMUSG00000068747	941.287	-1.48461	0.236001	-6.29069	3.16e-10	2.62e-08	Sort1	3
7187	ENSMUSG00000033653	1490	-1.31012	0.208467	-6.28455	3.29e-10	2.71e-08	Vps8	16
9533	ENSMUSG00000042514	193.428	-1.68459	0.268894	-6.26489	3.73e-10	3.07e-08	Klhl14	18
4684	ENSMUSG00000027313	94.0342	3.57486	0.570833	6.26253	3.79e-10	3.1e-08	Chac1	2
4122	ENSMUSG00000026012	60.9048	-4.78158	0.764779	-6.25224	4.05e-10	3.3e-08	Cd28	1
4384	ENSMUSG00000026626	15276.7	-0.774467	0.123942	-6.24863	4.14e-10	3.36e-08	Ppp2r5a	1
4900	ENSMUSG00000027858	1982.41	-0.740925	0.118671	-6.24351	4.28e-10	3.46e-08	Tspan2	3
10103	ENSMUSG00000046157	6646.35	-1.23795	0.198311	-6.24248	4.31e-10	3.47e-08	Tmem229b	12
15262	ENSMUSG00000089718	185.085	2.19636	0.351999	6.23969	4.38e-10	3.52e-08	2310075C17Rik	9
5359	ENSMUSG00000028874	195.967	-3.37305	0.541581	-6.22816	4.72e-10	3.77e-08	Fgr	4
6033	ENSMUSG00000030555	140.825	2.04012	0.32846	6.21115	5.26e-10	4.17e-08	Ttc23	7
3752	ENSMUSG00000025026	4794.5	-0.881699	0.142201	-6.20039	5.63e-10	4.44e-08	Add3	19
3593	ENSMUSG00000024681	42.7674	-5.11491	0.827105	-6.18411	6.25e-10	4.89e-08	Ms4a3	19
1186	ENSMUSG00000014503	183.962	2.14089	0.346262	6.18286	6.3e-10	4.91e-08	Pkd2l2	18
55	ENSMUSG00000000409	2034.2	-1.45345	0.235218	-6.17915	6.44e-10	5e-08	Lck	4
11900	ENSMUSG00000060487	50.5335	-6.05828	0.980929	-6.17607	6.57e-10	5.08e-08	Samd5	10
8625	ENSMUSG00000038910	6409.92	-0.959535	0.155469	-6.17189	6.75e-10	5.2e-08	Plcl2	17
3581	ENSMUSG00000024664	425.853	1.6229	0.263092	6.16857	6.89e-10	5.29e-08	Fads3	19
6994	ENSMUSG00000032818	114.542	-5.33313	0.865454	-6.16223	7.17e-10	5.48e-08	Loxhd1	18
13290	ENSMUSG00000074364	3408.49	-1.19906	0.194883	-6.15274	7.62e-10	5.8e-08	Ehd2	7
2958	ENSMUSG00000022634	1490.51	-0.921769	0.149993	-6.14541	7.98e-10	6.05e-08	Yaf2	15
968	ENSMUSG00000008843	34.7896	-5.94895	0.968535	-6.14222	8.14e-10	6.15e-08	Cldn13	5
5774	ENSMUSG00000029776	3246.33	-0.647973	0.10569	-6.13089	8.74e-10	6.58e-08	Hibadh	6
15360	ENSMUSG00000090214	230.84	2.18246	0.356532	6.12136	9.28e-10	6.93e-08	Gm15657	16
4400	ENSMUSG00000026656	822.618	-1.2705	0.207839	-6.11293	9.78e-10	7.28e-08	Fcgr2b	1
2550	ENSMUSG00000021703	3946.11	-1.46819	0.240251	-6.11109	9.9e-10	7.34e-08	Serinc5	13
13782	ENSMUSG00000079293	54.06	-3.58185	0.58765	-6.09521	1.09e-09	8.07e-08	Clec7a	6
3239	ENSMUSG00000023883	3400.36	-0.772377	0.126989	-6.08223	1.19e-09	8.72e-08	Phf10	17
3908	ENSMUSG00000025402	194.937	-1.39145	0.229057	-6.07468	1.24e-09	9.11e-08	Nab2	10
8463	ENSMUSG00000038416	2023.81	-1.3705	0.225803	-6.06945	1.28e-09	9.37e-08	Cdc16	8
4630	ENSMUSG00000027200	50.9361	3.13419	0.516569	6.06733	1.3e-09	9.46e-08	Sema6d	2
4524	ENSMUSG00000026915	18173.1	-0.724875	0.11961	-6.06033	1.36e-09	9.85e-08	Strbp	2
7213	ENSMUSG00000033752	1248.08	1.15538	0.190676	6.05941	1.37e-09	9.87e-08	Mnd1	3
1774	ENSMUSG00000019998	1758.64	-0.933686	0.1543	-6.05109	1.44e-09	1.04e-07	Stx7	10
6800	ENSMUSG00000032366	1658.32	-0.746137	0.123351	-6.04887	1.46e-09	1.05e-07	Tpm1	9
3316	ENSMUSG00000024053	334.055	-2.85646	0.472734	-6.04241	1.52e-09	1.08e-07	Emilin2	17
8421	ENSMUSG00000038291	2021.72	-0.935459	0.155166	-6.02878	1.65e-09	1.18e-07	Snx25	8
6356	ENSMUSG00000031378	3439.9	-0.662104	0.109871	-6.02617	1.68e-09	1.19e-07	Abcd1	X
5740	ENSMUSG00000029672	2766.39	-1.04757	0.173834	-6.02625	1.68e-09	1.19e-07	Fam3c	6
7391	ENSMUSG00000034377	1077.05	-1.00755	0.167781	-6.00518	1.91e-09	1.34e-07	Tulp4	17
469	ENSMUSG00000003379	21507.2	-1.10384	0.183878	-6.00311	1.94e-09	1.35e-07	Cd79a	7
4661	ENSMUSG00000027263	2037.24	-1.04783	0.174721	-5.99715	2.01e-09	1.4e-07	Tubgcp4	2
18387	ENSMUSG00000110605	524.543	1.24608	0.208328	5.98133	2.21e-09	1.54e-07	Gm32856	8
355	ENSMUSG00000002565	375.975	-1.07381	0.180228	-5.95809	2.55e-09	1.76e-07	Scin	12
9265	ENSMUSG00000041361	216.313	-3.78423	0.636136	-5.94878	2.7e-09	1.86e-07	Myzap	9
11617	ENSMUSG00000057914	190.547	2.17374	0.366108	5.93745	2.89e-09	1.97e-07	Cacnb2	2
7109	ENSMUSG00000033287	337.558	1.15868	0.195149	5.93739	2.9e-09	1.97e-07	Kctd17	15
1809	ENSMUSG00000020078	2346.87	-0.814122	0.13709	-5.93861	2.87e-09	1.97e-07	Vps26a	10
8715	ENSMUSG00000039217	142.961	-3.24634	0.547184	-5.93281	2.98e-09	2.02e-07	Il18	9
11250	ENSMUSG00000054693	9038.83	-0.869013	0.147151	-5.9056	3.51e-09	2.37e-07	Adam10	9
9088	ENSMUSG00000040613	1557.43	-1.30215	0.220599	-5.90279	3.57e-09	2.4e-07	Apobec1	6
694	ENSMUSG00000005447	2229.4	-1.25813	0.213177	-5.90181	3.6e-09	2.4e-07	Pafah1b3	7
6844	ENSMUSG00000032440	5386.9	-0.56152	0.0951438	-5.90181	3.6e-09	2.4e-07	Tgfbr2	9
6020	ENSMUSG00000030518	64.2571	-2.69695	0.457208	-5.89875	3.66e-09	2.44e-07	Fam189a1	7
11897	ENSMUSG00000060470	2447.32	1.61655	0.2745	5.88908	3.88e-09	2.58e-07	Adgrg3	8
4172	ENSMUSG00000026117	767.386	-1.18911	0.202074	-5.88456	3.99e-09	2.64e-07	Zap70	1
14597	ENSMUSG00000085168	581.088	2.42868	0.412936	5.88149	4.07e-09	2.68e-07	Gm16252	9
4146	ENSMUSG00000026069	62.8313	-3.78383	0.645171	-5.86485	4.5e-09	2.95e-07	Il1rl1	1
10746	ENSMUSG00000050697	1490.45	-0.668993	0.114125	-5.86195	4.57e-09	2.98e-07	Prkaa1	15
2591	ENSMUSG00000021792	784.131	1.19262	0.203448	5.86204	4.57e-09	2.98e-07	Prxl2a	14
6581	ENSMUSG00000031861	621.066	-1.49287	0.25488	-5.85715	4.71e-09	3.06e-07	Lpar2	8
484	ENSMUSG00000003452	506.411	0.99417	0.169973	5.84898	4.95e-09	3.2e-07	Bicd1	6
17095	ENSMUSG00000103756	505.962	2.03441	0.348349	5.84013	5.22e-09	3.37e-07	Gm37285	1
3255	ENSMUSG00000023926	69.87	-2.9804	0.510845	-5.83426	5.4e-09	3.48e-07	Rhag	17
12794	ENSMUSG00000069833	3246.82	-2.24642	0.38538	-5.82909	5.57e-09	3.58e-07	Ahnak	19
5301	ENSMUSG00000028758	1173.25	2.35085	0.403422	5.82727	5.63e-09	3.6e-07	Kif17	4
14535	ENSMUSG00000084866	203.223	3.11866	0.53537	5.82525	5.7e-09	3.64e-07	A930006K02Rik	16
3251	ENSMUSG00000023918	15.7612	7.62123	1.31073	5.81449	6.08e-09	3.86e-07	Adgrf4	17
15351	ENSMUSG00000090150	854.665	0.91913	0.158262	5.80764	6.34e-09	3.99e-07	Acad11	9
14898	ENSMUSG00000086665	91.8653	3.28549	0.56594	5.80536	6.42e-09	4.03e-07	Gm13067	4
9346	ENSMUSG00000041762	662.745	-1.50056	0.258534	-5.80412	6.47e-09	4.05e-07	Gpr155	2
10528	ENSMUSG00000049103	479.381	-2.9718	0.513057	-5.79233	6.94e-09	4.33e-07	Ccr2	9
8360	ENSMUSG00000038127	6514.11	-0.563323	0.0974477	-5.78078	7.44e-09	4.6e-07	Ccdc50	16
9000	ENSMUSG00000040314	135.271	-4.52602	0.78289	-5.78117	7.42e-09	4.6e-07	Ctsg	14
18714	ENSMUSG00000112922	131.176	2.59797	0.452062	5.74693	9.09e-09	5.61e-07	Gm47572	10
12264	ENSMUSG00000063820	63.1186	4.09388	0.712778	5.74356	9.27e-09	5.7e-07	Arl9	5
15334	ENSMUSG00000090086	667.876	2.92684	0.509859	5.74049	9.44e-09	5.79e-07	AI480526	5
18209	ENSMUSG00000109489	84.0247	4.69503	0.820255	5.72387	1.04e-08	6.37e-07	Gm7451	8
5226	ENSMUSG00000028614	2702.47	-1.2157	0.212604	-5.71812	1.08e-08	6.57e-07	Ndc1	4
3432	ENSMUSG00000024290	19494.7	-0.547144	0.0957524	-5.71415	1.1e-08	6.7e-07	Rock1	18
1644	ENSMUSG00000019326	25.6749	7.59814	1.33262	5.70165	1.19e-08	7.17e-07	Aoc3	11
7314	ENSMUSG00000034152	3425.88	-0.629135	0.11081	-5.67758	1.37e-08	8.18e-07	Exoc3	13
2389	ENSMUSG00000021281	279.518	-2.69639	0.475904	-5.66583	1.46e-08	8.73e-07	Tnfaip2	12
5376	ENSMUSG00000028906	5590.28	-0.803207	0.141805	-5.66417	1.48e-08	8.77e-07	Epb41	4
10930	ENSMUSG00000052160	462.062	-2.04587	0.361201	-5.66409	1.48e-08	8.77e-07	Pld4	12
2998	ENSMUSG00000022711	2226.25	0.674134	0.119065	5.66189	1.5e-08	8.85e-07	Pmm2	16
6643	ENSMUSG00000031985	3096.39	-0.588062	0.103987	-5.65517	1.56e-08	9.18e-07	Gnpat	8
11932	ENSMUSG00000060733	3147.78	-0.83173	0.147107	-5.65392	1.57e-08	9.22e-07	Ipmk	10
4429	ENSMUSG00000026727	1476.74	-1.32466	0.234691	-5.64426	1.66e-08	9.72e-07	Rsu1	2
1580	ENSMUSG00000018796	4019.18	0.879022	0.156007	5.6345	1.76e-08	1.02e-06	Acsl1	8
15405	ENSMUSG00000090625	469.001	-0.894774	0.159139	-5.62259	1.88e-08	1.09e-06	Gm20721	2
17958	ENSMUSG00000108037	44.2668	3.64075	0.648137	5.61725	1.94e-08	1.12e-06	Gm44597	6
6970	ENSMUSG00000032737	870.988	-1.57402	0.280287	-5.61574	1.96e-08	1.13e-06	Inppl1	7
10638	ENSMUSG00000049881	463.527	1.02813	0.183368	5.60692	2.06e-08	1.18e-06	2810025M15Rik	1
1617	ENSMUSG00000019087	2381.48	-1.02336	0.182718	-5.60075	2.13e-08	1.22e-06	Atp6ap1	X
12149	ENSMUSG00000062901	10446.8	-1.14691	0.205004	-5.59461	2.21e-08	1.26e-06	Klhl24	16
9673	ENSMUSG00000043252	1715.56	-0.882903	0.157991	-5.5883	2.29e-08	1.3e-06	Tmem64	4
12318	ENSMUSG00000064280	33.7145	-5.9195	1.05963	-5.58636	2.32e-08	1.31e-06	Ccdc146	5
718	ENSMUSG00000005615	1746.99	-0.856722	0.153386	-5.58541	2.33e-08	1.31e-06	Pcyt1a	16
13083	ENSMUSG00000072778	15.9585	-7.27431	1.30241	-5.58526	2.33e-08	1.31e-06	Vmn2r27	6
1123	ENSMUSG00000013076	396.023	1.90422	0.341038	5.58359	2.36e-08	1.32e-06	Amotl1	9
6204	ENSMUSG00000030930	3556.44	-0.93162	0.167062	-5.5765	2.45e-08	1.36e-06	Chst15	7
622	ENSMUSG00000004789	6517.51	-0.537784	0.09641	-5.57809	2.43e-08	1.36e-06	Dlst	12
2832	ENSMUSG00000022372	1263.88	-1.20043	0.21526	-5.57664	2.45e-08	1.36e-06	Sla	15
6819	ENSMUSG00000032397	3947.5	-1.04463	0.187424	-5.57364	2.49e-08	1.38e-06	Tipin	9
16874	ENSMUSG00000102813	132.807	3.43369	0.616209	5.57229	2.51e-08	1.39e-06	Gm37795	4
2102	ENSMUSG00000020679	135.076	2.28579	0.41022	5.5721	2.52e-08	1.39e-06	Hnf1b	11
6798	ENSMUSG00000032359	159.361	-2.9484	0.530803	-5.55461	2.78e-08	1.53e-06	Ctsh	9
2062	ENSMUSG00000020599	148.191	2.06347	0.371518	5.55416	2.79e-08	1.53e-06	Rgs9	11
1864	ENSMUSG00000020182	153.432	-1.92476	0.346849	-5.54928	2.87e-08	1.57e-06	Ddc	11
11555	ENSMUSG00000057315	355.991	-1.62185	0.292872	-5.53775	3.06e-08	1.67e-06	Arhgap24	5
3157	ENSMUSG00000023067	1757.67	1.28767	0.232841	5.53024	3.2e-08	1.73e-06	Cdkn1a	17
10604	ENSMUSG00000049659	5216.6	-0.585112	0.10608	-5.51577	3.47e-08	1.88e-06	Aftph	11
1749	ENSMUSG00000019943	4883.27	-0.599197	0.108728	-5.51096	3.57e-08	1.92e-06	Atp2b1	10
10913	ENSMUSG00000052040	6252	-0.940812	0.170777	-5.50902	3.61e-08	1.94e-06	Klf13	7
4349	ENSMUSG00000026556	1662.24	-1.0488	0.190564	-5.50364	3.72e-08	1.99e-06	Vangl2	1
272	ENSMUSG00000002007	246.72	-2.12414	0.386172	-5.5005	3.79e-08	2.02e-06	Srpk3	X
2284	ENSMUSG00000021054	1504.96	-0.892877	0.162552	-5.49287	3.95e-08	2.1e-06	Sgpp1	12
1563	ENSMUSG00000018654	34578.6	-0.899029	0.163799	-5.48861	4.05e-08	2.14e-06	Ikzf1	11
8268	ENSMUSG00000037847	336.776	1.17327	0.213731	5.48947	4.03e-08	2.14e-06	Nmrk1	19
4729	ENSMUSG00000027406	4947.2	-0.604247	0.110316	-5.47741	4.32e-08	2.26e-06	Idh3b	2
6906	ENSMUSG00000032565	335.614	1.02764	0.187601	5.47776	4.31e-08	2.26e-06	Nudt16	9
12039	ENSMUSG00000061878	45.029	-4.21631	0.769621	-5.47842	4.29e-08	2.26e-06	Sphk1	11
1221	ENSMUSG00000014932	226.672	1.53974	0.281227	5.4751	4.37e-08	2.28e-06	Yes1	5
6262	ENSMUSG00000031134	7259.2	0.478019	0.0874436	5.46659	4.59e-08	2.39e-06	Rbmx	X
18826	ENSMUSG00000113492	66.13	2.95959	0.543774	5.44269	5.25e-08	2.72e-06	Gm47792	13
6588	ENSMUSG00000031877	129.397	-3.90999	0.718605	-5.44108	5.3e-08	2.74e-06	Ces2g	8
12903	ENSMUSG00000070814	532.899	1.34854	0.247966	5.43842	5.38e-08	2.77e-06	Zswim9	7
8397	ENSMUSG00000038227	269.157	1.55929	0.286968	5.43367	5.52e-08	2.84e-06	Hoxa9	6
454	ENSMUSG00000003283	191.283	-3.49183	0.643303	-5.42797	5.7e-08	2.92e-06	Hck	2
14978	ENSMUSG00000087066	89.6025	3.77501	0.695929	5.42442	5.81e-08	2.96e-06	Gm15518	16
5854	ENSMUSG00000030084	3709.66	0.739924	0.136384	5.42532	5.79e-08	2.96e-06	Plxna1	6
13126	ENSMUSG00000073145	24.3772	4.65918	0.859607	5.42012	5.96e-08	3.03e-06	Gm12000	11
4183	ENSMUSG00000026153	137.495	1.80903	0.333951	5.41706	6.06e-08	3.07e-06	Fam135a	1
8722	ENSMUSG00000039232	151.105	-1.88681	0.34844	-5.41502	6.13e-08	3.1e-06	Stx11	10
17036	ENSMUSG00000103529	25.8552	-5.19532	0.959768	-5.4131	6.19e-08	3.12e-06	A730089K16Rik	5
7530	ENSMUSG00000034872	377.09	1.28466	0.237314	5.41334	6.19e-08	3.12e-06	Gipc3	10
1929	ENSMUSG00000020319	323.489	-1.29115	0.238607	-5.41118	6.26e-08	3.14e-06	Wdpcp	11
9629	ENSMUSG00000042901	2329.33	-0.586547	0.108589	-5.40156	6.61e-08	3.31e-06	Aida	1
2410	ENSMUSG00000021356	12827	-0.873899	0.162148	-5.3895	7.07e-08	3.53e-06	Irf4	13
11713	ENSMUSG00000058818	234.552	-3.60791	0.669703	-5.38734	7.15e-08	3.56e-06	Pirb	7
4021	ENSMUSG00000025757	3115.83	-1.2126	0.225205	-5.38444	7.27e-08	3.61e-06	Hspa4l	3
6663	ENSMUSG00000032028	92.5762	-3.14623	0.585449	-5.37405	7.7e-08	3.81e-06	Nxpe2	9
15573	ENSMUSG00000092203	1680.39	1.09612	0.204002	5.37307	7.74e-08	3.83e-06	1110038B12Rik	17
9427	ENSMUSG00000042105	720.173	-0.765399	0.142476	-5.37214	7.78e-08	3.84e-06	Inpp5f	7
1666	ENSMUSG00000019564	2439.8	-0.873119	0.162884	-5.36038	8.3e-08	4.08e-06	Arid3a	10
14568	ENSMUSG00000085024	71.8817	2.20273	0.411122	5.35786	8.42e-08	4.13e-06	C230035I16Rik	13
970	ENSMUSG00000008855	5123.78	-1.0196	0.190538	-5.35114	8.74e-08	4.28e-06	Hdac5	11
5691	ENSMUSG00000029570	3048.43	1.01206	0.189207	5.34896	8.85e-08	4.3e-06	Lfng	5
9627	ENSMUSG00000042870	298.154	-1.01827	0.190352	-5.34938	8.83e-08	4.3e-06	Tom1	8
5991	ENSMUSG00000030421	4226.07	-0.620687	0.116026	-5.34953	8.82e-08	4.3e-06	Uri1	7
17520	ENSMUSG00000105712	19.0243	7.89323	1.47606	5.34751	8.92e-08	4.32e-06	Gm5712	3
4619	ENSMUSG00000027177	6699.85	-0.623545	0.116998	-5.32953	9.85e-08	4.76e-06	Hipk3	2
6384	ENSMUSG00000031444	54.1066	-4.36487	0.820131	-5.32216	1.03e-07	4.94e-06	F10	8
7962	ENSMUSG00000036712	3846.47	-0.621072	0.116817	-5.3166	1.06e-07	5.08e-06	Cyld	8
13023	ENSMUSG00000071757	1723.79	-0.961217	0.181086	-5.30808	1.11e-07	5.31e-06	Zhx2	15
9986	ENSMUSG00000045322	441.501	-1.81526	0.342569	-5.29897	1.16e-07	5.57e-06	Tlr9	9
9772	ENSMUSG00000043993	62.7802	2.83795	0.535941	5.29526	1.19e-07	5.67e-06	2900052L18Rik	11
10707	ENSMUSG00000050350	327.556	-1.087	0.205321	-5.29414	1.2e-07	5.69e-06	Gpr18	14
10627	ENSMUSG00000049800	930.675	-0.712701	0.1348	-5.2871	1.24e-07	5.9e-06	Sertad2	11
6688	ENSMUSG00000032093	36.1794	-3.88568	0.736155	-5.27835	1.3e-07	6.18e-06	Cd3e	9
8677	ENSMUSG00000039115	425.027	-1.3058	0.247461	-5.27682	1.31e-07	6.21e-06	Itga9	9
18675	ENSMUSG00000112670	37.9027	6.18709	1.17528	5.26436	1.41e-07	6.63e-06	Gm18042	10
6136	ENSMUSG00000030766	6482.47	-1.10282	0.209941	-5.25301	1.5e-07	7.04e-06	Arhgap17	7
3284	ENSMUSG00000023990	1838.29	-0.635405	0.120983	-5.252	1.5e-07	7.06e-06	Tfeb	17
4510	ENSMUSG00000026873	1676.89	-1.28927	0.245626	-5.24892	1.53e-07	7.16e-06	Phf19	2
3343	ENSMUSG00000024098	2555.76	-0.595102	0.113565	-5.24017	1.6e-07	7.47e-06	Twsg1	17
10030	ENSMUSG00000045659	209.478	1.80756	0.345024	5.23894	1.61e-07	7.51e-06	Plekha7	7
40	ENSMUSG00000000318	15.3194	-7.21472	1.378	-5.23564	1.64e-07	7.62e-06	Clec10a	11
2368	ENSMUSG00000021245	1384.63	1.00591	0.192173	5.23436	1.66e-07	7.64e-06	Mlh3	12
2063	ENSMUSG00000020601	1836.42	-1.22058	0.233365	-5.23033	1.69e-07	7.79e-06	Trib2	12
12666	ENSMUSG00000068227	152.22	-2.80204	0.536081	-5.2269	1.72e-07	7.9e-06	Il2rb	15
3338	ENSMUSG00000024085	5733.99	-0.776745	0.148604	-5.22696	1.72e-07	7.9e-06	Man2a1	17
11879	ENSMUSG00000060275	129.335	-2.48363	0.475585	-5.22226	1.77e-07	8.08e-06	Nrg2	18
10156	ENSMUSG00000046567	334.379	1.02068	0.195522	5.22029	1.79e-07	8.13e-06	4930430F08Rik	10
1358	ENSMUSG00000016356	47.5864	3.68867	0.706615	5.22019	1.79e-07	8.13e-06	Col20a1	2
299	ENSMUSG00000002111	1776.07	-0.81974	0.157057	-5.21937	1.8e-07	8.15e-06	Spi1	2
8170	ENSMUSG00000037461	7905.71	-0.838169	0.160683	-5.21629	1.83e-07	8.27e-06	Ints7	1
6230	ENSMUSG00000031016	3855.23	-0.812557	0.155883	-5.2126	1.86e-07	8.42e-06	Wee1	7
2481	ENSMUSG00000021550	655.632	-1.51996	0.291997	-5.20537	1.94e-07	8.71e-06	2210016F16Rik	13
10684	ENSMUSG00000050195	45.9229	5.61137	1.07885	5.20124	1.98e-07	8.89e-06	Scd4	19
8675	ENSMUSG00000039109	2606.06	-1.27693	0.24578	-5.19541	2.04e-07	9.13e-06	F13a1	13
6231	ENSMUSG00000031021	780.631	-0.677227	0.130606	-5.18526	2.16e-07	9.57e-06	Tmem9b	7
13649	ENSMUSG00000078496	95.6131	2.42982	0.468551	5.18582	2.15e-07	9.57e-06	Zfp982	4
2166	ENSMUSG00000020806	2630.85	0.910929	0.175985	5.17617	2.26e-07	1e-05	Rhbdf2	11
9538	ENSMUSG00000042535	4953.72	-0.676182	0.130684	-5.17416	2.29e-07	1.01e-05	Gtpbp1	15
10266	ENSMUSG00000047281	707.319	0.915105	0.177675	5.15044	2.6e-07	1.14e-05	Sfn	4
4147	ENSMUSG00000026070	65.5245	-2.69061	0.522669	-5.14782	2.64e-07	1.16e-05	Il18r1	1
10195	ENSMUSG00000046805	1232.85	-2.07927	0.404553	-5.13967	2.75e-07	1.2e-05	Mpeg1	19
11450	ENSMUSG00000056413	923.153	-1.4001	0.272525	-5.13751	2.78e-07	1.22e-05	Adap1	5
3075	ENSMUSG00000022876	1588.37	-0.539309	0.105	-5.13627	2.8e-07	1.22e-05	Samsn1	16
3684	ENSMUSG00000024897	116.467	-1.67635	0.32654	-5.13366	2.84e-07	1.23e-05	Apba1	19
4111	ENSMUSG00000025982	37039.6	-0.556226	0.108321	-5.13498	2.82e-07	1.23e-05	Sf3b1	1
5695	ENSMUSG00000029578	3039.03	-0.562948	0.109896	-5.12256	3.01e-07	1.3e-05	Wipi2	5
8583	ENSMUSG00000038776	593.775	-1.79088	0.350137	-5.11481	3.14e-07	1.36e-05	Ephx1	1
11058	ENSMUSG00000053110	119.398	2.88276	0.563733	5.1137	3.16e-07	1.36e-05	Yap1	9
3335	ENSMUSG00000024082	535.122	-1.25981	0.246509	-5.11062	3.21e-07	1.37e-05	Ndufaf7	17
12985	ENSMUSG00000071552	11.8283	-6.84046	1.33803	-5.11232	3.18e-07	1.37e-05	Tigit	16
10134	ENSMUSG00000046402	157.123	1.65576	0.324027	5.10994	3.22e-07	1.38e-05	Rbp1	9
13167	ENSMUSG00000073490	64.7208	-3.44474	0.674756	-5.10517	3.3e-07	1.41e-05	Ifi207	1
13848	ENSMUSG00000079659	2139.57	-0.876261	0.171679	-5.10407	3.32e-07	1.41e-05	Tmem243	5
11090	ENSMUSG00000053332	8264.3	0.86486	0.169551	5.10088	3.38e-07	1.44e-05	Gas5	1
5523	ENSMUSG00000029186	807.395	-0.609575	0.119625	-5.09574	3.47e-07	1.47e-05	Pi4k2b	5
8210	ENSMUSG00000037617	459.857	2.07717	0.40762	5.09585	3.47e-07	1.47e-05	Spag1	15
16959	ENSMUSG00000103168	1465.77	2.50111	0.490984	5.09408	3.5e-07	1.48e-05	Gm30948	12
1788	ENSMUSG00000020027	1743.82	1.26666	0.24882	5.09068	3.57e-07	1.5e-05	Socs2	10
5118	ENSMUSG00000028392	41.9433	-2.82298	0.554732	-5.08892	3.6e-07	1.51e-05	Bspry	4
2719	ENSMUSG00000022105	4504.85	-0.768005	0.151188	-5.0798	3.78e-07	1.58e-05	Rb1	14
4036	ENSMUSG00000025790	205.872	-2.34961	0.462601	-5.07912	3.79e-07	1.59e-05	Slco3a1	7
10893	ENSMUSG00000051804	81.7493	3.93433	0.7757	5.07197	3.94e-07	1.64e-05	Adam6b	12
6616	ENSMUSG00000031931	1435.02	0.665829	0.131263	5.07247	3.93e-07	1.64e-05	Ankrd49	9
2942	ENSMUSG00000022584	359.009	-2.79984	0.552223	-5.07013	3.98e-07	1.64e-05	Ly6c2	15
10026	ENSMUSG00000045629	28.558	-4.88285	0.963455	-5.06806	4.02e-07	1.66e-05	Sh3tc2	18
8155	ENSMUSG00000037400	7399.22	-0.646783	0.127722	-5.06398	4.11e-07	1.69e-05	Atp11b	3
390	ENSMUSG00000002812	11113.3	-0.733393	0.144892	-5.06167	4.16e-07	1.7e-05	Flii	11
15921	ENSMUSG00000095836	61.4742	3.0677	0.605925	5.06284	4.13e-07	1.7e-05	Gm21960	3
3588	ENSMUSG00000024673	433.165	-2.75919	0.545145	-5.06139	4.16e-07	1.7e-05	Ms4a1	19
4373	ENSMUSG00000026603	922.265	-1.0887	0.215066	-5.06216	4.15e-07	1.7e-05	Smyd2	1
3296	ENSMUSG00000024013	539.289	0.993831	0.19659	5.05535	4.3e-07	1.75e-05	Fgd2	17
11080	ENSMUSG00000053279	69.7377	-4.20167	0.8314	-5.05373	4.33e-07	1.76e-05	Aldh1a1	19
8325	ENSMUSG00000038020	676.881	-1.74117	0.34476	-5.05039	4.41e-07	1.79e-05	Rapgefl1	11
8217	ENSMUSG00000037643	2183.86	-0.734811	0.145523	-5.04945	4.43e-07	1.8e-05	Prkci	3
11497	ENSMUSG00000056820	3279.91	-0.983054	0.194843	-5.04536	4.53e-07	1.83e-05	Tsnax	8
5922	ENSMUSG00000030232	4541.74	-0.735597	0.146115	-5.03436	4.79e-07	1.93e-05	Aebp2	6
6733	ENSMUSG00000032220	935.339	-1.60714	0.319243	-5.03422	4.8e-07	1.93e-05	Myo1e	9
5019	ENSMUSG00000028127	1699.92	-0.686435	0.136494	-5.02907	4.93e-07	1.98e-05	Abcd3	3
11780	ENSMUSG00000059456	7766.41	-0.665605	0.132361	-5.02871	4.94e-07	1.98e-05	Ptk2b	14
14792	ENSMUSG00000086150	232.459	-1.4026	0.278995	-5.02732	4.97e-07	1.99e-05	Bach2os	4
7484	ENSMUSG00000034724	10868.1	-0.508639	0.101172	-5.02746	4.97e-07	1.99e-05	Cnot6l	5
6725	ENSMUSG00000032202	2761.36	-1.08087	0.215012	-5.02703	4.98e-07	1.99e-05	Rab27a	9
7663	ENSMUSG00000035390	13.4377	6.66216	1.32687	5.02095	5.14e-07	2.04e-05	Brsk1	7
10896	ENSMUSG00000051839	133.02	-2.85937	0.569592	-5.02003	5.17e-07	2.04e-05	Gypa	8
4592	ENSMUSG00000027087	3496	-0.774496	0.154255	-5.02087	5.14e-07	2.04e-05	Itgav	2
11429	ENSMUSG00000056214	1278.81	-1.40468	0.279918	-5.01818	5.22e-07	2.06e-05	Pard6g	18
8565	ENSMUSG00000038725	76.2719	-4.32924	0.86288	-5.0172	5.24e-07	2.06e-05	Pkhd1l1	15
2555	ENSMUSG00000021709	12300	-0.603845	0.12041	-5.01491	5.31e-07	2.08e-05	Erbin	13
19094	ENSMUSG00000115222	196.016	2.23285	0.446105	5.00522	5.58e-07	2.19e-05	Gm49747	14
823	ENSMUSG00000006445	3902.8	0.812398	0.162749	4.99172	5.98e-07	2.34e-05	Epha2	4
10143	ENSMUSG00000046442	1871.26	-0.833024	0.166868	-4.99211	5.97e-07	2.34e-05	Ppm1e	11
624	ENSMUSG00000004798	2592.7	-0.858196	0.171972	-4.99034	6.03e-07	2.35e-05	Ulk2	11
7186	ENSMUSG00000033644	59.8759	3.9726	0.796785	4.98579	6.17e-07	2.4e-05	Piwil2	14
1280	ENSMUSG00000015522	3698.94	-0.458001	0.0918749	-4.98506	6.19e-07	2.41e-05	Arnt	3
10941	ENSMUSG00000052270	34.0839	-7.63971	1.53278	-4.98423	6.22e-07	2.41e-05	Fpr2	17
7585	ENSMUSG00000035086	4270.98	-0.520489	0.104514	-4.98007	6.36e-07	2.45e-05	Becn1	11
5672	ENSMUSG00000029530	63.8189	-2.88938	0.58016	-4.98032	6.35e-07	2.45e-05	Ccr9	9
14676	ENSMUSG00000085579	175.686	3.32714	0.668323	4.97834	6.41e-07	2.47e-05	Gm12066	11
10553	ENSMUSG00000049313	1749.43	-1.72509	0.346506	-4.97852	6.41e-07	2.47e-05	Sorl1	9
3855	ENSMUSG00000025262	617.113	-1.03256	0.207465	-4.97706	6.46e-07	2.48e-05	Fam120c	X
7684	ENSMUSG00000035493	324.824	-2.73105	0.548944	-4.9751	6.52e-07	2.5e-05	Tgfbi	13
17159	ENSMUSG00000104034	57.2815	5.31408	1.06834	4.97413	6.55e-07	2.51e-05	2900092N22Rik	2
6059	ENSMUSG00000030613	851.698	0.743188	0.149432	4.97341	6.58e-07	2.51e-05	Ccdc90b	7
6721	ENSMUSG00000032193	1593.56	1.19216	0.239721	4.97311	6.59e-07	2.51e-05	Ldlr	9
18356	ENSMUSG00000110424	183.279	2.65129	0.533372	4.9708	6.67e-07	2.53e-05	1700012D14Rik	7
1732	ENSMUSG00000019872	499.947	-1.24758	0.250967	-4.97107	6.66e-07	2.53e-05	Smpdl3a	10
18239	ENSMUSG00000109693	23.3899	6.71651	1.35323	4.96333	6.93e-07	2.62e-05	Gm45483	8
7917	ENSMUSG00000036526	2191.96	-0.836147	0.168599	-4.95939	7.07e-07	2.67e-05	Card11	5
9939	ENSMUSG00000045039	242.419	1.48765	0.300018	4.95852	7.1e-07	2.67e-05	Megf8	7
14932	ENSMUSG00000086841	3008.57	1.05464	0.212826	4.95542	7.22e-07	2.71e-05	2410006H16Rik	11
1426	ENSMUSG00000017421	19493.4	0.472858	0.0954485	4.95407	7.27e-07	2.72e-05	Zfp207	11
5437	ENSMUSG00000029016	961.733	1.15723	0.233685	4.95212	7.34e-07	2.75e-05	Clcn6	4
10445	ENSMUSG00000048458	197.586	1.94397	0.392726	4.94994	7.42e-07	2.77e-05	Inka2	3
3884	ENSMUSG00000025351	56.3648	-2.83841	0.57414	-4.94375	7.66e-07	2.85e-05	Cd63	10
4777	ENSMUSG00000027523	24234.5	-0.908618	0.183791	-4.94376	7.66e-07	2.85e-05	Gnas	2
5012	ENSMUSG00000028107	5522.12	0.535789	0.108437	4.941	7.77e-07	2.89e-05	Tars2	3
3336	ENSMUSG00000024083	2374.79	-0.893694	0.181306	-4.9292	8.26e-07	3.06e-05	Pja2	17
17872	ENSMUSG00000107476	409.15	1.56522	0.317647	4.92754	8.33e-07	3.08e-05	Zfp862-ps	6
2682	ENSMUSG00000022013	514.047	0.711052	0.144396	4.92432	8.47e-07	3.13e-05	Dnajc15	14
8795	ENSMUSG00000039542	101.146	-3.69926	0.752141	-4.9183	8.73e-07	3.22e-05	Ncam1	9
18032	ENSMUSG00000108414	1266.11	1.24432	0.253402	4.91044	9.09e-07	3.34e-05	Snhg1	19
8200	ENSMUSG00000037572	5273.47	-0.820777	0.167206	-4.90878	9.16e-07	3.36e-05	Wdhd1	14
117	ENSMUSG00000000915	4711.25	-0.612714	0.124848	-4.90769	9.22e-07	3.38e-05	Hip1r	5
13754	ENSMUSG00000079056	70.1828	-3.06247	0.624092	-4.90707	9.24e-07	3.38e-05	Kcnip3	2
10262	ENSMUSG00000047248	8176.19	-0.72777	0.148361	-4.90539	9.32e-07	3.4e-05	C2cd3	7
6537	ENSMUSG00000031786	7718.03	1.26362	0.257749	4.90251	9.46e-07	3.45e-05	Drc7	8
7170	ENSMUSG00000033557	2651.87	-0.625359	0.127597	-4.90105	9.53e-07	3.47e-05	Fam20b	1
13411	ENSMUSG00000075254	7098.85	-0.751047	0.153262	-4.90042	9.56e-07	3.47e-05	Heg1	16
8148	ENSMUSG00000037370	245.808	-2.44481	0.499339	-4.89609	9.78e-07	3.54e-05	Enpp1	10
890	ENSMUSG00000007411	4664.43	-0.599644	0.122576	-4.89202	9.98e-07	3.6e-05	Mark3	12
3980	ENSMUSG00000025584	258.146	1.26136	0.257976	4.88945	1.01e-06	3.64e-05	Pde8a	7
4231	ENSMUSG00000026269	2358.66	-0.548973	0.112369	-4.88543	1.03e-06	3.71e-05	Rnpepl1	1
3323	ENSMUSG00000024066	243.153	-2.76042	0.565072	-4.88508	1.03e-06	3.71e-05	Xdh	17
252	ENSMUSG00000001865	23.7703	-7.12392	1.45857	-4.88417	1.04e-06	3.72e-05	Cpa3	3
3838	ENSMUSG00000025227	917.435	0.806337	0.165132	4.88299	1.04e-06	3.73e-05	Mfsd13a	19
3187	ENSMUSG00000023235	776.924	2.14877	0.440137	4.88206	1.05e-06	3.74e-05	Ccl25	8
10429	ENSMUSG00000048332	90.592	-2.98504	0.612045	-4.87716	1.08e-06	3.83e-05	Lhfp	3
17123	ENSMUSG00000103885	42.3	4.85955	0.996704	4.87563	1.08e-06	3.85e-05	Gm37006	2
4281	ENSMUSG00000026393	3609.57	-0.646615	0.132669	-4.87389	1.09e-06	3.88e-05	Nek7	1
2912	ENSMUSG00000022534	36.8619	-4.54184	0.932514	-4.87054	1.11e-06	3.94e-05	Mefv	16
5940	ENSMUSG00000030275	11915.6	-0.540679	0.111108	-4.86625	1.14e-06	4.01e-05	Etnk1	6
17306	ENSMUSG00000104724	141.471	2.33093	0.479033	4.8659	1.14e-06	4.01e-05	Gm43162	3
11218	ENSMUSG00000054426	251.328	1.02956	0.211983	4.85681	1.19e-06	4.18e-05	A930005H10Rik	3
442	ENSMUSG00000003199	2480.23	-0.575451	0.118478	-4.85701	1.19e-06	4.18e-05	Mpnd	17
11238	ENSMUSG00000054612	211.087	1.60853	0.331786	4.8481	1.25e-06	4.36e-05	Mgmt	7
608	ENSMUSG00000004655	324.53	-3.19666	0.659492	-4.84715	1.25e-06	4.38e-05	Aqp1	6
6931	ENSMUSG00000032606	487.277	1.11419	0.229909	4.84623	1.26e-06	4.39e-05	Nicn1	9
6036	ENSMUSG00000030559	15.8712	-7.26471	1.49981	-4.84374	1.27e-06	4.44e-05	Rab38	7
4672	ENSMUSG00000027291	2622.16	-0.522882	0.107973	-4.84271	1.28e-06	4.45e-05	Vps39	2
17689	ENSMUSG00000106547	88.0832	3.71609	0.767873	4.83946	1.3e-06	4.5e-05	B230303O12Rik	5
7147	ENSMUSG00000033444	5595.75	-0.512567	0.105902	-4.84	1.3e-06	4.5e-05	Specc1l	10
4466	ENSMUSG00000026797	685.554	-0.88007	0.18183	-4.84007	1.3e-06	4.5e-05	Stxbp1	2
12079	ENSMUSG00000062198	451.049	1.62195	0.335396	4.83592	1.33e-06	4.57e-05	2700097O09Rik	12
5105	ENSMUSG00000028345	2497.71	-0.917501	0.189789	-4.83432	1.34e-06	4.6e-05	Tex10	4
11543	ENSMUSG00000057193	7786.02	-0.798667	0.165488	-4.82613	1.39e-06	4.78e-05	Slc44a2	9
1373	ENSMUSG00000016526	720.341	0.6138	0.127202	4.82539	1.4e-06	4.79e-05	Dyrk3	1
17500	ENSMUSG00000105636	72.8455	3.76199	0.780347	4.82092	1.43e-06	4.89e-05	Gm43625	5
8540	ENSMUSG00000038648	739.097	-1.65281	0.342991	-4.81881	1.44e-06	4.93e-05	Creb3l2	6
8350	ENSMUSG00000038080	2139.43	-0.857973	0.178159	-4.81577	1.47e-06	5e-05	Kdm1b	13
11944	ENSMUSG00000060935	3387.55	-0.908484	0.188729	-4.81368	1.48e-06	5.04e-05	Tmem263	10
12091	ENSMUSG00000062328	21028.4	0.652292	0.135542	4.81247	1.49e-06	5.06e-05	Rpl17	18
3036	ENSMUSG00000022799	1350.83	-0.966028	0.200782	-4.81133	1.5e-06	5.08e-05	Arhgap31	16
3907	ENSMUSG00000025401	59.6818	3.04127	0.632878	4.80546	1.54e-06	5.22e-05	Myo1a	10
1194	ENSMUSG00000014592	473.643	1.63804	0.341066	4.80271	1.57e-06	5.28e-05	Camta1	4
11789	ENSMUSG00000059498	124.161	-2.67354	0.556705	-4.80243	1.57e-06	5.28e-05	Fcgr3	1
14992	ENSMUSG00000087142	235.492	1.6024	0.33408	4.79647	1.61e-06	5.43e-05	Gm12454	4
4958	ENSMUSG00000028013	1495.06	-0.808813	0.168745	-4.79312	1.64e-06	5.51e-05	Ppa2	3
5558	ENSMUSG00000029275	1560.2	-0.727889	0.152171	-4.78335	1.72e-06	5.78e-05	Gfi1	5
7978	ENSMUSG00000036781	831.359	0.737022	0.154172	4.78052	1.75e-06	5.85e-05	Rps27l	9
7497	ENSMUSG00000034764	13.0452	-6.98391	1.46152	-4.77852	1.77e-06	5.87e-05	1700006J14Rik	10
16127	ENSMUSG00000097180	625.994	1.59939	0.334696	4.77865	1.76e-06	5.87e-05	2700038G22Rik	5
9230	ENSMUSG00000041220	8885.14	0.688919	0.144169	4.77856	1.77e-06	5.87e-05	Elovl6	3
1549	ENSMUSG00000018548	7747.55	-0.802689	0.167965	-4.77891	1.76e-06	5.87e-05	Trim37	11
2515	ENSMUSG00000021624	1485.67	-0.970407	0.203123	-4.77743	1.78e-06	5.89e-05	Cd180	13
12311	ENSMUSG00000064225	52.0757	-3.86713	0.809866	-4.77503	1.8e-06	5.94e-05	Paqr9	9
5654	ENSMUSG00000029484	86.792	-2.41807	0.506591	-4.77322	1.81e-06	5.97e-05	Anxa3	5
9522	ENSMUSG00000042489	11637.7	-0.876694	0.183687	-4.77276	1.82e-06	5.97e-05	Clspn	4
10829	ENSMUSG00000051335	2849.35	-0.667194	0.139804	-4.77236	1.82e-06	5.97e-05	Gfod1	13
18336	ENSMUSG00000110317	188.453	3.10704	0.651037	4.77244	1.82e-06	5.97e-05	Gm45250	8
3870	ENSMUSG00000025290	29764.2	0.744935	0.156075	4.77292	1.82e-06	5.97e-05	Rps24	14
16291	ENSMUSG00000097760	151.328	2.06582	0.43327	4.76796	1.86e-06	6.09e-05	6030442K20Rik	1
6470	ENSMUSG00000031631	2149.95	-0.652174	0.136842	-4.7659	1.88e-06	6.14e-05	Cfap97	8
9336	ENSMUSG00000041720	8414.83	-0.650914	0.136707	-4.76138	1.92e-06	6.27e-05	Pi4ka	16
5049	ENSMUSG00000028199	169.692	1.00125	0.21034	4.76015	1.93e-06	6.3e-05	Cryz	3
4024	ENSMUSG00000025762	1494.37	-0.914827	0.192206	-4.75962	1.94e-06	6.3e-05	Larp1b	3
889	ENSMUSG00000007379	155.366	1.72518	0.362544	4.75855	1.95e-06	6.33e-05	Dennd2c	3
8984	ENSMUSG00000040263	2399.28	-1.17148	0.246257	-4.75714	1.96e-06	6.36e-05	Klhdc4	8
12991	ENSMUSG00000071637	95.4164	-2.60917	0.548626	-4.75583	1.98e-06	6.38e-05	Cebpd	16
11911	ENSMUSG00000060586	357.226	-1.74155	0.36619	-4.75586	1.98e-06	6.38e-05	H2-Eb1	17
19064	ENSMUSG00000115007	40.588	-3.25084	0.684004	-4.75267	2.01e-06	6.47e-05	5830448L01Rik	14
11567	ENSMUSG00000057409	1172.8	1.1824	0.248958	4.7494	2.04e-06	6.57e-05	Zfp53	17
3288	ENSMUSG00000023995	16.9856	-4.83371	1.01874	-4.74481	2.09e-06	6.71e-05	Tspo2	17
2137	ENSMUSG00000020743	623.99	-1.00182	0.211187	-4.74375	2.1e-06	6.73e-05	Mif4gd	11
18845	ENSMUSG00000113585	508.817	0.801877	0.169069	4.74289	2.11e-06	6.75e-05	Gm19605	12
4949	ENSMUSG00000027994	24.6478	-4.85841	1.02557	-4.73729	2.17e-06	6.91e-05	Mcub	3
4038	ENSMUSG00000025792	829.562	-0.783725	0.165429	-4.73755	2.16e-06	6.91e-05	Slc25a10	11
11587	ENSMUSG00000057604	105.017	-2.39643	0.506051	-4.73555	2.18e-06	6.96e-05	Lmcd1	6
17932	ENSMUSG00000107894	98.8973	3.76924	0.797126	4.72853	2.26e-06	7.2e-05	Gm10388	6
4943	ENSMUSG00000027978	53.7246	3.03302	0.641937	4.72479	2.3e-06	7.32e-05	Prss12	3
3602	ENSMUSG00000024726	1447.88	-0.899819	0.190763	-4.71694	2.39e-06	7.57e-05	Carnmt1	19
9371	ENSMUSG00000041852	21246.2	-0.521033	0.110511	-4.71474	2.42e-06	7.64e-05	Tcf20	15
9355	ENSMUSG00000041781	14289.2	-0.826089	0.175671	-4.70248	2.57e-06	8.07e-05	Cpsf2	12
5159	ENSMUSG00000028463	113.6	1.54329	0.328918	4.69201	2.71e-06	8.48e-05	Car9	4
6472	ENSMUSG00000031634	1165.1	-0.703423	0.149971	-4.69039	2.73e-06	8.54e-05	Ufsp2	8
16182	ENSMUSG00000097354	485.107	1.91389	0.40859	4.68412	2.81e-06	8.78e-05	2310001H17Rik	6
545	ENSMUSG00000004040	4601.65	-0.550438	0.117511	-4.68413	2.81e-06	8.78e-05	Stat3	11
7656	ENSMUSG00000035365	1974.71	-0.558601	0.119312	-4.68183	2.84e-06	8.86e-05	Parpbp	10
8669	ENSMUSG00000039089	2452.41	-0.847392	0.181107	-4.67896	2.88e-06	8.97e-05	L3mbtl3	10
18525	ENSMUSG00000111489	11.7648	5.19391	1.1105	4.67711	2.91e-06	9.04e-05	1700019J19Rik	9
4087	ENSMUSG00000025925	3426.98	0.412095	0.0881783	4.67343	2.96e-06	9.19e-05	Terf1	1
4764	ENSMUSG00000027490	1574.52	-0.816565	0.174817	-4.67096	3e-06	9.28e-05	E2f1	2
13142	ENSMUSG00000073400	48.5424	-2.72064	0.583618	-4.66168	3.14e-06	9.7e-05	Trim10	17
181	ENSMUSG00000001348	650.973	-0.85828	0.184239	-4.6585	3.19e-06	9.83e-05	Acp5	9
9545	ENSMUSG00000042567	15.985	4.4482	0.955052	4.65755	3.2e-06	9.86e-05	Nek10	14
18759	ENSMUSG00000113159	43.0367	5.81204	1.25001	4.6496	3.33e-06	0.00010233	Gm48771	12
8714	ENSMUSG00000039210	2087.43	-0.71492	0.153819	-4.64781	3.35e-06	0.000103059	Gpatch2	1
1596	ENSMUSG00000018909	1381.83	-0.826997	0.178059	-4.64452	3.41e-06	0.000104551	Arrb1	7
16540	ENSMUSG00000099966	618.592	0.807677	0.174054	4.64038	3.48e-06	0.000106504	2810402E24Rik	14
3611	ENSMUSG00000024747	24.165	-5.85321	1.2624	-4.63658	3.54e-06	0.000108308	Aldh1a7	19
7897	ENSMUSG00000036411	911.587	-0.938047	0.202355	-4.63566	3.56e-06	0.000108623	9530077C05Rik	9
6668	ENSMUSG00000032041	615.147	-1.1285	0.2435	-4.6345	3.58e-06	0.000109062	Tirap	9
804	ENSMUSG00000006342	39.145	3.42421	0.73903	4.63339	3.6e-06	0.000109481	Susd2	10
3044	ENSMUSG00000022812	7076.04	-0.550271	0.118803	-4.6318	3.62e-06	0.000110149	Gsk3b	16
9041	ENSMUSG00000040433	1413.51	-0.555707	0.119994	-4.63114	3.64e-06	0.000110333	Zbtb38	9
2965	ENSMUSG00000022656	222.038	1.28914	0.27846	4.62953	3.67e-06	0.000111024	Nectin3	16
3138	ENSMUSG00000023026	6063.23	-0.574171	0.124237	-4.62158	3.81e-06	0.000115186	Dip2b	15
5746	ENSMUSG00000029686	6623.89	-0.748079	0.161879	-4.62122	3.81e-06	0.000115204	Cul1	6
1845	ENSMUSG00000020140	2885.78	-1.26139	0.273054	-4.61957	3.85e-06	0.000115946	Lgr5	10
19484	ENSMUSG00000118100	139.568	1.91139	0.414368	4.61277	3.97e-06	0.000119621	Gm50340	19
1683	ENSMUSG00000019763	1604.43	0.996422	0.216173	4.60937	4.04e-06	0.00012141	Rmnd1	10
12184	ENSMUSG00000063172	182.009	1.13294	0.245901	4.60732	4.08e-06	0.000122236	Hspb11	4
3846	ENSMUSG00000025239	5653.15	-0.442674	0.0960751	-4.60759	4.07e-06	0.000122236	Limd1	9
4066	ENSMUSG00000025877	238.162	-2.4868	0.539946	-4.60565	4.11e-06	0.000123031	Hk3	13
741	ENSMUSG00000005803	122.977	-3.11784	0.677117	-4.60457	4.13e-06	0.000123483	Sqor	2
2058	ENSMUSG00000020592	1429.71	-1.0485	0.227837	-4.60196	4.19e-06	0.000124851	Sdc1	12
3740	ENSMUSG00000025001	17160.4	-0.695594	0.151218	-4.59996	4.23e-06	0.000125867	Hells	19
18308	ENSMUSG00000110159	108.664	3.31907	0.722441	4.59425	4.34e-06	0.000129165	Gm45501	7
6258	ENSMUSG00000031119	16.8554	-5.36296	1.16743	-4.5938	4.35e-06	0.000129245	Gpc4	X
1329	ENSMUSG00000015947	17.3755	-6.66606	1.45206	-4.59077	4.42e-06	0.000130938	Fcgr1	3
14495	ENSMUSG00000084592	32.1404	6.21391	1.35484	4.58644	4.51e-06	0.000133478	Mir1898	15
10247	ENSMUSG00000047150	13.9601	5.3529	1.16855	4.5808	4.63e-06	0.000136926	1700001C19Rik	17
1479	ENSMUSG00000017929	1088.79	-0.784938	0.171379	-4.58012	4.65e-06	0.000137165	B4galt5	2
10594	ENSMUSG00000049580	12.6597	6.5838	1.43769	4.57944	4.66e-06	0.000137194	Tsku	7
11600	ENSMUSG00000057738	20151.1	-0.582836	0.127294	-4.57864	4.68e-06	0.000137512	Sptan1	2
3520	ENSMUSG00000024515	2985.13	-0.54251	0.118676	-4.57135	4.85e-06	0.000142172	Smad4	18
7938	ENSMUSG00000036594	746.192	-1.32617	0.290168	-4.57036	4.87e-06	0.00014263	H2-Aa	17
17794	ENSMUSG00000107096	137.526	2.10092	0.459925	4.56796	4.93e-06	0.000144062	Gm43597	5
1156	ENSMUSG00000013974	76.9245	-4.29956	0.942265	-4.56301	5.04e-06	0.000147279	Mcemp1	8
15376	ENSMUSG00000090291	31.5425	-3.5238	0.772644	-4.5607	5.1e-06	0.000148538	Lrrc10b	19
10441	ENSMUSG00000048439	504.601	-0.926409	0.203133	-4.5606	5.1e-06	0.000148538	Nupl2	5
11159	ENSMUSG00000053963	109.405	2.41029	0.528593	4.55981	5.12e-06	0.000148874	Stum	1
532	ENSMUSG00000003873	547.125	0.897045	0.196861	4.55674	5.2e-06	0.000150844	Bax	7
6247	ENSMUSG00000031093	13311.6	-0.505009	0.110955	-4.55149	5.33e-06	0.000154425	Dock11	X
11460	ENSMUSG00000056501	169.587	-1.88079	0.413392	-4.54965	5.37e-06	0.000155093	Cebpb	2
7322	ENSMUSG00000034164	915.763	-1.48729	0.326901	-4.54967	5.37e-06	0.000155093	Emid1	11
10075	ENSMUSG00000045973	6691.55	-0.555701	0.122128	-4.55017	5.36e-06	0.000155093	Slc25a51	4
12186	ENSMUSG00000063193	55.1699	-3.31045	0.728057	-4.54697	5.44e-06	0.000156855	Cd300lb	11
1396	ENSMUSG00000017002	117.381	-3.70508	0.815154	-4.54526	5.49e-06	0.000157899	Slpi	2
10496	ENSMUSG00000048856	127.905	1.52598	0.335772	4.54468	5.5e-06	0.000158098	Slc25a47	12
5809	ENSMUSG00000029915	100.865	-2.58174	0.568284	-4.54304	5.54e-06	0.000159102	Clec5a	6
9671	ENSMUSG00000043243	3929.3	-1.01359	0.223245	-4.54025	5.62e-06	0.000160986	Niban3	8
1008	ENSMUSG00000009585	20648.7	0.724746	0.159659	4.53933	5.64e-06	0.000161452	Apobec3	15
7647	ENSMUSG00000035311	6822.95	-0.827445	0.182369	-4.53721	5.7e-06	0.000162468	Gnptab	10
19246	ENSMUSG00000116632	211.269	1.5923	0.35091	4.53763	5.69e-06	0.000162468	Magef1	16
10170	ENSMUSG00000046671	1357.67	-0.642125	0.141528	-4.53709	5.7e-06	0.000162468	Mtfr1l	4
6752	ENSMUSG00000032264	3921.08	0.560278	0.123542	4.53511	5.76e-06	0.000163759	Zw10	9
2961	ENSMUSG00000022637	3256.81	-0.668692	0.147577	-4.53113	5.87e-06	0.000166629	Cblb	16
13350	ENSMUSG00000074749	1130.83	-0.611754	0.135026	-4.53065	5.88e-06	0.000166766	Kiz	2
1272	ENSMUSG00000015452	135.507	2.33874	0.516302	4.52979	5.9e-06	0.000167206	Ager	17
6279	ENSMUSG00000031162	69.7781	-3.71097	0.820468	-4.52299	6.1e-06	0.000172419	Gata1	X
12048	ENSMUSG00000061981	1424.57	-0.660831	0.146312	-4.5166	6.28e-06	0.000177447	Flot2	11
5059	ENSMUSG00000028228	3023.16	-0.948398	0.209998	-4.51623	6.29e-06	0.000177502	Cpne3	4
4880	ENSMUSG00000027805	335.77	-1.15279	0.255379	-4.51401	6.36e-06	0.000179113	Pfn2	3
2622	ENSMUSG00000021880	267.366	-1.97033	0.436575	-4.51315	6.39e-06	0.000179581	Rnase6	14
11674	ENSMUSG00000058503	4800.89	0.713067	0.158013	4.5127	6.4e-06	0.000179704	Fam133b	5
6522	ENSMUSG00000031755	265.515	0.860968	0.190906	4.50991	6.49e-06	0.000181823	Bbs2	8
12706	ENSMUSG00000068740	575.663	-0.92285	0.204668	-4.50901	6.51e-06	0.000182335	Celsr2	3
610	ENSMUSG00000004665	1674.53	-0.932225	0.206853	-4.50669	6.58e-06	0.000184076	Cnn2	10
2883	ENSMUSG00000022472	4874.85	-0.50029	0.11108	-4.50385	6.67e-06	0.000186289	Desi1	15
2893	ENSMUSG00000022498	3850.57	-1.29351	0.287299	-4.50232	6.72e-06	0.000187367	Txndc11	16
7714	ENSMUSG00000035629	1963.15	-0.891736	0.198124	-4.5009	6.77e-06	0.000188362	Rubcn	16
14651	ENSMUSG00000085438	14230	-0.535909	0.119089	-4.50006	6.79e-06	0.00018884	Oip5os1	2
10274	ENSMUSG00000047368	1466.85	-0.562697	0.125071	-4.49904	6.83e-06	0.000189477	Abhd17b	19
740	ENSMUSG00000005802	3219.36	-1.19104	0.264836	-4.49728	6.88e-06	0.000190776	Slc30a4	2
8271	ENSMUSG00000037855	124.146	2.20448	0.490605	4.4934	7.01e-06	0.00019402	Zfp365	10
5915	ENSMUSG00000030219	90.5845	2.32086	0.516606	4.49251	7.04e-06	0.000194551	Erp27	6
5883	ENSMUSG00000030145	203.147	1.33107	0.296364	4.49135	7.08e-06	0.000195341	Zfp248	6
4486	ENSMUSG00000026832	5581.78	-0.70206	0.156386	-4.48927	7.15e-06	0.000196685	Cytip	2
7397	ENSMUSG00000034403	905.938	-1.17309	0.261326	-4.48899	7.16e-06	0.000196685	Pja1	X
4585	ENSMUSG00000027075	1133.92	0.62848	0.139992	4.48941	7.14e-06	0.000196685	Slc43a1	2
6039	ENSMUSG00000030579	199.743	-2.52023	0.561966	-4.48467	7.3e-06	0.000200434	Tyrobp	7
19328	ENSMUSG00000117231	15.0041	6.07506	1.3552	4.48276	7.37e-06	0.000201947	Gm41609	17
7911	ENSMUSG00000036499	5190.3	-0.707843	0.157965	-4.48101	7.43e-06	0.000203329	Eea1	10
6138	ENSMUSG00000030769	24.2879	3.28208	0.732495	4.48068	7.44e-06	0.000203354	Slc5a11	7
3266	ENSMUSG00000023951	3552.12	1.18004	0.263613	4.47642	7.59e-06	0.000207168	Vegfa	17
1429	ENSMUSG00000017453	153.326	-1.42316	0.318119	-4.47366	7.69e-06	0.000209569	Pipox	11
1262	ENSMUSG00000015340	1791.44	-3.07068	0.686453	-4.47325	7.7e-06	0.000209676	Cybb	X
5196	ENSMUSG00000028552	5242.14	-0.679377	0.151979	-4.4702	7.81e-06	0.000212391	Eps15	4
5610	ENSMUSG00000029413	309.67	-1.21903	0.272808	-4.46845	7.88e-06	0.000213848	Naaa	5
10027	ENSMUSG00000045636	275.485	-2.97353	0.666232	-4.46321	8.07e-06	0.000218239	Mtus1	8
8703	ENSMUSG00000039193	213.267	-1.41153	0.316259	-4.46321	8.07e-06	0.000218239	Nlrc4	17
671	ENSMUSG00000005198	35925.7	-0.600059	0.134662	-4.45604	8.35e-06	0.000225343	Polr2a	11
12694	ENSMUSG00000068566	521.072	-0.80391	0.180699	-4.44888	8.63e-06	0.000232669	Myadm	7
5013	ENSMUSG00000028108	193.123	1.92722	0.433841	4.44224	8.9e-06	0.000239642	Ecm1	3
10865	ENSMUSG00000051550	374.539	1.31205	0.295659	4.43771	9.09e-06	0.000244399	Zfp579	7
835	ENSMUSG00000006527	2572.17	-0.853008	0.192249	-4.43698	9.12e-06	0.00024489	Sfmbt1	14
11669	ENSMUSG00000058446	3054.31	-0.790461	0.178222	-4.43525	9.2e-06	0.000246525	Znrf2	6
6871	ENSMUSG00000032498	2489.85	0.614093	0.138499	4.43392	9.25e-06	0.000247721	Mlh1	9
12746	ENSMUSG00000069255	668.935	-0.706739	0.159696	-4.42553	9.62e-06	0.000256846	Dusp22	13
7940	ENSMUSG00000036606	5845.06	-0.799921	0.180882	-4.42235	9.76e-06	0.000260166	Plxnb2	15
14750	ENSMUSG00000085872	18.9826	-4.77721	1.08079	-4.42012	9.86e-06	0.000262283	Gm11505	11
1041	ENSMUSG00000010066	74.9469	2.06353	0.467002	4.41869	9.93e-06	0.000263671	Cacna2d2	9
11906	ENSMUSG00000060550	2999.33	1.48057	0.335122	4.418	9.96e-06	0.000264156	H2-Q7	17
5579	ENSMUSG00000029338	910.232	-0.95032	0.215177	-4.41646	1e-05	0.000265674	Antxr2	5
12669	ENSMUSG00000068250	698.335	1.99932	0.452874	4.41473	1.01e-05	0.000267453	Amn1	6
5214	ENSMUSG00000028581	16665.8	-0.68842	0.156126	-4.40938	1.04e-05	0.000273772	Laptm5	4
12548	ENSMUSG00000066684	14.4077	-7.12258	1.61628	-4.40678	1.05e-05	0.000276332	Pilrb1	5
6515	ENSMUSG00000031732	1098.46	-1.12339	0.254988	-4.40564	1.05e-05	0.000277418	Phlpp2	8
10757	ENSMUSG00000050812	12094.8	-0.80256	0.182263	-4.40331	1.07e-05	0.000280039	Ecpas	4
15512	ENSMUSG00000091661	38.1442	5.49715	1.24886	4.40175	1.07e-05	0.000281688	Gm17021	9
1264	ENSMUSG00000015342	917.669	-1.40566	0.319429	-4.40053	1.08e-05	0.000282892	Xk	X
996	ENSMUSG00000009376	79.9365	-3.34906	0.761317	-4.39903	1.09e-05	0.000284473	Met	6
1739	ENSMUSG00000019891	93.3961	-1.23613	0.281122	-4.39712	1.1e-05	0.000286603	Dcbld1	10
9136	ENSMUSG00000040760	4454.24	-0.509915	0.116002	-4.39575	1.1e-05	0.000287646	Appl1	14
15675	ENSMUSG00000093565	81.105	1.93815	0.4409	4.3959	1.1e-05	0.000287646	Rab26os	17
821	ENSMUSG00000006423	3237.79	-0.397057	0.0904244	-4.39104	1.13e-05	0.000293177	C330007P06Rik	X
11687	ENSMUSG00000058624	364.13	-3.0332	0.690764	-4.39109	1.13e-05	0.000293177	Gda	19
10404	ENSMUSG00000048174	235.712	-0.916931	0.208936	-4.38858	1.14e-05	0.000296116	Tmem81	1
7387	ENSMUSG00000034353	2595.46	-0.907456	0.206888	-4.38622	1.15e-05	0.000298949	Ramp1	1
2600	ENSMUSG00000021815	260.466	2.57314	0.586793	4.38509	1.16e-05	0.000300107	Mss51	14
5769	ENSMUSG00000029763	5158.66	0.440091	0.100371	4.38464	1.16e-05	0.000300322	Exoc4	6
9412	ENSMUSG00000042042	583.085	-0.969037	0.22113	-4.38221	1.17e-05	0.000303294	Csgalnact2	6
4013	ENSMUSG00000025736	812.154	0.59775	0.136545	4.37769	1.2e-05	0.000308836	Jmjd8	17
5225	ENSMUSG00000028613	1263.26	0.879538	0.200901	4.37797	1.2e-05	0.000308836	Lrp8	4
2464	ENSMUSG00000021496	342.43	-0.93141	0.212897	-4.37494	1.21e-05	0.000312085	Pcbd2	13
3458	ENSMUSG00000024354	317.32	2.5522	0.583381	4.37484	1.22e-05	0.000312085	Slc23a1	18
2784	ENSMUSG00000022248	1290.81	0.603841	0.138212	4.36894	1.25e-05	0.000320211	Rad1	15
1177	ENSMUSG00000014355	12651.7	-0.875613	0.200461	-4.36799	1.25e-05	0.000320766	Anapc1	2
9387	ENSMUSG00000041921	625.699	1.42152	0.325423	4.36823	1.25e-05	0.000320766	Metap1d	2
4383	ENSMUSG00000026623	5115.45	-0.65444	0.14998	-4.36353	1.28e-05	0.000326526	Lpgat1	1
4835	ENSMUSG00000027665	5942.88	-0.55569	0.127362	-4.36305	1.28e-05	0.00032681	Pik3ca	3
6519	ENSMUSG00000031751	2680.42	-0.683063	0.15664	-4.36071	1.3e-05	0.000329899	Amfr	8
2247	ENSMUSG00000020956	477.995	0.783793	0.179773	4.3599	1.3e-05	0.000330417	Dtd2	12
7403	ENSMUSG00000034427	395.397	1.25738	0.288404	4.3598	1.3e-05	0.000330417	Myo15b	11
1367	ENSMUSG00000016494	65.8761	-2.79074	0.64039	-4.35788	1.31e-05	0.000332902	Cd34	1
7150	ENSMUSG00000033454	5956.63	-0.480755	0.110435	-4.35328	1.34e-05	0.000339516	Zbtb1	12
16022	ENSMUSG00000096740	332.293	0.833093	0.191413	4.35234	1.35e-05	0.000340545	Lbhd1	19
5476	ENSMUSG00000029096	37.6821	3.51345	0.807928	4.34872	1.37e-05	0.000345766	Htra3	5
6872	ENSMUSG00000032501	934.857	-1.40179	0.322409	-4.34787	1.37e-05	0.000346662	Trib1	15
3670	ENSMUSG00000024867	409.348	-1.30596	0.300529	-4.34554	1.39e-05	0.000349907	Pip5k1b	19
12770	ENSMUSG00000069516	4859.97	-1.81499	0.417805	-4.34411	1.4e-05	0.00035115	Lyz2	10
15552	ENSMUSG00000092009	15.8082	6.88747	1.58554	4.34392	1.4e-05	0.00035115	Myh15	16
3925	ENSMUSG00000025437	2072.98	-0.902239	0.208055	-4.33655	1.45e-05	0.000362191	Usp33	3
8892	ENSMUSG00000039910	1742.47	-0.846666	0.195263	-4.33602	1.45e-05	0.000362602	Cited2	10
5135	ENSMUSG00000028423	3461.91	-1.17558	0.271182	-4.33504	1.46e-05	0.000363757	Nfx1	4
10629	ENSMUSG00000049807	819.312	-0.969903	0.223774	-4.3343	1.46e-05	0.000364214	Arhgap23	11
5837	ENSMUSG00000030051	809.297	-0.76429	0.176422	-4.33217	1.48e-05	0.000365788	Aplf	6
2339	ENSMUSG00000021189	2794.7	-0.448555	0.103548	-4.33186	1.48e-05	0.000365788	Atxn3	12
9818	ENSMUSG00000044244	141.549	1.97584	0.456034	4.33266	1.47e-05	0.000365788	Il20rb	9
6675	ENSMUSG00000032053	22784.9	-0.632468	0.146	-4.33198	1.48e-05	0.000365788	Pou2af1	9
3805	ENSMUSG00000025161	77.4282	-3.43001	0.791613	-4.33293	1.47e-05	0.000365788	Slc16a3	11
7738	ENSMUSG00000035757	521.036	-0.840207	0.19403	-4.33029	1.49e-05	0.000367943	Selenoo	15
6722	ENSMUSG00000032194	341.833	-0.899006	0.207684	-4.32872	1.5e-05	0.000370111	Kank2	9
14533	ENSMUSG00000084854	15.7515	-5.77258	1.33387	-4.32771	1.51e-05	0.000371337	Gm12678	4
12030	ENSMUSG00000061759	1819.69	-0.523234	0.120928	-4.32681	1.51e-05	0.000372394	Armt1	10
8303	ENSMUSG00000037966	1575.79	-0.831355	0.192157	-4.32643	1.52e-05	0.000372561	Ninj1	13
11682	ENSMUSG00000058587	6318.92	-0.506213	0.117035	-4.32531	1.52e-05	0.000373995	Tmod3	9
1547	ENSMUSG00000018543	17.4605	4.87699	1.12765	4.32491	1.53e-05	0.000374194	1700001P01Rik	11
9617	ENSMUSG00000042817	1216.92	1.49905	0.346703	4.32374	1.53e-05	0.000375727	Flt3	5
7818	ENSMUSG00000036087	5742.77	-0.405472	0.0937962	-4.3229	1.54e-05	0.000376684	Slain2	5
17443	ENSMUSG00000105412	54.4616	3.92594	0.908438	4.32163	1.55e-05	0.000378377	Gm43768	3
5541	ENSMUSG00000029223	2080.86	0.879296	0.203537	4.32009	1.56e-05	0.000380568	Uchl1	5
2540	ENSMUSG00000021686	6873.08	-0.468844	0.108571	-4.31833	1.57e-05	0.000383133	Ap3b1	13
5676	ENSMUSG00000029538	3753.59	-0.515499	0.119449	-4.31564	1.59e-05	0.00038734	Srsf9	5
17904	ENSMUSG00000107726	38.2158	3.03414	0.703158	4.31501	1.6e-05	0.000387958	Gm44037	4
7459	ENSMUSG00000034634	1722.3	0.991206	0.229773	4.31385	1.6e-05	0.000389517	Ly6d	15
12633	ENSMUSG00000067878	104.506	1.98706	0.460744	4.31272	1.61e-05	0.000391029	Map7d3	X
5814	ENSMUSG00000029922	2778.23	-0.669343	0.155289	-4.3103	1.63e-05	0.000394856	Mkrn1	6
15073	ENSMUSG00000087475	55.9675	3.12714	0.725717	4.30903	1.64e-05	0.000396328	4933406I18Rik	7
11784	ENSMUSG00000059479	964.372	-0.694222	0.161112	-4.30893	1.64e-05	0.000396328	B3gnt8	7
15549	ENSMUSG00000091996	23.5747	3.35038	0.777959	4.30663	1.66e-05	0.000399474	BC049352	9
8116	ENSMUSG00000037280	441.908	1.44449	0.335396	4.30682	1.66e-05	0.000399474	Galnt6	15
3754	ENSMUSG00000025034	4862.19	-0.636694	0.148117	-4.29858	1.72e-05	0.000413754	Trim8	19
5961	ENSMUSG00000030322	2924.18	-0.73904	0.171985	-4.29712	1.73e-05	0.000415972	Mbd4	6
3817	ENSMUSG00000025193	457.461	-1.05701	0.246042	-4.29607	1.74e-05	0.000417436	Cutc	19
6912	ENSMUSG00000032578	343.729	1.60555	0.373956	4.29342	1.76e-05	0.000421944	Cish	9
8658	ENSMUSG00000039050	1764.41	-0.502716	0.1171	-4.29304	1.76e-05	0.000422136	Osbpl2	2
14198	ENSMUSG00000082576	103.7	2.96737	0.691452	4.2915	1.77e-05	0.00042456	Gm12058	11
13800	ENSMUSG00000079419	166.802	-2.97717	0.694146	-4.28897	1.8e-05	0.000428901	Ms4a6c	19
2413	ENSMUSG00000021360	55.3882	-3.00303	0.700497	-4.28701	1.81e-05	0.000432182	Gcnt2	13
7986	ENSMUSG00000036825	2092.43	-0.881237	0.205632	-4.2855	1.82e-05	0.000434582	Ssx2ip	3
19465	ENSMUSG00000118012	288.391	-0.767582	0.179242	-4.28237	1.85e-05	0.000440215	Gm46620	18
8509	ENSMUSG00000038546	3736.74	-0.836511	0.195399	-4.28104	1.86e-05	0.000442315	Ranbp9	13
3247	ENSMUSG00000023911	25.5154	3.64435	0.851565	4.27959	1.87e-05	0.000444663	Flywch2	17
14876	ENSMUSG00000086537	119.65	2.68426	0.627389	4.27846	1.88e-05	0.000446398	Gnasas1	2
3911	ENSMUSG00000025408	856.895	1.25743	0.293997	4.27703	1.89e-05	0.000448726	Ddit3	10
9224	ENSMUSG00000041187	8469.56	0.658372	0.154098	4.27242	1.93e-05	0.000457547	Prkd2	7
533	ENSMUSG00000003882	12201.2	-0.569078	0.133232	-4.27134	1.94e-05	0.000458798	Il7r	15
4046	ENSMUSG00000025816	747.965	1.5123	0.354062	4.27127	1.94e-05	0.000458798	Sec61a2	2
4793	ENSMUSG00000027570	55.8949	2.9732	0.696276	4.27014	1.95e-05	0.000460139	Col9a3	2
9816	ENSMUSG00000044229	50.8429	-2.23952	0.524468	-4.27008	1.95e-05	0.000460139	Nxpe4	9
7001	ENSMUSG00000032842	262.811	1.61546	0.378377	4.26944	1.96e-05	0.000460911	Abcc10	17
9002	ENSMUSG00000040322	417.158	-0.888114	0.208071	-4.26831	1.97e-05	0.000462694	Slc25a24	3
6509	ENSMUSG00000031722	302.96	-2.80532	0.657358	-4.26756	1.98e-05	0.0004637	Hp	8
10667	ENSMUSG00000050075	1375.12	-0.58834	0.137897	-4.26653	1.99e-05	0.000464735	Gpr171	3
11530	ENSMUSG00000057135	35.5743	-3.03515	0.71138	-4.26656	1.99e-05	0.000464735	Scimp	11
3010	ENSMUSG00000022751	476.316	0.940543	0.220597	4.26363	2.01e-05	0.000470252	Nit2	16
12255	ENSMUSG00000063787	1250.72	0.790516	0.185435	4.26303	2.02e-05	0.000470726	Chchd1	14
2646	ENSMUSG00000021930	370.379	1.12839	0.264703	4.26287	2.02e-05	0.000470726	Spryd7	14
2790	ENSMUSG00000022265	142.501	-1.14191	0.267905	-4.26237	2.02e-05	0.000471217	Ank	15
2404	ENSMUSG00000021322	45.0743	-4.06207	0.954061	-4.25766	2.07e-05	0.000480112	Aoah	13
832	ENSMUSG00000006517	256.08	1.17115	0.27519	4.25581	2.08e-05	0.000483533	Mvd	8
2593	ENSMUSG00000021796	12.1525	-6.8754	1.61888	-4.24701	2.17e-05	0.000502315	Bmpr1a	14
281	ENSMUSG00000002033	32.3258	-3.87284	0.91247	-4.24435	2.19e-05	0.0005077	Cd3g	9
17923	ENSMUSG00000107838	75.0594	2.1186	0.499897	4.23808	2.25e-05	0.000521469	Gm45769	6
3310	ENSMUSG00000024044	40.6031	3.7432	0.88341	4.23722	2.26e-05	0.000522584	Epb41l3	17
4708	ENSMUSG00000027360	128.597	-2.24149	0.529018	-4.23707	2.26e-05	0.000522584	Hdc	2
307	ENSMUSG00000002222	6566.15	-0.760219	0.179598	-4.23289	2.31e-05	0.000531774	Rmnd5a	6
15772	ENSMUSG00000094410	4642.89	1.41068	0.333409	4.2311	2.33e-05	0.000534769	Gm38394	1
2440	ENSMUSG00000021431	3151.13	0.838081	0.198067	4.23129	2.32e-05	0.000534769	Snrnp48	13
8162	ENSMUSG00000037419	6203.55	-0.795204	0.187975	-4.23037	2.33e-05	0.000535251	Endod1	9
9639	ENSMUSG00000043008	15273.2	-0.783632	0.185232	-4.23054	2.33e-05	0.000535251	Klhl6	16
17348	ENSMUSG00000104936	69.756	4.22802	1.00024	4.22699	2.37e-05	0.000542188	2610011E03Rik	5
13970	ENSMUSG00000081187	39.3039	6.64357	1.57172	4.22694	2.37e-05	0.000542188	3110067C02Rik	X
11290	ENSMUSG00000054999	97.302	2.61824	0.619476	4.22654	2.37e-05	0.000542507	Naaladl1	19
6777	ENSMUSG00000032311	53.2392	1.71776	0.406488	4.22587	2.38e-05	0.000543511	Nrg4	9
1225	ENSMUSG00000015002	6074.66	-0.625841	0.148265	-4.2211	2.43e-05	0.000554497	Efr3a	15
3151	ENSMUSG00000023048	1384.08	-0.653851	0.155023	-4.21777	2.47e-05	0.000562059	Prr13	15
8480	ENSMUSG00000038485	1888.19	-0.627916	0.148892	-4.21725	2.47e-05	0.000562059	Socs7	11
13339	ENSMUSG00000074673	90.8306	1.53631	0.364275	4.21744	2.47e-05	0.000562059	Ttll9	2
5044	ENSMUSG00000028184	1824.66	0.866734	0.20561	4.21542	2.49e-05	0.000565635	Adgrl2	3
5258	ENSMUSG00000028670	1802.82	-0.595968	0.141382	-4.2153	2.49e-05	0.000565635	Lypla2	4
13423	ENSMUSG00000075289	1654.22	1.84722	0.438487	4.21272	2.52e-05	0.000571477	Carns1	19
12577	ENSMUSG00000067071	3450.15	-0.622167	0.14777	-4.21039	2.55e-05	0.000576075	Hes6	1
3633	ENSMUSG00000024789	2960.32	-0.654454	0.155438	-4.21039	2.55e-05	0.000576075	Jak2	19
17065	ENSMUSG00000103651	540.715	2.42997	0.577381	4.20861	2.57e-05	0.000579953	Gm37206	19
13435	ENSMUSG00000075408	152.519	-1.24187	0.295243	-4.20626	2.6e-05	0.000585347	Smim41	15
2494	ENSMUSG00000021577	12342	-0.880603	0.209405	-4.20526	2.61e-05	0.000587257	Sdha	13
4781	ENSMUSG00000027540	3467.88	-0.572099	0.136064	-4.20464	2.61e-05	0.000588189	Ptpn1	2
1770	ENSMUSG00000019989	40.8346	-2.37252	0.564427	-4.20342	2.63e-05	0.000590692	Enpp3	10
16248	ENSMUSG00000097589	2816.37	1.73477	0.412917	4.20126	2.65e-05	0.000594979	Dleu2	14
2744	ENSMUSG00000022175	6833.48	-0.53556	0.12747	-4.20145	2.65e-05	0.000594979	Lrp10	14
19435	ENSMUSG00000117840	11.5461	7.16711	1.70675	4.19928	2.68e-05	0.000599517	Gm50399	18
5124	ENSMUSG00000028405	872.611	-0.842945	0.200938	-4.19505	2.73e-05	0.000609278	Aco1	4
17149	ENSMUSG00000103983	146.132	2.49126	0.593869	4.19497	2.73e-05	0.000609278	Gm20045	1
6832	ENSMUSG00000032413	2029.03	-0.854299	0.203654	-4.19485	2.73e-05	0.000609278	Rasa2	9
1895	ENSMUSG00000020253	1046.69	-0.561488	0.133863	-4.19448	2.73e-05	0.000609575	Ppm1m	9
10200	ENSMUSG00000046818	18.1142	3.05215	0.727842	4.19343	2.75e-05	0.000610326	Ddit4l	3
9148	ENSMUSG00000040818	3715.14	-0.56838	0.135538	-4.1935	2.75e-05	0.000610326	Dennd6a	14
9554	ENSMUSG00000042595	1581.95	0.516003	0.123037	4.19388	2.74e-05	0.000610326	Fam199x	X
3759	ENSMUSG00000025040	1916.31	-0.897986	0.214311	-4.1901	2.79e-05	0.000618638	Fundc1	X
18425	ENSMUSG00000110830	70.9809	2.453	0.585495	4.18962	2.79e-05	0.000619266	Gm46218	10
15388	ENSMUSG00000090394	4606.14	-0.610779	0.145836	-4.18811	2.81e-05	0.00062268	4930523C07Rik	1
6435	ENSMUSG00000031555	1264.33	-0.703273	0.167964	-4.18705	2.83e-05	0.000624898	Adam9	8
11874	ENSMUSG00000060224	11.3515	7.14343	1.70722	4.18424	2.86e-05	0.000631954	Pyroxd2	19
8907	ENSMUSG00000039963	202.621	1.0191	0.243781	4.18038	2.91e-05	0.000642061	Ccdc40	11
10282	ENSMUSG00000047412	5281.91	-0.449047	0.107426	-4.18008	2.91e-05	0.00064219	Zbtb44	9
4641	ENSMUSG00000027221	22.722	-4.668	1.11699	-4.17908	2.93e-05	0.000643557	Chst1	2
13401	ENSMUSG00000075040	878.576	0.598147	0.143122	4.17927	2.92e-05	0.000643557	Zfp408	2
10706	ENSMUSG00000050335	202.837	-2.67594	0.640867	-4.1755	2.97e-05	0.000653029	Lgals3	14
12883	ENSMUSG00000070643	168.946	1.1092	0.26571	4.17447	2.99e-05	0.00065484	Sox13	1
1822	ENSMUSG00000020101	550.792	-2.1865	0.523807	-4.17425	2.99e-05	0.00065484	Vsir	10
9076	ENSMUSG00000040560	1439.49	-0.95532	0.228868	-4.1741	2.99e-05	0.00065484	Wdr7	18
10029	ENSMUSG00000045658	46.8765	-2.90938	0.69741	-4.17169	3.02e-05	0.000661066	Pid1	1
7244	ENSMUSG00000033885	2943.56	-0.46555	0.111731	-4.16669	3.09e-05	0.000674987	Pxk	14
18566	ENSMUSG00000111856	9.34336	6.85976	1.64724	4.16439	3.12e-05	0.000681064	6530413G14Rik	9
932	ENSMUSG00000008129	50.725	-1.49187	0.358284	-4.16394	3.13e-05	0.000681644	Brme1	8
5467	ENSMUSG00000029075	100.621	2.49243	0.598946	4.16136	3.16e-05	0.00068864	Tnfrsf4	4
17045	ENSMUSG00000103569	295.615	2.62346	0.630693	4.15965	3.19e-05	0.000693042	Gm38067	1
12090	ENSMUSG00000062310	202.198	1.53198	0.368493	4.15743	3.22e-05	0.000699043	Glrp1	1
13580	ENSMUSG00000077450	5671.55	-0.781037	0.187903	-4.15659	3.23e-05	0.000700829	Rab11b	17
5608	ENSMUSG00000029407	5387.23	-0.423897	0.101998	-4.15592	3.24e-05	0.000702106	Uso1	5
57	ENSMUSG00000000420	6808.69	-0.749168	0.180317	-4.15474	3.26e-05	0.000704965	Galnt1	18
2305	ENSMUSG00000021111	15382.1	-0.609583	0.146768	-4.15338	3.28e-05	0.000708376	Papola	12
4578	ENSMUSG00000027035	494.283	-1.12306	0.270455	-4.15247	3.29e-05	0.000710417	Cers6	2
2894	ENSMUSG00000022500	2563.05	-0.510319	0.122953	-4.1505	3.32e-05	0.000715752	Litaf	16
12884	ENSMUSG00000070644	7.68865	-6.21954	1.49919	-4.1486	3.35e-05	0.000720611	Etnk2	1
1269	ENSMUSG00000015396	34.8009	-4.77567	1.15209	-4.14523	3.39e-05	0.000730015	Cd83	13
10062	ENSMUSG00000045868	247.442	-0.744269	0.179619	-4.1436	3.42e-05	0.000734433	Gvin1	7
6679	ENSMUSG00000032066	36.3671	-3.34178	0.806624	-4.14293	3.43e-05	0.000735775	Bco2	9
13065	ENSMUSG00000072647	129.65	2.41125	0.582342	4.1406	3.46e-05	0.000742448	Adam1a	5
5767	ENSMUSG00000029752	537.357	1.18262	0.285701	4.13937	3.48e-05	0.000744813	Asns	6
4692	ENSMUSG00000027330	13210.9	-0.476681	0.115157	-4.1394	3.48e-05	0.000744813	Cdc25b	2
12139	ENSMUSG00000062794	726.689	0.826027	0.199622	4.13795	3.5e-05	0.000748612	Zfp599	9
11186	ENSMUSG00000054191	76.2675	-2.78065	0.672074	-4.13741	3.51e-05	0.000749556	Klf1	8
12708	ENSMUSG00000068744	1497.76	0.501197	0.121194	4.13551	3.54e-05	0.00075497	Psrc1	3
377	ENSMUSG00000002763	1342.77	-0.663118	0.160406	-4.134	3.57e-05	0.000758314	Pex6	17
11034	ENSMUSG00000052920	15.159	-4.79221	1.15936	-4.13349	3.57e-05	0.000759168	Prkg1	19
16090	ENSMUSG00000097073	36.1091	3.77487	0.913303	4.13321	3.58e-05	0.000759283	9430037G07Rik	9
2428	ENSMUSG00000021395	3676.74	-0.599754	0.145162	-4.13161	3.6e-05	0.000763759	Spin1	13
6637	ENSMUSG00000031974	612.508	-1.11205	0.269175	-4.13133	3.61e-05	0.000763842	Abcb10	8
19307	ENSMUSG00000117037	55.5105	2.07447	0.502282	4.1301	3.63e-05	0.000767118	Gm50433	17
2307	ENSMUSG00000021113	1152.04	0.630687	0.152771	4.12833	3.65e-05	0.000772221	Snapc1	12
13016	ENSMUSG00000071714	153.872	-1.683	0.40777	-4.12732	3.67e-05	0.000774777	Csf2rb2	15
5142	ENSMUSG00000028436	4245.75	-0.675629	0.163921	-4.12169	3.76e-05	0.000793106	Dcaf12	4
2360	ENSMUSG00000021235	487.638	-1.0772	0.26161	-4.11756	3.83e-05	0.000805696	Coq6	12
3430	ENSMUSG00000024286	2968.92	-0.648618	0.157598	-4.11564	3.86e-05	0.000809969	Ccny	18
18237	ENSMUSG00000109675	31.0247	-2.36547	0.574757	-4.1156	3.86e-05	0.000809969	Nxpe1-ps	9
7204	ENSMUSG00000033721	3247.11	-1.16474	0.282987	-4.11587	3.86e-05	0.000809969	Vav3	3
1301	ENSMUSG00000015745	3611.52	-0.615899	0.149682	-4.11471	3.88e-05	0.000812239	Plekho1	3
10739	ENSMUSG00000050619	1981.34	-0.548875	0.133438	-4.11333	3.9e-05	0.000816234	Zscan29	2
12309	ENSMUSG00000064210	6132.33	-0.958285	0.233006	-4.1127	3.91e-05	0.000817577	Ano6	15
8045	ENSMUSG00000037012	3025.3	-0.741141	0.180233	-4.11213	3.92e-05	0.000818731	Hk1	10
9467	ENSMUSG00000042284	106.81	-2.93466	0.713706	-4.11186	3.92e-05	0.000818828	Itga1	13
9584	ENSMUSG00000042694	760.523	0.874706	0.212756	4.11131	3.93e-05	0.000819896	Stn1	19
6348	ENSMUSG00000031360	2135.27	-0.579947	0.141124	-4.10948	3.97e-05	0.000825531	Ctps2	X
8493	ENSMUSG00000038518	4621.77	-0.578337	0.140773	-4.1083	3.99e-05	0.00082889	Jarid2	13
1800	ENSMUSG00000020063	3422.36	-0.444859	0.108292	-4.10795	3.99e-05	0.00082928	Sirt1	10
9528	ENSMUSG00000042505	327.945	0.909305	0.221501	4.10519	4.04e-05	0.000838342	Sdhaf3	6
12959	ENSMUSG00000071324	16.7489	3.70631	0.90303	4.1043	4.06e-05	0.000839774	Armc2	10
9676	ENSMUSG00000043263	9089.85	-1.032	0.25144	-4.10436	4.05e-05	0.000839774	Ifi209	1
5495	ENSMUSG00000029135	237.721	-1.38054	0.336567	-4.10182	4.1e-05	0.000847939	Fosl2	5
7312	ENSMUSG00000034127	9.3475	-6.50787	1.5877	-4.09894	4.15e-05	0.000856941	Tspan8	10
663	ENSMUSG00000005103	13731	-0.768475	0.187484	-4.09889	4.15e-05	0.000856941	Wdr1	5
8002	ENSMUSG00000036880	1528.21	-0.636982	0.155416	-4.09857	4.16e-05	0.000856986	Acaa2	18
7337	ENSMUSG00000034209	23.6428	-3.57759	0.872925	-4.09839	4.16e-05	0.000856986	Rasl10a	11
10858	ENSMUSG00000051504	234.211	-2.21977	0.541875	-4.09646	4.2e-05	0.000863265	Siglech	7
9762	ENSMUSG00000043931	546.299	1.436	0.350592	4.09593	4.2e-05	0.000863552	Gimap7	6
684	ENSMUSG00000005364	62.2643	-2.64467	0.645689	-4.09589	4.21e-05	0.000863552	Il5ra	6
24	ENSMUSG00000000204	59.7471	-5.64675	1.37886	-4.09523	4.22e-05	0.000865132	Slfn4	11
4743	ENSMUSG00000027438	37.4503	2.88997	0.706456	4.0908	4.3e-05	0.000880889	Napb	2
3686	ENSMUSG00000024900	4980.54	-0.62871	0.153791	-4.08807	4.35e-05	0.000889717	Cpt1a	19
10760	ENSMUSG00000050855	435.344	0.718929	0.175863	4.088	4.35e-05	0.000889717	Zfp940	7
6830	ENSMUSG00000032411	4958.11	-0.601881	0.147293	-4.08627	4.38e-05	0.000895431	Tfdp2	9
2889	ENSMUSG00000022483	6.94306	6.442	1.57662	4.08596	4.39e-05	0.000895695	Col2a1	15
1282	ENSMUSG00000015536	802.162	0.680294	0.166673	4.08162	4.47e-05	0.000911651	Mocs2	13
4638	ENSMUSG00000027215	906.459	-0.685298	0.16793	-4.08087	4.49e-05	0.000913653	Cd82	2
1846	ENSMUSG00000020142	202.182	1.06163	0.260182	4.08034	4.5e-05	0.000914769	Slc1a4	11
14708	ENSMUSG00000085704	309.971	1.22924	0.301379	4.07872	4.53e-05	0.000920227	4921531C22Rik	2
4616	ENSMUSG00000027173	61.5182	1.85619	0.455291	4.07693	4.56e-05	0.000924665	Depdc7	2
18391	ENSMUSG00000110618	12.4683	5.81591	1.42656	4.07688	4.56e-05	0.000924665	Gm39822	11
16346	ENSMUSG00000097993	185.413	1.30182	0.31931	4.07697	4.56e-05	0.000924665	Ptprv	1
12822	ENSMUSG00000070056	198.925	-1.45834	0.357762	-4.0763	4.58e-05	0.000925991	Mfhas1	8
1270	ENSMUSG00000015437	7.60535	-6.20886	1.52334	-4.07582	4.59e-05	0.000926948	Gzmb	14
8108	ENSMUSG00000037257	2040.78	-0.632512	0.155245	-4.07429	4.62e-05	0.000931514	Aagab	9
4961	ENSMUSG00000028017	198.561	1.90105	0.466607	4.0742	4.62e-05	0.000931514	Egf	3
15554	ENSMUSG00000092035	173.299	1.36796	0.335849	4.07316	4.64e-05	0.00093471	Peg10	6
8188	ENSMUSG00000037531	1177.71	0.426286	0.104719	4.07075	4.69e-05	0.000943453	Mrpl47	3
7939	ENSMUSG00000036599	1131.76	-0.960484	0.235965	-4.07045	4.69e-05	0.000943699	Chst12	5
3056	ENSMUSG00000022833	1699.25	1.34325	0.330124	4.06893	4.72e-05	0.0009489	Ccdc14	16
9849	ENSMUSG00000044453	134.873	-1.62044	0.398334	-4.06804	4.74e-05	0.000951572	Ffar1	7
34	ENSMUSG00000000290	2874.7	-0.877768	0.216212	-4.05976	4.91e-05	0.00098495	Itgb2	10
4694	ENSMUSG00000027332	3057.78	-0.399893	0.0985219	-4.05892	4.93e-05	0.000987458	Ivd	2
7298	ENSMUSG00000034088	14210.6	-0.725447	0.178825	-4.05674	4.98e-05	0.000995687	Hdlbp	1
5912	ENSMUSG00000030214	224.408	-2.62086	0.646277	-4.05532	5.01e-05	0.00100077	Plbd1	6
14751	ENSMUSG00000085875	122.3	1.931	0.476367	4.05359	5.04e-05	0.00100717	Gm12905	4
1966	ENSMUSG00000020396	972.294	-1.1525	0.284336	-4.05331	5.05e-05	0.00100734	Nefh	11
492	ENSMUSG00000003527	2066.06	0.472864	0.116792	4.04878	5.15e-05	0.00102598	Ess2	16
10972	ENSMUSG00000052435	43.9481	-4.13783	1.02237	-4.04729	5.18e-05	0.00103149	Cebpe	14
957	ENSMUSG00000008540	424.521	-1.10231	0.272543	-4.04452	5.24e-05	0.00104268	Mgst1	6
1086	ENSMUSG00000011267	517.755	-0.774185	0.191437	-4.04407	5.25e-05	0.00104363	Zfp296	7
3372	ENSMUSG00000024164	1401.98	-3.01414	0.745437	-4.04345	5.27e-05	0.00104533	C3	17
17663	ENSMUSG00000106383	274.644	1.6878	0.41761	4.04156	5.31e-05	0.00105274	E330034L11Rik	3
1938	ENSMUSG00000020333	7.15879	-6.11485	1.51335	-4.0406	5.33e-05	0.00105601	Acsl6	11
4847	ENSMUSG00000027692	332.632	-0.961966	0.238113	-4.03996	5.35e-05	0.00105781	Tnik	3
6083	ENSMUSG00000030671	6902.36	-0.414858	0.102707	-4.03924	5.36e-05	0.00106	Pde3b	7
754	ENSMUSG00000005897	556.365	0.97879	0.242404	4.03785	5.39e-05	0.00106519	Nr2c1	10
8736	ENSMUSG00000039270	1275.47	-0.709941	0.175897	-4.03611	5.43e-05	0.00107205	Megf9	4
8735	ENSMUSG00000039264	634.954	1.18736	0.294354	4.03378	5.49e-05	0.00108166	Gimap3	6
1939	ENSMUSG00000020334	9.27973	-5.75298	1.42695	-4.03167	5.54e-05	0.00109032	Slc22a4	11
10330	ENSMUSG00000047720	326.172	2.68289	0.665504	4.03136	5.55e-05	0.00109065	Clec2m	6
16071	ENSMUSG00000097000	168.97	2.34237	0.581171	4.03043	5.57e-05	0.00109388	Gm17435	8
5140	ENSMUSG00000028434	4143.8	-0.450997	0.11195	-4.02857	5.61e-05	0.00110146	Epb41l4b	4
12834	ENSMUSG00000070315	389.35	1.78573	0.44345	4.0269	5.65e-05	0.001106	4930581F22Rik	9
13451	ENSMUSG00000075573	8.2766	-6.3207	1.56961	-4.02693	5.65e-05	0.001106	Defb47	14
7944	ENSMUSG00000036617	47.2338	-4.57104	1.13554	-4.02542	5.69e-05	0.00111187	Etl4	2
1912	ENSMUSG00000020279	36.9376	3.13617	0.779146	4.02514	5.69e-05	0.00111206	Il9r	11
5161	ENSMUSG00000028465	36951.3	-0.760185	0.189021	-4.0217	5.78e-05	0.00112617	Tln1	4
2143	ENSMUSG00000020758	309.453	1.30728	0.325442	4.01695	5.9e-05	0.00114798	Itgb4	11
8296	ENSMUSG00000037946	941.085	-1.06065	0.26412	-4.0158	5.92e-05	0.00115242	Fgd3	13
14756	ENSMUSG00000085886	11.3452	5.02596	1.25219	4.01373	5.98e-05	0.00116146	D030047H15Rik	7
6962	ENSMUSG00000032715	476.362	1.45716	0.363275	4.01117	6.04e-05	0.00117297	Trib3	2
16946	ENSMUSG00000103133	98.3382	3.11664	0.777263	4.00976	6.08e-05	0.00117879	Gm37303	9
13422	ENSMUSG00000075284	7063.1	-0.648459	0.161883	-4.00573	6.18e-05	0.0011967	Wipf1	2
255	ENSMUSG00000001909	3377.61	0.450657	0.112521	4.00508	6.2e-05	0.00119882	Trmt1	8
11983	ENSMUSG00000061356	17.1558	-5.88794	1.47347	-3.99596	6.44e-05	0.0012447	Nuggc	14
11162	ENSMUSG00000053977	28.0025	-2.74764	0.687927	-3.99409	6.49e-05	0.00125335	Cd8a	6
2201	ENSMUSG00000020872	23.4376	3.0677	0.768171	3.99351	6.51e-05	0.00125392	Tac4	11
8077	ENSMUSG00000037148	1404.49	-1.09956	0.275542	-3.99054	6.59e-05	0.00126848	Arhgap10	8
9661	ENSMUSG00000043155	16.5942	-5.29273	1.32728	-3.98766	6.67e-05	0.00128273	Hpdl	4
745	ENSMUSG00000005824	16.6121	-4.46555	1.12014	-3.98662	6.7e-05	0.00128709	Tnfsf14	17
744	ENSMUSG00000005823	1432.5	0.537801	0.134917	3.98616	6.72e-05	0.00128831	Gpr108	17
8809	ENSMUSG00000039623	879.068	0.66118	0.165921	3.98492	6.75e-05	0.00129379	Ap5z1	5
10080	ENSMUSG00000046006	93.1899	-2.77816	0.697264	-3.98437	6.77e-05	0.00129553	Gapt	13
359	ENSMUSG00000002603	20093.2	-0.470768	0.118233	-3.98171	6.84e-05	0.00130883	Tgfb1	7
724	ENSMUSG00000005672	3099.88	0.995575	0.250102	3.98067	6.87e-05	0.00131273	Kit	5
253	ENSMUSG00000001891	1407.45	-0.606503	0.152367	-3.98054	6.88e-05	0.00131273	Ugp2	11
10832	ENSMUSG00000051343	238.527	-1.23359	0.309959	-3.97984	6.9e-05	0.00131532	Rab11fip5	6
8151	ENSMUSG00000037376	2034.3	-0.585478	0.147127	-3.9794	6.91e-05	0.00131646	Trmt6	2
18294	ENSMUSG00000110077	20.3599	6.5556	1.64759	3.97891	6.92e-05	0.0013179	Gm45632	7
8322	ENSMUSG00000038011	9.88187	6.94771	1.74625	3.97864	6.93e-05	0.00131814	Dnah10	5
7393	ENSMUSG00000034382	340.564	1.17167	0.294677	3.97612	7e-05	0.00133086	AI661453	17
8754	ENSMUSG00000039361	9842.85	-0.342517	0.0861604	-3.97534	7.03e-05	0.00133263	Picalm	7
3078	ENSMUSG00000022885	9776.26	-0.474949	0.119472	-3.9754	7.03e-05	0.00133263	St6gal1	16
8597	ENSMUSG00000038822	1141.41	-0.90318	0.227248	-3.97442	7.06e-05	0.0013365	Hace1	10
16582	ENSMUSG00000100335	24.6144	-2.63992	0.664399	-3.9734	7.09e-05	0.00133978	2310008N11Rik	8
16786	ENSMUSG00000102411	71.7707	3.12455	0.786372	3.97338	7.09e-05	0.00133978	Gm36936	9
2792	ENSMUSG00000022272	1686.97	0.728161	0.183331	3.97183	7.13e-05	0.00134589	Myo10	15
2621	ENSMUSG00000021879	49.0917	2.45142	0.617297	3.97122	7.15e-05	0.00134805	Dnah12	14
13187	ENSMUSG00000073639	1810.53	-0.482401	0.121513	-3.96995	7.19e-05	0.00135396	Rab18	18
4167	ENSMUSG00000026110	2870.31	0.667309	0.168102	3.96966	7.2e-05	0.00135431	Mgat4a	1
8871	ENSMUSG00000039826	1171.35	0.53065	0.133687	3.96933	7.21e-05	0.00135486	Trub2	2
1807	ENSMUSG00000020076	6474.61	0.339302	0.0855111	3.96793	7.25e-05	0.00136028	Ddx50	10
5832	ENSMUSG00000030036	5761.62	-1.05541	0.265975	-3.9681	7.24e-05	0.00136028	Mogs	6
3363	ENSMUSG00000024143	1247.75	-0.800955	0.201875	-3.96758	7.26e-05	0.00136096	Rhoq	17
17762	ENSMUSG00000106943	174.782	1.28985	0.325177	3.96662	7.29e-05	0.00136513	Dancr	5
13736	ENSMUSG00000078945	192.712	-1.47369	0.371749	-3.96419	7.36e-05	0.00137778	Naip2	13
9854	ENSMUSG00000044469	242.356	1.25427	0.316433	3.9638	7.38e-05	0.00137875	Tnfaip8l1	17
15213	ENSMUSG00000089255	105.221	1.56135	0.394145	3.96137	7.45e-05	0.00139153	Snora78	17
1586	ENSMUSG00000018830	24.7398	3.70053	0.934732	3.95892	7.53e-05	0.00140452	Myh11	16
301	ENSMUSG00000002147	4627.97	-0.617637	0.156046	-3.95803	7.56e-05	0.00140707	Stat6	10
15056	ENSMUSG00000087381	18.7091	6.3269	1.59873	3.95745	7.58e-05	0.00140917	Gm16008	4
10560	ENSMUSG00000049357	93.7805	2.10096	0.531015	3.9565	7.61e-05	0.0014134	Brd8dc	18
6680	ENSMUSG00000032067	891.115	0.950962	0.240382	3.95605	7.62e-05	0.00141475	Pts	9
1212	ENSMUSG00000014837	481.056	0.963678	0.243625	3.95559	7.63e-05	0.00141616	4931428F04Rik	8
6335	ENSMUSG00000031328	18213.7	-0.766862	0.193936	-3.9542	7.68e-05	0.00142303	Flna	X
1733	ENSMUSG00000019873	3544.17	-0.699288	0.176929	-3.95236	7.74e-05	0.00143266	Reep3	10
16063	ENSMUSG00000096981	181.649	1.4979	0.379029	3.95194	7.75e-05	0.00143381	Gm16845	9
1141	ENSMUSG00000013662	5295.01	-0.534951	0.135438	-3.94978	7.82e-05	0.00144546	Atad1	19
16230	ENSMUSG00000097536	680.517	2.22538	0.563585	3.94861	7.86e-05	0.0014512	2610037D02Rik	15
17525	ENSMUSG00000105737	42.1157	2.48362	0.629234	3.94706	7.91e-05	0.00145784	Gm6105	12
1303	ENSMUSG00000015748	6831.89	0.620367	0.157165	3.94723	7.91e-05	0.00145784	Prpf3	3
7807	ENSMUSG00000036046	7257.24	-0.790146	0.200201	-3.94677	7.92e-05	0.00145822	5031439G07Rik	15
7567	ENSMUSG00000035004	264.268	-2.92023	0.740201	-3.94519	7.97e-05	0.00146653	Igsf6	7
11323	ENSMUSG00000055322	403.763	-1.081	0.274026	-3.94486	7.98e-05	0.00146713	Tns1	1
18434	ENSMUSG00000110902	66.8452	2.57428	0.652794	3.94348	8.03e-05	0.00147427	Gm33104	10
7783	ENSMUSG00000035941	5999.29	-0.457452	0.116028	-3.94262	8.06e-05	0.00147816	Ibtk	9
7127	ENSMUSG00000033368	46.4903	3.03251	0.769734	3.93969	8.16e-05	0.00149493	Trim69	2
3614	ENSMUSG00000024754	1151.15	-0.800301	0.20318	-3.93888	8.19e-05	0.00149858	Cemip2	19
13299	ENSMUSG00000074417	39.24	-3.13837	0.796847	-3.93848	8.2e-05	0.00149967	Gm14548	7
11821	ENSMUSG00000059820	2503.66	0.436471	0.110879	3.93645	8.27e-05	0.00151097	Nkapd1	9
4346	ENSMUSG00000026548	78.0166	-2.27256	0.577484	-3.93527	8.31e-05	0.00151699	Slamf9	1
7240	ENSMUSG00000033863	268.451	-0.793477	0.201683	-3.93428	8.34e-05	0.00152184	Klf9	19
8003	ENSMUSG00000036882	2246.72	1.05006	0.266932	3.9338	8.36e-05	0.00152351	Arhgap33	7
1189	ENSMUSG00000014543	19.2917	-5.47567	1.3921	-3.93339	8.38e-05	0.00152466	Klra17	6
17039	ENSMUSG00000103543	23.8669	3.78353	0.9621	3.93257	8.4e-05	0.00152844	Gm37669	1
3836	ENSMUSG00000025225	2554.8	1.08061	0.274855	3.93156	8.44e-05	0.00153346	Nfkb2	19
18240	ENSMUSG00000109695	148.099	1.50219	0.38246	3.9277	8.58e-05	0.00155538	Gm31166	19
6029	ENSMUSG00000030536	36474.8	-0.60429	0.153851	-3.92776	8.57e-05	0.00155538	Iqgap1	7
4973	ENSMUSG00000028037	285.034	-1.62923	0.415124	-3.92467	8.68e-05	0.00157363	Ifi44	3
5030	ENSMUSG00000028149	2884.04	-0.592053	0.150884	-3.92389	8.71e-05	0.00157587	Rap1gds1	3
1741	ENSMUSG00000019907	13790.1	-0.437116	0.111462	-3.92166	8.79e-05	0.00158757	Ppp1r12a	10
11869	ENSMUSG00000060166	1907.86	-0.496528	0.126606	-3.92182	8.79e-05	0.00158757	Zdhhc8	16
8057	ENSMUSG00000037071	2445.56	-1.05794	0.269941	-3.91917	8.89e-05	0.00160107	Scd1	19
13558	ENSMUSG00000076928	58.1217	-3.03683	0.774853	-3.91923	8.88e-05	0.00160107	Trac	14
5155	ENSMUSG00000028458	1812.45	-0.696941	0.177929	-3.91695	8.97e-05	0.00161292	Tesk1	4
7086	ENSMUSG00000033186	1726.69	0.72094	0.184082	3.91641	8.99e-05	0.00161506	Mzt1	14
17320	ENSMUSG00000104814	183.912	2.88294	0.736231	3.91581	9.01e-05	0.00161759	Gm42979	5
1111	ENSMUSG00000012428	901.835	-1.7035	0.435093	-3.91525	9.03e-05	0.0016199	Steap4	5
11637	ENSMUSG00000058159	34.6381	4.00654	1.02372	3.91372	9.09e-05	0.00162868	T2	17
11286	ENSMUSG00000054945	71.4541	1.75939	0.449906	3.91056	9.21e-05	0.00164861	Gm9958	5
16057	ENSMUSG00000096965	153.441	1.79059	0.458512	3.90521	9.41e-05	0.00168399	3300005D01Rik	17
12052	ENSMUSG00000062006	15526	0.545272	0.139719	3.90264	9.51e-05	0.00170042	Rpl34	3
17311	ENSMUSG00000104765	34.5176	4.42503	1.13406	3.90193	9.54e-05	0.00170388	Gm43058	5
8738	ENSMUSG00000039285	2331.72	-0.54663	0.14011	-3.90143	9.56e-05	0.00170485	Azi2	9
18097	ENSMUSG00000108738	337.341	2.17888	0.558493	3.90135	9.57e-05	0.00170485	Gm44777	7
9999	ENSMUSG00000045404	49.3943	-3.17453	0.81405	-3.89968	9.63e-05	0.00171511	Kcnk13	12
11227	ENSMUSG00000054499	1506.04	-0.656214	0.16834	-3.89815	9.69e-05	0.00172285	Dedd2	7
6610	ENSMUSG00000031921	3173.29	-0.565038	0.14495	-3.89817	9.69e-05	0.00172285	Terf2	8
5978	ENSMUSG00000030365	557.965	1.49113	0.382594	3.89741	9.72e-05	0.00172507	Clec2i	6
10916	ENSMUSG00000052085	12651.8	-0.542601	0.139221	-3.8974	9.72e-05	0.00172507	Dock8	19
788	ENSMUSG00000006235	42.0486	-3.7503	0.962571	-3.89612	9.77e-05	0.00173101	Epor	9
1663	ENSMUSG00000019528	840.686	-0.712046	0.182752	-3.89624	9.77e-05	0.00173101	Gyg	3
9256	ENSMUSG00000041329	109.523	-1.94989	0.500539	-3.89558	9.8e-05	0.00173332	Atp1b2	11
748	ENSMUSG00000005873	1850.51	-0.713676	0.183297	-3.89356	9.88e-05	0.00174624	Reep5	18
17210	ENSMUSG00000104253	43.6808	2.12431	0.545636	3.89328	9.89e-05	0.00174672	Gm37174	1
595	ENSMUSG00000004562	122.411	1.77223	0.455319	3.89228	9.93e-05	0.00175235	Arhgef40	14
11259	ENSMUSG00000054733	1590.75	-0.548055	0.140818	-3.89195	9.94e-05	0.00175314	Msra	14
13064	ENSMUSG00000072640	446.722	1.2394	0.318523	3.8911	9.98e-05	0.00175615	Lyrm9	11
9475	ENSMUSG00000042305	3259.04	0.58604	0.150622	3.89081	9.99e-05	0.00175665	Tmem183a	1
1502	ENSMUSG00000018209	27789.3	-0.531858	0.136751	-3.88925	0.000100554	0.00176637	Stk4	2
10205	ENSMUSG00000046861	1957.87	-0.460226	0.11835	-3.88868	0.000100791	0.00176895	Hectd3	4
12001	ENSMUSG00000061510	146.587	1.65831	0.426534	3.88787	0.000101128	0.00177169	Gm10101	14
5331	ENSMUSG00000028825	93.1869	-3.01667	0.775884	-3.88804	0.000101056	0.00177169	Rhd	4
673	ENSMUSG00000005225	289.246	-1.08446	0.27905	-3.88624	0.000101808	0.00178201	Plekha8	6
12297	ENSMUSG00000064127	8118.42	-0.507551	0.130616	-3.88583	0.000101982	0.00178345	Med14	X
11704	ENSMUSG00000058756	2871.79	0.723235	0.186145	3.88533	0.000102191	0.00178551	Thra	11
12913	ENSMUSG00000070939	1627.95	-0.690315	0.177814	-3.88222	0.000103505	0.00180686	Tgfbrap1	1
9110	ENSMUSG00000040693	39.0853	-4.42031	1.1388	-3.88156	0.00010379	0.00181022	Slco4c1	1
11430	ENSMUSG00000056215	432.144	1.72664	0.445123	3.87902	0.000104879	0.00182759	Lrguk	6
9578	ENSMUSG00000042678	29.5456	3.97573	1.0252	3.878	0.000105317	0.00183358	Myo15	11
6062	ENSMUSG00000030616	347.533	0.97952	0.252634	3.87724	0.00010565	0.00183611	Sytl2	7
2304	ENSMUSG00000021109	6666.56	-0.516878	0.133323	-3.8769	0.000105796	0.00183621	Hif1a	12
3222	ENSMUSG00000023791	677.119	0.755254	0.194814	3.87679	0.000105843	0.00183621	Pigx	16
10135	ENSMUSG00000046404	1074.29	0.86435	0.222985	3.87627	0.000106072	0.00183855	Yod1	1
13203	ENSMUSG00000073753	58.423	3.49951	0.903274	3.87425	0.000106952	0.00185116	Gm10571	4
5723	ENSMUSG00000029632	1210.75	0.515723	0.133118	3.87417	0.000106989	0.00185116	Ndufa4	6
10636	ENSMUSG00000049871	3568.74	1.02608	0.2651	3.87053	0.0001086	0.00187739	Nlrc3	16
8376	ENSMUSG00000038173	1082.36	-0.918389	0.237297	-3.87021	0.000108741	0.00187816	Enpp6	8
9994	ENSMUSG00000045374	1979.12	-0.691611	0.178745	-3.86925	0.00010917	0.00188391	Wdr81	11
4868	ENSMUSG00000027763	31496	-0.425346	0.109947	-3.86865	0.000109441	0.00188693	Mbnl1	3
2605	ENSMUSG00000021823	2806.2	-0.67168	0.173674	-3.86748	0.000109968	0.00189433	Vcl	14
4216	ENSMUSG00000026219	21663.4	-0.523044	0.13528	-3.86638	0.000110464	0.00190121	Trip12	1
13032	ENSMUSG00000071893	8.33249	6.697	1.73282	3.86481	0.000111177	0.0019118	Vmn1r4	6
6305	ENSMUSG00000031231	2525.53	0.450503	0.116618	3.86307	0.000111972	0.00192378	Cox7b	X
3358	ENSMUSG00000024135	2407.06	-0.547494	0.141825	-3.86034	0.000113227	0.00194364	Srbd1	17
231	ENSMUSG00000001729	12099.5	-0.756745	0.196126	-3.85846	0.000114103	0.00195695	Akt1	12
16128	ENSMUSG00000097182	10.3998	5.04641	1.30817	3.85762	0.000114496	0.00195854	A830009L08Rik	13
12533	ENSMUSG00000066571	2004.79	-0.737531	0.191179	-3.85781	0.000114409	0.00195854	Garre1	7
19461	ENSMUSG00000117988	138.119	2.53469	0.657051	3.85767	0.000114472	0.00195854	Gm8663	19
15436	ENSMUSG00000090946	1049.64	-0.603511	0.156598	-3.85389	0.000116255	0.00198538	Ccdc71l	12
13745	ENSMUSG00000079017	256.109	-1.62063	0.420521	-3.85386	0.000116268	0.00198538	Ifi27l2a	12
6892	ENSMUSG00000032547	35.7976	-2.94089	0.763185	-3.85345	0.000116467	0.00198705	Ryk	9
16368	ENSMUSG00000098123	47.8148	-3.52689	0.915518	-3.85235	0.000116992	0.00199307	Gm4518	17
9053	ENSMUSG00000040472	652.386	0.599884	0.155722	3.85228	0.000117024	0.00199307	Rabggta	14
4599	ENSMUSG00000027111	1906.64	-0.51598	0.133963	-3.85166	0.000117319	0.00199636	Itga6	2
11060	ENSMUSG00000053119	3651.97	-0.68126	0.176902	-3.85106	0.000117608	0.0019978	Chmp3	6
1711	ENSMUSG00000019831	14.7053	4.14014	1.07506	3.85108	0.000117599	0.0019978	Wasf1	10
4888	ENSMUSG00000027824	9.80449	6.94735	1.80432	3.8504	0.000117924	0.00200144	Vmn2r1	3
10050	ENSMUSG00000045767	4688.33	-0.46043	0.119599	-3.8498	0.000118214	0.00200462	B230219D22Rik	13
6135	ENSMUSG00000030763	580.516	-0.623871	0.162099	-3.8487	0.000118747	0.00201192	Lcmt1	7
11572	ENSMUSG00000057457	54.5585	2.59687	0.674898	3.8478	0.000119183	0.00201756	Phex	X
6932	ENSMUSG00000032607	68.8363	2.6766	0.69568	3.84746	0.00011935	0.00201864	Amt	9
5034	ENSMUSG00000028159	1823.17	-0.458953	0.119329	-3.8461	0.000120011	0.00202807	Dapp1	3
7394	ENSMUSG00000034390	5054.91	-0.379353	0.0986706	-3.84464	0.00012073	0.00203844	Cmip	8
2480	ENSMUSG00000021549	4668.76	-1.11202	0.28935	-3.84315	0.000121464	0.00204908	Rasa1	13
10727	ENSMUSG00000050549	278.475	-0.892005	0.232127	-3.84275	0.000121662	0.00205065	Fam241a	3
18702	ENSMUSG00000112836	75.1583	3.76613	0.980944	3.83929	0.000123389	0.00207798	Gm47006	10
6448	ENSMUSG00000031583	5097.43	-0.753713	0.196378	-3.83807	0.000124006	0.00208656	Wrn	8
3479	ENSMUSG00000024401	226.847	1.75263	0.457067	3.83451	0.000125817	0.0021134	Tnf	17
7343	ENSMUSG00000034220	140.718	-2.42196	0.631823	-3.83329	0.000126441	0.00212206	Gpc1	1
5568	ENSMUSG00000029304	242.401	-1.44191	0.3762	-3.83283	0.000126675	0.00212417	Spp1	5
6025	ENSMUSG00000030530	1476.7	-0.629543	0.164285	-3.83201	0.000127101	0.00212949	Furin	7
1149	ENSMUSG00000013833	2393.68	-0.608187	0.158916	-3.82709	0.000129667	0.0021669	Med16	10
19437	ENSMUSG00000117869	516.582	1.74276	0.455374	3.8271	0.000129663	0.0021669	Snhg4	18
5586	ENSMUSG00000029364	598.946	-1.17014	0.305744	-3.82719	0.000129616	0.0021669	Wsb2	5
3038	ENSMUSG00000022801	3036.75	-0.48562	0.126911	-3.82646	0.00013	0.00216877	Lrch3	16
3478	ENSMUSG00000024400	8475.92	0.380074	0.0993243	3.82659	0.000129929	0.00216877	Wdr33	18
285	ENSMUSG00000002058	226.054	-1.23705	0.323344	-3.8258	0.00013035	0.00217275	Unc119	11
6524	ENSMUSG00000031758	412.449	-0.836594	0.218704	-3.82523	0.000130649	0.00217405	Cdyl2	8
12277	ENSMUSG00000063903	10.6092	-5.94152	1.55322	-3.82529	0.000130616	0.00217405	Klk1	7
6090	ENSMUSG00000030683	77.3621	1.9332	0.505416	3.82498	0.000130784	0.00217444	Sez6l2	7
17986	ENSMUSG00000108190	174.09	2.58951	0.677334	3.82308	0.000131793	0.00218935	Gm44731	6
18836	ENSMUSG00000113529	54.0618	2.13275	0.557985	3.82224	0.000132244	0.00219498	Gm47484	12
5434	ENSMUSG00000029009	1075.87	0.860339	0.225123	3.82164	0.000132569	0.00219851	Mthfr	4
397	ENSMUSG00000002845	790.217	0.539978	0.141323	3.82089	0.000132973	0.00220335	Tmem39a	16
1869	ENSMUSG00000020189	10502.5	-0.448824	0.117479	-3.82045	0.000133209	0.00220538	Osbpl8	10
18353	ENSMUSG00000110404	69.7522	2.49251	0.652498	3.81995	0.000133479	0.00220798	Rnf223	4
10937	ENSMUSG00000052234	12.0616	-6.14078	1.60906	-3.81637	0.000135427	0.00223833	Epx	11
2061	ENSMUSG00000020598	35.1245	2.67988	0.702426	3.81517	0.000136087	0.00224734	Nrcam	12
11183	ENSMUSG00000054161	43.2635	2.31978	0.608457	3.81257	0.000137529	0.00226922	Fam83e	7
2148	ENSMUSG00000020776	2527.54	0.614527	0.16123	3.8115	0.000138126	0.00227552	Fbf1	11
14936	ENSMUSG00000086859	180.794	2.0326	0.533284	3.81147	0.000138143	0.00227552	Snhg20	11
7988	ENSMUSG00000036834	88.6273	1.60653	0.42177	3.80903	0.000139513	0.00229616	Plch1	3
18957	ENSMUSG00000114253	115.759	2.95587	0.776413	3.80709	0.000140611	0.00231228	Gm47798	14
7573	ENSMUSG00000035042	68.6854	-3.46142	0.909361	-3.80643	0.000140987	0.00231651	Ccl5	11
10914	ENSMUSG00000052056	6444.71	-0.418414	0.109983	-3.80434	0.000142184	0.00233422	Zfp217	2
4318	ENSMUSG00000026482	4855.32	0.863054	0.226908	3.80355	0.000142638	0.00233972	Rgl1	1
8085	ENSMUSG00000037185	36.4642	-3.43182	0.902489	-3.80262	0.000143172	0.00234652	Krt80	15
1825	ENSMUSG00000020107	1618.92	0.693002	0.182359	3.8002	0.000144578	0.00236757	Anapc16	10
9286	ENSMUSG00000041471	846.294	-0.546133	0.143782	-3.79833	0.000145674	0.00238352	Shld2	14
7718	ENSMUSG00000035642	502.696	0.806998	0.212483	3.79795	0.000145899	0.00238522	Aamdc	7
5714	ENSMUSG00000029616	4837.78	-0.691379	0.182069	-3.79735	0.000146254	0.00238902	Erp29	5
11895	ENSMUSG00000060450	2393.08	-0.45114	0.11884	-3.79618	0.000146941	0.00239824	Rnf14	18
18501	ENSMUSG00000111357	15.7883	6.88807	1.81517	3.79472	0.000147812	0.00241044	Gm6980	9
6172	ENSMUSG00000030844	307.891	-1.38179	0.364182	-3.79424	0.000148099	0.00241311	Rgs10	7
9241	ENSMUSG00000041264	4809.07	0.610644	0.161015	3.79247	0.000149157	0.00242833	Uspl1	5
8690	ENSMUSG00000039159	4603.59	-0.847502	0.223529	-3.79147	0.000149759	0.0024361	Ube2h	6
3114	ENSMUSG00000022974	6062.45	1.22037	0.322207	3.78752	0.000152156	0.00247303	Paxbp1	16
9354	ENSMUSG00000041779	1709.79	-0.732474	0.193436	-3.78664	0.000152696	0.00247975	Tram2	1
9350	ENSMUSG00000041773	835.506	0.723983	0.191223	3.78606	0.000153055	0.00248222	Enc1	13
13567	ENSMUSG00000077192	86.5229	1.41429	0.373559	3.78598	0.000153101	0.00248222	Snora17	2
8800	ENSMUSG00000039568	1619.57	-0.632109	0.167001	-3.78505	0.000153677	0.00248948	Ubald1	16
8475	ENSMUSG00000038463	192.954	-1.22383	0.323358	-3.78474	0.000153869	0.00249054	Olfml2b	1
13724	ENSMUSG00000078902	36.8276	3.1447	0.831161	3.7835	0.000154638	0.00250091	Gm14443	2
17126	ENSMUSG00000103898	61.6342	2.44398	0.64629	3.78156	0.000155851	0.00251845	Gm30238	12
76	ENSMUSG00000000605	1693.96	-0.645278	0.170722	-3.7797	0.000157015	0.00253518	Clcn4	7
6590	ENSMUSG00000031879	744.229	0.71927	0.190371	3.77825	0.000157936	0.00254793	Ciao2b	8
12737	ENSMUSG00000069094	3015.76	-0.550624	0.145762	-3.77755	0.000158381	0.00255302	Pde7a	3
4341	ENSMUSG00000026532	240.227	-3.04169	0.805676	-3.77533	0.000159797	0.00257371	Spta1	1
16399	ENSMUSG00000098318	2102.28	0.840796	0.222831	3.77325	0.000161135	0.00259101	Lockd	6
11180	ENSMUSG00000054117	7.88719	6.63054	1.75722	3.77331	0.000161095	0.00259101	Zdhhc25	15
1765	ENSMUSG00000019982	61961.6	-0.463124	0.122773	-3.77221	0.000161811	0.00259973	Myb	10
7511	ENSMUSG00000034807	4385.8	-0.464501	0.123149	-3.77185	0.000162042	0.00260131	Colgalt1	8
7363	ENSMUSG00000034282	416.346	1.60707	0.426162	3.77104	0.000162567	0.0026076	Evpl	11
16231	ENSMUSG00000097537	246.938	1.62087	0.429935	3.77004	0.00016322	0.00261592	2610020C07Rik	16
18854	ENSMUSG00000113621	19.3581	7.91798	2.10036	3.76982	0.000163365	0.00261611	2900060N12Rik	12
18224	ENSMUSG00000109602	103.793	1.20402	0.319415	3.76946	0.000163602	0.00261777	Gm31597	7
12416	ENSMUSG00000065232	19.5599	2.79637	0.741985	3.76877	0.000164056	0.00261858	Gm22973	12
2312	ENSMUSG00000021120	952.425	0.72804	0.193175	3.7688	0.000164032	0.00261858	Pigh	12
5929	ENSMUSG00000030255	10.639	-6.68499	1.77388	-3.76857	0.000164188	0.00261858	Sspn	6
4575	ENSMUSG00000027015	11.361	5.67544	1.50765	3.76443	0.00016693	0.00266015	Cybrd1	2
7030	ENSMUSG00000032946	15403.9	0.84595	0.224766	3.7637	0.000167421	0.00266579	Rasgrp2	19
4265	ENSMUSG00000026354	66.6428	2.16854	0.576245	3.76323	0.000167734	0.00266861	Lct	1
15490	ENSMUSG00000091474	1466.07	0.445076	0.118282	3.76283	0.000168001	0.00267068	2610021A01Rik	7
16083	ENSMUSG00000097048	428.11	1.62226	0.431204	3.76216	0.000168454	0.00267571	1600020E01Rik	6
2528	ENSMUSG00000021662	51.0816	2.31302	0.615268	3.75938	0.000170336	0.00269966	Arhgef28	13
16236	ENSMUSG00000097569	12.4976	6.54093	1.74002	3.75912	0.000170514	0.00269966	Gm26640	6
16304	ENSMUSG00000097797	68.7348	2.20047	0.585367	3.75913	0.000170506	0.00269966	Gm26901	1
7126	ENSMUSG00000033365	1489.34	-0.531664	0.14142	-3.75946	0.00017028	0.00269966	Ipo13	4
19492	ENSMUSG00000118134	58.7559	1.65404	0.440091	3.7584	0.000171001	0.00270518	4930549G23Rik	18
9345	ENSMUSG00000041757	102.727	1.32577	0.352784	3.75802	0.000171261	0.00270712	Plekha6	1
3439	ENSMUSG00000024301	1381.7	0.636148	0.169415	3.75498	0.000173357	0.00273804	Kifc5b	17
2204	ENSMUSG00000020877	724.098	0.949766	0.253042	3.7534	0.000174454	0.00275314	Scrn2	11
14567	ENSMUSG00000085016	72.2339	1.2456	0.331898	3.75297	0.000174755	0.00275566	Gm11335	13
7434	ENSMUSG00000034543	5561.18	0.462319	0.123301	3.74951	0.000177178	0.00279162	Morc2a	11
13380	ENSMUSG00000074896	57.1666	-2.4823	0.662179	-3.74869	0.00017776	0.00279854	Ifit3	19
10285	ENSMUSG00000047419	220.29	2.18291	0.582358	3.74841	0.00017796	0.00279944	Cmya5	13
8305	ENSMUSG00000037972	12810.9	-0.634361	0.169268	-3.74767	0.000178484	0.00280542	Snn	16
3118	ENSMUSG00000022991	55.0723	1.61907	0.432163	3.74642	0.000179376	0.00281718	Lalba	15
11177	ENSMUSG00000054091	323.495	0.701114	0.187288	3.74351	0.000181469	0.00284777	1810037I17Rik	3
985	ENSMUSG00000009108	62.9628	1.46889	0.392452	3.74286	0.000181936	0.00285053	Gnat2	3
19224	ENSMUSG00000116504	138.977	2.19081	0.585313	3.74297	0.000181854	0.00285053	I730030J21Rik	15
6437	ENSMUSG00000031557	24130.1	-0.557722	0.149033	-3.74227	0.000182366	0.00285497	Plekha2	8
14776	ENSMUSG00000086010	25.157	3.68749	0.985425	3.74203	0.000182537	0.00285528	Gm15318	17
7300	ENSMUSG00000034105	93.2042	-1.402	0.374683	-3.74184	0.000182677	0.00285528	Meak7	8
5221	ENSMUSG00000028603	3836.5	-0.536693	0.14344	-3.7416	0.000182855	0.00285578	Scp2	4
6125	ENSMUSG00000030748	883.457	-0.634514	0.169619	-3.74082	0.000183424	0.00286239	Il4ra	7
14692	ENSMUSG00000085628	118.642	2.19754	0.587683	3.73934	0.000184508	0.002877	Appbp2os	11
3572	ENSMUSG00000024642	5748.74	-0.341901	0.0914607	-3.73823	0.000185321	0.00288738	Tle4	19
10803	ENSMUSG00000051177	32.0632	-4.18048	1.11862	-3.73719	0.000186089	0.00289703	Plcb1	2
12507	ENSMUSG00000066278	1044.5	-0.542282	0.145133	-3.73645	0.000186638	0.00290327	Vps37b	5
2783	ENSMUSG00000022247	5499.66	0.641819	0.171859	3.73456	0.00018804	0.00292276	Brix1	15
12517	ENSMUSG00000066415	9534.7	-0.389915	0.104423	-3.73399	0.000188468	0.00292708	Msl2	9
7852	ENSMUSG00000036214	290.026	0.845369	0.226509	3.73217	0.000189841	0.00294607	Polr1has	17
3596	ENSMUSG00000024691	12767	-0.617964	0.165677	-3.72993	0.000191531	0.00296994	Fam111a	19
14745	ENSMUSG00000085829	104.569	2.09947	0.562921	3.7296	0.000191784	0.00297151	Gm4285	14
11366	ENSMUSG00000055723	4152.24	0.933559	0.250373	3.72867	0.000192492	0.00297776	Rras2	7
6714	ENSMUSG00000032178	9785.81	-0.7954	0.213563	-3.72443	0.000195754	0.00302345	Ilf3	9
11168	ENSMUSG00000054021	353.516	0.92823	0.249217	3.72458	0.00019564	0.00302345	Sirt5	13
4404	ENSMUSG00000026663	3857.7	-0.553051	0.14853	-3.72349	0.000196491	0.00303244	Atf6	1
10512	ENSMUSG00000048965	565.926	-1.2244	0.328914	-3.72255	0.000197217	0.00304125	Mrgpre	7
8600	ENSMUSG00000038831	645.063	-0.776803	0.208687	-3.72233	0.000197392	0.00304154	Ralgps1	2
8267	ENSMUSG00000037846	1769.79	-0.582275	0.156461	-3.72153	0.000198018	0.0030488	Rtkn2	10
2833	ENSMUSG00000022377	6320.28	-0.426555	0.114674	-3.71971	0.000199454	0.0030613	Asap1	15
306	ENSMUSG00000002221	7445.69	-0.498429	0.133997	-3.7197	0.000199457	0.0030613	Paxip1	5
11871	ENSMUSG00000060181	756.21	-0.959903	0.258044	-3.71992	0.000199289	0.0030613	Slc35e3	10
1112	ENSMUSG00000012429	1890.75	0.488735	0.131456	3.71787	0.000200912	0.00308122	Mplkip	13
4940	ENSMUSG00000027962	8.55935	-6.37771	1.71554	-3.71762	0.000201106	0.00308179	Vcam1	3
157	ENSMUSG00000001157	2096.49	-0.460253	0.123834	-3.71668	0.00020186	0.00309093	Gmcl1	6
3589	ENSMUSG00000024675	55.2663	-2.5623	0.689746	-3.71484	0.000203331	0.00311101	Ms4a4c	19
11768	ENSMUSG00000059336	602.304	-0.800148	0.215513	-3.71275	0.000205016	0.00313434	Slc14a1	18
16927	ENSMUSG00000103041	272.972	1.2761	0.343754	3.71224	0.000205435	0.0031383	Gm37305	3
12215	ENSMUSG00000063445	2585.06	-0.556329	0.149996	-3.70895	0.000208121	0.00317685	Nmral1	16
11822	ENSMUSG00000059824	493.483	-0.900423	0.242819	-3.70821	0.000208733	0.00318123	Dbp	7
8634	ENSMUSG00000038963	1450.48	-0.786845	0.212179	-3.7084	0.000208572	0.00318123	Slco4a1	2
7234	ENSMUSG00000033847	226.342	1.44294	0.389182	3.70762	0.000209216	0.0031861	Pla2g4c	7
16686	ENSMUSG00000101599	1114.44	2.0296	0.547585	3.70646	0.00021018	0.00319829	Gm20342	1
4489	ENSMUSG00000026835	122	-3.11932	0.841723	-3.70587	0.000210663	0.00320316	Fcnb	2
3992	ENSMUSG00000025626	4992.28	-0.471747	0.127322	-3.70515	0.000211264	0.0032098	Phf6	X
2254	ENSMUSG00000020978	1694.22	-0.97615	0.263501	-3.70454	0.000211776	0.00321437	Klhdc2	12
4215	ENSMUSG00000026213	2744.94	-0.442418	0.11943	-3.7044	0.000211893	0.00321437	Stk11ip	1
2592	ENSMUSG00000021794	7003.36	-0.754009	0.203601	-3.70337	0.000212753	0.00322491	Glud1	14
8178	ENSMUSG00000037487	13639.3	-0.538097	0.145408	-3.70059	0.000215095	0.00325789	Ubr5	15
6320	ENSMUSG00000031278	3791.12	-0.615149	0.166244	-3.70028	0.000215365	0.00325945	Acsl4	X
19105	ENSMUSG00000115311	20.1275	4.95189	1.33865	3.69917	0.000216304	0.0032667	Gm35823	14
18031	ENSMUSG00000108396	13.1397	7.35646	1.9887	3.69912	0.000216345	0.0032667	Gm6905	7
12852	ENSMUSG00000070407	51.2174	-2.70055	0.730031	-3.69923	0.000216252	0.0032667	Hs3st3b1	11
15313	ENSMUSG00000089998	82.7315	2.57871	0.6972	3.69867	0.000216735	0.00327008	Phtf1os	3
17453	ENSMUSG00000105449	256.828	2.1269	0.575128	3.69814	0.000217186	0.00327303	Gm43379	3
12715	ENSMUSG00000068854	871.262	0.903571	0.244337	3.69805	0.000217265	0.00327303	H2bc21	3
6723	ENSMUSG00000032198	537.79	1.53368	0.415127	3.69447	0.000220342	0.00331682	Dock6	9
11603	ENSMUSG00000057778	137.125	-1.12962	0.305788	-3.69413	0.000220645	0.00331883	Cyb5d2	11
2255	ENSMUSG00000020982	6135.48	-0.804561	0.217812	-3.69382	0.000220906	0.00332021	Nemf	12
6822	ENSMUSG00000032400	3729.68	1.13471	0.307218	3.6935	0.000221189	0.00332191	Zwilch	9
14639	ENSMUSG00000085379	177.622	1.5821	0.428526	3.69195	0.000222544	0.00333687	2310058D17Rik	11
1049	ENSMUSG00000010277	15779.8	-0.624979	0.169272	-3.69215	0.000222366	0.00333687	2610507B11Rik	11
16188	ENSMUSG00000097375	356.307	2.29857	0.62264	3.69164	0.000222809	0.00333687	6720427I07Rik	13
18861	ENSMUSG00000113649	99.3304	3.48645	0.944433	3.69158	0.000222867	0.00333687	Gm47665	13
6845	ENSMUSG00000032446	26.7576	-2.93036	0.793973	-3.69076	0.000223587	0.00334364	Eomes	9
5014	ENSMUSG00000028114	2088.13	-0.504109	0.13659	-3.69067	0.000223661	0.00334364	Mettl14	3
3721	ENSMUSG00000024965	7906.12	-0.428872	0.116218	-3.69022	0.000224057	0.00334371	Fermt3	19
17546	ENSMUSG00000105827	845.118	0.670925	0.181818	3.69009	0.000224178	0.00334371	H2bc18	3
6762	ENSMUSG00000032289	7.24021	-6.12651	1.6602	-3.69022	0.00022406	0.00334371	Thsd4	9
1985	ENSMUSG00000020437	3487.67	-0.397118	0.107628	-3.68971	0.000224507	0.00334605	Myo1g	11
13778	ENSMUSG00000079242	74.2228	1.82452	0.494662	3.68843	0.000225645	0.00335044	C730034F03Rik	15
19382	ENSMUSG00000117519	20.3764	2.39799	0.650143	3.68841	0.000225657	0.00335044	Gm41664	18
19267	ENSMUSG00000116781	30.0201	4.55329	1.23429	3.68899	0.000225146	0.00335044	Gm49712	16
124	ENSMUSG00000000976	2301.37	-0.653754	0.177218	-3.68898	0.000225152	0.00335044	Heatr6	11
5080	ENSMUSG00000028277	5556.83	-0.43872	0.118938	-3.68865	0.000225448	0.00335044	Ube2j1	4
11455	ENSMUSG00000056476	236.233	1.46745	0.397917	3.68782	0.000226181	0.00335568	Med12l	3
7782	ENSMUSG00000035936	46.2161	2.52967	0.686224	3.68637	0.000227479	0.00336933	Aldh5a1	13
12449	ENSMUSG00000065637	262.855	1.05064	0.285018	3.68621	0.000227618	0.00336933	Gm26397	8
16852	ENSMUSG00000102709	7.9108	6.63183	1.79899	3.68641	0.000227437	0.00336933	Gm38308	1
9127	ENSMUSG00000040729	105.101	1.65222	0.448597	3.68308	0.000230433	0.00340842	Cep126	9
17757	ENSMUSG00000106918	238.215	1.42512	0.386987	3.6826	0.000230871	0.00341057	Mrpl33	5
10145	ENSMUSG00000046456	204.329	1.99315	0.541244	3.68253	0.000230927	0.00341057	Tmem150b	7
6907	ENSMUSG00000032567	529.63	0.964642	0.262009	3.6817	0.00023168	0.00341911	Aste1	9
12284	ENSMUSG00000064023	296.608	0.966992	0.262742	3.68039	0.000232876	0.0034273	Klk8	7
6498	ENSMUSG00000031698	29.3596	-3.39114	0.921311	-3.68078	0.00023252	0.0034273	Mylk3	8
9186	ENSMUSG00000040990	11659.6	-0.480281	0.130497	-3.68039	0.000232877	0.0034273	Sh3kbp1	X
7087	ENSMUSG00000033191	6.69448	-6.01566	1.63455	-3.68033	0.000232935	0.0034273	Tie1	4
1928	ENSMUSG00000020315	36316.8	-0.435477	0.118343	-3.67979	0.000233424	0.00343191	Sptbn1	11
8901	ENSMUSG00000039952	1645.87	-0.479849	0.130453	-3.67833	0.000234768	0.00344613	Dag1	9
10125	ENSMUSG00000046329	666.813	-0.683961	0.185952	-3.67816	0.000234919	0.00344613	Slc25a23	17
11337	ENSMUSG00000055480	259.009	1.10023	0.299105	3.67842	0.000234685	0.00344613	Zfp458	13
16387	ENSMUSG00000098234	501.129	1.33482	0.363316	3.67398	0.000238801	0.00350045	Snhg6	1
7326	ENSMUSG00000034173	143.816	1.10312	0.300309	3.67327	0.000239467	0.00350759	Zbed5	5
8855	ENSMUSG00000039770	1129.39	-1.07621	0.293059	-3.67234	0.000240337	0.0035177	Ypel5	17
7608	ENSMUSG00000035179	32.3879	2.47039	0.673559	3.66767	0.000244774	0.00357996	Ppp1r32	19
9280	ENSMUSG00000041440	273.883	-1.08764	0.296603	-3.667	0.000245409	0.00358656	Gk5	9
8136	ENSMUSG00000037344	466.489	0.883506	0.241205	3.66289	0.00024939	0.00364202	Slc12a9	5
18509	ENSMUSG00000111390	124.762	2.2745	0.621012	3.66257	0.000249693	0.00364373	Gm48796	9
6726	ENSMUSG00000032204	21.9467	-4.95115	1.35205	-3.66196	0.000250289	0.00364971	Aqp9	9
11066	ENSMUSG00000053166	11.2169	-5.27147	1.43998	-3.66079	0.000251439	0.00366375	Cdh22	2
18968	ENSMUSG00000114369	38.4539	4.75991	1.30077	3.6593	0.000252906	0.00368238	Gm41077	13
12686	ENSMUSG00000068417	154.016	1.37622	0.376308	3.65718	0.000255006	0.00371019	Pnp2	14
879	ENSMUSG00000007035	933.143	1.50542	0.411912	3.65471	0.000257475	0.00374078	Msh5	17
9713	ENSMUSG00000043535	14994.2	-0.5456	0.149288	-3.65469	0.00025749	0.00374078	Setx	2
12249	ENSMUSG00000063698	131.817	1.98518	0.54363	3.6517	0.000260505	0.00378177	Sfxn4	19
13322	ENSMUSG00000074578	821.486	1.27982	0.350827	3.64802	0.000264274	0.00383364	Zfas1	2
4582	ENSMUSG00000027072	36.2934	-2.47392	0.678688	-3.64515	0.000267238	0.00387377	Prg3	2
2747	ENSMUSG00000022178	407.396	-0.997195	0.273674	-3.64373	0.00026871	0.00388647	Ajuba	14
3481	ENSMUSG00000024403	113.586	1.09429	0.300291	3.64411	0.000268319	0.00388647	Atp6v1g2	17
8713	ENSMUSG00000039208	16.9316	-3.44041	0.944178	-3.64381	0.000268631	0.00388647	Metrnl	11
5917	ENSMUSG00000030223	47.3602	-3.39875	0.933118	-3.64236	0.000270152	0.00390444	Ptpro	6
10415	ENSMUSG00000048251	17.006	-4.91577	1.34969	-3.64214	0.000270378	0.00390481	Bcl11b	12
4389	ENSMUSG00000026637	589.007	-0.705165	0.193731	-3.63991	0.00027273	0.00393589	Traf5	1
17939	ENSMUSG00000107944	47.6781	1.85603	0.51	3.63928	0.000273404	0.0039427	Gm44280	6
18168	ENSMUSG00000109231	64.6682	3.28695	0.903315	3.63876	0.000273956	0.00394775	Gm45737	7
3123	ENSMUSG00000022996	66.9351	2.80883	0.772131	3.63776	0.000275017	0.00396013	Wnt10b	15
18837	ENSMUSG00000113536	23.6778	2.78535	0.765945	3.63649	0.000276382	0.00397686	Gm49327	12
6288	ENSMUSG00000031189	8.13338	-6.29537	1.7321	-3.63453	0.000278483	0.00399836	Aff2	X
3108	ENSMUSG00000022965	3031.24	0.695651	0.19139	3.63472	0.000278279	0.00399836	Ifngr2	16
18876	ENSMUSG00000113722	43.2105	2.1877	0.601922	3.63453	0.000278489	0.00399836	Snhg10	12
3201	ENSMUSG00000023330	309.005	0.786418	0.216455	3.63317	0.000279957	0.00401499	Dtwd1	2
16865	ENSMUSG00000102764	50.3089	3.29197	0.90611	3.63308	0.000280058	0.00401499	Gm37183	14
6266	ENSMUSG00000031144	18.8495	2.86374	0.788454	3.6321	0.000281128	0.00402737	Syp	X
19196	ENSMUSG00000116138	340.992	-0.901749	0.248331	-3.63124	0.000282059	0.00403776	C030006K11Rik	15
1868	ENSMUSG00000020186	2181.87	-0.972473	0.267834	-3.63087	0.000282463	0.00404058	Csrp2	10
15844	ENSMUSG00000095123	423.629	1.96285	0.540883	3.62898	0.000284549	0.004065	Gm21781	10
18150	ENSMUSG00000109118	66.8063	1.93988	0.534558	3.62894	0.000284586	0.004065	Gm32031	7
6064	ENSMUSG00000030621	19.9658	-3.0142	0.830658	-3.62869	0.000284863	0.004066	Me3	7
19444	ENSMUSG00000117905	151.042	2.73749	0.754567	3.62789	0.000285747	0.00407564	Gm50230	19
4306	ENSMUSG00000026456	820.689	0.653714	0.180315	3.62539	0.000288521	0.00410922	Cyb5r1	1
18588	ENSMUSG00000111997	70.2197	2.66991	0.736425	3.6255	0.000288405	0.00410922	Gm5176	10
1070	ENSMUSG00000010755	4174.83	0.588179	0.162269	3.62471	0.00028929	0.00411718	Cars	7
16125	ENSMUSG00000097177	178.469	1.87849	0.518297	3.62434	0.0002897	0.00412002	9330159M07Rik	9
7463	ENSMUSG00000034641	16.2861	-3.79785	1.04807	-3.62368	0.000290444	0.0041276	Cd300ld	11
1817	ENSMUSG00000020091	10469.6	-0.566263	0.15628	-3.62339	0.00029077	0.00412923	Eif4ebp2	10
2686	ENSMUSG00000022018	965.654	0.945877	0.261068	3.6231	0.000291093	0.00413081	Rgcc	14
1561	ENSMUSG00000018599	350.05	-0.612569	0.169164	-3.62116	0.000293284	0.0041589	Mief2	11
11167	ENSMUSG00000054008	2747.14	-0.560728	0.154877	-3.62048	0.000294061	0.00416689	Ndst1	18
19075	ENSMUSG00000115109	9.20589	-5.0224	1.38756	-3.61958	0.000295085	0.00417553	Gm49032	14
14616	ENSMUSG00000085241	127.39	1.21252	0.335007	3.61938	0.000295311	0.00417553	Snhg3	4
6827	ENSMUSG00000032407	12074.3	-0.99135	0.273889	-3.61953	0.00029514	0.00417553	U2surp	9
6601	ENSMUSG00000031903	603.491	-0.580219	0.160323	-3.61906	0.000295675	0.00417767	Pla2g15	8
2538	ENSMUSG00000021680	134.851	1.48722	0.410985	3.61867	0.00029612	0.00418093	Crhbp	13
8281	ENSMUSG00000037902	805.806	-0.633732	0.175154	-3.61814	0.000296723	0.00418643	Sirpa	2
9356	ENSMUSG00000041797	31.4381	-3.45775	0.955902	-3.61726	0.000297738	0.00419771	Abca9	11
1742	ENSMUSG00000019916	1135.84	-0.695151	0.192257	-3.61575	0.000299485	0.0042193	P4ha1	10
8596	ENSMUSG00000038816	1003.76	-0.429861	0.118893	-3.61553	0.000299734	0.00421979	Ctnnal1	4
16808	ENSMUSG00000102509	95.651	2.99373	0.828065	3.61534	0.000299955	0.00421986	Gm37368	1
11616	ENSMUSG00000057899	24.1794	5.53491	1.53138	3.61433	0.000301125	0.00422417	Adgrf2	17
16380	ENSMUSG00000098197	28.2189	2.77634	0.768119	3.61446	0.000300973	0.00422417	BC051537	17
4187	ENSMUSG00000026158	3033.03	-0.544571	0.150662	-3.61452	0.000300904	0.00422417	Ogfrl1	1
7096	ENSMUSG00000033228	27924.4	-0.519732	0.143783	-3.6147	0.000300693	0.00422417	Scaf11	15
11878	ENSMUSG00000060261	10686.4	-0.506518	0.140155	-3.61398	0.000301532	0.00422684	Gtf2i	5
13092	ENSMUSG00000072884	30.1035	3.29865	0.913189	3.61223	0.000303572	0.0042524	Gm10433	12
7192	ENSMUSG00000033685	98334.1	-0.459963	0.127354	-3.61168	0.000304224	0.00425849	Ucp2	7
12924	ENSMUSG00000071042	403.54	-1.2199	0.337842	-3.61086	0.000305188	0.00426587	Rasgrp3	17
4454	ENSMUSG00000026778	292.158	-1.97588	0.54735	-3.6099	0.000306313	0.00427854	Prkcq	2
16167	ENSMUSG00000097309	72.1905	2.7815	0.771076	3.6073	0.000309395	0.00431852	Gm17249	10
19323	ENSMUSG00000117171	25.5161	-2.04743	0.567785	-3.60599	0.000310965	0.00433425	C230013L11Rik	17
12784	ENSMUSG00000069743	408.902	0.939391	0.260508	3.606	0.000310953	0.00433425	Zfp820	17
17513	ENSMUSG00000105692	263.35	1.08092	0.29995	3.60368	0.000313748	0.00436778	Gm43737	3
7753	ENSMUSG00000035824	852.557	-0.535594	0.148627	-3.60362	0.000313818	0.00436778	Tk2	8
17111	ENSMUSG00000103839	71.7652	2.60678	0.723555	3.60274	0.000314881	0.00437946	Gm37607	1
4817	ENSMUSG00000027634	1862.46	-0.463079	0.128563	-3.60196	0.000315833	0.00438958	Ndrg3	2
6687	ENSMUSG00000032091	41.444	2.35033	0.652582	3.60159	0.00031628	0.00439269	Tmprss4	9
14986	ENSMUSG00000087120	33.4602	2.71739	0.754552	3.60133	0.000316599	0.00439368	Gm12279	11
4834	ENSMUSG00000027663	231.437	0.982977	0.272961	3.60116	0.000316801	0.00439368	Zmat3	3
14821	ENSMUSG00000086306	24.5021	4.19249	1.16484	3.59921	0.000319184	0.00442359	Gm11754	11
279	ENSMUSG00000002031	1261.49	0.636148	0.176813	3.59785	0.000320853	0.00444044	Ift46	9
1249	ENSMUSG00000015222	141.94	-1.7763	0.493709	-3.59787	0.000320835	0.00444044	Map2	1
14601	ENSMUSG00000085175	66.9597	1.6637	0.462474	3.59739	0.000321429	0.00444526	Gm11423	11
8696	ENSMUSG00000039176	3644.07	-0.575815	0.1601	-3.59659	0.000322416	0.00445576	Polg	7
17592	ENSMUSG00000106035	87.2459	2.33804	0.650142	3.5962	0.000322895	0.00445924	Gm43545	5
9298	ENSMUSG00000041540	88.4267	-1.52255	0.423451	-3.59559	0.000323663	0.00446467	Sox5	6
10513	ENSMUSG00000048967	36.0037	2.34418	0.651972	3.59552	0.000323745	0.00446467	Yjefn3	8
6355	ENSMUSG00000031377	43.3671	-3.43284	0.955055	-3.59439	0.000325157	0.00448098	Bmx	X
4788	ENSMUSG00000027556	319.672	-3.79474	1.05593	-3.59375	0.00032595	0.00448875	Car1	3
1960	ENSMUSG00000020387	4363.09	0.735929	0.204798	3.59344	0.000326345	0.00449103	Jade2	11
16590	ENSMUSG00000100455	293.578	1.74732	0.486298	3.59312	0.000326746	0.00449107	Gm29170	1
18512	ENSMUSG00000111421	66.1208	3.34976	0.932283	3.59307	0.000326807	0.00449107	Gm47643	9
13127	ENSMUSG00000073147	1088.87	1.69481	0.471743	3.59265	0.000327332	0.00449514	5031425E22Rik	5
7153	ENSMUSG00000033467	628.441	-0.673117	0.187369	-3.59247	0.000327563	0.00449514	Crlf2	5
10003	ENSMUSG00000045414	1082.31	-0.787806	0.219335	-3.59179	0.000328417	0.0045037	Dipk2a	9
943	ENSMUSG00000008318	523.238	0.566212	0.157657	3.59142	0.000328881	0.00450692	Relt	7
8687	ENSMUSG00000039156	2278.92	-0.433055	0.120712	-3.58751	0.000333848	0.00457178	Stim2	5
7858	ENSMUSG00000036257	2067.81	-0.481901	0.134396	-3.58569	0.000336192	0.00460066	Pnpla8	12
8132	ENSMUSG00000037337	5996.41	-0.683326	0.1906	-3.58513	0.000336915	0.00460733	Map4k1	7
17271	ENSMUSG00000104517	11.9268	4.02356	1.1233	3.58192	0.000341078	0.00466101	Gm18407	1
15354	ENSMUSG00000090173	91.823	2.33795	0.652785	3.5815	0.000341622	0.00466518	Fbxw10	11
4782	ENSMUSG00000027544	177.66	-1.33101	0.371731	-3.58058	0.000342828	0.00467838	Nfatc2	2
13740	ENSMUSG00000078974	864.777	0.58499	0.163495	3.57804	0.000346179	0.00472082	Sec61g	11
9780	ENSMUSG00000044026	239.802	-1.01473	0.283758	-3.57606	0.000348818	0.0047535	Slc35g1	19
19068	ENSMUSG00000115040	21.906	4.35564	1.21875	3.57385	0.000351777	0.00479048	Gm18994	15
4153	ENSMUSG00000026082	1873.89	-0.637834	0.178521	-3.57288	0.000353075	0.00480355	Rev1	1
4832	ENSMUSG00000027660	3085.08	-0.472535	0.132267	-3.57259	0.000353473	0.00480355	Skil	3
2781	ENSMUSG00000022245	20.2741	5.48383	1.5349	3.57276	0.000353241	0.00480355	Skor1	9
3034	ENSMUSG00000022793	516.556	-1.10772	0.31014	-3.57169	0.000354679	0.0048166	B4galt4	16
693	ENSMUSG00000005442	13591.1	-0.533166	0.14929	-3.57135	0.000355149	0.00481919	Cic	7
7843	ENSMUSG00000036186	115.939	1.94911	0.545823	3.57097	0.000355667	0.00481919	Dipk1b	2
11545	ENSMUSG00000057229	795.756	-0.608901	0.170521	-3.57083	0.000355855	0.00481919	Dmac2	7
584	ENSMUSG00000004455	9580.07	-0.520062	0.145635	-3.57098	0.000355646	0.00481919	Ppp1cc	5
3285	ENSMUSG00000023991	4877.83	-0.409246	0.114641	-3.56981	0.000357244	0.00483126	Foxp4	17
10772	ENSMUSG00000050936	10.9678	5.62334	1.57533	3.56963	0.000357487	0.00483126	Gm42743	3
11681	ENSMUSG00000058586	519.309	0.741874	0.207821	3.56977	0.000357293	0.00483126	Serhl	15
9802	ENSMUSG00000044147	7879.51	-0.833759	0.233585	-3.5694	0.000357794	0.00483207	Arf6	12
15157	ENSMUSG00000088252	63.8489	1.78437	0.500061	3.5683	0.0003593	0.00484906	Snord13	8
4618	ENSMUSG00000027176	3688.9	0.378668	0.106148	3.56737	0.000360576	0.00486293	Cstf3	2
838	ENSMUSG00000006574	687.894	-2.04885	0.574485	-3.56641	0.000361904	0.00487748	Slc4a1	11
11160	ENSMUSG00000053964	121.865	1.9385	0.543589	3.56612	0.0003623	0.00487946	Lgals4	7
9865	ENSMUSG00000044566	129.889	-1.01154	0.284011	-3.56162	0.000368579	0.0049572	Cage1	13
14413	ENSMUSG00000083979	93.0205	3.04347	0.85472	3.56078	0.000369759	0.00496965	Gm12527	4
1229	ENSMUSG00000015027	1027.68	-0.854732	0.240082	-3.56016	0.000370627	0.00497448	Galns	8
16356	ENSMUSG00000098024	86.5916	1.70106	0.477785	3.56031	0.000370418	0.00497448	Gm27003	2
5659	ENSMUSG00000029501	5833.28	-0.424937	0.119474	-3.55674	0.00037548	0.00502927	Ankle2	5
18555	ENSMUSG00000111740	116.197	2.85907	0.803829	3.55682	0.000375378	0.00502927	Gm49783	10
15842	ENSMUSG00000095115	278.706	-1.02588	0.288429	-3.55677	0.000375444	0.00502927	Itpripl2	7
18513	ENSMUSG00000111422	3732.55	1.69627	0.477088	3.55546	0.000377311	0.00505035	1700027J07Rik	10
8362	ENSMUSG00000038132	73.0837	-2.28594	0.643112	-3.55449	0.000378709	0.00506247	Rbm24	13
6749	ENSMUSG00000032261	232.047	1.50802	0.424259	3.55448	0.000378734	0.00506247	Sh3bgrl2	9
7324	ENSMUSG00000034168	1309.75	-0.772136	0.217281	-3.55362	0.000379962	0.00507542	Irf2bpl	12
9411	ENSMUSG00000042035	44.8692	-1.68484	0.474203	-3.55298	0.000380886	0.00508429	Igsf3	3
4546	ENSMUSG00000026956	630.088	-1.43097	0.402818	-3.55241	0.000381724	0.005092	Uap1l1	2
10976	ENSMUSG00000052477	69.8923	-1.57297	0.44282	-3.55217	0.000382064	0.00509305	C130026I21Rik	1
17207	ENSMUSG00000104241	25.9746	4.58319	1.29038	3.55182	0.00038257	0.00509633	Gm9442	3
16951	ENSMUSG00000103146	113.822	3.39279	0.955311	3.55151	0.000383032	0.00509902	Gm37745	1
9479	ENSMUSG00000042323	21829.2	-0.5162	0.145364	-3.55109	0.000383633	0.00510355	Pbrm1	14
1941	ENSMUSG00000020340	78348.1	-0.439725	0.123847	-3.55055	0.000384423	0.00511058	Cyfip2	11
3081	ENSMUSG00000022892	491.848	-1.17328	0.330649	-3.54841	0.000387571	0.00514543	App	16
9892	ENSMUSG00000044734	2780.02	-0.631802	0.178052	-3.54841	0.000387561	0.00514543	Serpinb1a	13
17449	ENSMUSG00000105434	181.903	1.96312	0.553636	3.54587	0.000391313	0.0051916	Gm43359	5
10424	ENSMUSG00000048310	1194.42	-0.503656	0.142057	-3.54545	0.000391942	0.00519641	Pskh1	8
17936	ENSMUSG00000107909	48.6658	2.4762	0.69853	3.54487	0.00039281	0.00520088	2610017A05Rik	6
11980	ENSMUSG00000061313	647.927	-0.565987	0.159656	-3.54504	0.000392548	0.00520088	Ddhd2	8
12225	ENSMUSG00000063522	57.955	-2.00962	0.56712	-3.54354	0.000394786	0.00522351	Ly6m	15
549	ENSMUSG00000004056	3446.58	-0.394613	0.111375	-3.54311	0.000395436	0.00522366	Akt2	7
4304	ENSMUSG00000026452	10.2764	4.59919	1.29813	3.54294	0.000395696	0.00522366	Syt2	1
12897	ENSMUSG00000070737	191.441	1.17997	0.333017	3.54327	0.000395193	0.00522366	Tmem35b	4
13329	ENSMUSG00000074629	98.6811	2.64803	0.747885	3.5407	0.000399072	0.00526243	4930518I15Rik	2
8869	ENSMUSG00000039814	447.107	0.862191	0.243528	3.54041	0.000399501	0.00526453	Xkr5	8
15870	ENSMUSG00000095403	106.615	1.47898	0.417842	3.53956	0.000400792	0.00527444	Gm21092	8
5933	ENSMUSG00000030263	39822.5	-0.441169	0.124637	-3.53964	0.000400673	0.00527444	Lrmp	6
13212	ENSMUSG00000073856	52.3912	2.30263	0.650724	3.53857	0.000402295	0.00528711	Iqck	7
19110	ENSMUSG00000115338	4891.79	0.859708	0.242944	3.5387	0.000402096	0.00528711	Pnp	14
8643	ENSMUSG00000038991	4309.31	-0.782999	0.221386	-3.5368	0.000405005	0.00531916	Txndc5	13
10768	ENSMUSG00000050914	93.5044	-1.25799	0.355779	-3.53589	0.000406409	0.00533402	Ankrd37	8
948	ENSMUSG00000008393	2551.79	-0.779254	0.22044	-3.53499	0.000407791	0.00534235	Carhsp1	16
8202	ENSMUSG00000037577	11.4734	5.6353	1.5941	3.5351	0.000407623	0.00534235	Ephx3	17
5022	ENSMUSG00000028133	162.437	1.26608	0.358162	3.53494	0.000407863	0.00534235	Rwdd3	3
11173	ENSMUSG00000054072	147.121	-1.65868	0.469311	-3.53428	0.000408882	0.00535211	Iigp1	18
11370	ENSMUSG00000055745	1709.51	-0.639474	0.180963	-3.53373	0.000409736	0.00535613	Rtl6	15
10443	ENSMUSG00000048442	37.3299	-1.86638	0.52815	-3.53381	0.000409618	0.00535613	Smim5	11
11901	ENSMUSG00000060510	3816.59	-0.415917	0.117709	-3.53343	0.000410207	0.0053587	Zfp266	9
4091	ENSMUSG00000025935	14185.9	-0.606374	0.171667	-3.53227	0.000412016	0.00537875	Tram1	1
11841	ENSMUSG00000059939	1909.49	1.05953	0.300142	3.5301	0.0004154	0.00541931	9430015G10Rik	4
5372	ENSMUSG00000028898	1170.78	0.652161	0.184822	3.52859	0.000417772	0.00544662	Trnau1ap	4
10171	ENSMUSG00000046675	680.746	-0.511226	0.144937	-3.52722	0.000419952	0.0054714	Tmem251	12
4363	ENSMUSG00000026579	235.224	-2.58029	0.731673	-3.52656	0.000420993	0.0054743	F5	1
17577	ENSMUSG00000105976	19.7526	4.16666	1.18151	3.52656	0.000420997	0.0054743	Gm42782	3
13145	ENSMUSG00000073409	6631.16	1.06148	0.300996	3.52655	0.000421014	0.0054743	H2-Q6	17
4459	ENSMUSG00000026785	275.29	1.65602	0.469616	3.52633	0.000421365	0.00547523	Pkn3	2
1114	ENSMUSG00000012483	863.212	0.508325	0.1442	3.52514	0.000423261	0.00549621	Rpa3	6
11019	ENSMUSG00000052794	1621.75	0.622383	0.176586	3.52454	0.000424217	0.00550498	1700030K09Rik	8
13220	ENSMUSG00000073968	338.724	0.853662	0.242244	3.52398	0.000425112	0.00551293	Trim68	7
2650	ENSMUSG00000021939	4758.87	-0.602823	0.171087	-3.5235	0.000425894	0.00551942	Ctsb	14
5801	ENSMUSG00000029862	57.102	2.69979	0.766391	3.52273	0.000427118	0.00553162	Clcn1	6
2223	ENSMUSG00000020908	7.57329	5.8283	1.65511	3.52141	0.000429265	0.00555448	Myh3	11
10912	ENSMUSG00000052033	655.668	0.565638	0.160634	3.52129	0.000429451	0.00555448	Pfdn4	2
6982	ENSMUSG00000032776	2315.38	-0.860686	0.244449	-3.52093	0.000430035	0.00555469	Mctp2	7
2895	ENSMUSG00000022501	5.69802	-5.78589	1.64321	-3.52109	0.000429784	0.00555469	Prm1	16
12115	ENSMUSG00000062585	120.495	-1.37571	0.390798	-3.52025	0.000431144	0.00556535	Cnr2	4
5968	ENSMUSG00000030336	194.026	-1.2888	0.366184	-3.51954	0.000432302	0.00557661	Cd27	6
8905	ENSMUSG00000039959	855.011	0.616502	0.175261	3.51762	0.000435443	0.00561343	Hip1	5
9786	ENSMUSG00000044055	48.3802	2.08726	0.59346	3.5171	0.000436288	0.00562062	Otos	1
8734	ENSMUSG00000039263	2445.67	-0.443371	0.126069	-3.51689	0.000436635	0.00562139	Npepl1	2
1437	ENSMUSG00000017550	7534.99	-0.582955	0.165792	-3.51619	0.000437785	0.00562879	Atad5	11
11367	ENSMUSG00000055725	104.918	1.02825	0.292421	3.51635	0.00043753	0.00562879	Paqr3	5
5299	ENSMUSG00000028756	2049.8	-0.760292	0.216263	-3.51559	0.000438782	0.0056379	Pink1	4
5683	ENSMUSG00000029553	27.4327	-3.51485	1.00082	-3.51197	0.000444795	0.00571141	Tfec	6
16674	ENSMUSG00000101462	90.4372	2.12702	0.605707	3.51164	0.000445358	0.0057149	Gm3052	1
18412	ENSMUSG00000110710	56.13	3.98488	1.13506	3.51072	0.000446887	0.00573075	C78859	8
5098	ENSMUSG00000028332	377.087	-1.59665	0.454817	-3.51053	0.000447209	0.00573112	Hemgn	4
2870	ENSMUSG00000022443	87998.6	-0.601596	0.171383	-3.51025	0.000447685	0.00573348	Myh9	15
16489	ENSMUSG00000099354	24.2728	4.67223	1.33118	3.50983	0.000448392	0.00573878	1700124L16Rik	6
7082	ENSMUSG00000033174	413.348	-0.974751	0.27775	-3.50945	0.000449034	0.00573948	Mgll	6
3751	ENSMUSG00000025025	1880.52	-0.812833	0.231602	-3.50961	0.000448763	0.00573948	Mxi1	19
9074	ENSMUSG00000040554	103.11	1.56234	0.44527	3.50876	0.000450204	0.00575068	Aipl1	11
18043	ENSMUSG00000108461	22.8444	3.55355	1.01282	3.50858	0.000450504	0.00575076	AV356131	7
1403	ENSMUSG00000017167	27.2792	-4.10374	1.17002	-3.5074	0.000452507	0.00577256	Cntnap1	11
2327	ENSMUSG00000021149	6555.46	-0.782333	0.223112	-3.50645	0.000454124	0.00578941	Gtpbp4	13
7220	ENSMUSG00000033773	1153.52	0.509441	0.145295	3.50626	0.000454457	0.00578989	Rpap2	5
7058	ENSMUSG00000033066	6314.4	-0.798186	0.227677	-3.50579	0.00045526	0.00579634	Gas7	11
7833	ENSMUSG00000036151	26.6923	2.29235	0.653916	3.50558	0.000455621	0.00579716	Tm6sf2	8
12287	ENSMUSG00000064037	2022.2	0.569324	0.162418	3.5053	0.000456088	0.00579934	Gpn1	5
7999	ENSMUSG00000036873	1044.94	0.507409	0.144777	3.50475	0.000457033	0.00580758	2410004B18Rik	3
18838	ENSMUSG00000113540	56.9213	3.85591	1.10064	3.50333	0.00045948	0.0058311	Gm47206	12
10661	ENSMUSG00000050029	2791.38	-0.539962	0.154127	-3.50335	0.00045944	0.0058311	Rap2c	X
10775	ENSMUSG00000050947	401.768	-0.825694	0.235772	-3.50208	0.000461639	0.0058547	Amigo1	3
17275	ENSMUSG00000104548	105.362	1.64004	0.468534	3.50037	0.000464611	0.00588858	Gm43857	3
14301	ENSMUSG00000083305	22.28	4.87472	1.39292	3.49964	0.00046589	0.00590097	Gm13315	2
9195	ENSMUSG00000041040	1582.23	-0.596741	0.170545	-3.49902	0.000466978	0.0059071	Fam117b	1
13642	ENSMUSG00000078452	74.0478	1.35742	0.387938	3.49906	0.000466902	0.0059071	Raet1d	10
9096	ENSMUSG00000040648	8039.39	-0.467759	0.133729	-3.4978	0.000469115	0.00593031	Ppip5k2	1
17442	ENSMUSG00000105408	177.367	1.68718	0.482436	3.49721	0.000470152	0.00593957	Gm7285	5
10861	ENSMUSG00000051517	1575.24	0.661981	0.189349	3.49609	0.000472125	0.00595681	Arhgef39	4
8328	ENSMUSG00000038024	3692.61	-0.407755	0.116627	-3.49624	0.00047186	0.00595681	Dennd4c	4
12815	ENSMUSG00000070000	15222.5	0.472867	0.135352	3.49361	0.00047653	0.00600121	Fcho1	8
13054	ENSMUSG00000072572	28.821	3.67638	1.05232	3.49359	0.000476564	0.00600121	Slc39a2	14
6594	ENSMUSG00000031887	851.932	-0.509566	0.145913	-3.49226	0.000478959	0.00602749	Tradd	8
3447	ENSMUSG00000024330	192.068	1.29179	0.369965	3.49165	0.000480042	0.00603724	Col11a2	17
6034	ENSMUSG00000030556	601.706	0.745946	0.213653	3.49139	0.000480518	0.00603934	Lrrc28	7
462	ENSMUSG00000003346	3389.87	-0.587328	0.168358	-3.48856	0.000485634	0.00608867	Abhd17a	10
13166	ENSMUSG00000073489	45.0187	-2.12005	0.607681	-3.48876	0.000485271	0.00608867	Ifi204	1
3477	ENSMUSG00000024399	998.344	1.26506	0.362635	3.48853	0.000485687	0.00608867	Ltb	17
18817	ENSMUSG00000113432	159.455	1.71813	0.492641	3.48759	0.000487389	0.00610609	8430406P12Rik	13
6287	ENSMUSG00000031176	1230.17	-0.721744	0.207013	-3.48646	0.000489454	0.00612804	Dynlt3	X
7239	ENSMUSG00000033862	677.7	0.64871	0.186109	3.48565	0.000490942	0.00614274	Cdk10	8
10092	ENSMUSG00000046080	10.0848	-5.10462	1.46493	-3.48455	0.000492972	0.00616251	Clec9a	6
11702	ENSMUSG00000058748	747.002	0.771062	0.221287	3.48445	0.000493152	0.00616251	Zfp958	8
18044	ENSMUSG00000108465	150.505	2.55093	0.732227	3.4838	0.00049435	0.00617353	Gm45110	7
15383	ENSMUSG00000090358	44.8009	2.12138	0.609197	3.48225	0.000497211	0.00620531	Gm2822	13
18360	ENSMUSG00000110444	642.969	1.40483	0.403492	3.48168	0.00049828	0.00621337	Gm10033	8
12446	ENSMUSG00000065601	29.5756	4.39507	1.26238	3.48157	0.000498492	0.00621337	Mir146	11
2575	ENSMUSG00000021752	149.524	-0.971504	0.279171	-3.47995	0.000501502	0.0062469	Kctd6	14
15095	ENSMUSG00000087593	18.9614	7.1582	2.05844	3.47749	0.000506133	0.00630059	Gm16174	7
12640	ENSMUSG00000067931	138.878	1.64283	0.472569	3.47638	0.000508235	0.00632273	Zfp948	17
7425	ENSMUSG00000034488	9.22891	-6.478	1.86354	-3.47618	0.000508619	0.00632348	Edil3	13
10007	ENSMUSG00000045441	1332.07	1.33776	0.384882	3.47577	0.000509392	0.00632908	Gprin3	6
10939	ENSMUSG00000052248	185.813	-0.966409	0.278241	-3.47327	0.000514149	0.00638413	Zeb2os	2
11247	ENSMUSG00000054675	225.867	1.9051	0.548565	3.47287	0.000514915	0.00638958	Tmem119	5
2411	ENSMUSG00000021357	2529.42	-1.06539	0.306821	-3.47237	0.000515883	0.00639349	Exoc2	13
6495	ENSMUSG00000031691	3935.31	0.419367	0.12077	3.47245	0.000515725	0.00639349	Tnpo2	8
16420	ENSMUSG00000098519	11.627	7.1815	2.06838	3.47204	0.000516514	0.00639726	Gm27166	9
1483	ENSMUSG00000018001	810.64	-0.586455	0.168916	-3.47187	0.000516845	0.00639731	Cyth3	5
988	ENSMUSG00000009145	177.24	1.81428	0.522787	3.4704	0.00051968	0.00642833	Dqx1	6
11487	ENSMUSG00000056724	3350.51	0.626672	0.180599	3.46996	0.000520541	0.00643085	Nbeal2	9
12406	ENSMUSG00000065126	143.856	1.81457	0.522915	3.47011	0.000520243	0.00643085	Snord104	11
433	ENSMUSG00000003134	253.973	-1.55331	0.447871	-3.46822	0.000523922	0.00646854	Tbc1d8	1
18891	ENSMUSG00000113792	69.0942	3.02072	0.871189	3.46736	0.000525607	0.00648524	Gm10933	12
5318	ENSMUSG00000028796	3478.39	-0.511624	0.147562	-3.46718	0.000525952	0.00648541	Phc2	4
371	ENSMUSG00000002728	1205.51	0.51942	0.149834	3.46664	0.000527003	0.00649428	Naa20	2
11007	ENSMUSG00000052730	37.0674	2.80948	0.810681	3.46558	0.000529085	0.00651584	Gm5111	6
3042	ENSMUSG00000022808	3969.9	-0.635931	0.18351	-3.46537	0.000529499	0.00651683	Snx4	16
14518	ENSMUSG00000084796	327.967	1.87897	0.542338	3.46457	0.000531074	0.00653211	Mir142hg	11
11856	ENSMUSG00000060073	5217.18	0.425715	0.122896	3.46404	0.000532135	0.00653694	Psma3	12
1999	ENSMUSG00000020460	19662.1	0.574005	0.165703	3.46406	0.00053208	0.00653694	Rps27a	11
7134	ENSMUSG00000033400	737.997	-1.19223	0.344431	-3.46144	0.000537299	0.00658566	Agl	3
14830	ENSMUSG00000086342	87.215	1.63909	0.47356	3.4612	0.000537775	0.00658566	Gm12932	4
16139	ENSMUSG00000097217	121.227	2.00332	0.578784	3.46125	0.00053767	0.00658566	Gm26549	17
16375	ENSMUSG00000098183	161.472	2.25457	0.651385	3.46119	0.000537784	0.00658566	Gm27010	14
10557	ENSMUSG00000049339	2377.91	-0.519932	0.150211	-3.46134	0.000537484	0.00658566	Retreg2	1
10942	ENSMUSG00000052271	226.148	-1.05367	0.304494	-3.4604	0.000539379	0.00660107	Bhlha15	5
5488	ENSMUSG00000029122	11.0948	-6.00745	1.73632	-3.45987	0.000540429	0.00660979	Evc	5
11392	ENSMUSG00000055923	933.434	0.738354	0.213478	3.45869	0.000542805	0.00663055	Aasdh	5
3640	ENSMUSG00000024800	1237.93	0.643256	0.185974	3.45885	0.000542483	0.00663055	Rpp30	19
10499	ENSMUSG00000048878	2780.79	-0.495906	0.143417	-3.4578	0.000544609	0.00664844	Hexim1	11
9484	ENSMUSG00000042345	4766.3	-0.730514	0.21128	-3.45756	0.000545089	0.00665015	Ubash3a	17
411	ENSMUSG00000002963	1053.23	-0.463732	0.134152	-3.45675	0.000546724	0.00666595	Pnkp	7
18696	ENSMUSG00000112806	31.5715	3.4145	0.988409	3.45454	0.000551236	0.00671678	Gm48146	10
13292	ENSMUSG00000074388	16.704	6.27079	1.81537	3.45427	0.000551788	0.00671931	Gm5544	3
13734	ENSMUSG00000078941	785.158	0.817572	0.236741	3.45345	0.000553467	0.00673557	Ak6	13
16720	ENSMUSG00000102051	136.197	-3.23578	0.937093	-3.453	0.000554394	0.00674265	Ly6a2	15
17265	ENSMUSG00000104493	27.8949	3.29228	0.954179	3.45038	0.000559796	0.00680413	Gm19552	1
5050	ENSMUSG00000028207	724.951	0.766376	0.222173	3.44946	0.000561707	0.00682311	Asph	4
5381	ENSMUSG00000028914	552.068	-0.510028	0.147875	-3.44904	0.000562591	0.00682962	Casp9	4
13327	ENSMUSG00000074622	24.8224	-3.00285	0.870735	-3.44864	0.000563413	0.00683535	Mafb	2
4558	ENSMUSG00000026980	1391.91	-0.611785	0.177433	-3.44797	0.000564807	0.00684802	Ly75	2
5603	ENSMUSG00000029402	505.844	-0.711477	0.20637	-3.44758	0.00056564	0.00685387	Snrnp35	5
2588	ENSMUSG00000021779	1017.21	0.723247	0.209816	3.44705	0.000566737	0.00686292	Thrb	14
8208	ENSMUSG00000037608	22526.5	0.433489	0.12577	3.44668	0.000567513	0.00686807	Bclaf1	10
11697	ENSMUSG00000058709	2147.2	-0.341589	0.0991287	-3.44591	0.000569139	0.00688349	Egln2	7
13233	ENSMUSG00000074039	333.571	1.11573	0.323806	3.44567	0.000569647	0.00688538	4930520O04Rik	9
9234	ENSMUSG00000041235	2211.71	0.796492	0.231247	3.44433	0.000572472	0.00691525	Chd7	4
9748	ENSMUSG00000043811	7.17565	-5.35105	1.55501	-3.44118	0.000579189	0.00699208	Rtn4r	16
9344	ENSMUSG00000041754	30.3835	-3.5362	1.02785	-3.44039	0.000580867	0.00700801	Trem3	17
17996	ENSMUSG00000108234	100.805	1.85661	0.53974	3.43983	0.000582073	0.0070096	Gm44428	6
2706	ENSMUSG00000022075	2663.16	-0.734658	0.213556	-3.44012	0.000581452	0.0070096	Rhobtb2	14
14113	ENSMUSG00000082035	165.519	0.972198	0.282627	3.43986	0.000582005	0.0070096	Rpl17-ps8	X
2272	ENSMUSG00000021025	2500.04	-0.713723	0.207597	-3.43802	0.000585988	0.00704807	Nfkbia	12
3303	ENSMUSG00000024034	2016.58	-1.15475	0.335929	-3.43749	0.000587129	0.00705745	Tmprss3	17
10204	ENSMUSG00000046854	11.5354	5.66746	1.64886	3.4372	0.000587765	0.00706076	Pip5kl1	2
623	ENSMUSG00000004791	34.8421	2.58159	0.751414	3.43564	0.000591151	0.00709273	Pgf	12
15460	ENSMUSG00000091144	181.538	1.94415	0.565874	3.43565	0.000591135	0.00709273	Phf11c	14
11694	ENSMUSG00000058690	2888.26	-0.691208	0.201236	-3.43482	0.00059295	0.00710597	Ccser2	14
389	ENSMUSG00000002808	23.5332	-3.50619	1.02078	-3.4348	0.000592981	0.00710597	Epdr1	13
13797	ENSMUSG00000079414	99.7346	1.01598	0.295877	3.43381	0.000595169	0.00712782	Gm11110	17
3900	ENSMUSG00000025375	13.376	-4.33858	1.26417	-3.43194	0.000599274	0.00717259	Aatk	11
13702	ENSMUSG00000078783	6.4639	-5.96165	1.73732	-3.43152	0.000600207	0.00717499	Gm9733	3
3173	ENSMUSG00000023132	12.4661	-4.02643	1.17349	-3.43115	0.000601023	0.00718035	Gzma	13
403	ENSMUSG00000002897	16835.1	0.663293	0.193331	3.43088	0.000601636	0.00718329	Il17ra	6
3934	ENSMUSG00000025474	3352.73	-0.432293	0.126046	-3.42965	0.000604359	0.00721141	Tubgcp2	7
5936	ENSMUSG00000030268	6990.11	0.553641	0.161545	3.42716	0.000609919	0.00727136	Bcat1	6
12289	ENSMUSG00000064061	4269.76	0.407783	0.118995	3.42691	0.000610499	0.00727136	Dzip3	16
12459	ENSMUSG00000065734	105.666	1.29511	0.377914	3.42699	0.000610313	0.00727136	Snord49a	11
2363	ENSMUSG00000021240	475.622	0.782227	0.228316	3.42608	0.00061236	0.0072891	Abcd4	12
3401	ENSMUSG00000024219	8157.5	0.725392	0.211829	3.42443	0.000616094	0.00732463	Anks1	17
18715	ENSMUSG00000112925	34.293	3.47156	1.01373	3.42453	0.000615867	0.00732463	Gm31763	10
7975	ENSMUSG00000036775	352.444	0.96927	0.28313	3.42342	0.000618394	0.00734305	Decr2	17
18036	ENSMUSG00000108443	8.72411	4.71146	1.37621	3.42351	0.000618188	0.00734305	Gm44510	7
17693	ENSMUSG00000106565	29.2532	2.21847	0.648101	3.42304	0.00061926	0.00734888	Gm43582	3
4417	ENSMUSG00000026698	340.551	0.547592	0.159986	3.42274	0.000619935	0.00735243	Pigc	1
19388	ENSMUSG00000117557	26.5592	4.59475	1.34268	3.42208	0.000621441	0.00736583	Gm50070	17
2008	ENSMUSG00000020476	8506.7	-0.594818	0.173842	-3.4216	0.000622538	0.00737436	Dbnl	11
7871	ENSMUSG00000036304	233.478	-1.33791	0.391184	-3.42014	0.000625888	0.00740955	Zdhhc23	16
19256	ENSMUSG00000116673	1998.53	0.917936	0.268433	3.4196	0.000627123	0.00741969	A630089N07Rik	16
5453	ENSMUSG00000029053	130.046	1.17743	0.344409	3.41871	0.000629185	0.00743959	Prkcz	4
9471	ENSMUSG00000042293	128.684	1.53802	0.449971	3.41805	0.000630709	0.0074531	Gm5617	9
9079	ENSMUSG00000040570	225.614	-0.936874	0.274118	-3.41777	0.000631358	0.00745627	Rundc3b	5
4303	ENSMUSG00000026447	2194.29	-0.526913	0.154214	-3.41676	0.000633722	0.00747968	Pik3c2b	1
7352	ENSMUSG00000034255	2659.48	-0.459714	0.134611	-3.41513	0.000637512	0.00751988	Arhgap27	11
16004	ENSMUSG00000096630	5.35511	-5.69886	1.66883	-3.41488	0.000638092	0.00752218	Vmn2r26	6
7496	ENSMUSG00000034762	20.7109	2.92147	0.85593	3.41321	0.000642016	0.00756388	Glis1	4
2352	ENSMUSG00000021217	76.4461	1.9942	0.584341	3.41272	0.000643174	0.00757296	Tshz3	7
2906	ENSMUSG00000022519	476.454	-1.44345	0.423135	-3.41133	0.000646473	0.00760723	Srl	16
3678	ENSMUSG00000024885	374.039	-0.807339	0.236701	-3.4108	0.000647715	0.00761659	Aldh3b1	19
1029	ENSMUSG00000009927	11171.8	0.496542	0.145592	3.4105	0.000648436	0.00761659	Rps25	9
7521	ENSMUSG00000034848	1315.95	0.468144	0.13726	3.41064	0.000648097	0.00761659	Ttc21b	2
1309	ENSMUSG00000015766	3233.39	-0.618351	0.181352	-3.40966	0.00065043	0.00763543	Eps8	6
4675	ENSMUSG00000027297	75.7824	-2.31889	0.680135	-3.40946	0.000650917	0.00763657	Ltk	2
14698	ENSMUSG00000085655	56.0433	1.67218	0.490652	3.40808	0.000654208	0.00766974	Gm15952	3
2687	ENSMUSG00000022019	1357.01	-0.41478	0.12171	-3.40795	0.000654529	0.00766974	Tdrd3	14
9115	ENSMUSG00000040705	16.6803	4.64939	1.36437	3.40771	0.000655096	0.0076718	A930016O22Rik	7
15227	ENSMUSG00000089417	912.1	1.62743	0.477717	3.40668	0.000657584	0.00769633	Gm22009	3
1861	ENSMUSG00000020176	277.639	1.17194	0.344158	3.40525	0.000661041	0.00772754	Grb10	11
11719	ENSMUSG00000058897	6.36274	-5.95051	1.7477	-3.40477	0.000662191	0.00773636	Col25a1	3
4387	ENSMUSG00000026632	148.57	1.24212	0.364908	3.40393	0.00066423	0.00775556	Tatdn3	1
3939	ENSMUSG00000025486	822.55	1.2514	0.367727	3.40306	0.000666349	0.00777566	Sirt3	7
10497	ENSMUSG00000048865	9211.83	-0.339014	0.0996316	-3.40268	0.000667288	0.00777783	Arhgap30	1
8175	ENSMUSG00000037474	7022.4	-0.794967	0.233631	-3.40266	0.00066733	0.00777783	Dtl	1
2015	ENSMUSG00000020490	87.9998	-2.64748	0.778244	-3.40186	0.000669277	0.00778199	Btnl10	11
2573	ENSMUSG00000021747	104.918	1.89401	0.556754	3.40188	0.000669238	0.00778199	Cfap20dc	14
3546	ENSMUSG00000024579	447.124	-0.716961	0.21074	-3.40212	0.000668655	0.00778199	Pcyox1l	18
10472	ENSMUSG00000048677	400.756	1.1284	0.331663	3.40225	0.00066834	0.00778199	Tpcn2	7
12456	ENSMUSG00000065701	23.6225	2.87685	0.845773	3.40144	0.00067032	0.00778948	Rny1	6
797	ENSMUSG00000006304	10798.6	-0.594485	0.174817	-3.4006	0.000672373	0.0078087	Arpc2	1
5409	ENSMUSG00000028967	70.0897	1.84552	0.542802	3.39998	0.000673911	0.00782192	Errfi1	4
6549	ENSMUSG00000031807	6924.67	-0.407843	0.120012	-3.39836	0.000677917	0.00786376	Pgls	8
8079	ENSMUSG00000037151	415.752	-0.704104	0.207246	-3.39744	0.000680205	0.00788563	Lrrc20	10
6874	ENSMUSG00000032503	9755.81	1.43702	0.42325	3.3952	0.000685781	0.00794556	Arpp21	9
16135	ENSMUSG00000097204	149.166	1.7545	0.516934	3.39405	0.000688666	0.00797426	Gm17690	3
12324	ENSMUSG00000064307	44.4741	2.04994	0.604085	3.39346	0.000690146	0.00798667	Lrrc51	7
19028	ENSMUSG00000114791	42.3879	-1.7236	0.508186	-3.39168	0.000694663	0.0080342	Gm47730	13
7846	ENSMUSG00000036197	2215.7	-0.495026	0.146008	-3.39041	0.000697882	0.00806666	Gxylt1	15
16073	ENSMUSG00000097006	39.3045	1.52012	0.44858	3.38874	0.000702149	0.00810766	9530082P21Rik	17
17476	ENSMUSG00000105534	12.1972	3.76423	1.11082	3.3887	0.000702258	0.00810766	Gm42435	5
3086	ENSMUSG00000022901	89.2741	1.7574	0.518866	3.387	0.000706613	0.00815314	Cd86	16
7955	ENSMUSG00000036672	1045.08	0.515827	0.152322	3.38644	0.000708069	0.00816511	Cenpt	8
9734	ENSMUSG00000043683	3989.69	-0.320775	0.0947428	-3.38575	0.000709852	0.00818086	Fem1a	17
19459	ENSMUSG00000117975	1992.83	-0.384977	0.11375	-3.38442	0.000713288	0.00821562	Itprip	19
12927	ENSMUSG00000071064	747.955	0.823032	0.243204	3.38412	0.000714071	0.0082198	Zfp827	8
18624	ENSMUSG00000112254	95.5992	2.63769	0.779576	3.3835	0.000715679	0.00823347	Gm47690	12
12713	ENSMUSG00000068798	4846.22	-0.512995	0.151643	-3.38292	0.000717205	0.00824618	Rap1a	3
3767	ENSMUSG00000025060	8802.72	-0.433205	0.128071	-3.38254	0.000718192	0.00825267	Slk	19
9389	ENSMUSG00000041930	168.313	-1.01558	0.300358	-3.38123	0.000721623	0.00828723	Fam222a	5
14595	ENSMUSG00000085156	684.888	1.30638	0.3864	3.3809	0.000722477	0.00829218	Snhg15	11
5924	ENSMUSG00000030243	2817.79	-0.681836	0.201774	-3.37921	0.000726939	0.0083385	Recql	6
15118	ENSMUSG00000087687	936.601	0.605605	0.179276	3.37806	0.000729998	0.00836868	Pet100	8
3482	ENSMUSG00000024404	4756.66	0.446502	0.132215	3.37709	0.000732561	0.00838823	Riok3	18
1443	ENSMUSG00000017652	209.356	1.69833	0.50293	3.37687	0.000733152	0.00839009	Cd40	2
2359	ENSMUSG00000021234	123.258	1.08941	0.322841	3.37446	0.000739606	0.00845901	Fam161b	12
16821	ENSMUSG00000102555	130.438	2.70229	0.800957	3.37383	0.000741303	0.00846851	6430511E19Rik	7
2891	ENSMUSG00000022489	859.217	1.59173	0.471767	3.37398	0.000740901	0.00846851	Pde1b	15
10525	ENSMUSG00000049090	1290.17	-0.540401	0.160307	-3.37104	0.000748862	0.00854987	Zadh2	18
10524	ENSMUSG00000049086	403.291	0.639041	0.189621	3.37009	0.000751426	0.00857414	Bmyc	2
5195	ENSMUSG00000028551	3128.93	-0.730099	0.216655	-3.36987	0.000752047	0.00857623	Cdkn2c	4
16206	ENSMUSG00000097431	511.437	-0.739285	0.21949	-3.36819	0.000756637	0.00862354	Gm26782	14
3956	ENSMUSG00000025512	890.363	0.766204	0.227596	3.3665	0.000761272	0.00867133	Chid1	7
10811	ENSMUSG00000051232	598.859	0.805778	0.239396	3.36589	0.000762984	0.00868576	Tmem199	11
16431	ENSMUSG00000098702	224.021	1.21059	0.359761	3.36497	0.000765519	0.00870449	1500015A07Rik	18
8574	ENSMUSG00000038759	13807.4	-0.587834	0.174685	-3.36511	0.000765144	0.00870449	Nup205	6
16976	ENSMUSG00000103261	29.2498	2.97485	0.88462	3.36286	0.0007714	0.00876627	Gm36981	3
8153	ENSMUSG00000037386	8.93083	6.80539	2.02433	3.3618	0.00077435	0.00879469	Rims2	15
2903	ENSMUSG00000022515	1148.14	0.815257	0.242917	3.35611	0.00079047	0.00897257	Anks3	16
13025	ENSMUSG00000071796	438.944	1.1999	0.357589	3.35551	0.000792182	0.00898679	6820431F20Rik	8
15824	ENSMUSG00000094936	429.601	1.67796	0.500346	3.35361	0.000797648	0.00904356	Rbm4	19
6727	ENSMUSG00000032207	18.2788	-3.91942	1.16878	-3.35344	0.000798148	0.00904398	Lipc	9
10270	ENSMUSG00000047342	353.528	0.728995	0.217559	3.35079	0.000805806	0.00912548	Zfp286	11
7648	ENSMUSG00000035314	44.621	1.55425	0.464052	3.3493	0.000810174	0.00915173	Gdpd5	7
12399	ENSMUSG00000065036	23.9669	3.33488	0.99562	3.34955	0.000809422	0.00915173	Gm22362	6
8719	ENSMUSG00000039221	1358.07	0.568196	0.16964	3.34942	0.000809796	0.00915173	Rpl22l1	3
12476	ENSMUSG00000065954	15669.6	-0.404312	0.120719	-3.3492	0.000810463	0.00915173	Tacc1	8
10565	ENSMUSG00000049410	24.5714	2.24767	0.671056	3.34946	0.000809707	0.00915173	Zfp683	4
19002	ENSMUSG00000114586	26.4904	2.75974	0.824096	3.34881	0.000811593	0.00915921	Gm31804	14
15393	ENSMUSG00000090516	241.33	1.73811	0.519396	3.34641	0.000818643	0.00923345	Rps11-ps1	9
15832	ENSMUSG00000095040	6.40536	6.32625	1.89067	3.34603	0.000819768	0.0092408	1700001J03Rik	5
10981	ENSMUSG00000052534	435.683	-1.01843	0.304419	-3.34547	0.00082143	0.00925421	Pbx1	1
1871	ENSMUSG00000020191	89.1197	1.45361	0.434581	3.34485	0.000823276	0.00926968	Spata48	11
4143	ENSMUSG00000026062	75.3209	1.96179	0.586816	3.3431	0.000828468	0.00932277	Slc9a2	1
16326	ENSMUSG00000097887	65.1205	2.19462	0.656578	3.34251	0.00083024	0.00933596	Gm26542	11
16204	ENSMUSG00000097418	17.9972	3.17339	0.949436	3.34239	0.000830595	0.00933596	Mir155hg	16
16850	ENSMUSG00000102673	10.6699	7.05638	2.11131	3.34218	0.000831235	0.0093378	Gm37437	2
3608	ENSMUSG00000024737	331.623	-0.907134	0.271462	-3.34166	0.000832794	0.00934994	Slc15a3	19
6887	ENSMUSG00000032528	99.2308	2.1574	0.645847	3.34042	0.000836517	0.00938635	Vipr1	9
1918	ENSMUSG00000020288	1362.75	-0.669536	0.20047	-3.33983	0.000838306	0.00940104	Ahsa2	11
15689	ENSMUSG00000093673	8.69224	6.01875	1.80247	3.33917	0.00084028	0.00941778	Gm20644	11
11988	ENSMUSG00000061393	205.221	0.895524	0.268401	3.33651	0.000848372	0.00949759	Acvr2b	9
11072	ENSMUSG00000053192	279.907	0.750764	0.225011	3.33657	0.000848188	0.00949759	Mllt11	3
11092	ENSMUSG00000053334	344.933	0.747544	0.224129	3.33533	0.000851978	0.00952706	Ficd	5
109	ENSMUSG00000000838	11795.1	-0.409639	0.122816	-3.3354	0.000851782	0.00952706	Fmr1	X
7900	ENSMUSG00000036432	849.831	-0.43825	0.131412	-3.33493	0.000853202	0.0095353	Siah2	3
2297	ENSMUSG00000021090	74.5669	2.71915	0.815404	3.33473	0.000853831	0.00953688	Lrrc9	12
10628	ENSMUSG00000049804	1177.75	0.654523	0.196339	3.33364	0.000857187	0.0095689	Armcx4	X
1465	ENSMUSG00000017774	17390.7	-0.348272	0.104551	-3.33111	0.000865008	0.00965071	Myo1c	11
17947	ENSMUSG00000107962	29.8538	3.25285	0.97674	3.33031	0.000867503	0.00967199	Gm43980	6
2448	ENSMUSG00000021466	3267.93	0.381455	0.114545	3.33018	0.000867904	0.00967199	Ptch1	13
10721	ENSMUSG00000050493	7.65135	-4.70373	1.41275	-3.32949	0.000870038	0.00969025	Fam167b	4
11156	ENSMUSG00000053929	2615.95	-0.457515	0.137446	-3.3287	0.000872519	0.00971236	Cyhr1	15
360	ENSMUSG00000002608	3892.87	-0.422745	0.127015	-3.3283	0.000873775	0.00972081	Ccdc97	7
2144	ENSMUSG00000020766	2265.07	-0.79149	0.237902	-3.32695	0.00087801	0.0097459	Galk1	11
15009	ENSMUSG00000087203	12.5415	3.17095	0.95314	3.32685	0.000878332	0.0097459	Gm13986	2
17812	ENSMUSG00000107171	160.432	1.75809	0.528427	3.32703	0.000877785	0.0097459	Gm42572	5
3382	ENSMUSG00000024184	6.93241	-5.29662	1.592	-3.32702	0.000877786	0.0097459	Pdia2	17
4270	ENSMUSG00000026360	2388.12	-1.15088	0.345944	-3.32679	0.00087852	0.0097459	Rgs2	1
15301	ENSMUSG00000089917	810.862	0.651345	0.195809	3.32643	0.000879664	0.00975306	Uckl1	2
8321	ENSMUSG00000038010	970.507	0.750619	0.225756	3.32492	0.000884448	0.00980055	Ccdc138	10
15371	ENSMUSG00000090258	137.812	1.03432	0.311145	3.32422	0.000886664	0.00980844	Churc1	12
13143	ENSMUSG00000073405	222.979	0.955499	0.287412	3.3245	0.000885783	0.00980844	H2-T-ps	17
5326	ENSMUSG00000028809	23803.8	-0.488709	0.147013	-3.32426	0.00088655	0.00980844	Srrm1	4
8981	ENSMUSG00000040250	4926.59	0.35072	0.105521	3.3237	0.000888305	0.00982104	Ints13	6
16548	ENSMUSG00000100018	14.9961	4.7154	1.41916	3.32266	0.000891631	0.00985225	Gm7776	1
15129	ENSMUSG00000087881	639.214	0.797525	0.240125	3.32129	0.000896022	0.00989518	Gm22442	11
13340	ENSMUSG00000074677	6.27643	-5.92986	1.78624	-3.31974	0.000901029	0.00993782	Sirpb1c	3
2711	ENSMUSG00000022094	627.482	0.553329	0.166685	3.31962	0.000901406	0.00993782	Slc39a14	14
553	ENSMUSG00000004085	3542.57	-0.55762	0.168058	-3.31802	0.000906592	0.00998936	Map3k20	2
4971	ENSMUSG00000028034	24744.6	0.347785	0.104875	3.31618	0.000912581	0.0100497	Fubp1	3
8329	ENSMUSG00000038025	10701.8	-0.577511	0.174184	-3.31553	0.000914683	0.010064	Phf2	13
10749	ENSMUSG00000050714	745.016	1.15315	0.347809	3.31546	0.00091491	0.010064	Zbtb26	2
17353	ENSMUSG00000104960	1085.23	0.659307	0.198903	3.31471	0.000917372	0.0100854	Snhg8	3
5430	ENSMUSG00000029001	208.364	1.32283	0.399196	3.31374	0.000920575	0.0100866	Fbxo44	4
11698	ENSMUSG00000058715	258.585	-2.24524	0.677466	-3.31418	0.000919138	0.0100866	Fcer1g	1
16665	ENSMUSG00000101365	72.8523	3.25293	0.981557	3.31405	0.000919549	0.0100866	Gm19325	9
2210	ENSMUSG00000020889	395.501	0.589788	0.177976	3.31385	0.000920193	0.0100866	Nr1d1	11
7848	ENSMUSG00000036202	15261.1	-0.442069	0.133387	-3.31419	0.000919091	0.0100866	Rif1	2
7680	ENSMUSG00000035472	29.1221	-3.86936	1.16766	-3.31378	0.000920436	0.0100866	Slc25a21	12
3234	ENSMUSG00000023852	17746.2	-0.426916	0.12886	-3.31302	0.00092294	0.0101069	Chd1	17
10181	ENSMUSG00000046722	3832.42	-0.612086	0.184765	-3.31277	0.000923756	0.0101102	Cdc42se1	3
9857	ENSMUSG00000044477	2013.55	-0.436016	0.131628	-3.31249	0.000924685	0.0101147	Zfand3	17
6708	ENSMUSG00000032128	90.8404	1.99785	0.603243	3.31185	0.000926818	0.0101323	Robo3	9
16748	ENSMUSG00000102212	213.236	2.65377	0.801637	3.31045	0.000931473	0.0101775	C230085N15Rik	17
2738	ENSMUSG00000022148	374.475	-1.03324	0.312176	-3.3098	0.000933612	0.0101952	Fyb	15
1450	ENSMUSG00000017697	2005.64	0.747169	0.225793	3.30908	0.000936023	0.0102159	Ada	2
2030	ENSMUSG00000020525	2716.98	-0.307952	0.0930676	-3.3089	0.000936624	0.0102167	Ppm1d	11
2444	ENSMUSG00000021457	36303.3	-0.388074	0.117295	-3.30854	0.000937839	0.0102243	Syk	13
16967	ENSMUSG00000103216	100.099	2.71846	0.822288	3.30597	0.00094648	0.0103127	Gm37248	17
8213	ENSMUSG00000037628	2048.63	0.5746	0.173905	3.3041	0.000952824	0.0103703	Cdkn3	14
4984	ENSMUSG00000028060	4077.45	0.499312	0.151238	3.3015	0.00096171	0.0104496	Khdc4	3
10964	ENSMUSG00000052396	10.0618	-5.09916	1.54445	-3.30161	0.000961313	0.0104496	Mogat2	7
15649	ENSMUSG00000093044	31.0308	1.77327	0.537105	3.30154	0.000961559	0.0104496	Snord8	14
4052	ENSMUSG00000025856	29.5973	-2.14829	0.650828	-3.30086	0.000963885	0.0104674	Pdgfa	5
5884	ENSMUSG00000030148	44.4491	-3.7365	1.13242	-3.29956	0.000968354	0.0105101	Clec4a2	6
10229	ENSMUSG00000047030	1669.95	-0.378174	0.114675	-3.29779	0.000974473	0.0105707	Spata2	2
13149	ENSMUSG00000073421	3632.18	-0.600086	0.18202	-3.29682	0.000977877	0.0106	H2-Ab1	17
1356	ENSMUSG00000016319	18500.1	-0.883159	0.267891	-3.29671	0.000978259	0.0106	Slc25a5	X
10119	ENSMUSG00000046295	1338.97	1.19568	0.362789	3.29579	0.000981456	0.0106229	Ankle1	8
13722	ENSMUSG00000078877	160.398	1.20339	0.365179	3.29536	0.000982971	0.0106334	Gm14295	2
12428	ENSMUSG00000065331	30.4002	3.69811	1.12263	3.29416	0.000987174	0.0106729	Gm24927	16
4905	ENSMUSG00000027878	2456.88	-0.624496	0.189665	-3.29263	0.000992549	0.0107192	Notch2	3
10464	ENSMUSG00000048603	66.5832	1.55313	0.471821	3.29178	0.00099555	0.0107457	Gm9828	13
5994	ENSMUSG00000030427	57.2412	-2.38037	0.72348	-3.29017	0.00100126	0.0108013	Lilra6	7
18065	ENSMUSG00000108557	58.8724	3.56638	1.08401	3.29	0.00100188	0.0108021	Gm44835	7
13261	ENSMUSG00000074219	85.3255	1.84695	0.561468	3.2895	0.00100367	0.0108154	Gm10644	8
4201	ENSMUSG00000026187	1929.16	-0.616119	0.187322	-3.28909	0.0010051	0.0108249	Xrcc5	1
3498	ENSMUSG00000024442	3042.91	0.383814	0.116698	3.28894	0.00100567	0.010825	Dele1	18
13326	ENSMUSG00000074603	5.94873	6.20479	1.88708	3.28804	0.00100889	0.0108538	Gm10729	3
4164	ENSMUSG00000026103	4355	-1.01458	0.308829	-3.28524	0.00101897	0.0109561	Gls	1
3029	ENSMUSG00000022787	390.534	-0.551776	0.16799	-3.28458	0.00102136	0.0109758	Wdr53	16
8278	ENSMUSG00000037890	377.703	1.28088	0.39009	3.28354	0.00102512	0.0110102	Wdr19	5
7702	ENSMUSG00000035576	42.9313	3.79525	1.15617	3.28259	0.00102856	0.0110411	L3mbtl1	2
7479	ENSMUSG00000034707	2804.75	-0.60264	0.183623	-3.28194	0.00103095	0.0110546	Gns	10
9255	ENSMUSG00000041328	8329.75	0.341993	0.104203	3.28198	0.00103082	0.0110546	Pcf11	7
18899	ENSMUSG00000113852	84.5221	2.54853	0.776582	3.28173	0.00103172	0.0110568	Gm48062	12
2366	ENSMUSG00000021243	1304.09	0.597845	0.182238	3.28057	0.00103597	0.0110963	Fcf1	12
10148	ENSMUSG00000046516	156.293	2.06795	0.630686	3.27889	0.00104218	0.0111505	Cox17	16
9029	ENSMUSG00000040405	17.9411	-4.14506	1.26415	-3.27893	0.00104203	0.0111505	Havcr1	11
19039	ENSMUSG00000114846	9.41927	3.64179	1.11076	3.27866	0.00104302	0.0111535	Gm29927	13
16157	ENSMUSG00000097277	159.762	1.95362	0.596131	3.27716	0.00104856	0.0112005	2900076A07Rik	7
17410	ENSMUSG00000105242	5.7278	5.40717	1.64993	3.2772	0.00104841	0.0112005	Gm9236	12
3859	ENSMUSG00000025268	290.091	0.676491	0.206449	3.2768	0.00104991	0.0112088	Maged2	X
3619	ENSMUSG00000024766	522.806	-1.22098	0.372687	-3.27617	0.00105227	0.0112267	Lipo3	19
11413	ENSMUSG00000056091	593.234	-0.933812	0.285043	-3.27604	0.00105273	0.0112267	St3gal5	6
1241	ENSMUSG00000015143	437.073	-1.5265	0.465988	-3.27583	0.0010535	0.0112288	Actn1	12
19007	ENSMUSG00000114610	30.0098	2.93176	0.89509	3.27538	0.00105518	0.0112307	Cyp2c52-ps	19
13320	ENSMUSG00000074575	505.957	1.38456	0.422712	3.27543	0.00105502	0.0112307	Kcng1	2
2705	ENSMUSG00000022074	186.524	1.21472	0.370887	3.27517	0.00105598	0.0112307	Tnfrsf10b	14
4418	ENSMUSG00000026700	60.4223	2.99245	0.913675	3.27517	0.00105597	0.0112307	Tnfsf4	1
11018	ENSMUSG00000052783	202.102	1.17492	0.358806	3.27454	0.00105835	0.0112437	Grk4	5
2813	ENSMUSG00000022332	505.208	-1.32945	0.406077	-3.27388	0.00106082	0.0112638	Khdrbs3	15
13175	ENSMUSG00000073557	1443.09	0.951798	0.290961	3.27122	0.00107086	0.0113581	Ppp1r12b	1
9959	ENSMUSG00000045136	372.548	-0.97722	0.298754	-3.27098	0.00107174	0.0113612	Tubb2b	13
5070	ENSMUSG00000028252	1257.36	-0.351565	0.107487	-3.27078	0.00107251	0.0113633	Ccnc	4
3607	ENSMUSG00000024736	159.93	1.01075	0.309063	3.27037	0.00107409	0.0113738	Tmem132a	19
16377	ENSMUSG00000098188	88.5009	-1.3224	0.40455	-3.26882	0.00107995	0.0114298	Sowahc	10
1755	ENSMUSG00000019952	2134.42	-0.506367	0.154947	-3.268	0.0010831	0.0114569	Poc1b	10
11466	ENSMUSG00000056569	15.108	6.82729	2.08968	3.26715	0.00108635	0.0114851	Mpz	1
16490	ENSMUSG00000099375	1251.28	3.39067	1.03826	3.26572	0.00109187	0.0115371	Gm28187	1
7329	ENSMUSG00000034187	3475.86	-0.571191	0.174916	-3.26551	0.00109267	0.0115394	Nsf	11
7304	ENSMUSG00000034111	1010.48	-0.56267	0.172336	-3.26496	0.00109479	0.0115555	Tmed8	12
13806	ENSMUSG00000079445	379.861	0.695552	0.213087	3.26417	0.00109784	0.011581	B3gnt7	1
3571	ENSMUSG00000024640	6706.08	-0.790798	0.242276	-3.26403	0.00109839	0.011581	Psat1	19
3511	ENSMUSG00000024486	63.4262	1.51264	0.463461	3.26379	0.00109935	0.0115849	Hbegf	18
10300	ENSMUSG00000047518	28.0873	2.96328	0.908083	3.26323	0.00110151	0.0116014	Slfnl1	4
174	ENSMUSG00000001288	36.5482	-2.95623	0.905984	-3.26301	0.00110237	0.0116042	Rarg	15
5339	ENSMUSG00000028841	11.0825	5.62736	1.72484	3.26254	0.00110418	0.0116171	Cnksr1	4
675	ENSMUSG00000005262	1496.95	-0.889472	0.272688	-3.26187	0.00110679	0.0116382	Ufd1	16
9575	ENSMUSG00000042671	522.248	1.21736	0.373258	3.26146	0.00110842	0.0116491	Rgs8	1
12635	ENSMUSG00000067916	656.961	0.606624	0.186012	3.26121	0.00110939	0.0116531	Zfp991	4
9492	ENSMUSG00000042364	1105.55	-0.59753	0.183283	-3.26015	0.00111355	0.0116905	Snx18	13
11197	ENSMUSG00000054293	130.125	-1.30839	0.401533	-3.25849	0.00112007	0.0117526	P2ry10b	X
5944	ENSMUSG00000030283	22.8666	-3.18496	0.977551	-3.2581	0.0011216	0.0117623	St8sia1	6
15234	ENSMUSG00000089512	14.8604	3.01516	0.925536	3.25774	0.00112303	0.011771	Gm26287	1
19235	ENSMUSG00000116581	7.52587	5.15585	1.58375	3.25546	0.00113208	0.0118595	Gm46565	16
72	ENSMUSG00000000579	93.2812	2.05697	0.632036	3.25452	0.00113584	0.0118925	Dynlt1c	17
7555	ENSMUSG00000034957	76.9208	-2.53229	0.778663	-3.2521	0.00114557	0.011988	Cebpa	7
6583	ENSMUSG00000031864	3002.11	-0.570946	0.175585	-3.25168	0.00114727	0.0119994	Ints10	8
5973	ENSMUSG00000030342	327.12	-0.784708	0.241349	-3.25134	0.00114861	0.0120071	Cd9	6
8910	ENSMUSG00000039976	213.492	1.11537	0.343065	3.25118	0.00114926	0.0120074	Tbc1d16	11
10566	ENSMUSG00000049411	542.959	0.958119	0.294797	3.2501	0.00115363	0.0120466	Tmem241	18
13578	ENSMUSG00000077394	659.197	1.38046	0.424775	3.24987	0.00115458	0.0120501	Gm24339	9
5607	ENSMUSG00000029406	3211.93	-0.662159	0.203788	-3.24925	0.00115711	0.01207	Pitpnm2	5
1327	ENSMUSG00000015943	592.823	0.645196	0.198593	3.24883	0.0011588	0.0120813	Bola1	3
5880	ENSMUSG00000030138	10184.9	-0.601354	0.185127	-3.24833	0.00116086	0.0120963	Bms1	6
3509	ENSMUSG00000024481	4.99213	-5.59249	1.72201	-3.24765	0.00116361	0.0121185	Lvrn	18
18437	ENSMUSG00000110914	40.6339	2.00628	0.617883	3.24702	0.00116621	0.0121385	Gm48611	9
13236	ENSMUSG00000074064	242.239	-0.976712	0.300816	-3.24688	0.00116677	0.0121385	Mlycd	8
11857	ENSMUSG00000060090	2083.56	-0.482561	0.148639	-3.24653	0.00116821	0.0121471	Rp2	X
974	ENSMUSG00000008976	9027.21	-0.407009	0.12541	-3.24542	0.00117279	0.0121882	Gabpa	16
6260	ENSMUSG00000031129	283.433	1.17535	0.36224	3.24467	0.00117585	0.0122117	Slc9a9	9
10715	ENSMUSG00000050410	3145.21	-0.507727	0.156485	-3.24457	0.0011763	0.0122117	Tcf19	17
12914	ENSMUSG00000070942	128.005	0.955643	0.294575	3.24414	0.00117805	0.0122233	Il1rl2	1
19506	ENSMUSG00000118239	86.6277	2.12238	0.654314	3.24368	0.00117998	0.0122369	Gm50107	17
4445	ENSMUSG00000026764	65.7004	1.91565	0.590609	3.24351	0.00118067	0.0122376	Kif5c	2
14051	ENSMUSG00000081665	5.73984	-5.04307	1.55493	-3.24328	0.00118164	0.0122411	Gm15922	7
11717	ENSMUSG00000058881	305.611	-1.12005	0.345371	-3.24302	0.00118269	0.0122455	Zfp516	18
18571	ENSMUSG00000111878	14.4486	6.76404	2.08663	3.24161	0.00118855	0.0122998	Gm47777	9
3621	ENSMUSG00000024769	1276.1	0.740966	0.228598	3.24135	0.00118964	0.0123044	Cdc42bpg	19
14911	ENSMUSG00000086735	14.0648	3.06888	0.946928	3.24088	0.0011916	0.0123053	Gm13977	2
966	ENSMUSG00000008763	4693.87	-0.39926	0.123192	-3.24095	0.00119132	0.0123053	Man1a2	3
10904	ENSMUSG00000051977	752.628	1.01124	0.312007	3.24109	0.00119075	0.0123053	Prdm9	17
5634	ENSMUSG00000029456	363.247	0.991038	0.305824	3.24055	0.00119299	0.0123131	Acad10	5
2821	ENSMUSG00000022351	1749.88	0.770839	0.237961	3.23935	0.00119804	0.0123587	Sqle	15
16239	ENSMUSG00000097574	60.9718	1.64757	0.508709	3.23872	0.00120068	0.012369	C920006O11Rik	9
12535	ENSMUSG00000066595	1401.46	0.534466	0.165027	3.23866	0.00120094	0.012369	Flvcr1	1
7066	ENSMUSG00000033105	683.487	0.688108	0.212451	3.23891	0.00119988	0.012369	Lss	10
4918	ENSMUSG00000027907	1079.51	-0.743098	0.22956	-3.23706	0.00120769	0.0124255	S100a11	3
9760	ENSMUSG00000043923	636.321	0.887384	0.274158	3.23675	0.00120897	0.0124322	Ccdc84	9
7690	ENSMUSG00000035517	528.27	-0.879692	0.271858	-3.23585	0.00121281	0.012465	Tdrd7	4
3318	ENSMUSG00000024055	274.122	1.24823	0.386173	3.23232	0.00122791	0.0126137	Cyp4f13	17
17617	ENSMUSG00000106149	86.7191	2.35873	0.729833	3.23187	0.00122981	0.0126265	Gm43430	3
14990	ENSMUSG00000087138	112.388	1.04487	0.323333	3.23157	0.00123112	0.0126333	Gm15545	7
10076	ENSMUSG00000045975	521.057	0.461609	0.142906	3.23015	0.00123726	0.0126831	C2cd2	16
9232	ENSMUSG00000041229	4308.58	-0.371621	0.115047	-3.23018	0.00123713	0.0126831	Phf8	X
9815	ENSMUSG00000044224	11791.8	0.455283	0.140987	3.22925	0.00124114	0.0127161	Dnajc21	15
5230	ENSMUSG00000028621	412.725	1.07739	0.333655	3.22906	0.001242	0.0127183	Cyb5rl	4
13066	ENSMUSG00000072653	617.196	0.708879	0.219579	3.22835	0.00124505	0.0127429	Zfp783	6
6121	ENSMUSG00000030742	795.999	-0.746914	0.231379	-3.2281	0.00124614	0.0127474	Lat	7
12821	ENSMUSG00000070047	8.58089	6.00819	1.86158	3.22747	0.00124891	0.0127691	Fat1	8
2066	ENSMUSG00000020608	16681.5	-0.433004	0.134206	-3.22641	0.00125354	0.0127941	Smc6	12
4217	ENSMUSG00000026222	3245.65	-0.763742	0.236704	-3.22657	0.00125282	0.0127941	Sp100	1
7533	ENSMUSG00000034881	1640.78	1.04823	0.324862	3.22668	0.00125235	0.0127941	Tbxa2r	10
3073	ENSMUSG00000022867	8652.84	-0.401697	0.124507	-3.22631	0.00125398	0.0127941	Usp25	16
6150	ENSMUSG00000030789	36.1167	-2.85176	0.88413	-3.2255	0.00125752	0.0128235	Itgax	7
7985	ENSMUSG00000036822	5753.84	-0.394169	0.122209	-3.22535	0.00125817	0.0128235	Topors	4
11139	ENSMUSG00000053799	3702.03	-0.484117	0.150127	-3.22471	0.001261	0.0128457	Exoc6	19
4124	ENSMUSG00000026017	347.575	-0.964599	0.299284	-3.22302	0.00126845	0.0129024	Carf	1
5643	ENSMUSG00000029468	228.862	1.44271	0.447629	3.223	0.00126855	0.0129024	P2rx7	5
11905	ENSMUSG00000060548	6111.06	-0.512456	0.158989	-3.22322	0.00126756	0.0129024	Tnfrsf19	14
2108	ENSMUSG00000020691	1542.71	0.387613	0.120323	3.22143	0.00127551	0.0129665	Mettl2	11
8916	ENSMUSG00000039988	3754.93	-0.32391	0.100591	-3.22008	0.00128154	0.0130151	Ankrd13c	3
8759	ENSMUSG00000039384	570.851	-1.02121	0.31714	-3.22006	0.00128162	0.0130151	Dusp10	1
9486	ENSMUSG00000042349	947.924	1.15453	0.358645	3.21913	0.0012858	0.0130508	Ikbke	1
7597	ENSMUSG00000035142	310.081	0.900626	0.279869	3.21803	0.00129074	0.0130941	Nubpl	12
10633	ENSMUSG00000049848	4.88095	-5.56053	1.72851	-3.21695	0.00129562	0.0131368	Ceacam19	7
5822	ENSMUSG00000030000	136.854	-2.67939	0.832948	-3.21676	0.00129647	0.0131386	Add2	6
16584	ENSMUSG00000100349	31.345	3.79812	1.18103	3.21594	0.00130017	0.0131693	Gm28188	1
15676	ENSMUSG00000093577	46.8953	1.66945	0.519218	3.21531	0.00130304	0.0131915	Gm20632	3
9891	ENSMUSG00000044730	582.624	0.815599	0.253718	3.21459	0.00130631	0.0132109	9930104L06Rik	4
9581	ENSMUSG00000042684	89.9339	1.7914	0.557259	3.21466	0.00130598	0.0132109	Npl	1
12711	ENSMUSG00000068758	305.665	-0.703976	0.21901	-3.21436	0.00130737	0.0132148	Il3ra	14
17091	ENSMUSG00000103748	131.381	2.91588	0.907313	3.21375	0.00131015	0.0132361	Gm38243	1
16961	ENSMUSG00000103183	8.01242	6.65053	2.07046	3.2121	0.00131768	0.0133053	Gm37090	4
13814	ENSMUSG00000079481	614.411	-1.31268	0.4087	-3.21184	0.00131886	0.0133104	Nhsl2	X
9051	ENSMUSG00000040464	871.29	0.55783	0.173692	3.21161	0.00131993	0.0133143	Gtpbp10	5
6753	ENSMUSG00000032265	317.712	-1.24528	0.387779	-3.21131	0.00132132	0.0133214	Tent5a	9
5073	ENSMUSG00000028264	38.1646	1.47919	0.460678	3.2109	0.0013232	0.0133335	Spaca1	4
18102	ENSMUSG00000108760	21.9704	4.65839	1.451	3.21047	0.00132517	0.0133465	Gm31897	7
1199	ENSMUSG00000014668	3135.21	-0.355064	0.110622	-3.20971	0.00132869	0.0133751	Chfr	5
17940	ENSMUSG00000107946	122.702	1.50302	0.468398	3.20885	0.00133267	0.0134014	Gm44066	6
6480	ENSMUSG00000031657	2521.95	-0.789403	0.246	-3.20896	0.00133215	0.0134014	Heatr3	8
10529	ENSMUSG00000049106	2755.63	-0.354076	0.11044	-3.20605	0.00134569	0.0135254	Dcaf5	12
18592	ENSMUSG00000112021	31.3954	3.23423	1.00925	3.20459	0.00135254	0.0135802	Gm30346	10
18037	ENSMUSG00000108446	5.07033	5.9771	1.86508	3.20473	0.00135187	0.0135802	Gm44997	7
18395	ENSMUSG00000110631	13740.2	2.13529	0.66639	3.20426	0.00135412	0.0135846	Gm42047	8
3599	ENSMUSG00000024697	11.6437	-5.39853	1.68483	-3.2042	0.00135436	0.0135846	Gna14	19
17894	ENSMUSG00000107633	287.046	2.52388	0.788221	3.20199	0.0013648	0.0136752	Gm44078	6
11504	ENSMUSG00000056895	2280.67	0.77063	0.240672	3.20199	0.00136479	0.0136752	H2bu2	11
15564	ENSMUSG00000092118	347.578	0.694778	0.217017	3.20149	0.00136721	0.0136854	Fancf	7
6703	ENSMUSG00000032122	1339.03	0.487319	0.152216	3.20149	0.00136719	0.0136854	Slc37a2	9
10615	ENSMUSG00000049721	20.1758	4.25578	1.32938	3.20134	0.00136792	0.0136855	Gal3st1	11
4188	ENSMUSG00000026159	5159.45	-0.378308	0.118193	-3.20077	0.00137058	0.0136912	Agfg1	1
9174	ENSMUSG00000040918	408.9	0.60616	0.189375	3.20084	0.00137028	0.0136912	Slc19a2	1
17378	ENSMUSG00000105078	11.2224	7.129	2.22724	3.20083	0.00137035	0.0136912	Vamp9	5
6734	ENSMUSG00000032221	4737.73	-0.647795	0.202427	-3.20013	0.00137364	0.0137146	Mns1	9
13888	ENSMUSG00000080727	78.489	1.70417	0.532634	3.19951	0.00137659	0.0137302	C920021L13Rik	3
5393	ENSMUSG00000028944	789.544	-0.490498	0.153297	-3.19966	0.0013759	0.0137302	Prkag2	5
11810	ENSMUSG00000059714	962.551	-0.486832	0.152166	-3.19935	0.00137739	0.0137311	Flot1	17
2084	ENSMUSG00000020647	2960.86	-0.502815	0.157196	-3.19864	0.00138077	0.0137578	Ncoa1	12
18092	ENSMUSG00000108722	71.5247	-2.12792	0.665296	-3.19845	0.00138168	0.0137598	Gm34225	7
10849	ENSMUSG00000051451	3805.19	0.404208	0.126429	3.19712	0.00138809	0.0138075	Crebzf	7
12774	ENSMUSG00000069565	6647.95	-0.527898	0.165108	-3.19729	0.00138727	0.0138075	Dazap1	10
5664	ENSMUSG00000029510	95.2715	2.70894	0.847336	3.19701	0.00138858	0.0138075	Gpc2	5
110	ENSMUSG00000000861	19354	0.551719	0.172601	3.19651	0.00139103	0.0138248	Bcl11a	11
4987	ENSMUSG00000028064	220.712	-0.913306	0.285743	-3.19625	0.00139227	0.0138301	Sema4a	3
7218	ENSMUSG00000033768	114.858	-1.96696	0.615485	-3.19579	0.00139449	0.0138452	Nrxn2	19
2423	ENSMUSG00000021377	42309	-0.697928	0.218435	-3.19513	0.00139769	0.0138559	Dek	13
19293	ENSMUSG00000116919	93.7875	1.90208	0.595303	3.19515	0.00139758	0.0138559	Gm17809	16
18840	ENSMUSG00000113557	180.241	2.66299	0.833422	3.19525	0.00139708	0.0138559	Gm47657	13
13709	ENSMUSG00000078816	28.1669	-2.70493	0.846675	-3.19477	0.00139942	0.013866	Prkcg	7
13247	ENSMUSG00000074158	487.654	1.03323	0.32349	3.194	0.00140317	0.0138961	Zfp976	7
380	ENSMUSG00000002769	18.5338	5.07896	1.59065	3.19301	0.00140796	0.0139294	Gnmt	17
7447	ENSMUSG00000034593	4680.2	-0.519115	0.162575	-3.19308	0.00140765	0.0139294	Myo5a	9
5707	ENSMUSG00000029602	591.401	-0.875024	0.274138	-3.19191	0.00141334	0.0139756	Rasal1	5
3246	ENSMUSG00000023909	106.461	-1.4895	0.466869	-3.19041	0.00142071	0.0140414	Paqr4	17
19140	ENSMUSG00000115600	11.7688	6.46203	2.02592	3.18968	0.00142428	0.0140571	Gm49299	14
6153	ENSMUSG00000030793	928.82	-0.615933	0.193104	-3.18965	0.00142446	0.0140571	Pycard	7
1210	ENSMUSG00000014786	364.189	1.28512	0.402894	3.18972	0.00142411	0.0140571	Slc9a5	8
15634	ENSMUSG00000092680	130.544	1.64994	0.517351	3.18922	0.0014266	0.0140711	Snord55	4
8639	ENSMUSG00000038975	2073.68	0.464634	0.145744	3.18802	0.0014325	0.0141223	Rabggtb	3
7152	ENSMUSG00000033460	337.571	0.775901	0.243444	3.18719	0.00143662	0.014155	Armcx1	X
10534	ENSMUSG00000049130	36.8799	-4.19579	1.31654	-3.18699	0.00143763	0.014155	C5ar1	7
19040	ENSMUSG00000114851	8.65915	6.75528	2.11969	3.18691	0.001438	0.014155	Gm46409	13
7054	ENSMUSG00000033055	1902.21	0.434438	0.136341	3.18642	0.00144045	0.014172	Ankrd54	15
9285	ENSMUSG00000041468	170.612	-0.864765	0.271407	-3.18623	0.00144142	0.0141745	Gpr12	5
1744	ENSMUSG00000019920	3488.14	-0.50479	0.158444	-3.18593	0.0014429	0.0141819	Lims1	10
3200	ENSMUSG00000023328	111.395	2.08041	0.653105	3.18541	0.00144548	0.0142001	Ache	5
19006	ENSMUSG00000114608	30.2783	-2.73152	0.85779	-3.18437	0.00145069	0.0142442	Gm36161	13
10477	ENSMUSG00000048720	193.831	0.831369	0.261158	3.1834	0.00145559	0.0142851	Tbc1d12	19
3428	ENSMUSG00000024277	3291.88	-0.897535	0.281988	-3.18289	0.00145816	0.0143031	Mapre2	18
18602	ENSMUSG00000112090	74.7267	3.36432	1.05736	3.18182	0.00146355	0.0143416	Gm48231	12
10020	ENSMUSG00000045551	22.7616	-5.84223	1.83782	-3.17889	0.0014784	0.0144726	Fpr1	17
8280	ENSMUSG00000037896	5705.85	-0.547989	0.172381	-3.17894	0.00147813	0.0144726	Rcor1	12
2289	ENSMUSG00000021067	2546.38	-0.40962	0.128868	-3.17861	0.00147982	0.0144793	Sav1	12
4123	ENSMUSG00000026014	177.198	-1.30042	0.409238	-3.17766	0.0014847	0.0145144	Raph1	1
15151	ENSMUSG00000088185	839.319	1.36904	0.430857	3.17748	0.00148563	0.0145144	Scarna2	3
1718	ENSMUSG00000019845	1025.27	0.455052	0.14321	3.17751	0.00148545	0.0145144	Tube1	10
900	ENSMUSG00000007610	1540.27	0.359073	0.113067	3.17575	0.00149448	0.0145936	Gtpbp3	8
1932	ENSMUSG00000020325	60.8388	-1.44293	0.454417	-3.17535	0.00149654	0.0146064	Fstl3	10
11302	ENSMUSG00000055116	13131.8	0.519294	0.163558	3.17499	0.00149842	0.0146174	Arntl	7
10946	ENSMUSG00000052295	5.57491	-4.99857	1.57469	-3.17433	0.00150183	0.0146434	8030423F21Rik	5
18534	ENSMUSG00000111594	126.556	1.82558	0.57517	3.17399	0.0015036	0.0146534	Gm3365	8
3712	ENSMUSG00000024949	26811.7	-0.419661	0.132251	-3.17322	0.00150756	0.0146847	Sf1	19
14755	ENSMUSG00000085885	8.59359	-3.93389	1.23984	-3.17291	0.00150917	0.0146867	Gm11906	4
2840	ENSMUSG00000022390	8051.38	-0.443113	0.139656	-3.1729	0.00150927	0.0146867	Zc3h7b	15
10785	ENSMUSG00000051022	43.2969	-2.56111	0.807321	-3.17236	0.00151206	0.0147065	Hs3st1	5
18255	ENSMUSG00000109784	73.5534	2.56343	0.808291	3.17142	0.00151695	0.0147468	Gm45493	8
7636	ENSMUSG00000035273	158.573	-0.962542	0.303545	-3.171	0.00151916	0.0147609	Hpse	5
61	ENSMUSG00000000489	7.59317	-4.12562	1.30189	-3.16896	0.00152986	0.0148575	Pdgfb	15
5429	ENSMUSG00000028999	1625.28	0.724036	0.228494	3.16872	0.00153109	0.0148621	Rint1	5
9867	ENSMUSG00000044583	234.509	0.796901	0.251599	3.16735	0.00153835	0.0149251	Tlr7	X
8878	ENSMUSG00000039842	2302.31	0.668002	0.211034	3.16538	0.00154879	0.0150189	Mcph1	8
495	ENSMUSG00000003534	15.1904	-4.40385	1.39146	-3.16491	0.00155133	0.0150361	Ddr1	17
9949	ENSMUSG00000045094	50.7263	-2.42991	0.767985	-3.16401	0.00155612	0.0150751	Arhgef37	18
9701	ENSMUSG00000043445	2313.11	-0.721742	0.228155	-3.16339	0.00155946	0.0151	Pgp	17
12098	ENSMUSG00000062397	15378.1	-0.56339	0.178145	-3.16254	0.00156399	0.0151364	Zfp706	15
18707	ENSMUSG00000112880	18.4717	2.90787	0.919536	3.16232	0.00156518	0.0151404	Gm20337	12
4186	ENSMUSG00000026156	25.8086	-2.08427	0.659313	-3.16128	0.00157079	0.0151802	B3gat2	1
1782	ENSMUSG00000020019	9.1314	-6.46745	2.04584	-3.16127	0.00157084	0.0151802	Ntn4	10
4568	ENSMUSG00000027006	3554.33	-0.462019	0.146196	-3.16028	0.00157616	0.0152169	Dnajc10	2
19320	ENSMUSG00000117121	43.4803	2.64751	0.837766	3.1602	0.00157659	0.0152169	Gm49902	17
3302	ENSMUSG00000024033	741.102	-0.751406	0.23778	-3.16009	0.00157722	0.0152169	Rsph1	17
9395	ENSMUSG00000041954	215.049	0.858791	0.27177	3.15999	0.00157775	0.0152169	Tnfrsf18	4
848	ENSMUSG00000006675	36.9303	3.05951	0.968486	3.15906	0.00158278	0.0152578	P4htm	9
15532	ENSMUSG00000091844	473.005	2.02896	0.642479	3.15802	0.00158843	0.0153048	Gm8251	1
15004	ENSMUSG00000087178	68.744	2.41141	0.763677	3.15763	0.00159055	0.0153176	A230056P14Rik	7
13006	ENSMUSG00000071659	13144.4	-0.552716	0.175119	-3.15623	0.00159822	0.0153764	Hnrnpul2	19
5201	ENSMUSG00000028559	7806.61	-0.383683	0.121561	-3.1563	0.00159784	0.0153764	Osbpl9	4
130	ENSMUSG00000001025	142.223	-1.00626	0.318993	-3.15448	0.00160786	0.0154615	S100a6	3
421	ENSMUSG00000003032	651.035	-1.5136	0.48021	-3.15195	0.00162184	0.0155883	Klf4	4
10771	ENSMUSG00000050931	80.97	-2.58587	0.820495	-3.1516	0.0016238	0.0155995	Sgms2	3
15680	ENSMUSG00000093606	159.308	1.27178	0.40369	3.1504	0.00163047	0.0156558	B130034C11Rik	16
11435	ENSMUSG00000056260	1688.36	0.593106	0.188277	3.15019	0.00163166	0.0156596	Lrif1	3
17214	ENSMUSG00000104271	9.37797	6.13282	1.94702	3.14985	0.00163357	0.0156702	Gm37891	2
13048	ENSMUSG00000072492	14.4397	4.26757	1.35494	3.14965	0.00163467	0.0156732	Gm10364	14
15303	ENSMUSG00000089940	7.95342	4.02211	1.27712	3.14936	0.0016363	0.0156811	Gm4117	13
16578	ENSMUSG00000100287	25.7159	3.42764	1.08862	3.14862	0.00164043	0.015713	Gm28068	15
3406	ENSMUSG00000024232	96.558	1.45501	0.462151	3.14834	0.001642	0.0157203	Bambi	18
15108	ENSMUSG00000087639	26.256	3.39589	1.07885	3.14769	0.00164569	0.0157479	Gm15512	14
4929	ENSMUSG00000027947	267.915	-1.26413	0.401629	-3.1475	0.00164673	0.0157502	Il6ra	3
5471	ENSMUSG00000029086	43.1346	-3.00522	0.955042	-3.14669	0.00165128	0.0157859	Prom1	5
16870	ENSMUSG00000102780	76.8739	2.36978	0.753403	3.14544	0.0016584	0.0158463	Gm38253	3
2280	ENSMUSG00000021040	662.61	0.433158	0.137717	3.14529	0.00165923	0.0158465	Slirp	12
16998	ENSMUSG00000103358	106.741	1.95252	0.62086	3.14487	0.0016616	0.0158614	Gm37593	17
19060	ENSMUSG00000114995	61.1094	1.63156	0.518864	3.14447	0.00166386	0.0158752	Gm49284	15
7060	ENSMUSG00000033075	7148.85	-0.375318	0.119368	-3.14422	0.00166533	0.0158754	Senp1	15
11636	ENSMUSG00000058153	7.15323	6.49195	2.06475	3.14419	0.0016655	0.0158754	Sez6l	5
14856	ENSMUSG00000086429	236.64	1.41965	0.451566	3.14383	0.00166751	0.0158791	Gt(ROSA)26Sor	6
4	ENSMUSG00000000056	2606.24	-0.522961	0.166338	-3.14397	0.00166675	0.0158791	Narf	11
3665	ENSMUSG00000024855	2016.91	-0.437382	0.139178	-3.14262	0.00167444	0.0159373	Pacs1	19
16636	ENSMUSG00000101013	489.556	1.33486	0.424863	3.14185	0.00167883	0.0159713	A630072M18Rik	5
18587	ENSMUSG00000111985	25.616	2.75462	0.876965	3.14108	0.00168323	0.0160008	Gm8290	10
3795	ENSMUSG00000025145	2839.6	0.393962	0.125425	3.14103	0.00168356	0.0160008	Lrrc45	11
5519	ENSMUSG00000029177	5997.88	0.618823	0.197085	3.13988	0.00169015	0.0160556	Cenpa	5
14869	ENSMUSG00000086502	443.593	0.995259	0.317212	3.13752	0.00170385	0.0161779	B130055M24Rik	7
17108	ENSMUSG00000103828	15.9006	4.00554	1.27725	3.13606	0.00171235	0.0162507	2610001A08Rik	11
6094	ENSMUSG00000030691	3927.94	0.632253	0.201665	3.13516	0.00171758	0.0162827	Fchsd2	7
12355	ENSMUSG00000064442	5.94103	5.45051	1.73842	3.13531	0.0017167	0.0162827	Gm26225	14
16972	ENSMUSG00000103238	155.128	1.96473	0.626698	3.13506	0.00171821	0.0162827	Gm36527	1
13625	ENSMUSG00000078247	79.8234	1.97526	0.630088	3.1349	0.00171911	0.0162833	Airn	17
1888	ENSMUSG00000020234	139.88	1.92484	0.61406	3.1346	0.00172088	0.0162921	4930404N11Rik	10
14445	ENSMUSG00000084198	8.49373	6.72728	2.14627	3.13441	0.00172199	0.0162948	Gm13711	2
12315	ENSMUSG00000064262	1105.79	1.22819	0.391862	3.13424	0.00172303	0.0162967	Gimap8	6
2826	ENSMUSG00000022360	22362.4	-0.487689	0.155634	-3.13357	0.00172694	0.0163259	Atad2	15
2559	ENSMUSG00000021713	2738.44	-0.389186	0.124222	-3.13299	0.00173038	0.0163505	Ppwd1	13
6026	ENSMUSG00000030532	395.397	0.617822	0.197215	3.13274	0.00173182	0.0163562	Hddc3	7
8647	ENSMUSG00000039007	103.621	-1.47931	0.472236	-3.13256	0.00173287	0.0163582	Cpq	15
7716	ENSMUSG00000035637	582.071	0.793925	0.253474	3.13218	0.00173515	0.0163718	Grhpr	4
13185	ENSMUSG00000073627	374.908	1.26633	0.404435	3.1311	0.00174155	0.0164243	C130036L24Rik	1
14915	ENSMUSG00000086750	8.53816	4.40716	1.40768	3.13081	0.00174326	0.0164245	Gm11770	11
18159	ENSMUSG00000109179	185.556	1.60301	0.512004	3.13086	0.00174295	0.0164245	Gm35339	15
318	ENSMUSG00000002289	107.762	-1.80905	0.578132	-3.12913	0.00175324	0.0164711	Angptl4	17
14577	ENSMUSG00000085078	9.83751	4.96081	1.5853	3.12925	0.00175252	0.0164711	C030013C21Rik	11
2862	ENSMUSG00000022433	1620.09	-0.480699	0.153593	-3.1297	0.00174988	0.0164711	Csnk1e	15
9779	ENSMUSG00000044024	109.538	2.08276	0.665532	3.12947	0.00175124	0.0164711	Rell2	18
1444	ENSMUSG00000017664	1310.72	-0.468814	0.149821	-3.12916	0.00175309	0.0164711	Slc35c2	2
6648	ENSMUSG00000031995	953.038	-0.734863	0.234806	-3.12965	0.00175012	0.0164711	St14	9
7423	ENSMUSG00000034486	13.0807	3.69736	1.18212	3.12773	0.0017616	0.0165416	Gbx2	1
10233	ENSMUSG00000047045	3552.18	-0.451245	0.144297	-3.1272	0.00176478	0.0165556	Tmem164	X
8043	ENSMUSG00000037007	1582.79	0.503017	0.160852	3.12721	0.00176477	0.0165556	Zfp113	5
18977	ENSMUSG00000114467	25.2453	6.34585	2.02939	3.12698	0.0017661	0.0165601	Gm48430	14
18326	ENSMUSG00000110266	146.746	1.16387	0.37235	3.12575	0.00177352	0.0166217	Gm32742	9
13731	ENSMUSG00000078923	38.1452	2.18354	0.698828	3.12457	0.00178064	0.0166804	Ube2v1	2
264	ENSMUSG00000001962	1937.13	-0.619663	0.198351	-3.12408	0.00178363	0.0167004	Fam50a	X
11941	ENSMUSG00000060862	2643.19	0.487388	0.15604	3.12348	0.00178726	0.0167264	Zbtb40	4
14938	ENSMUSG00000086863	67.682	2.6422	0.84603	3.12306	0.00178984	0.0167425	Gm15543	6
15878	ENSMUSG00000095457	50.132	-1.90538	0.610132	-3.12289	0.00179085	0.0167439	Gvin-ps5	7
16908	ENSMUSG00000102962	6.30281	5.56078	1.78146	3.12147	0.00179952	0.016817	Gm37944	12
17437	ENSMUSG00000105382	85.0811	1.8807	0.602798	3.11995	0.00180883	0.0168959	Gm43339	5
18072	ENSMUSG00000108599	9.66783	4.23668	1.35803	3.11973	0.00181018	0.0169005	Gm10616	7
14116	ENSMUSG00000082057	12.9431	5.08963	1.63155	3.11951	0.00181155	0.0169052	Gm15789	1
14744	ENSMUSG00000085828	22.4401	4.43893	1.42431	3.11654	0.00182988	0.0170599	Gm15612	6
9549	ENSMUSG00000042579	350.181	1.18168	0.379208	3.11618	0.00183211	0.0170636	4632404H12Rik	3
15064	ENSMUSG00000087424	41.3554	1.94657	0.624718	3.11591	0.00183375	0.0170636	5730405O15Rik	X
4464	ENSMUSG00000026792	547.268	0.566132	0.181668	3.11629	0.0018314	0.0170636	Lrsam1	2
1604	ENSMUSG00000018965	11661.8	-0.671494	0.215496	-3.11604	0.00183296	0.0170636	Ywhah	5
6115	ENSMUSG00000030733	4972.05	0.464617	0.149127	3.11559	0.00183577	0.0170742	Sh2b1	7
3683	ENSMUSG00000024896	1417.55	-0.575927	0.184912	-3.1146	0.00184192	0.0171233	Minpp1	19
1747	ENSMUSG00000019933	18.0446	7.08778	2.27584	3.11435	0.00184348	0.0171297	Mrln	10
18746	ENSMUSG00000113088	7.9553	6.63443	2.13077	3.11363	0.00184802	0.0171637	Gm36757	12
9299	ENSMUSG00000041548	95.0718	2.552	0.819829	3.11285	0.00185292	0.017201	Hspb8	5
15981	ENSMUSG00000096401	291.124	1.31215	0.421587	3.11242	0.00185561	0.0172179	Gm21811	8
16932	ENSMUSG00000103062	10.8601	7.0826	2.27595	3.11193	0.00185868	0.0172382	Gm37200	9
2589	ENSMUSG00000021785	2575.74	0.602186	0.193567	3.11099	0.00186459	0.0172848	Ngly1	14
16673	ENSMUSG00000101452	46.0588	2.19314	0.705097	3.1104	0.00186831	0.0173111	Gm28530	9
2827	ENSMUSG00000022361	5600.57	-0.458499	0.147503	-3.1084	0.00188105	0.0174209	Zhx1	15
18767	ENSMUSG00000113196	128.166	2.4236	0.779961	3.10734	0.00188779	0.017475	D230049E03Rik	12
7510	ENSMUSG00000034801	2705.31	-0.330208	0.106272	-3.10719	0.00188876	0.0174757	Sos2	12
5810	ENSMUSG00000029916	1476.59	0.469209	0.151041	3.10651	0.00189312	0.0174995	Agk	6
10242	ENSMUSG00000047126	31637.7	-0.556896	0.179263	-3.10659	0.00189261	0.0174995	Cltc	11
12904	ENSMUSG00000070822	119.813	0.945848	0.304497	3.10627	0.00189465	0.0175053	Zscan18	7
18286	ENSMUSG00000109986	8.32014	5.96174	1.9197	3.10557	0.00189916	0.0175305	4930465I24Rik	8
8292	ENSMUSG00000037936	3222.07	-0.585874	0.188647	-3.10567	0.00189847	0.0175305	Scarb1	5
13139	ENSMUSG00000073374	186.489	1.0094	0.325066	3.10522	0.00190136	0.0175425	C030034I22Rik	17
13816	ENSMUSG00000079491	1179.89	1.03108	0.332102	3.1047	0.0019047	0.0175568	H2-T10	17
4103	ENSMUSG00000025968	5293.47	-0.377719	0.121659	-3.10475	0.00190443	0.0175568	Ndufs1	1
11777	ENSMUSG00000059436	4385.1	-0.393809	0.126914	-3.10295	0.00191603	0.0176529	Max	12
14731	ENSMUSG00000085779	8.82972	3.40077	1.09605	3.10275	0.00191733	0.0176566	Atcayos	10
4293	ENSMUSG00000026426	1109.38	-0.438351	0.141314	-3.10196	0.00192247	0.0176763	Arl8a	1
11048	ENSMUSG00000053044	34.4789	-2.57122	0.828891	-3.10201	0.00192213	0.0176763	Cd8b1	6
667	ENSMUSG00000005142	3130.83	-0.475038	0.153141	-3.10197	0.00192238	0.0176763	Man2b1	8
4992	ENSMUSG00000028071	902.674	-0.91128	0.293785	-3.10186	0.00192308	0.0176763	Sh2d2a	3
11416	ENSMUSG00000056124	81.7295	-2.17316	0.700836	-3.1008	0.00192996	0.0177312	B4galt6	18
8103	ENSMUSG00000037239	126.008	2.26329	0.729948	3.10062	0.00193118	0.0177341	Spred3	7
13840	ENSMUSG00000079610	191.393	1.28023	0.413042	3.09952	0.00193837	0.0177917	Ankrd39	1
13838	ENSMUSG00000079606	321.67	1.856	0.598867	3.09918	0.00194055	0.0178034	Fsip2l	X
7524	ENSMUSG00000034854	941.525	0.363367	0.117258	3.09887	0.00194259	0.0178138	Mfsd12	10
402	ENSMUSG00000002885	6163.43	-0.552293	0.178236	-3.09867	0.00194392	0.0178176	Adgre5	8
6963	ENSMUSG00000032717	57.7293	2.29739	0.741476	3.0984	0.00194568	0.0178254	Mdfi	17
12040	ENSMUSG00000061882	113.072	1.76901	0.571402	3.09591	0.00196207	0.0179671	Ccdc62	5
3006	ENSMUSG00000022747	2068.93	0.623945	0.201552	3.09571	0.00196343	0.0179712	St3gal6	16
2863	ENSMUSG00000022434	992.129	0.43904	0.141859	3.09491	0.00196874	0.0180113	Fam118a	15
[truncated: 17,126 more rows]

## Sheet: DE genes FDR<0.01
	ensembl_gene_id	baseMean	log2FoldChange	lfcSE	stat	pvalue	padj	external_gene_name	TIAL1 iCLIP xlinks
13959	ENSMUSG00000020474	662.579	-2.57209	0.150226	-17.1214	1.03e-65	1e-61	Polm	None
12965	ENSMUSG00000053310	5163.49	-3.78397	0.243912	-15.5136	2.81e-54	1.83e-50	Nrgn	None
4247	ENSMUSG00000000402	421.016	-3.80516	0.246564	-15.4327	9.86e-54	4.82e-50	Egfl6	None
11138	ENSMUSG00000079853	225.627	-5.79425	0.37739	-15.3535	3.36e-53	1.31e-49	Klra1	None
10882	ENSMUSG00000067149	1903.33	-6.68204	0.47375	-14.1046	3.56e-45	1.16e-41	Jchain	Introns
10496	ENSMUSG00000064267	3697.1	-3.34464	0.240265	-13.9206	4.75e-44	1.33e-40	Hvcn1	None
5530	ENSMUSG00000083161	1982.01	2.51064	0.181579	13.8267	1.76e-43	4.3e-40	Gm11427	None
4854	ENSMUSG00000038421	3572.52	-2.91199	0.211832	-13.7467	5.33e-43	1.16e-39	Fcrla	3'UTR
3172	ENSMUSG00000006782	8036.51	-1.61705	0.121912	-13.2641	3.74e-40	7.32e-37	Cnp	3'UTR
18339	ENSMUSG00000041408	6955.83	-3.22701	0.245636	-13.1374	2.01e-39	3.58e-36	Wapl	None
12125	ENSMUSG00000000957	988.412	-2.29635	0.176285	-13.0264	8.67e-39	1.41e-35	Mmp14	None
11546	ENSMUSG00000022594	1429.03	1.44459	0.114208	12.6488	1.14e-36	1.48e-33	Lynx1	None
14803	ENSMUSG00000032050	10455.7	-1.56521	0.12917	-12.1175	8.53e-34	1.04e-30	Rdx	3'UTR
11545	ENSMUSG00000042228	7618.83	-1.33368	0.112551	-11.8496	2.16e-32	2.49e-29	Lyn	Introns & 3'UTR
11372	ENSMUSG00000028266	3006.41	-2.22176	0.192708	-11.5292	9.4e-31	9.2e-28	Lmo4	Introns & 3'UTR
4309	ENSMUSG00000022884	19710.5	2.07744	0.181434	11.4501	2.35e-30	2.19e-27	Eif4a2	3'UTR
14680	ENSMUSG00000027347	791.761	-4.23393	0.369966	-11.4441	2.52e-30	2.24e-27	Rasgrp1	3'UTR
10657	ENSMUSG00000026770	760.778	-2.87538	0.252479	-11.3886	4.77e-30	4.06e-27	Il2ra	3'UTR
13807	ENSMUSG00000020937	151.188	-4.67328	0.411683	-11.3517	7.28e-30	5.7e-27	Plcd3	None
12196	ENSMUSG00000009350	3787.87	-5.04375	0.466428	-10.8136	2.97e-27	2.08e-24	Mpo	None
835	ENSMUSG00000031333	4353.95	-1.40347	0.135579	-10.3517	4.11e-25	2.51e-22	Abcb7	3'UTR
11849	ENSMUSG00000024593	149.393	-6.32139	0.612514	-10.3204	5.7e-25	3.38e-22	Megf10	None
2989	ENSMUSG00000032997	185.381	-5.17785	0.514071	-10.0723	7.33e-24	4.1e-21	Chpf	None
11507	ENSMUSG00000024402	96.2911	4.68164	0.470267	9.95527	2.39e-23	1.3e-20	Lta	None
2666	ENSMUSG00000029084	822.273	-2.66138	0.274084	-9.71009	2.73e-22	1.34e-19	Cd38	Introns & 3'UTR
2196	ENSMUSG00000052013	253.158	-4.49225	0.466787	-9.62376	6.35e-22	3.03e-19	Btla	Introns
1939	ENSMUSG00000002083	230.481	2.68822	0.279822	9.60687	7.48e-22	3.4e-19	Bbc3	3'UTR
17482	ENSMUSG00000021072	2519.87	-1.50497	0.156653	-9.60704	7.47e-22	3.4e-19	Tmx1	Introns
3812	ENSMUSG00000021185	1344.64	2.26108	0.235645	9.59525	8.37e-22	3.64e-19	Dglucy	None
16161	ENSMUSG00000025938	167.171	-5.03993	0.527732	-9.55016	1.29e-21	5.51e-19	Slco5a1	None
1570	ENSMUSG00000036093	7797.26	-1.2818	0.134718	-9.51469	1.82e-21	7.59e-19	Arl5a	3'UTR
11629	ENSMUSG00000040520	2087.12	-1.34426	0.143801	-9.34803	8.93e-21	3.64e-18	Manea	Introns & 3'UTR
10623	ENSMUSG00000018168	5482.52	-3.18411	0.344759	-9.23574	2.57e-20	1e-17	Ikzf3	Introns & 3'UTR
12479	ENSMUSG00000061086	6594.61	-2.56741	0.280644	-9.14826	5.79e-20	2.22e-17	Myl4	None
1364	ENSMUSG00000032231	402.963	-3.49995	0.383577	-9.1245	7.21e-20	2.71e-17	Anxa2	None
16662	ENSMUSG00000036928	876.026	1.95371	0.215403	9.07003	1.19e-19	4.39e-17	Stag3	None
13443	ENSMUSG00000026285	166.265	-4.42397	0.492216	-8.98787	2.52e-19	8.97e-17	Pdcd1	None
4502	ENSMUSG00000028644	273.218	-3.52421	0.396212	-8.89477	5.85e-19	2.05e-16	Ermap	None
2052	ENSMUSG00000032556	11596.5	1.68499	0.190488	8.84568	9.1e-19	3.12e-16	Bfsp2	None
4332	ENSMUSG00000020125	687.531	-5.27843	0.597586	-8.83292	1.02e-18	3.44e-16	Elane	None
18896	ENSMUSG00000048897	2946.33	-1.00972	0.11601	-8.70375	3.21e-18	1.05e-15	Zfp710	Introns
13501	ENSMUSG00000033624	1911.4	-1.24867	0.144297	-8.65352	4.99e-18	1.6e-15	Pdpr	None
15326	ENSMUSG00000031309	5318.33	-1.6149	0.186833	-8.64353	5.45e-18	1.72e-15	Rps6ka3	Introns & 3'UTR
3218	ENSMUSG00000004098	195.386	-4.23863	0.491049	-8.63178	6.04e-18	1.88e-15	Col5a3	None
15523	ENSMUSG00000042978	10425.9	-0.879296	0.103007	-8.53626	1.39e-17	4.17e-15	Sbk1	3'UTR
4085	ENSMUSG00000003518	317.475	-2.30178	0.271939	-8.46435	2.58e-17	7.64e-15	Dusp3	None
9925	ENSMUSG00000031700	323.391	1.66211	0.196547	8.45654	2.75e-17	8.04e-15	Gpt2	None
16167	ENSMUSG00000072620	489.35	-2.6565	0.314211	-8.45453	2.8e-17	8.06e-15	Slfn2	None
4848	ENSMUSG00000042474	231.759	-4.84723	0.57907	-8.37072	5.73e-17	1.62e-14	Fcmr	None
13822	ENSMUSG00000020120	1199.99	-1.9672	0.235767	-8.34381	7.19e-17	2.01e-14	Plek	None
5191	ENSMUSG00000022659	103.927	-4.92005	0.591579	-8.31681	9.04e-17	2.42e-14	Gcsam	None
5039	ENSMUSG00000026843	1057.25	-1.49248	0.179965	-8.29315	1.1e-16	2.92e-14	Fubp3	3'UTR
2176	ENSMUSG00000025103	3349.71	-0.955457	0.115628	-8.26319	1.42e-16	3.7e-14	Btbd1	None
1728	ENSMUSG00000020788	22307.9	-1.03453	0.125404	-8.24959	1.59e-16	4.04e-14	Atp2a3	Introns & 3'UTR
5120	ENSMUSG00000026994	242.772	2.51699	0.305817	8.23038	1.87e-16	4.68e-14	Galnt3	None
4433	ENSMUSG00000019978	11208.4	-1.12216	0.136571	-8.21669	2.09e-16	5.18e-14	Epb41l2	Introns & 3'UTR
14285	ENSMUSG00000039405	60.1855	-3.61873	0.441576	-8.19502	2.51e-16	6.13e-14	Prss23	None
5256	ENSMUSG00000043505	1082.81	1.39736	0.170775	8.1825	2.78e-16	6.72e-14	Gimap5	None
4957	ENSMUSG00000026193	2584.54	-2.42111	0.296303	-8.17108	3.06e-16	7.21e-14	Fn1	3'UTR
16455	ENSMUSG00000063714	113.212	-2.58195	0.317093	-8.14258	3.87e-16	9.01e-14	Sp3os	None
4059	ENSMUSG00000057531	1904.17	-0.905036	0.111854	-8.09121	5.91e-16	1.34e-13	Dtnbp1	None
3909	ENSMUSG00000019027	1620.98	2.33638	0.290275	8.04884	8.36e-16	1.86e-13	Dnah1	None
14355	ENSMUSG00000040850	5953.1	-0.800059	0.099952	-8.00443	1.2e-15	2.61e-13	Psme4	Introns
17580	ENSMUSG00000041272	317.593	-4.21171	0.527848	-7.97902	1.47e-15	3.17e-13	Tox	None
4639	ENSMUSG00000038893	2092.69	-0.96518	0.121228	-7.96171	1.7e-15	3.61e-13	Fam117a	3'UTR
3021	ENSMUSG00000022504	652.704	-2.75075	0.345857	-7.95344	1.81e-15	3.82e-13	Ciita	None
14292	ENSMUSG00000057729	208.127	-5.16021	0.649985	-7.93896	2.04e-15	4.24e-13	Prtn3	None
16818	ENSMUSG00000031015	4857.21	-1.23631	0.15621	-7.91442	2.48e-15	5.12e-13	Swap70	3'UTR
16509	ENSMUSG00000008193	7164.41	-1.39931	0.177002	-7.90562	2.67e-15	5.43e-13	Spib	3'UTR
1905	ENSMUSG00000040270	26475	-0.995539	0.127013	-7.83807	4.58e-15	9.23e-13	Bach2	Introns & 3'UTR
13067	ENSMUSG00000027939	717.944	2.61816	0.334483	7.82749	4.98e-15	9.94e-13	Nup210l	None
10647	ENSMUSG00000026072	161.615	-3.5392	0.452263	-7.82555	5.05e-15	9.99e-13	Il1r1	None
10795	ENSMUSG00000055980	795.062	-2.80254	0.358829	-7.81023	5.71e-15	1.12e-12	Irs1	None
12476	ENSMUSG00000005474	1228.09	2.65888	0.34075	7.80303	6.04e-15	1.17e-12	Myl10	Introns
7123	ENSMUSG00000105646	1053.99	-2.15546	0.277152	-7.7772	7.41e-15	1.42e-12	Gm30211	Introns
13159	ENSMUSG00000040328	128.142	2.33049	0.300592	7.75301	8.97e-15	1.7e-12	Olfr56	None
4951	ENSMUSG00000055805	10627	-1.15448	0.149278	-7.73377	1.04e-14	1.96e-12	Fmnl1	3'UTR
351	ENSMUSG00000107481	266.305	1.79772	0.233347	7.70409	1.32e-14	2.46e-12	4833403J16Rik	None
18041	ENSMUSG00000041231	954.732	-1.29358	0.168509	-7.67664	1.63e-14	2.99e-12	Ublcp1	None
636	ENSMUSG00000070461	223.385	1.48008	0.192907	7.6725	1.69e-14	3.06e-12	9230112E08Rik	None
11942	ENSMUSG00000021000	4149.63	-1.56487	0.206289	-7.58582	3.3e-14	5.65e-12	Mia2	3'UTR
18603	ENSMUSG00000021012	6905.56	-0.750107	0.09889	-7.58526	3.32e-14	5.65e-12	Zc3h14	Introns
13770	ENSMUSG00000041237	94.3088	-4.6991	0.621368	-7.56252	3.95e-14	6.61e-12	Pklr	None
2835	ENSMUSG00000045273	1085.77	-1.83601	0.24429	-7.51568	5.66e-14	9.39e-12	Cenph	None
15425	ENSMUSG00000034959	455.713	-1.43634	0.19142	-7.50357	6.21e-14	1.02e-11	Rubcnl	None
11480	ENSMUSG00000036295	148.961	-2.96966	0.396156	-7.49619	6.57e-14	1.07e-11	Lrrn3	None
15490	ENSMUSG00000027639	2158.08	-1.58684	0.212139	-7.48022	7.42e-14	1.2e-11	Samhd1	3'UTR
270	ENSMUSG00000049916	2441.54	0.945604	0.126659	7.46576	8.28e-14	1.33e-11	2610318N02Rik	None
2087	ENSMUSG00000040466	550.567	-1.39684	0.187261	-7.45928	8.7e-14	1.38e-11	Blvrb	None
2725	ENSMUSG00000036533	2738.15	-0.966431	0.129798	-7.44567	9.65e-14	1.52e-11	Cdc42ep3	None
2634	ENSMUSG00000027863	179.353	-4.2977	0.578109	-7.43407	1.05e-13	1.65e-11	Cd2	None
991	ENSMUSG00000011256	951.671	-2.05125	0.277347	-7.39596	1.4e-13	2.18e-11	Adam19	3'UTR
5003	ENSMUSG00000047604	679.919	-1.35556	0.183552	-7.38518	1.52e-13	2.33e-11	Frat2	None
18374	ENSMUSG00000038733	14770.6	-0.819267	0.111096	-7.37441	1.65e-13	2.48e-11	Wdr26	Introns & 3'UTR
10446	ENSMUSG00000024507	3823.76	-0.939663	0.127649	-7.36132	1.82e-13	2.72e-11	Hsd17b4	3'UTR
16586	ENSMUSG00000073079	681.785	-1.19075	0.161937	-7.35317	1.94e-13	2.87e-11	Srp54a	None
12822	ENSMUSG00000029432	756.519	-1.58153	0.21532	-7.34504	2.06e-13	3.03e-11	Nipsnap2	None
1693	ENSMUSG00000022663	2470.4	-1.31415	0.179331	-7.32805	2.34e-13	3.41e-11	Atg3	3'UTR
17524	ENSMUSG00000022791	2032.67	-1.30992	0.178905	-7.32189	2.45e-13	3.54e-11	Tnk2	None
4028	ENSMUSG00000043067	2189.76	-1.10352	0.150832	-7.31621	2.55e-13	3.67e-11	Dpy19l1	3'UTR
15905	ENSMUSG00000055717	2697.76	-1.16089	0.159104	-7.29646	2.95e-13	4.16e-11	Slain1	3'UTR
12401	ENSMUSG00000039458	3023.42	-0.84859	0.116448	-7.28727	3.16e-13	4.42e-11	Mtmr12	None
15726	ENSMUSG00000028893	382.717	1.61433	0.221995	7.27195	3.54e-13	4.92e-11	Sesn2	None
13214	ENSMUSG00000021203	2178.12	-1.35879	0.186908	-7.26984	3.6e-13	4.96e-11	Otub2	None
3312	ENSMUSG00000020183	3402.38	-1.68833	0.232927	-7.24833	4.22e-13	5.77e-11	Cpm	None
11672	ENSMUSG00000019996	2987.72	-0.955378	0.132061	-7.23438	4.68e-13	6.36e-11	Map7	3'UTR
10261	ENSMUSG00000032579	393.593	1.65261	0.228675	7.22687	4.94e-13	6.67e-11	Hemk1	None
12596	ENSMUSG00000018931	1034.54	-1.41477	0.196605	-7.19602	6.2e-13	8.31e-11	Natd1	None
4200	ENSMUSG00000043019	5727.89	-0.769823	0.107008	-7.19406	6.29e-13	8.37e-11	Edem3	Introns & 3'UTR
10509	ENSMUSG00000026618	4329.64	-1.18208	0.164715	-7.17649	7.15e-13	9.46e-11	Iars2	3'UTR
18601	ENSMUSG00000039981	612.985	-3.4163	0.476523	-7.16921	7.54e-13	9.91e-11	Zc3h12d	None
16822	ENSMUSG00000031357	1308.7	-1.41313	0.19736	-7.16018	8.06e-13	1.05e-10	Syap1	Introns
4154	ENSMUSG00000073538	430.3	2.15061	0.300593	7.15456	8.39e-13	1.08e-10	E330020D12Rik	Introns
11123	ENSMUSG00000040387	185.367	-5.66039	0.791107	-7.15503	8.37e-13	1.08e-10	Klhl32	None
12771	ENSMUSG00000028565	587.403	-2.18672	0.306195	-7.14159	9.23e-13	1.18e-10	Nfia	Introns
13620	ENSMUSG00000091649	111.257	-2.91201	0.40895	-7.12071	1.07e-12	1.36e-10	Phf11b	None
2366	ENSMUSG00000035547	603.441	-1.36703	0.192684	-7.09466	1.3e-12	1.64e-10	Capn5	None
10840	ENSMUSG00000001281	232.852	-2.87093	0.404914	-7.09024	1.34e-12	1.68e-10	Itgb7	None
2292	ENSMUSG00000038990	2026.59	-0.840769	0.119333	-7.04555	1.85e-12	2.29e-10	Cables2	None
2641	ENSMUSG00000030577	5184.24	-2.03731	0.289492	-7.03755	1.96e-12	2.41e-10	Cd22	Introns
4810	ENSMUSG00000073633	141.121	1.75837	0.250418	7.02176	2.19e-12	2.68e-10	Fbxo36	None
10661	ENSMUSG00000024810	406.907	-3.1717	0.452315	-7.01215	2.35e-12	2.85e-10	Il33	None
16470	ENSMUSG00000024068	4761	-0.800955	0.114556	-6.99182	2.71e-12	3.28e-10	Spast	Introns & 3'UTR
9615	ENSMUSG00000106031	31.377	-8.24734	1.18069	-6.98519	2.84e-12	3.42e-10	Gm8848	None
13956	ENSMUSG00000038425	1265.87	1.47119	0.211048	6.97087	3.15e-12	3.76e-10	Poli	None
14630	ENSMUSG00000026594	3844.85	-1.29174	0.185945	-6.9469	3.73e-12	4.43e-10	Ralgps2	None
9966	ENSMUSG00000034708	1658.92	-1.33404	0.192285	-6.93786	3.98e-12	4.69e-10	Grn	None
4261	ENSMUSG00000024065	804.467	2.10905	0.304238	6.93223	4.14e-12	4.83e-10	Ehd3	None
11153	ENSMUSG00000039783	244.78	-1.96712	0.284954	-6.90328	5.08e-12	5.85e-10	Kmo	Introns
2608	ENSMUSG00000037944	645.552	-1.68931	0.245142	-6.89113	5.53e-12	6.32e-10	Ccr7	None
4833	ENSMUSG00000032867	1365.23	-1.06087	0.154137	-6.88264	5.88e-12	6.65e-10	Fbxw8	None
16083	ENSMUSG00000063354	55.9243	3.19971	0.465196	6.87819	6.06e-12	6.82e-10	Slc39a4	None
14693	ENSMUSG00000042129	814.728	-1.85671	0.270195	-6.87175	6.34e-12	7.09e-10	Rassf4	None
1267	ENSMUSG00000042225	2675.89	-0.95651	0.139222	-6.87037	6.4e-12	7.12e-10	Ammecr1	Introns
10230	ENSMUSG00000004698	2527.35	-1.90526	0.278547	-6.83999	7.92e-12	8.66e-10	Hdac9	Introns
2299	ENSMUSG00000004113	791.239	2.384	0.348505	6.84064	7.88e-12	8.66e-10	Cacna1b	None
17225	ENSMUSG00000028132	58.2181	-7.12107	1.04337	-6.82506	8.79e-12	9.56e-10	Tlcd4	None
16424	ENSMUSG00000037104	698.598	-0.984084	0.144518	-6.8094	9.8e-12	1.06e-09	Socs5	None
5286	ENSMUSG00000003316	8637.97	-0.840133	0.123412	-6.80752	9.93e-12	1.07e-09	Glg1	None
3126	ENSMUSG00000016756	1003.3	-1.72182	0.253449	-6.79355	1.09e-11	1.17e-09	Cmah	None
10466	ENSMUSG00000059970	2635.44	-1.55146	0.228696	-6.78393	1.17e-11	1.24e-09	Hspa2	None
1837	ENSMUSG00000037458	9020.02	-1.0005	0.147739	-6.77205	1.27e-11	1.34e-09	Azin1	Introns & 3'UTR
13920	ENSMUSG00000025509	2565.48	-0.806471	0.11957	-6.74476	1.53e-11	1.6e-09	Pnpla2	None
11214	ENSMUSG00000026639	730.796	1.10494	0.163981	6.73826	1.6e-11	1.67e-09	Lamb3	None
5153	ENSMUSG00000015053	64.7754	-5.10878	0.760374	-6.71878	1.83e-11	1.89e-09	Gata2	None
16097	ENSMUSG00000028412	937.079	-1.21258	0.181497	-6.681	2.37e-11	2.43e-09	Slc44a1	None
4062	ENSMUSG00000029603	224.253	-2.65497	0.397977	-6.67116	2.54e-11	2.57e-09	Dtx1	None
10597	ENSMUSG00000005533	2012.81	-0.945549	0.141891	-6.66392	2.67e-11	2.69e-09	Igf1r	Introns & 3'UTR
5124	ENSMUSG00000031608	1885.35	-1.09449	0.164547	-6.65153	2.9e-11	2.9e-09	Galnt7	None
16552	ENSMUSG00000021061	571.391	-3.23131	0.488473	-6.61512	3.71e-11	3.69e-09	Sptb	None
2687	ENSMUSG00000028459	5497.32	-1.6032	0.242383	-6.61432	3.73e-11	3.69e-09	Cd72	None
14287	ENSMUSG00000056399	71.179	-7.9713	1.20644	-6.60731	3.91e-11	3.85e-09	Prss34	None
16811	ENSMUSG00000053025	29.7597	-8.17075	1.23718	-6.60434	3.99e-11	3.91e-09	Sv2b	None
15672	ENSMUSG00000038264	346.944	1.97501	0.299148	6.60211	4.05e-11	3.95e-09	Sema7a	None
16531	ENSMUSG00000027366	2119.57	-0.966711	0.146618	-6.5934	4.3e-11	4.14e-09	Sppl2a	3'UTR
18420	ENSMUSG00000037622	3267.96	-0.824482	0.125683	-6.56002	5.38e-11	5.16e-09	Wdtc1	None
10764	ENSMUSG00000035578	295.632	1.64228	0.250455	6.55719	5.48e-11	5.23e-09	Iqcg	None
5185	ENSMUSG00000032350	4891.62	-0.958102	0.14642	-6.5435	6.01e-11	5.71e-09	Gclc	3'UTR
1303	ENSMUSG00000031543	466.687	-2.02006	0.309739	-6.52182	6.95e-11	6.53e-09	Ank1	None
11348	ENSMUSG00000020536	2131.4	-0.996232	0.154926	-6.43036	1.27e-10	1.18e-08	Llgl1	None
13215	ENSMUSG00000043415	1286.32	-1.44986	0.22622	-6.40904	1.46e-10	1.34e-08	Otud1	None
15822	ENSMUSG00000037541	28.7651	-7.39813	1.15576	-6.4011	1.54e-10	1.4e-08	Shank2	None
11978	ENSMUSG00000042444	4831.78	-1.04787	0.164106	-6.38532	1.71e-10	1.54e-08	Mindy2	Introns & 3'UTR
3970	ENSMUSG00000030882	274.953	2.93876	0.460774	6.37786	1.8e-10	1.6e-08	Dnhd1	None
10636	ENSMUSG00000041872	34.3432	5.72203	0.89725	6.3773	1.8e-10	1.6e-08	Il17f	None
4262	ENSMUSG00000027293	2565.3	-1.52647	0.239721	-6.36771	1.92e-10	1.69e-08	Ehd4	None
3766	ENSMUSG00000031024	197.563	1.55874	0.244753	6.3686	1.91e-10	1.69e-08	Denn2b	None
2074	ENSMUSG00000014453	4270.86	-1.35148	0.212295	-6.36605	1.94e-10	1.7e-08	Blk	Introns & 3'UTR
3061	ENSMUSG00000022132	37.0195	-4.62137	0.726434	-6.36172	2e-10	1.74e-08	Cldn10	None
17233	ENSMUSG00000041997	9263.26	-0.715647	0.112608	-6.35518	2.08e-10	1.8e-08	Tlk1	Introns
14426	ENSMUSG00000027303	4479.9	-0.910148	0.143602	-6.33798	2.33e-10	2e-08	Ptpra	Introns & 3'UTR
3780	ENSMUSG00000030313	4516.42	-1.40476	0.221754	-6.33477	2.38e-10	2.03e-08	Dennd5b	Introns
17497	ENSMUSG00000010142	3567.39	-1.33376	0.210694	-6.33032	2.45e-10	2.08e-08	Tnfrsf13b	3'UTR
14423	ENSMUSG00000004266	12134.1	-1.33124	0.210372	-6.32803	2.48e-10	2.1e-08	Ptpn6	None
415	ENSMUSG00000106762	38.0875	6.90426	1.0936	6.3133	2.73e-10	2.3e-08	4930478P22Rik	None
9958	ENSMUSG00000031450	33.4574	5.15929	0.817999	6.30721	2.84e-10	2.39e-08	Grk1	None
16849	ENSMUSG00000034940	3562.24	-0.76913	0.12198	-6.30539	2.87e-10	2.4e-08	Synrg	None
14620	ENSMUSG00000022246	1632.01	1.16478	0.184996	6.29624	3.05e-10	2.54e-08	Rai14	None
16437	ENSMUSG00000068747	941.287	-1.48461	0.236001	-6.29069	3.16e-10	2.62e-08	Sort1	None
18319	ENSMUSG00000033653	1490	-1.31012	0.208467	-6.28455	3.29e-10	2.71e-08	Vps8	None
11110	ENSMUSG00000042514	193.428	-1.68459	0.268894	-6.26489	3.73e-10	3.07e-08	Klhl14	None
2934	ENSMUSG00000027313	94.0342	3.57486	0.570833	6.26253	3.79e-10	3.1e-08	Chac1	None
2650	ENSMUSG00000026012	60.9048	-4.78158	0.764779	-6.25224	4.05e-10	3.3e-08	Cd28	None
14117	ENSMUSG00000026626	15276.7	-0.774467	0.123942	-6.24863	4.14e-10	3.36e-08	Ppp2r5a	Introns
17814	ENSMUSG00000027858	1982.41	-0.740925	0.118671	-6.24351	4.28e-10	3.46e-08	Tspan2	Introns
17383	ENSMUSG00000046157	6646.35	-1.23795	0.198311	-6.24248	4.31e-10	3.47e-08	Tmem229b	None
232	ENSMUSG00000089718	185.085	2.19636	0.351999	6.23969	4.38e-10	3.52e-08	2310075C17Rik	None
4895	ENSMUSG00000028874	195.967	-3.37305	0.541581	-6.22816	4.72e-10	3.77e-08	Fgr	None
17857	ENSMUSG00000030555	140.825	2.04012	0.32846	6.21115	5.26e-10	4.17e-08	Ttc23	None
1027	ENSMUSG00000025026	4794.5	-0.881699	0.142201	-6.20039	5.63e-10	4.44e-08	Add3	Introns & 3'UTR
12324	ENSMUSG00000024681	42.7674	-5.11491	0.827105	-6.18411	6.25e-10	4.89e-08	Ms4a3	None
13766	ENSMUSG00000014503	183.962	2.14089	0.346262	6.18286	6.3e-10	4.91e-08	Pkd2l2	None
11256	ENSMUSG00000000409	2034.2	-1.45345	0.235218	-6.17915	6.44e-10	5e-08	Lck	None
15487	ENSMUSG00000060487	50.5335	-6.05828	0.980929	-6.17607	6.57e-10	5.08e-08	Samd5	None
13813	ENSMUSG00000038910	6409.92	-0.959535	0.155469	-6.17189	6.75e-10	5.2e-08	Plcl2	None
4622	ENSMUSG00000024664	425.853	1.6229	0.263092	6.16857	6.89e-10	5.29e-08	Fads3	None
11386	ENSMUSG00000032818	114.542	-5.33313	0.865454	-6.16223	7.17e-10	5.48e-08	Loxhd1	None
4260	ENSMUSG00000074364	3408.49	-1.19906	0.194883	-6.15274	7.62e-10	5.8e-08	Ehd2	None
18503	ENSMUSG00000022634	1490.51	-0.921769	0.149993	-6.14541	7.98e-10	6.05e-08	Yaf2	None
3063	ENSMUSG00000008843	34.7896	-5.94895	0.968535	-6.14222	8.14e-10	6.15e-08	Cldn13	None
10294	ENSMUSG00000029776	3246.33	-0.647973	0.10569	-6.13089	8.74e-10	6.58e-08	Hibadh	Introns & 3'UTR
6190	ENSMUSG00000090214	230.84	2.18246	0.356532	6.12136	9.28e-10	6.93e-08	Gm15657	None
4840	ENSMUSG00000026656	822.618	-1.2705	0.207839	-6.11293	9.78e-10	7.28e-08	Fcgr2b	3'UTR
15703	ENSMUSG00000021703	3946.11	-1.46819	0.240251	-6.11109	9.9e-10	7.34e-08	Serinc5	Introns & 3'UTR
3088	ENSMUSG00000079293	54.06	-3.58185	0.58765	-6.09521	1.09e-09	8.07e-08	Clec7a	None
13618	ENSMUSG00000023883	3400.36	-0.772377	0.126989	-6.08223	1.19e-09	8.72e-08	Phf10	3'UTR
12549	ENSMUSG00000025402	194.937	-1.39145	0.229057	-6.07468	1.24e-09	9.11e-08	Nab2	None
2708	ENSMUSG00000038416	2023.81	-1.3705	0.225803	-6.06945	1.28e-09	9.37e-08	Cdc16	Introns & 3'UTR
15671	ENSMUSG00000027200	50.9361	3.13419	0.516569	6.06733	1.3e-09	9.46e-08	Sema6d	None
16735	ENSMUSG00000026915	18173.1	-0.724875	0.11961	-6.06033	1.36e-09	9.85e-08	Strbp	Introns & 3'UTR
12142	ENSMUSG00000033752	1248.08	1.15538	0.190676	6.05941	1.37e-09	9.87e-08	Mnd1	None
16756	ENSMUSG00000019998	1758.64	-0.933686	0.1543	-6.05109	1.44e-09	1.04e-07	Stx7	3'UTR
17593	ENSMUSG00000032366	1658.32	-0.746137	0.123351	-6.04887	1.46e-09	1.05e-07	Tpm1	3'UTR
4385	ENSMUSG00000024053	334.055	-2.85646	0.472734	-6.04241	1.52e-09	1.08e-07	Emilin2	None
16403	ENSMUSG00000038291	2021.72	-0.935459	0.155166	-6.02878	1.65e-09	1.18e-07	Snx25	Introns & 3'UTR
4711	ENSMUSG00000029672	2766.39	-1.04757	0.173834	-6.02625	1.68e-09	1.19e-07	Fam3c	3'UTR
843	ENSMUSG00000031378	3439.9	-0.662104	0.109871	-6.02617	1.68e-09	1.19e-07	Abcd1	None
17927	ENSMUSG00000034377	1077.05	-1.00755	0.167781	-6.00518	1.91e-09	1.34e-07	Tulp4	Introns
2689	ENSMUSG00000003379	21507.2	-1.10384	0.183878	-6.00311	1.94e-09	1.35e-07	Cd79a	Introns
17920	ENSMUSG00000027263	2037.24	-1.04783	0.174721	-5.99715	2.01e-09	1.4e-07	Tubgcp4	Other
7195	ENSMUSG00000110605	524.543	1.24608	0.208328	5.98133	2.21e-09	1.54e-07	Gm32856	None
15556	ENSMUSG00000002565	375.975	-1.07381	0.180228	-5.95809	2.55e-09	1.76e-07	Scin	None
12520	ENSMUSG00000041361	216.313	-3.78423	0.636136	-5.94878	2.7e-09	1.86e-07	Myzap	None
2310	ENSMUSG00000057914	190.547	2.17374	0.366108	5.93745	2.89e-09	1.97e-07	Cacnb2	Introns
18295	ENSMUSG00000020078	2346.87	-0.814122	0.13709	-5.93861	2.87e-09	1.97e-07	Vps26a	None
10993	ENSMUSG00000033287	337.558	1.15868	0.195149	5.93739	2.9e-09	1.97e-07	Kctd17	None
10641	ENSMUSG00000039217	142.961	-3.24634	0.547184	-5.93281	2.98e-09	2.02e-07	Il18	None
987	ENSMUSG00000054693	9038.83	-0.869013	0.147151	-5.9056	3.51e-09	2.37e-07	Adam10	Introns & 3'UTR
13274	ENSMUSG00000005447	2229.4	-1.25813	0.213177	-5.90181	3.6e-09	2.4e-07	Pafah1b3	3'UTR
1434	ENSMUSG00000040613	1557.43	-1.30215	0.220599	-5.90279	3.57e-09	2.4e-07	Apobec1	None
17120	ENSMUSG00000032440	5386.9	-0.56152	0.0951438	-5.90181	3.6e-09	2.4e-07	Tgfbr2	None
4678	ENSMUSG00000030518	64.2571	-2.69695	0.457208	-5.89875	3.66e-09	2.44e-07	Fam189a1	None
1038	ENSMUSG00000060470	2447.32	1.61655	0.2745	5.88908	3.88e-09	2.58e-07	Adgrg3	None
18551	ENSMUSG00000026117	767.386	-1.18911	0.202074	-5.88456	3.99e-09	2.64e-07	Zap70	None
6320	ENSMUSG00000085168	581.088	2.42868	0.412936	5.88149	4.07e-09	2.68e-07	Gm16252	None
10650	ENSMUSG00000026069	62.8313	-3.78383	0.645171	-5.86485	4.5e-09	2.95e-07	Il1rl1	None
14186	ENSMUSG00000050697	1490.45	-0.668993	0.114125	-5.86195	4.57e-09	2.98e-07	Prkaa1	3'UTR
14296	ENSMUSG00000021792	784.131	1.19262	0.203448	5.86204	4.57e-09	2.98e-07	Prxl2a	None
11389	ENSMUSG00000031861	621.066	-1.49287	0.25488	-5.85715	4.71e-09	3.06e-07	Lpar2	None
2058	ENSMUSG00000003452	506.411	0.99417	0.169973	5.84898	4.95e-09	3.2e-07	Bicd1	3'UTR
7394	ENSMUSG00000103756	505.962	2.03441	0.348349	5.84013	5.22e-09	3.37e-07	Gm37285	None
14890	ENSMUSG00000023926	69.87	-2.9804	0.510845	-5.83426	5.4e-09	3.48e-07	Rhag	None
1117	ENSMUSG00000069833	3246.82	-2.24642	0.38538	-5.82909	5.57e-09	3.58e-07	Ahnak	None
11042	ENSMUSG00000028758	1173.25	2.35085	0.403422	5.82727	5.63e-09	3.6e-07	Kif17	None
777	ENSMUSG00000084866	203.223	3.11866	0.53537	5.82525	5.7e-09	3.64e-07	A930006K02Rik	None
1036	ENSMUSG00000023918	15.7612	7.62123	1.31073	5.81449	6.08e-09	3.86e-07	Adgrf4	None
892	ENSMUSG00000090150	854.665	0.91913	0.158262	5.80764	6.34e-09	3.99e-07	Acad11	None
5824	ENSMUSG00000086665	91.8653	3.28549	0.56594	5.80536	6.42e-09	4.03e-07	Gm13067	None
9888	ENSMUSG00000041762	662.745	-1.50056	0.258534	-5.80412	6.47e-09	4.05e-07	Gpr155	None
2605	ENSMUSG00000049103	479.381	-2.9718	0.513057	-5.79233	6.94e-09	4.33e-07	Ccr2	None
2521	ENSMUSG00000038127	6514.11	-0.563323	0.0974477	-5.78078	7.44e-09	4.6e-07	Ccdc50	3'UTR
3463	ENSMUSG00000040314	135.271	-4.52602	0.78289	-5.78117	7.42e-09	4.6e-07	Ctsg	None
8571	ENSMUSG00000112922	131.176	2.59797	0.452062	5.74693	9.09e-09	5.61e-07	Gm47572	None
1580	ENSMUSG00000063820	63.1186	4.09388	0.712778	5.74356	9.27e-09	5.7e-07	Arl9	None
1126	ENSMUSG00000090086	667.876	2.92684	0.509859	5.74049	9.44e-09	5.79e-07	AI480526	Other
9440	ENSMUSG00000109489	84.0247	4.69503	0.820255	5.72387	1.04e-08	6.37e-07	Gm7451	None
12647	ENSMUSG00000028614	2702.47	-1.2157	0.212604	-5.71812	1.08e-08	6.57e-07	Ndc1	3'UTR
15068	ENSMUSG00000024290	19494.7	-0.547144	0.0957524	-5.71415	1.1e-08	6.7e-07	Rock1	Introns & 3'UTR
1373	ENSMUSG00000019326	25.6749	7.59814	1.33262	5.70165	1.19e-08	7.17e-07	Aoc3	None
4562	ENSMUSG00000034152	3425.88	-0.629135	0.11081	-5.67758	1.37e-08	8.18e-07	Exoc3	Introns
17488	ENSMUSG00000021281	279.518	-2.69639	0.475904	-5.66583	1.46e-08	8.73e-07	Tnfaip2	None
4431	ENSMUSG00000028906	5590.28	-0.803207	0.141805	-5.66417	1.48e-08	8.77e-07	Epb41	Introns & 3'UTR
13819	ENSMUSG00000052160	462.062	-2.04587	0.361201	-5.66409	1.48e-08	8.77e-07	Pld4	None
13902	ENSMUSG00000022711	2226.25	0.674134	0.119065	5.66189	1.5e-08	8.85e-07	Pmm2	None
9804	ENSMUSG00000031985	3096.39	-0.588062	0.103987	-5.65517	1.56e-08	9.18e-07	Gnpat	None
10750	ENSMUSG00000060733	3147.78	-0.83173	0.147107	-5.65392	1.57e-08	9.22e-07	Ipmk	Introns & 3'UTR
15399	ENSMUSG00000026727	1476.74	-1.32466	0.234691	-5.64426	1.66e-08	9.72e-07	Rsu1	3'UTR
946	ENSMUSG00000018796	4019.18	0.879022	0.156007	5.6345	1.76e-08	1.02e-06	Acsl1	Introns
6670	ENSMUSG00000090625	469.001	-0.894774	0.159139	-5.62259	1.88e-08	1.09e-06	Gm20721	None
8219	ENSMUSG00000108037	44.2668	3.64075	0.648137	5.61725	1.94e-08	1.12e-06	Gm44597	Other
10721	ENSMUSG00000032737	870.988	-1.57402	0.280287	-5.61574	1.96e-08	1.13e-06	Inppl1	Introns & 3'UTR
288	ENSMUSG00000049881	463.527	1.02813	0.183368	5.60692	2.06e-08	1.18e-06	2810025M15Rik	None
1752	ENSMUSG00000019087	2381.48	-1.02336	0.182718	-5.60075	2.13e-08	1.22e-06	Atp6ap1	None
11118	ENSMUSG00000062901	10446.8	-1.14691	0.205004	-5.59461	2.21e-08	1.26e-06	Klhl24	Introns
17438	ENSMUSG00000043252	1715.56	-0.882903	0.157991	-5.5883	2.29e-08	1.3e-06	Tmem64	3'UTR
18280	ENSMUSG00000072778	15.9585	-7.27431	1.30241	-5.58526	2.33e-08	1.31e-06	Vmn2r27	None
2485	ENSMUSG00000064280	33.7145	-5.9195	1.05963	-5.58636	2.32e-08	1.31e-06	Ccdc146	None
13439	ENSMUSG00000005615	1746.99	-0.856722	0.153386	-5.58541	2.33e-08	1.31e-06	Pcyt1a	None
1272	ENSMUSG00000013076	396.023	1.90422	0.341038	5.58359	2.36e-08	1.32e-06	Amotl1	None
15903	ENSMUSG00000022372	1263.88	-1.20043	0.21526	-5.57664	2.45e-08	1.36e-06	Sla	None
3002	ENSMUSG00000030930	3556.44	-0.93162	0.167062	-5.5765	2.45e-08	1.36e-06	Chst15	None
3888	ENSMUSG00000004789	6517.51	-0.537784	0.09641	-5.57809	2.43e-08	1.36e-06	Dlst	None
17210	ENSMUSG00000032397	3947.5	-1.04463	0.187424	-5.57364	2.49e-08	1.38e-06	Tipin	3'UTR
10371	ENSMUSG00000020679	135.076	2.28579	0.41022	5.5721	2.52e-08	1.39e-06	Hnf1b	None
7528	ENSMUSG00000102813	132.807	3.43369	0.616209	5.57229	2.51e-08	1.39e-06	Gm37795	None
3464	ENSMUSG00000032359	159.361	-2.9484	0.530803	-5.55461	2.78e-08	1.53e-06	Ctsh	None
14888	ENSMUSG00000020599	148.191	2.06347	0.371518	5.55416	2.79e-08	1.53e-06	Rgs9	None
3704	ENSMUSG00000020182	153.432	-1.92476	0.346849	-5.54928	2.87e-08	1.57e-06	Ddc	None
1500	ENSMUSG00000057315	355.991	-1.62185	0.292872	-5.53775	3.06e-08	1.67e-06	Arhgap24	None
2787	ENSMUSG00000023067	1757.67	1.28767	0.232841	5.53024	3.2e-08	1.73e-06	Cdkn1a	Introns & 3'UTR
1082	ENSMUSG00000049659	5216.6	-0.585112	0.10608	-5.51577	3.47e-08	1.88e-06	Aftph	Introns
1729	ENSMUSG00000019943	4883.27	-0.599197	0.108728	-5.51096	3.57e-08	1.92e-06	Atp2b1	3'UTR
11090	ENSMUSG00000052040	6252	-0.940812	0.170777	-5.50902	3.61e-08	1.94e-06	Klf13	None
18231	ENSMUSG00000026556	1662.24	-1.0488	0.190564	-5.50364	3.72e-08	1.99e-06	Vangl2	3'UTR
16593	ENSMUSG00000002007	246.72	-2.12414	0.386172	-5.5005	3.79e-08	2.02e-06	Srpk3	None
15784	ENSMUSG00000021054	1504.96	-0.892877	0.162552	-5.49287	3.95e-08	2.1e-06	Sgpp1	3'UTR
12865	ENSMUSG00000037847	336.776	1.17327	0.213731	5.48947	4.03e-08	2.14e-06	Nmrk1	3'UTR
10621	ENSMUSG00000018654	34578.6	-0.899029	0.163799	-5.48861	4.05e-08	2.14e-06	Ikzf1	Introns & 3'UTR
10529	ENSMUSG00000027406	4947.2	-0.604247	0.110316	-5.47741	4.32e-08	2.26e-06	Idh3b	3'UTR
16506	ENSMUSG00000061878	45.029	-4.21631	0.769621	-5.47842	4.29e-08	2.26e-06	Sphk1	None
13037	ENSMUSG00000032565	335.614	1.02764	0.187601	5.47776	4.31e-08	2.26e-06	Nudt16	None
18515	ENSMUSG00000014932	226.672	1.53974	0.281227	5.4751	4.37e-08	2.28e-06	Yes1	None
14760	ENSMUSG00000031134	7259.2	0.478019	0.0874436	5.46659	4.59e-08	2.39e-06	Rbmx	3'UTR
8606	ENSMUSG00000113492	66.13	2.95959	0.543774	5.44269	5.25e-08	2.72e-06	Gm47792	None
2900	ENSMUSG00000031877	129.397	-3.90999	0.718605	-5.44108	5.3e-08	2.74e-06	Ces2g	None
19107	ENSMUSG00000070814	532.899	1.34854	0.247966	5.43842	5.38e-08	2.77e-06	Zswim9	None
10409	ENSMUSG00000038227	269.157	1.55929	0.286968	5.43367	5.52e-08	2.84e-06	Hoxa9	None
10214	ENSMUSG00000003283	191.283	-3.49183	0.643303	-5.42797	5.7e-08	2.92e-06	Hck	None
13886	ENSMUSG00000030084	3709.66	0.739924	0.136384	5.42532	5.79e-08	2.96e-06	Plxna1	None
6163	ENSMUSG00000087066	89.6025	3.77501	0.695929	5.42442	5.81e-08	2.96e-06	Gm15518	None
5630	ENSMUSG00000073145	24.3772	4.65918	0.859607	5.42012	5.96e-08	3.03e-06	Gm12000	None
4651	ENSMUSG00000026153	137.495	1.80903	0.333951	5.41706	6.06e-08	3.07e-06	Fam135a	None
16745	ENSMUSG00000039232	151.105	-1.88681	0.34844	-5.41502	6.13e-08	3.1e-06	Stx11	None
767	ENSMUSG00000103529	25.8552	-5.19532	0.959768	-5.4131	6.19e-08	3.12e-06	A730089K16Rik	None
5268	ENSMUSG00000034872	377.09	1.28466	0.237314	5.41334	6.19e-08	3.12e-06	Gipc3	None
18364	ENSMUSG00000020319	323.489	-1.29115	0.238607	-5.41118	6.26e-08	3.14e-06	Wdpcp	None
1138	ENSMUSG00000042901	2329.33	-0.586547	0.108589	-5.40156	6.61e-08	3.31e-06	Aida	None
10786	ENSMUSG00000021356	12827	-0.873899	0.162148	-5.3895	7.07e-08	3.53e-06	Irf4	3'UTR
13746	ENSMUSG00000058818	234.552	-3.60791	0.669703	-5.38734	7.15e-08	3.56e-06	Pirb	None
10468	ENSMUSG00000025757	3115.83	-1.2126	0.225205	-5.38444	7.27e-08	3.61e-06	Hspa4l	None
13095	ENSMUSG00000032028	92.5762	-3.14623	0.585449	-5.37405	7.7e-08	3.81e-06	Nxpe2	None
30	ENSMUSG00000092203	1680.39	1.09612	0.204002	5.37307	7.74e-08	3.83e-06	1110038B12Rik	None
10718	ENSMUSG00000042105	720.173	-0.765399	0.142476	-5.37214	7.78e-08	3.84e-06	Inpp5f	None
1548	ENSMUSG00000019564	2439.8	-0.873119	0.162884	-5.36038	8.3e-08	4.08e-06	Arid3a	3'UTR
2247	ENSMUSG00000085024	71.8817	2.20273	0.411122	5.35786	8.42e-08	4.13e-06	C230035I16Rik	None
10226	ENSMUSG00000008855	5123.78	-1.0196	0.190538	-5.35114	8.74e-08	4.28e-06	Hdac5	3'UTR
11296	ENSMUSG00000029570	3048.43	1.01206	0.189207	5.34896	8.85e-08	4.3e-06	Lfng	3'UTR
18147	ENSMUSG00000030421	4226.07	-0.620687	0.116026	-5.34953	8.82e-08	4.3e-06	Uri1	Introns
17551	ENSMUSG00000042870	298.154	-1.01827	0.190352	-5.34938	8.83e-08	4.3e-06	Tom1	None
9136	ENSMUSG00000105712	19.0243	7.89323	1.47606	5.34751	8.92e-08	4.32e-06	Gm5712	None
10314	ENSMUSG00000027177	6699.85	-0.623545	0.116998	-5.32953	9.85e-08	4.76e-06	Hipk3	Introns & 3'UTR
4592	ENSMUSG00000031444	54.1066	-4.36487	0.820131	-5.32216	1.03e-07	4.94e-06	F10	None
3528	ENSMUSG00000036712	3846.47	-0.621072	0.116817	-5.3166	1.06e-07	5.08e-06	Cyld	Introns & 3'UTR
19039	ENSMUSG00000071757	1723.79	-0.961217	0.181086	-5.30808	1.11e-07	5.31e-06	Zhx2	None
17248	ENSMUSG00000045322	441.501	-1.81526	0.342569	-5.29897	1.16e-07	5.57e-06	Tlr9	None
306	ENSMUSG00000043993	62.7802	2.83795	0.535941	5.29526	1.19e-07	5.67e-06	2900052L18Rik	None
9897	ENSMUSG00000050350	327.556	-1.087	0.205321	-5.29414	1.2e-07	5.69e-06	Gpr18	None
15722	ENSMUSG00000049800	930.675	-0.712701	0.1348	-5.2871	1.24e-07	5.9e-06	Sertad2	None
2668	ENSMUSG00000032093	36.1794	-3.88568	0.736155	-5.27835	1.3e-07	6.18e-06	Cd3e	None
10825	ENSMUSG00000039115	425.027	-1.3058	0.247461	-5.27682	1.31e-07	6.21e-06	Itga9	None
6498	ENSMUSG00000112670	37.9027	6.18709	1.17528	5.26436	1.41e-07	6.63e-06	Gm18042	None
1494	ENSMUSG00000030766	6482.47	-1.10282	0.209941	-5.25301	1.5e-07	7.04e-06	Arhgap17	3'UTR
17104	ENSMUSG00000023990	1838.29	-0.635405	0.120983	-5.252	1.5e-07	7.06e-06	Tfeb	None
13626	ENSMUSG00000026873	1676.89	-1.28927	0.245626	-5.24892	1.53e-07	7.16e-06	Phf19	None
17938	ENSMUSG00000024098	2555.76	-0.595102	0.113565	-5.24017	1.6e-07	7.47e-06	Twsg1	3'UTR
13830	ENSMUSG00000045659	209.478	1.80756	0.345024	5.23894	1.61e-07	7.51e-06	Plekha7	None
3070	ENSMUSG00000000318	15.3194	-7.21472	1.378	-5.23564	1.64e-07	7.62e-06	Clec10a	None
12103	ENSMUSG00000021245	1384.63	1.00591	0.192173	5.23436	1.66e-07	7.64e-06	Mlh3	None
17673	ENSMUSG00000020601	1836.42	-1.22058	0.233365	-5.23033	1.69e-07	7.79e-06	Trib2	None
11621	ENSMUSG00000024085	5733.99	-0.776745	0.148604	-5.22696	1.72e-07	7.9e-06	Man2a1	Introns & 3'UTR
10658	ENSMUSG00000068227	152.22	-2.80204	0.536081	-5.2269	1.72e-07	7.9e-06	Il2rb	None
12963	ENSMUSG00000060275	129.335	-2.48363	0.475585	-5.22226	1.77e-07	8.08e-06	Nrg2	None
391	ENSMUSG00000046567	334.379	1.02068	0.195522	5.22029	1.79e-07	8.13e-06	4930430F08Rik	None
3208	ENSMUSG00000016356	47.5864	3.68867	0.706615	5.22019	1.79e-07	8.13e-06	Col20a1	None
16508	ENSMUSG00000002111	1776.07	-0.81974	0.157057	-5.21937	1.8e-07	8.15e-06	Spi1	3'UTR
10742	ENSMUSG00000037461	7905.71	-0.838169	0.160683	-5.21629	1.83e-07	8.27e-06	Ints7	Introns
18422	ENSMUSG00000031016	3855.23	-0.812557	0.155883	-5.2126	1.86e-07	8.42e-06	Wee1	Introns & 3'UTR
202	ENSMUSG00000021550	655.632	-1.51996	0.291997	-5.20537	1.94e-07	8.71e-06	2210016F16Rik	None
15551	ENSMUSG00000050195	45.9229	5.61137	1.07885	5.20124	1.98e-07	8.89e-06	Scd4	None
4594	ENSMUSG00000039109	2606.06	-1.27693	0.24578	-5.19541	2.04e-07	9.13e-06	F13a1	None
17463	ENSMUSG00000031021	780.631	-0.677227	0.130606	-5.18526	2.16e-07	9.57e-06	Tmem9b	3'UTR
19011	ENSMUSG00000078496	95.6131	2.42982	0.468551	5.18582	2.15e-07	9.57e-06	Zfp982	None
14895	ENSMUSG00000020806	2630.85	0.910929	0.175985	5.17617	2.26e-07	1e-05	Rhbdf2	3'UTR
10027	ENSMUSG00000042535	4953.72	-0.676182	0.130684	-5.17416	2.29e-07	1.01e-05	Gtpbp1	3'UTR
15758	ENSMUSG00000047281	707.319	0.915105	0.177675	5.15044	2.6e-07	1.14e-05	Sfn	None
10643	ENSMUSG00000026070	65.5245	-2.69061	0.522669	-5.14782	2.64e-07	1.16e-05	Il18r1	None
12186	ENSMUSG00000046805	1232.85	-2.07927	0.404553	-5.13967	2.75e-07	1.2e-05	Mpeg1	None
15492	ENSMUSG00000022876	1588.37	-0.539309	0.105	-5.13627	2.8e-07	1.22e-05	Samsn1	3'UTR
1010	ENSMUSG00000056413	923.153	-1.4001	0.272525	-5.13751	2.78e-07	1.22e-05	Adap1	None
15749	ENSMUSG00000025982	37039.6	-0.556226	0.108321	-5.13498	2.82e-07	1.23e-05	Sf3b1	Introns & 3'UTR
1411	ENSMUSG00000024897	116.467	-1.67635	0.32654	-5.13366	2.84e-07	1.23e-05	Apba1	None
18433	ENSMUSG00000029578	3039.03	-0.562948	0.109896	-5.12256	3.01e-07	1.3e-05	Wipi2	None
4453	ENSMUSG00000038776	593.775	-1.79088	0.350137	-5.11481	3.14e-07	1.36e-05	Ephx1	None
18504	ENSMUSG00000053110	119.398	2.88276	0.563733	5.1137	3.16e-07	1.36e-05	Yap1	None
17187	ENSMUSG00000071552	11.8283	-6.84046	1.33803	-5.11232	3.18e-07	1.37e-05	Tigit	None
12683	ENSMUSG00000024082	535.122	-1.25981	0.246509	-5.11062	3.21e-07	1.37e-05	Ndufaf7	None
14763	ENSMUSG00000046402	157.123	1.65576	0.324027	5.10994	3.22e-07	1.38e-05	Rbp1	None
17395	ENSMUSG00000079659	2139.57	-0.876261	0.171679	-5.10407	3.32e-07	1.41e-05	Tmem243	3'UTR
10548	ENSMUSG00000073490	64.7208	-3.44474	0.674756	-5.10517	3.3e-07	1.41e-05	Ifi207	None
5146	ENSMUSG00000053332	8264.3	0.86486	0.169551	5.10088	3.38e-07	1.44e-05	Gas5	Other
16463	ENSMUSG00000037617	459.857	2.07717	0.40762	5.09585	3.47e-07	1.47e-05	Spag1	Introns
13668	ENSMUSG00000029186	807.395	-0.609575	0.119625	-5.09574	3.47e-07	1.47e-05	Pi4k2b	None
7140	ENSMUSG00000103168	1465.77	2.50111	0.490984	5.09408	3.5e-07	1.48e-05	Gm30948	Other
16421	ENSMUSG00000020027	1743.82	1.26666	0.24882	5.09068	3.57e-07	1.5e-05	Socs2	3'UTR
2172	ENSMUSG00000028392	41.9433	-2.82298	0.554732	-5.08892	3.6e-07	1.51e-05	Bspry	None
14700	ENSMUSG00000022105	4504.85	-0.768005	0.151188	-5.0798	3.78e-07	1.58e-05	Rb1	3'UTR
16158	ENSMUSG00000025790	205.872	-2.34961	0.462601	-5.07912	3.79e-07	1.59e-05	Slco3a1	None
11531	ENSMUSG00000022584	359.009	-2.79984	0.552223	-5.07013	3.98e-07	1.64e-05	Ly6c2	None
1336	ENSMUSG00000031931	1435.02	0.665829	0.131263	5.07247	3.93e-07	1.64e-05	Ankrd49	None
997	ENSMUSG00000051804	81.7493	3.93433	0.7757	5.07197	3.94e-07	1.64e-05	Adam6b	None
15819	ENSMUSG00000045629	28.558	-4.88285	0.963455	-5.06806	4.02e-07	1.66e-05	Sh3tc2	None
1715	ENSMUSG00000037400	7399.22	-0.646783	0.127722	-5.06398	4.11e-07	1.69e-05	Atp11b	Introns & 3'UTR
12322	ENSMUSG00000024673	433.165	-2.75919	0.545145	-5.06139	4.16e-07	1.7e-05	Ms4a1	None
16273	ENSMUSG00000026603	922.265	-1.0887	0.215066	-5.06216	4.15e-07	1.7e-05	Smyd2	None
4934	ENSMUSG00000002812	11113.3	-0.733393	0.144892	-5.06167	4.16e-07	1.7e-05	Flii	None
6708	ENSMUSG00000095836	61.4742	3.0677	0.605925	5.06284	4.13e-07	1.7e-05	Gm21960	None
4876	ENSMUSG00000024013	539.289	0.993831	0.19659	5.05535	4.3e-07	1.75e-05	Fgd2	None
1198	ENSMUSG00000053279	69.7377	-4.20167	0.8314	-5.05373	4.33e-07	1.76e-05	Aldh1a1	None
14659	ENSMUSG00000038020	676.881	-1.74117	0.34476	-5.05039	4.41e-07	1.79e-05	Rapgefl1	None
14204	ENSMUSG00000037643	2183.86	-0.734811	0.145523	-5.04945	4.43e-07	1.8e-05	Prkci	3'UTR
17807	ENSMUSG00000056820	3279.91	-0.983054	0.194843	-5.04536	4.53e-07	1.83e-05	Tsnax	None
1068	ENSMUSG00000030232	4541.74	-0.735597	0.146115	-5.03436	4.79e-07	1.93e-05	Aebp2	3'UTR
12498	ENSMUSG00000032220	935.339	-1.60714	0.319243	-5.03422	4.8e-07	1.93e-05	Myo1e	None
845	ENSMUSG00000028127	1699.92	-0.686435	0.136494	-5.02907	4.93e-07	1.98e-05	Abcd3	Introns
14397	ENSMUSG00000059456	7766.41	-0.665605	0.132361	-5.02871	4.94e-07	1.98e-05	Ptk2b	None
3168	ENSMUSG00000034724	10868.1	-0.508639	0.101172	-5.02746	4.97e-07	1.99e-05	Cnot6l	Introns & 3'UTR
1907	ENSMUSG00000086150	232.459	-1.4026	0.278995	-5.02732	4.97e-07	1.99e-05	Bach2os	None
14533	ENSMUSG00000032202	2761.36	-1.08087	0.215012	-5.02703	4.98e-07	1.99e-05	Rab27a	None
10829	ENSMUSG00000027087	3496	-0.774496	0.154255	-5.02087	5.14e-07	2.04e-05	Itgav	3'UTR
10054	ENSMUSG00000051839	133.02	-2.85937	0.569592	-5.02003	5.17e-07	2.04e-05	Gypa	None
2163	ENSMUSG00000035390	13.4377	6.66216	1.32687	5.02095	5.14e-07	2.04e-05	Brsk1	None
13317	ENSMUSG00000056214	1278.81	-1.40468	0.279918	-5.01818	5.22e-07	2.06e-05	Pard6g	3'UTR
13767	ENSMUSG00000038725	76.2719	-4.32924	0.86288	-5.0172	5.24e-07	2.06e-05	Pkhd1l1	None
4475	ENSMUSG00000021709	12300	-0.603845	0.12041	-5.01491	5.31e-07	2.08e-05	Erbin	Introns & 3'UTR
8903	ENSMUSG00000115222	196.016	2.23285	0.446105	5.00522	5.58e-07	2.19e-05	Gm49747	None
4446	ENSMUSG00000006445	3902.8	0.812398	0.162749	4.99172	5.98e-07	2.34e-05	Epha2	3'UTR
14059	ENSMUSG00000046442	1871.26	-0.833024	0.166868	-4.99211	5.97e-07	2.34e-05	Ppm1e	Introns
18104	ENSMUSG00000004798	2592.7	-0.858196	0.171972	-4.99034	6.03e-07	2.35e-05	Ulk2	Introns
13758	ENSMUSG00000033644	59.8759	3.9726	0.796785	4.98579	6.17e-07	2.4e-05	Piwil2	None
5000	ENSMUSG00000052270	34.0839	-7.63971	1.53278	-4.98423	6.22e-07	2.41e-05	Fpr2	None
1598	ENSMUSG00000015522	3698.94	-0.458001	0.0918749	-4.98506	6.19e-07	2.41e-05	Arnt	None
2036	ENSMUSG00000035086	4270.98	-0.520489	0.104514	-4.98007	6.36e-07	2.45e-05	Becn1	3'UTR
2609	ENSMUSG00000029530	63.8189	-2.88938	0.58016	-4.98032	6.35e-07	2.45e-05	Ccr9	None
16436	ENSMUSG00000049313	1749.43	-1.72509	0.346506	-4.97852	6.41e-07	2.47e-05	Sorl1	None
5646	ENSMUSG00000085579	175.686	3.32714	0.668323	4.97834	6.41e-07	2.47e-05	Gm12066	None
4645	ENSMUSG00000025262	617.113	-1.03256	0.207465	-4.97706	6.46e-07	2.48e-05	Fam120c	None
17118	ENSMUSG00000035493	324.824	-2.73105	0.548944	-4.9751	6.52e-07	2.5e-05	Tgfbi	None
2550	ENSMUSG00000030613	851.698	0.743188	0.149432	4.97341	6.58e-07	2.51e-05	Ccdc90b	3'UTR
11275	ENSMUSG00000032193	1593.56	1.19216	0.239721	4.97311	6.59e-07	2.51e-05	Ldlr	None
312	ENSMUSG00000104034	57.2815	5.31408	1.06834	4.97413	6.55e-07	2.51e-05	2900092N22Rik	None
16262	ENSMUSG00000019872	499.947	-1.24758	0.250967	-4.97107	6.66e-07	2.53e-05	Smpdl3a	None
76	ENSMUSG00000110424	183.279	2.65129	0.533372	4.9708	6.67e-07	2.53e-05	1700012D14Rik	None
8384	ENSMUSG00000109693	23.3899	6.71651	1.35323	4.96333	6.93e-07	2.62e-05	Gm45483	None
2388	ENSMUSG00000036526	2191.96	-0.836147	0.168599	-4.95939	7.07e-07	2.67e-05	Card11	None
11852	ENSMUSG00000045039	242.419	1.48765	0.300018	4.95852	7.1e-07	2.67e-05	Megf8	None
237	ENSMUSG00000086841	3008.57	1.05464	0.212826	4.95542	7.22e-07	2.71e-05	2410006H16Rik	Introns
18703	ENSMUSG00000017421	19493.4	0.472858	0.0954485	4.95407	7.27e-07	2.72e-05	Zfp207	Introns & 3'UTR
3058	ENSMUSG00000029016	961.733	1.15723	0.233685	4.95212	7.34e-07	2.75e-05	Clcn6	None
10704	ENSMUSG00000048458	197.586	1.94397	0.392726	4.94994	7.42e-07	2.77e-05	Inka2	None
9779	ENSMUSG00000027523	24234.5	-0.908618	0.183791	-4.94376	7.66e-07	2.85e-05	Gnas	3'UTR
2684	ENSMUSG00000025351	56.3648	-2.83841	0.57414	-4.94375	7.66e-07	2.85e-05	Cd63	None
16926	ENSMUSG00000028107	5522.12	0.535789	0.108437	4.941	7.77e-07	2.89e-05	Tars2	None
13760	ENSMUSG00000024083	2374.79	-0.893694	0.181306	-4.9292	8.26e-07	3.06e-05	Pja2	None
18950	ENSMUSG00000107476	409.15	1.56522	0.317647	4.92754	8.33e-07	3.08e-05	Zfp862-ps	None
3942	ENSMUSG00000022013	514.047	0.711052	0.144396	4.92432	8.47e-07	3.13e-05	Dnajc15	None
12609	ENSMUSG00000039542	101.146	-3.69926	0.752141	-4.9183	8.73e-07	3.22e-05	Ncam1	None
16294	ENSMUSG00000108414	1266.11	1.24432	0.253402	4.91044	9.09e-07	3.34e-05	Snhg1	Other
18363	ENSMUSG00000037572	5273.47	-0.820777	0.167206	-4.90878	9.16e-07	3.36e-05	Wdhd1	Introns & 3'UTR
10964	ENSMUSG00000079056	70.1828	-3.06247	0.624092	-4.90707	9.24e-07	3.38e-05	Kcnip3	None
10311	ENSMUSG00000000915	4711.25	-0.612714	0.124848	-4.90769	9.22e-07	3.38e-05	Hip1r	None
2256	ENSMUSG00000047248	8176.19	-0.72777	0.148361	-4.90539	9.32e-07	3.4e-05	C2cd3	Introns & 3'UTR
4040	ENSMUSG00000031786	7718.03	1.26362	0.257749	4.90251	9.46e-07	3.45e-05	Drc7	None
10254	ENSMUSG00000075254	7098.85	-0.751047	0.153262	-4.90042	9.56e-07	3.47e-05	Heg1	3'UTR
4686	ENSMUSG00000033557	2651.87	-0.625359	0.127597	-4.90105	9.53e-07	3.47e-05	Fam20b	None
4412	ENSMUSG00000037370	245.808	-2.44481	0.499339	-4.89609	9.78e-07	3.54e-05	Enpp1	None
11713	ENSMUSG00000007411	4664.43	-0.599644	0.122576	-4.89202	9.98e-07	3.6e-05	Mark3	Introns & 3'UTR
13474	ENSMUSG00000025584	258.146	1.26136	0.257976	4.88945	1.01e-06	3.64e-05	Pde8a	Introns & 3'UTR
18462	ENSMUSG00000024066	243.153	-2.76042	0.565072	-4.88508	1.03e-06	3.71e-05	Xdh	None
15058	ENSMUSG00000026269	2358.66	-0.548973	0.112369	-4.88543	1.03e-06	3.71e-05	Rnpepl1	None
3303	ENSMUSG00000001865	23.7703	-7.12392	1.45857	-4.88417	1.04e-06	3.72e-05	Cpa3	None
11912	ENSMUSG00000025227	917.435	0.806337	0.165132	4.88299	1.04e-06	3.73e-05	Mfsd13a	None
2560	ENSMUSG00000023235	776.924	2.14877	0.440137	4.88206	1.05e-06	3.74e-05	Ccl25	None
11309	ENSMUSG00000048332	90.592	-2.98504	0.612045	-4.87716	1.08e-06	3.83e-05	Lhfp	None
7326	ENSMUSG00000103885	42.3	4.85955	0.996704	4.87563	1.08e-06	3.85e-05	Gm37006	Other
12736	ENSMUSG00000026393	3609.57	-0.646615	0.132669	-4.87389	1.09e-06	3.88e-05	Nek7	3'UTR
11848	ENSMUSG00000022534	36.8619	-4.54184	0.932514	-4.87054	1.11e-06	3.94e-05	Mefv	None
4538	ENSMUSG00000030275	11915.6	-0.540679	0.111108	-4.86625	1.14e-06	4.01e-05	Etnk1	Introns & 3'UTR
7949	ENSMUSG00000104724	141.471	2.33093	0.479033	4.8659	1.14e-06	4.01e-05	Gm43162	None
12195	ENSMUSG00000003199	2480.23	-0.575451	0.118478	-4.85701	1.19e-06	4.18e-05	Mpnd	None
776	ENSMUSG00000054426	251.328	1.02956	0.211983	4.85681	1.19e-06	4.18e-05	A930005H10Rik	None
11937	ENSMUSG00000054612	211.087	1.60853	0.331786	4.8481	1.25e-06	4.36e-05	Mgmt	None
1456	ENSMUSG00000004655	324.53	-3.19666	0.659492	-4.84715	1.25e-06	4.38e-05	Aqp1	None
12807	ENSMUSG00000032606	487.277	1.11419	0.229909	4.84623	1.26e-06	4.39e-05	Nicn1	None
14548	ENSMUSG00000030559	15.8712	-7.26471	1.49981	-4.84374	1.27e-06	4.44e-05	Rab38	None
18308	ENSMUSG00000027291	2622.16	-0.522882	0.107973	-4.84271	1.28e-06	4.45e-05	Vps39	None
16496	ENSMUSG00000033444	5595.75	-0.512567	0.105902	-4.84	1.3e-06	4.5e-05	Specc1l	Introns
16758	ENSMUSG00000026797	685.554	-0.88007	0.18183	-4.84007	1.3e-06	4.5e-05	Stxbp1	None
1851	ENSMUSG00000106547	88.0832	3.71609	0.767873	4.83946	1.3e-06	4.5e-05	B230303O12Rik	None
280	ENSMUSG00000062198	451.049	1.62195	0.335396	4.83592	1.33e-06	4.57e-05	2700097O09Rik	None
17078	ENSMUSG00000028345	2497.71	-0.917501	0.189789	-4.83432	1.34e-06	4.6e-05	Tex10	Introns & 3'UTR
16098	ENSMUSG00000057193	7786.02	-0.798667	0.165488	-4.82613	1.39e-06	4.78e-05	Slc44a2	None
4119	ENSMUSG00000016526	720.341	0.6138	0.127202	4.82539	1.4e-06	4.79e-05	Dyrk3	None
8063	ENSMUSG00000105636	72.8455	3.76199	0.780347	4.82092	1.43e-06	4.89e-05	Gm43625	None
3347	ENSMUSG00000038648	739.097	-1.65281	0.342991	-4.81881	1.44e-06	4.93e-05	Creb3l2	None
11006	ENSMUSG00000038080	2139.43	-0.857973	0.178159	-4.81577	1.47e-06	5e-05	Kdm1b	None
17408	ENSMUSG00000060935	3387.55	-0.908484	0.188729	-4.81368	1.48e-06	5.04e-05	Tmem263	3'UTR
15114	ENSMUSG00000062328	21028.4	0.652292	0.135542	4.81247	1.49e-06	5.06e-05	Rpl17	Introns
1509	ENSMUSG00000022799	1350.83	-0.966028	0.200782	-4.81133	1.5e-06	5.08e-05	Arhgap31	None
12494	ENSMUSG00000025401	59.6818	3.04127	0.632878	4.80546	1.54e-06	5.22e-05	Myo1a	None
4841	ENSMUSG00000059498	124.161	-2.67354	0.556705	-4.80243	1.57e-06	5.28e-05	Fcgr3	None
2351	ENSMUSG00000014592	473.643	1.63804	0.341066	4.80271	1.57e-06	5.28e-05	Camta1	Other
5723	ENSMUSG00000087142	235.492	1.6024	0.33408	4.79647	1.61e-06	5.43e-05	Gm12454	None
14024	ENSMUSG00000028013	1495.06	-0.808813	0.168745	-4.79312	1.64e-06	5.51e-05	Ppa2	None
5218	ENSMUSG00000029275	1560.2	-0.727889	0.152171	-4.78335	1.72e-06	5.78e-05	Gfi1	None
15308	ENSMUSG00000036781	831.359	0.737022	0.154172	4.78052	1.75e-06	5.85e-05	Rps27l	3'UTR
17701	ENSMUSG00000018548	7747.55	-0.802689	0.167965	-4.77891	1.76e-06	5.87e-05	Trim37	Introns & 3'UTR
4360	ENSMUSG00000041220	8885.14	0.688919	0.144169	4.77856	1.77e-06	5.87e-05	Elovl6	Introns & 3'UTR
66	ENSMUSG00000034764	13.0452	-6.98391	1.46152	-4.77852	1.77e-06	5.87e-05	1700006J14Rik	None
275	ENSMUSG00000097180	625.994	1.59939	0.334696	4.77865	1.76e-06	5.87e-05	2700038G22Rik	None
2630	ENSMUSG00000021624	1485.67	-0.970407	0.203123	-4.77743	1.78e-06	5.89e-05	Cd180	Introns
13313	ENSMUSG00000064225	52.0757	-3.86713	0.809866	-4.77503	1.8e-06	5.94e-05	Paqr9	None
3117	ENSMUSG00000042489	11637.7	-0.876694	0.183687	-4.77276	1.82e-06	5.97e-05	Clspn	3'UTR
5222	ENSMUSG00000051335	2849.35	-0.667194	0.139804	-4.77236	1.82e-06	5.97e-05	Gfod1	Introns & 3'UTR
1365	ENSMUSG00000029484	86.792	-2.41807	0.506591	-4.77322	1.81e-06	5.97e-05	Anxa3	None
15297	ENSMUSG00000025290	29764.2	0.744935	0.156075	4.77292	1.82e-06	5.97e-05	Rps24	None
8339	ENSMUSG00000110317	188.453	3.10704	0.651037	4.77244	1.82e-06	5.97e-05	Gm45250	None
581	ENSMUSG00000097760	151.328	2.06582	0.43327	4.76796	1.86e-06	6.09e-05	6030442K20Rik	None
2922	ENSMUSG00000031631	2149.95	-0.652174	0.136842	-4.7659	1.88e-06	6.14e-05	Cfap97	None
13669	ENSMUSG00000041720	8414.83	-0.650914	0.136707	-4.76138	1.92e-06	6.27e-05	Pi4ka	3'UTR
11234	ENSMUSG00000025762	1494.37	-0.914827	0.192206	-4.75962	1.94e-06	6.3e-05	Larp1b	None
3388	ENSMUSG00000028199	169.692	1.00125	0.21034	4.76015	1.93e-06	6.3e-05	Cryz	None
3773	ENSMUSG00000007379	155.366	1.72518	0.362544	4.75855	1.95e-06	6.33e-05	Dennd2c	None
11103	ENSMUSG00000040263	2399.28	-1.17148	0.246257	-4.75714	1.96e-06	6.36e-05	Klhdc4	None
10076	ENSMUSG00000060586	357.226	-1.74155	0.36619	-4.75586	1.98e-06	6.38e-05	H2-Eb1	3'UTR
2815	ENSMUSG00000071637	95.4164	-2.60917	0.548626	-4.75583	1.98e-06	6.38e-05	Cebpd	None
571	ENSMUSG00000115007	40.588	-3.25084	0.684004	-4.75267	2.01e-06	6.47e-05	5830448L01Rik	None
18819	ENSMUSG00000057409	1172.8	1.1824	0.248958	4.7494	2.04e-06	6.57e-05	Zfp53	Introns
17829	ENSMUSG00000023995	16.9856	-4.83371	1.01874	-4.74481	2.09e-06	6.71e-05	Tspo2	None
11972	ENSMUSG00000020743	623.99	-1.00182	0.211187	-4.74375	2.1e-06	6.73e-05	Mif4gd	None
6576	ENSMUSG00000113585	508.817	0.801877	0.169069	4.74289	2.11e-06	6.75e-05	Gm19605	Introns
11791	ENSMUSG00000027994	24.6478	-4.85841	1.02557	-4.73729	2.17e-06	6.91e-05	Mcub	None
15964	ENSMUSG00000025792	829.562	-0.783725	0.165429	-4.73755	2.16e-06	6.91e-05	Slc25a10	None
11361	ENSMUSG00000057604	105.017	-2.39643	0.506051	-4.73555	2.18e-06	6.96e-05	Lmcd1	None
5410	ENSMUSG00000107894	98.8973	3.76924	0.797126	4.72853	2.26e-06	7.2e-05	Gm10388	None
14282	ENSMUSG00000027978	53.7246	3.03302	0.641937	4.72479	2.3e-06	7.32e-05	Prss12	None
2398	ENSMUSG00000024726	1447.88	-0.899819	0.190763	-4.71694	2.39e-06	7.57e-05	Carnmt1	None
17008	ENSMUSG00000041852	21246.2	-0.521033	0.110511	-4.71474	2.42e-06	7.64e-05	Tcf20	Introns
3321	ENSMUSG00000041781	14289.2	-0.826089	0.175671	-4.70248	2.57e-06	8.07e-05	Cpsf2	Introns & 3'UTR
2386	ENSMUSG00000028463	113.6	1.54329	0.328918	4.69201	2.71e-06	8.48e-05	Car9	None
18084	ENSMUSG00000031634	1165.1	-0.703423	0.149971	-4.69039	2.73e-06	8.54e-05	Ufsp2	None
16683	ENSMUSG00000004040	4601.65	-0.550438	0.117511	-4.68413	2.81e-06	8.78e-05	Stat3	None
210	ENSMUSG00000097354	485.107	1.91389	0.40859	4.68412	2.81e-06	8.78e-05	2310001H17Rik	None
13335	ENSMUSG00000035365	1974.71	-0.558601	0.119312	-4.68183	2.84e-06	8.86e-05	Parpbp	3'UTR
11201	ENSMUSG00000039089	2452.41	-0.847392	0.181107	-4.67896	2.88e-06	8.97e-05	L3mbtl3	None
91	ENSMUSG00000111489	11.7648	5.19391	1.1105	4.67711	2.91e-06	9.04e-05	1700019J19Rik	None
17065	ENSMUSG00000025925	3426.98	0.412095	0.0881783	4.67343	2.96e-06	9.19e-05	Terf1	Introns
4144	ENSMUSG00000027490	1574.52	-0.816565	0.174817	-4.67096	3e-06	9.28e-05	E2f1	None
17675	ENSMUSG00000073400	48.5424	-2.72064	0.583618	-4.66168	3.14e-06	9.7e-05	Trim10	None
937	ENSMUSG00000001348	650.973	-0.85828	0.184239	-4.6585	3.19e-06	9.83e-05	Acp5	None
12730	ENSMUSG00000042567	15.985	4.4482	0.955052	4.65755	3.2e-06	9.86e-05	Nek10	None
8746	ENSMUSG00000113159	43.0367	5.81204	1.25001	4.6496	3.33e-06	0.00010233	Gm48771	None
9848	ENSMUSG00000039210	2087.43	-0.71492	0.153819	-4.64781	3.35e-06	0.000103059	Gpatch2	3'UTR
1610	ENSMUSG00000018909	1381.83	-0.826997	0.178059	-4.64452	3.41e-06	0.000104551	Arrb1	None
291	ENSMUSG00000099966	618.592	0.807677	0.174054	4.64038	3.48e-06	0.000106504	2810402E24Rik	None
1200	ENSMUSG00000024747	24.165	-5.85321	1.2624	-4.63658	3.54e-06	0.000108308	Aldh1a7	None
675	ENSMUSG00000036411	911.587	-0.938047	0.202355	-4.63566	3.56e-06	0.000108623	9530077C05Rik	None
17212	ENSMUSG00000032041	615.147	-1.1285	0.2435	-4.6345	3.58e-06	0.000109062	Tirap	None
16804	ENSMUSG00000006342	39.145	3.42421	0.73903	4.63339	3.6e-06	0.000109481	Susd2	None
9979	ENSMUSG00000022812	7076.04	-0.550271	0.118803	-4.6318	3.62e-06	0.000110149	Gsk3b	Introns & 3'UTR
18577	ENSMUSG00000040433	1413.51	-0.555707	0.119994	-4.63114	3.64e-06	0.000110333	Zbtb38	None
12719	ENSMUSG00000022656	222.038	1.28914	0.27846	4.62953	3.67e-06	0.000111024	Nectin3	None
3857	ENSMUSG00000023026	6063.23	-0.574171	0.124237	-4.62158	3.81e-06	0.000115186	Dip2b	Introns & 3'UTR
3478	ENSMUSG00000029686	6623.89	-0.748079	0.161879	-4.62122	3.81e-06	0.000115204	Cul1	Introns & 3'UTR
11307	ENSMUSG00000020140	2885.78	-1.26139	0.273054	-4.61957	3.85e-06	0.000115946	Lgr5	None
8986	ENSMUSG00000118100	139.568	1.91139	0.414368	4.61277	3.97e-06	0.000119621	Gm50340	None
14963	ENSMUSG00000019763	1604.43	0.996422	0.216173	4.60937	4.04e-06	0.00012141	Rmnd1	None
11324	ENSMUSG00000025239	5653.15	-0.442674	0.0960751	-4.60759	4.07e-06	0.000122236	Limd1	Introns
10474	ENSMUSG00000063172	182.009	1.13294	0.245901	4.60732	4.08e-06	0.000122236	Hspb11	None
10325	ENSMUSG00000025877	238.162	-2.4868	0.539946	-4.60565	4.11e-06	0.000123031	Hk3	None
16562	ENSMUSG00000005803	122.977	-3.11784	0.677117	-4.60457	4.13e-06	0.000123483	Sqor	None
15588	ENSMUSG00000020592	1429.71	-1.0485	0.227837	-4.60196	4.19e-06	0.000124851	Sdc1	None
10256	ENSMUSG00000025001	17160.4	-0.695594	0.151218	-4.59996	4.23e-06	0.000125867	Hells	Introns & 3'UTR
8387	ENSMUSG00000110159	108.664	3.31907	0.722441	4.59425	4.34e-06	0.000129165	Gm45501	None
9858	ENSMUSG00000031119	16.8554	-5.36296	1.16743	-4.5938	4.35e-06	0.000129245	Gpc4	None
4839	ENSMUSG00000015947	17.3755	-6.66606	1.45206	-4.59077	4.42e-06	0.000130938	Fcgr1	None
11998	ENSMUSG00000084592	32.1404	6.21391	1.35484	4.58644	4.51e-06	0.000133478	Mir1898	None
57	ENSMUSG00000047150	13.9601	5.3529	1.16855	4.5808	4.63e-06	0.000136926	1700001C19Rik	None
1890	ENSMUSG00000017929	1088.79	-0.784938	0.171379	-4.58012	4.65e-06	0.000137165	B4galt5	None
17804	ENSMUSG00000049580	12.6597	6.5838	1.43769	4.57944	4.66e-06	0.000137194	Tsku	None
16551	ENSMUSG00000057738	20151.1	-0.582836	0.127294	-4.57864	4.68e-06	0.000137512	Sptan1	None
16187	ENSMUSG00000024515	2985.13	-0.54251	0.118676	-4.57135	4.85e-06	0.000142172	Smad4	Introns & 3'UTR
10070	ENSMUSG00000036594	746.192	-1.32617	0.290168	-4.57036	4.87e-06	0.00014263	H2-Aa	None
8058	ENSMUSG00000107096	137.526	2.10092	0.459925	4.56796	4.93e-06	0.000144062	Gm43597	None
11762	ENSMUSG00000013974	76.9245	-4.29956	0.942265	-4.56301	5.04e-06	0.000147279	Mcemp1	None
11432	ENSMUSG00000090291	31.5425	-3.5238	0.772644	-4.5607	5.1e-06	0.000148538	Lrrc10b	None
13080	ENSMUSG00000048439	504.601	-0.926409	0.203133	-4.5606	5.1e-06	0.000148538	Nupl2	None
16744	ENSMUSG00000053963	109.405	2.41029	0.528593	4.55981	5.12e-06	0.000148874	Stum	None
1934	ENSMUSG00000003873	547.125	0.897045	0.196861	4.55674	5.2e-06	0.000150844	Bax	3'UTR
3990	ENSMUSG00000031093	13311.6	-0.505009	0.110955	-4.55149	5.33e-06	0.000154425	Dock11	Introns
2814	ENSMUSG00000056501	169.587	-1.88079	0.413392	-4.54965	5.37e-06	0.000155093	Cebpb	3'UTR
16003	ENSMUSG00000045973	6691.55	-0.555701	0.122128	-4.55017	5.36e-06	0.000155093	Slc25a51	3'UTR
4383	ENSMUSG00000034164	915.763	-1.48729	0.326901	-4.54967	5.37e-06	0.000155093	Emid1	None
2656	ENSMUSG00000063193	55.1699	-3.31045	0.728057	-4.54697	5.44e-06	0.000156855	Cd300lb	None
16178	ENSMUSG00000017002	117.381	-3.70508	0.815154	-4.54526	5.49e-06	0.000157899	Slpi	None
16001	ENSMUSG00000048856	127.905	1.52598	0.335772	4.54468	5.5e-06	0.000158098	Slc25a47	None
3087	ENSMUSG00000029915	100.865	-2.58174	0.568284	-4.54304	5.54e-06	0.000159102	Clec5a	None
12806	ENSMUSG00000043243	3929.3	-1.01359	0.223245	-4.54025	5.62e-06	0.000160986	Niban3	Introns & 3'UTR
1436	ENSMUSG00000009585	20648.7	0.724746	0.159659	4.53933	5.64e-06	0.000161452	Apobec3	Introns & 3'UTR
9808	ENSMUSG00000035311	6822.95	-0.827445	0.182369	-4.53721	5.7e-06	0.000162468	Gnptab	3'UTR
12382	ENSMUSG00000046671	1357.67	-0.642125	0.141528	-4.53709	5.7e-06	0.000162468	Mtfr1l	None
11598	ENSMUSG00000116632	211.269	1.5923	0.35091	4.53763	5.69e-06	0.000162468	Magef1	None
19109	ENSMUSG00000032264	3921.08	0.560278	0.123542	4.53511	5.76e-06	0.000163759	Zw10	None
2437	ENSMUSG00000022637	3256.81	-0.668692	0.147577	-4.53113	5.87e-06	0.000166629	Cblb	Introns & 3'UTR
11081	ENSMUSG00000074749	1130.83	-0.611754	0.135026	-4.53065	5.88e-06	0.000166766	Kiz	Other
1091	ENSMUSG00000015452	135.507	2.33874	0.516302	4.52979	5.9e-06	0.000167206	Ager	None
5152	ENSMUSG00000031162	69.7781	-3.71097	0.820468	-4.52299	6.1e-06	0.000172419	Gata1	None
4938	ENSMUSG00000061981	1424.57	-0.660831	0.146312	-4.5166	6.28e-06	0.000177447	Flot2	None
3315	ENSMUSG00000028228	3023.16	-0.948398	0.209998	-4.51623	6.29e-06	0.000177502	Cpne3	3'UTR
13574	ENSMUSG00000027805	335.77	-1.15279	0.255379	-4.51401	6.36e-06	0.000179113	Pfn2	None
14969	ENSMUSG00000021880	267.366	-1.97033	0.436575	-4.51315	6.39e-06	0.000179581	Rnase6	None
4650	ENSMUSG00000058503	4800.89	0.713067	0.158013	4.5127	6.4e-06	0.000179704	Fam133b	Introns & 3'UTR
1945	ENSMUSG00000031755	265.515	0.860968	0.190906	4.50991	6.49e-06	0.000181823	Bbs2	None
2827	ENSMUSG00000068740	575.663	-0.92285	0.204668	-4.50901	6.51e-06	0.000182335	Celsr2	None
3156	ENSMUSG00000004665	1674.53	-0.932225	0.206853	-4.50669	6.58e-06	0.000184076	Cnn2	None
3793	ENSMUSG00000022472	4874.85	-0.50029	0.11108	-4.50385	6.67e-06	0.000186289	Desi1	None
17944	ENSMUSG00000022498	3850.57	-1.29351	0.287299	-4.50232	6.72e-06	0.000187367	Txndc11	Introns & 3'UTR
15424	ENSMUSG00000035629	1963.15	-0.891736	0.198124	-4.5009	6.77e-06	0.000188362	Rubcn	None
13146	ENSMUSG00000085438	14230	-0.535909	0.119089	-4.50006	6.79e-06	0.00018884	Oip5os1	Other
865	ENSMUSG00000047368	1466.85	-0.562697	0.125071	-4.49904	6.83e-06	0.000189477	Abhd17b	3'UTR
16032	ENSMUSG00000005802	3219.36	-1.19104	0.264836	-4.49728	6.88e-06	0.000190776	Slc30a4	None
18759	ENSMUSG00000037855	124.146	2.20448	0.490605	4.4934	7.01e-06	0.00019402	Zfp365	None
4509	ENSMUSG00000030219	90.5845	2.32086	0.516606	4.49251	7.04e-06	0.000194551	Erp27	None
18713	ENSMUSG00000030145	203.147	1.33107	0.296364	4.49135	7.08e-06	0.000195341	Zfp248	None
3558	ENSMUSG00000026832	5581.78	-0.70206	0.156386	-4.48927	7.15e-06	0.000196685	Cytip	Introns & 3'UTR
13759	ENSMUSG00000034403	905.938	-1.17309	0.261326	-4.48899	7.16e-06	0.000196685	Pja1	None
16094	ENSMUSG00000027075	1133.92	0.62848	0.139992	4.48941	7.14e-06	0.000196685	Slc43a1	None
17962	ENSMUSG00000030579	199.743	-2.52023	0.561966	-4.48467	7.3e-06	0.000200434	Tyrobp	None
7740	ENSMUSG00000117231	15.0041	6.07506	1.3552	4.48276	7.37e-06	0.000201947	Gm41609	None
4204	ENSMUSG00000036499	5190.3	-0.707843	0.157965	-4.48101	7.43e-06	0.000203329	Eea1	Introns
16115	ENSMUSG00000030769	24.2879	3.28208	0.732495	4.48068	7.44e-06	0.000203354	Slc5a11	None
18256	ENSMUSG00000023951	3552.12	1.18004	0.263613	4.47642	7.59e-06	0.000207168	Vegfa	3'UTR
13743	ENSMUSG00000017453	153.326	-1.42316	0.318119	-4.47366	7.69e-06	0.000209569	Pipox	None
3519	ENSMUSG00000015340	1791.44	-3.07068	0.686453	-4.47325	7.7e-06	0.000209676	Cybb	3'UTR
4464	ENSMUSG00000028552	5242.14	-0.679377	0.151979	-4.4702	7.81e-06	0.000212391	Eps15	Introns & 3'UTR
12545	ENSMUSG00000029413	309.67	-1.21903	0.272808	-4.46845	7.88e-06	0.000213848	Naaa	3'UTR
12422	ENSMUSG00000045636	275.485	-2.97353	0.666232	-4.46321	8.07e-06	0.000218239	Mtus1	None
12844	ENSMUSG00000039193	213.267	-1.41153	0.316259	-4.46321	8.07e-06	0.000218239	Nlrc4	None
13970	ENSMUSG00000005198	35925.7	-0.600059	0.134662	-4.45604	8.35e-06	0.000225343	Polr2a	3'UTR
12449	ENSMUSG00000068566	521.072	-0.80391	0.180699	-4.44888	8.63e-06	0.000232669	Myadm	None
4186	ENSMUSG00000028108	193.123	1.92722	0.433841	4.44224	8.9e-06	0.000239642	Ecm1	None
18831	ENSMUSG00000051550	374.539	1.31205	0.295659	4.43771	9.09e-06	0.000244399	Zfp579	None
15756	ENSMUSG00000006527	2572.17	-0.853008	0.192249	-4.43698	9.12e-06	0.00024489	Sfmbt1	None
19080	ENSMUSG00000058446	3054.31	-0.790461	0.178222	-4.43525	9.2e-06	0.000246525	Znrf2	Introns & 3'UTR
12102	ENSMUSG00000032498	2489.85	0.614093	0.138499	4.43392	9.25e-06	0.000247721	Mlh1	Introns
4082	ENSMUSG00000069255	668.935	-0.706739	0.159696	-4.42553	9.62e-06	0.000256846	Dusp22	None
13891	ENSMUSG00000036606	5845.06	-0.799921	0.180882	-4.42235	9.76e-06	0.000260166	Plxnb2	None
5540	ENSMUSG00000085872	18.9826	-4.77721	1.08079	-4.42012	9.86e-06	0.000262283	Gm11505	None
2307	ENSMUSG00000010066	74.9469	2.06353	0.467002	4.41869	9.93e-06	0.000263671	Cacna2d2	None
10087	ENSMUSG00000060550	2999.33	1.48057	0.335122	4.418	9.96e-06	0.000264156	H2-Q7	3'UTR
1361	ENSMUSG00000029338	910.232	-0.95032	0.215177	-4.41646	1e-05	0.000265674	Antxr2	None
1270	ENSMUSG00000068250	698.335	1.99932	0.452874	4.41473	1.01e-05	0.000267453	Amn1	3'UTR
11230	ENSMUSG00000028581	16665.8	-0.68842	0.156126	-4.40938	1.04e-05	0.000273772	Laptm5	None
13723	ENSMUSG00000066684	14.4077	-7.12258	1.61628	-4.40678	1.05e-05	0.000276332	Pilrb1	None
13654	ENSMUSG00000031732	1098.46	-1.12339	0.254988	-4.40564	1.05e-05	0.000277418	Phlpp2	None
4188	ENSMUSG00000050812	12094.8	-0.80256	0.182263	-4.40331	1.07e-05	0.000280039	Ecpas	Introns & 3'UTR
6403	ENSMUSG00000091661	38.1442	5.49715	1.24886	4.40175	1.07e-05	0.000281688	Gm17021	None
18465	ENSMUSG00000015342	917.669	-1.40566	0.319429	-4.40053	1.08e-05	0.000282892	Xk	None
11865	ENSMUSG00000009376	79.9365	-3.34906	0.761317	-4.39903	1.09e-05	0.000284473	Met	None
3673	ENSMUSG00000019891	93.3961	-1.23613	0.281122	-4.39712	1.1e-05	0.000286603	Dcbld1	None
1452	ENSMUSG00000040760	4454.24	-0.509915	0.116002	-4.39575	1.1e-05	0.000287646	Appl1	Introns
14532	ENSMUSG00000093565	81.105	1.93815	0.4409	4.3959	1.1e-05	0.000287646	Rab26os	None
2259	ENSMUSG00000006423	3237.79	-0.397057	0.0904244	-4.39104	1.13e-05	0.000293177	C330007P06Rik	Introns
5193	ENSMUSG00000058624	364.13	-3.0332	0.690764	-4.39109	1.13e-05	0.000293177	Gda	None
17449	ENSMUSG00000048174	235.712	-0.916931	0.208936	-4.38858	1.14e-05	0.000296116	Tmem81	None
14633	ENSMUSG00000034353	2595.46	-0.907456	0.206888	-4.38622	1.15e-05	0.000298949	Ramp1	None
12355	ENSMUSG00000021815	260.466	2.57314	0.586793	4.38509	1.16e-05	0.000300107	Mss51	None
4565	ENSMUSG00000029763	5158.66	0.440091	0.100371	4.38464	1.16e-05	0.000300322	Exoc4	Introns
3403	ENSMUSG00000042042	583.085	-0.969037	0.22113	-4.38221	1.17e-05	0.000303294	Csgalnact2	None
10890	ENSMUSG00000025736	812.154	0.59775	0.136545	4.37769	1.2e-05	0.000308836	Jmjd8	None
11426	ENSMUSG00000028613	1263.26	0.879538	0.200901	4.37797	1.2e-05	0.000308836	Lrp8	None
13361	ENSMUSG00000021496	342.43	-0.93141	0.212897	-4.37494	1.21e-05	0.000312085	Pcbd2	3'UTR
15960	ENSMUSG00000024354	317.32	2.5522	0.583381	4.37484	1.22e-05	0.000312085	Slc23a1	None
14594	ENSMUSG00000022248	1290.81	0.603841	0.138212	4.36894	1.25e-05	0.000320211	Rad1	3'UTR
11867	ENSMUSG00000041921	625.699	1.42152	0.325423	4.36823	1.25e-05	0.000320766	Metap1d	Introns
1281	ENSMUSG00000014355	12651.7	-0.875613	0.200461	-4.36799	1.25e-05	0.000320766	Anapc1	Introns & 3'UTR
11396	ENSMUSG00000026623	5115.45	-0.65444	0.14998	-4.36353	1.28e-05	0.000326526	Lpgat1	Other
13710	ENSMUSG00000027665	5942.88	-0.55569	0.127362	-4.36305	1.28e-05	0.00032681	Pik3ca	3'UTR
1261	ENSMUSG00000031751	2680.42	-0.683063	0.15664	-4.36071	1.3e-05	0.000329899	Amfr	None
4056	ENSMUSG00000020956	477.995	0.783793	0.179773	4.3599	1.3e-05	0.000330417	Dtd2	None
12490	ENSMUSG00000034427	395.397	1.25738	0.288404	4.3598	1.3e-05	0.000330417	Myo15b	None
2663	ENSMUSG00000016494	65.8761	-2.79074	0.64039	-4.35788	1.31e-05	0.000332902	Cd34	None
18556	ENSMUSG00000033454	5956.63	-0.480755	0.110435	-4.35328	1.34e-05	0.000339516	Zbtb1	3'UTR
11249	ENSMUSG00000096740	332.293	0.833093	0.191413	4.35234	1.35e-05	0.000340545	Lbhd1	None
10491	ENSMUSG00000029096	37.6821	3.51345	0.807928	4.34872	1.37e-05	0.000345766	Htra3	None
17672	ENSMUSG00000032501	934.857	-1.40179	0.322409	-4.34787	1.37e-05	0.000346662	Trib1	None
13740	ENSMUSG00000024867	409.348	-1.30596	0.300529	-4.34554	1.39e-05	0.000349907	Pip5k1b	None
11562	ENSMUSG00000069516	4859.97	-1.81499	0.417805	-4.34411	1.4e-05	0.00035115	Lyz2	3'UTR
12471	ENSMUSG00000092009	15.8082	6.88747	1.58554	4.34392	1.4e-05	0.00035115	Myh15	None
18179	ENSMUSG00000025437	2072.98	-0.902239	0.208055	-4.33655	1.45e-05	0.000362191	Usp33	None
3034	ENSMUSG00000039910	1742.47	-0.846666	0.195263	-4.33602	1.45e-05	0.000362602	Cited2	3'UTR
12785	ENSMUSG00000028423	3461.91	-1.17558	0.271182	-4.33504	1.46e-05	0.000363757	Nfx1	Introns
1499	ENSMUSG00000049807	819.312	-0.969903	0.223774	-4.3343	1.46e-05	0.000364214	Arhgap23	None
1428	ENSMUSG00000030051	809.297	-0.76429	0.176422	-4.33217	1.48e-05	0.000365788	Aplf	3'UTR
1797	ENSMUSG00000021189	2794.7	-0.448555	0.103548	-4.33186	1.48e-05	0.000365788	Atxn3	3'UTR
14017	ENSMUSG00000032053	22784.9	-0.632468	0.146	-4.33198	1.48e-05	0.000365788	Pou2af1	Introns & 3'UTR
15935	ENSMUSG00000025161	77.4282	-3.43001	0.791613	-4.33293	1.47e-05	0.000365788	Slc16a3	None
10654	ENSMUSG00000044244	141.549	1.97584	0.456034	4.33266	1.47e-05	0.000365788	Il20rb	None
15650	ENSMUSG00000035757	521.036	-0.840207	0.19403	-4.33029	1.49e-05	0.000367943	Selenoo	None
10909	ENSMUSG00000032194	341.833	-0.899006	0.207684	-4.32872	1.5e-05	0.000370111	Kank2	None
5756	ENSMUSG00000084854	15.7515	-5.77258	1.33387	-4.32771	1.51e-05	0.000371337	Gm12678	None
1597	ENSMUSG00000061759	1819.69	-0.523234	0.120928	-4.32681	1.51e-05	0.000372394	Armt1	None
12814	ENSMUSG00000037966	1575.79	-0.831355	0.192157	-4.32643	1.52e-05	0.000372561	Ninj1	None
17466	ENSMUSG00000058587	6318.92	-0.506213	0.117035	-4.32531	1.52e-05	0.000373995	Tmod3	3'UTR
63	ENSMUSG00000018543	17.4605	4.87699	1.12765	4.32491	1.53e-05	0.000374194	1700001P01Rik	None
4941	ENSMUSG00000042817	1216.92	1.49905	0.346703	4.32374	1.53e-05	0.000375727	Flt3	None
15907	ENSMUSG00000036087	5742.77	-0.405472	0.0937962	-4.3229	1.54e-05	0.000376684	Slain2	None
8096	ENSMUSG00000105412	54.4616	3.92594	0.908438	4.32163	1.55e-05	0.000378377	Gm43768	None
18066	ENSMUSG00000029223	2080.86	0.879296	0.203537	4.32009	1.56e-05	0.000380568	Uchl1	None
1392	ENSMUSG00000021686	6873.08	-0.468844	0.108571	-4.31833	1.57e-05	0.000383133	Ap3b1	Introns
16611	ENSMUSG00000029538	3753.59	-0.515499	0.119449	-4.31564	1.59e-05	0.00038734	Srsf9	3'UTR
8143	ENSMUSG00000107726	38.2158	3.03414	0.703158	4.31501	1.6e-05	0.000387958	Gm44037	None
11532	ENSMUSG00000034634	1722.3	0.991206	0.229773	4.31385	1.6e-05	0.000389517	Ly6d	3'UTR
11675	ENSMUSG00000067878	104.506	1.98706	0.460744	4.31272	1.61e-05	0.000391029	Map7d3	None
12095	ENSMUSG00000029922	2778.23	-0.669343	0.155289	-4.3103	1.63e-05	0.000394856	Mkrn1	None
1875	ENSMUSG00000059479	964.372	-0.694222	0.161112	-4.30893	1.64e-05	0.000396328	B3gnt8	3'UTR
497	ENSMUSG00000087475	55.9675	3.12714	0.725717	4.30903	1.64e-05	0.000396328	4933406I18Rik	None
5122	ENSMUSG00000037280	441.908	1.44449	0.335396	4.30682	1.66e-05	0.000399474	Galnt6	None
1975	ENSMUSG00000091996	23.5747	3.35038	0.777959	4.30663	1.66e-05	0.000399474	BC049352	None
17722	ENSMUSG00000025034	4862.19	-0.636694	0.148117	-4.29858	1.72e-05	0.000413754	Trim8	None
11737	ENSMUSG00000030322	2924.18	-0.73904	0.171985	-4.29712	1.73e-05	0.000415972	Mbd4	Introns
3487	ENSMUSG00000025193	457.461	-1.05701	0.246042	-4.29607	1.74e-05	0.000417436	Cutc	None
3031	ENSMUSG00000032578	343.729	1.60555	0.373956	4.29342	1.76e-05	0.000421944	Cish	3'UTR
13192	ENSMUSG00000039050	1764.41	-0.502716	0.1171	-4.29304	1.76e-05	0.000422136	Osbpl2	None
5641	ENSMUSG00000082576	103.7	2.96737	0.691452	4.2915	1.77e-05	0.00042456	Gm12058	None
12329	ENSMUSG00000079419	166.802	-2.97717	0.694146	-4.28897	1.8e-05	0.000428901	Ms4a6c	None
5189	ENSMUSG00000021360	55.3882	-3.00303	0.700497	-4.28701	1.81e-05	0.000432182	Gcnt2	None
16635	ENSMUSG00000036825	2092.43	-0.881237	0.205632	-4.2855	1.82e-05	0.000434582	Ssx2ip	None
8488	ENSMUSG00000118012	288.391	-0.767582	0.179242	-4.28237	1.85e-05	0.000440215	Gm46620	None
14642	ENSMUSG00000038546	3736.74	-0.836511	0.195399	-4.28104	1.86e-05	0.000442315	Ranbp9	Introns & 3'UTR
4947	ENSMUSG00000023911	25.5154	3.64435	0.851565	4.27959	1.87e-05	0.000444663	Flywch2	None
9780	ENSMUSG00000086537	119.65	2.68426	0.627389	4.27846	1.88e-05	0.000446398	Gnasas1	None
3709	ENSMUSG00000025408	856.895	1.25743	0.293997	4.27703	1.89e-05	0.000448726	Ddit3	None
14209	ENSMUSG00000041187	8469.56	0.658372	0.154098	4.27242	1.93e-05	0.000457547	Prkd2	3'UTR
10669	ENSMUSG00000003882	12201.2	-0.569078	0.133232	-4.27134	1.94e-05	0.000458798	Il7r	Introns
15631	ENSMUSG00000025816	747.965	1.5123	0.354062	4.27127	1.94e-05	0.000458798	Sec61a2	None
13097	ENSMUSG00000044229	50.8429	-2.23952	0.524468	-4.27008	1.95e-05	0.000460139	Nxpe4	None
3220	ENSMUSG00000027570	55.8949	2.9732	0.696276	4.27014	1.95e-05	0.000460139	Col9a3	None
839	ENSMUSG00000032842	262.811	1.61546	0.378377	4.26944	1.96e-05	0.000460911	Abcc10	None
15979	ENSMUSG00000040322	417.158	-0.888114	0.208071	-4.26831	1.97e-05	0.000462694	Slc25a24	None
10415	ENSMUSG00000031722	302.96	-2.80532	0.657358	-4.26756	1.98e-05	0.0004637	Hp	None
15555	ENSMUSG00000057135	35.5743	-3.03515	0.71138	-4.26656	1.99e-05	0.000464735	Scimp	None
9893	ENSMUSG00000050075	1375.12	-0.58834	0.137897	-4.26653	1.99e-05	0.000464735	Gpr171	None
12826	ENSMUSG00000022751	476.316	0.940543	0.220597	4.26363	2.01e-05	0.000470252	Nit2	None
2941	ENSMUSG00000063787	1250.72	0.790516	0.185435	4.26303	2.02e-05	0.000470726	Chchd1	3'UTR
16545	ENSMUSG00000021930	370.379	1.12839	0.264703	4.26287	2.02e-05	0.000470726	Spryd7	None
1302	ENSMUSG00000022265	142.501	-1.14191	0.267905	-4.26237	2.02e-05	0.000471217	Ank	None
1371	ENSMUSG00000021322	45.0743	-4.06207	0.954061	-4.25766	2.07e-05	0.000480112	Aoah	None
12438	ENSMUSG00000006517	256.08	1.17115	0.27519	4.25581	2.08e-05	0.000483533	Mvd	None
2097	ENSMUSG00000021796	12.1525	-6.8754	1.61888	-4.24701	2.17e-05	0.000502315	Bmpr1a	None
2670	ENSMUSG00000002033	32.3258	-3.87284	0.91247	-4.24435	2.19e-05	0.0005077	Cd3g	None
8433	ENSMUSG00000107838	75.0594	2.1186	0.499897	4.23808	2.25e-05	0.000521469	Gm45769	None
10231	ENSMUSG00000027360	128.597	-2.24149	0.529018	-4.23707	2.26e-05	0.000522584	Hdc	None
4434	ENSMUSG00000024044	40.6031	3.7432	0.88341	4.23722	2.26e-05	0.000522584	Epb41l3	None
14964	ENSMUSG00000002222	6566.15	-0.760219	0.179598	-4.23289	2.31e-05	0.000531774	Rmnd5a	3'UTR
7682	ENSMUSG00000094410	4642.89	1.41068	0.333409	4.2311	2.33e-05	0.000534769	Gm38394	Introns & 3'UTR
16367	ENSMUSG00000021431	3151.13	0.838081	0.198067	4.23129	2.32e-05	0.000534769	Snrnp48	Other
11132	ENSMUSG00000043008	15273.2	-0.783632	0.185232	-4.23054	2.33e-05	0.000535251	Klhl6	Introns
4398	ENSMUSG00000037419	6203.55	-0.795204	0.187975	-4.23037	2.33e-05	0.000535251	Endod1	None
255	ENSMUSG00000104936	69.756	4.22802	1.00024	4.22699	2.37e-05	0.000542188	2610011E03Rik	None
323	ENSMUSG00000081187	39.3039	6.64357	1.57172	4.22694	2.37e-05	0.000542188	3110067C02Rik	None
12547	ENSMUSG00000054999	97.302	2.61824	0.619476	4.22654	2.37e-05	0.000542507	Naaladl1	None
12964	ENSMUSG00000032311	53.2392	1.71776	0.406488	4.22587	2.38e-05	0.000543511	Nrg4	None
4243	ENSMUSG00000015002	6074.66	-0.625841	0.148265	-4.2211	2.43e-05	0.000554497	Efr3a	3'UTR
14262	ENSMUSG00000023048	1384.08	-0.653851	0.155023	-4.21777	2.47e-05	0.000562059	Prr13	None
16426	ENSMUSG00000038485	1888.19	-0.627916	0.148892	-4.21725	2.47e-05	0.000562059	Socs7	None
17893	ENSMUSG00000074673	90.8306	1.53631	0.364275	4.21744	2.47e-05	0.000562059	Ttll9	None
11549	ENSMUSG00000028670	1802.82	-0.595968	0.141382	-4.2153	2.49e-05	0.000565635	Lypla2	None
1042	ENSMUSG00000028184	1824.66	0.866734	0.20561	4.21542	2.49e-05	0.000565635	Adgrl2	None
2399	ENSMUSG00000075289	1654.22	1.84722	0.438487	4.21272	2.52e-05	0.000571477	Carns1	None
10874	ENSMUSG00000024789	2960.32	-0.654454	0.155438	-4.21039	2.55e-05	0.000576075	Jak2	3'UTR
10273	ENSMUSG00000067071	3450.15	-0.622167	0.14777	-4.21039	2.55e-05	0.000576075	Hes6	None
7373	ENSMUSG00000103651	540.715	2.42997	0.577381	4.20861	2.57e-05	0.000579953	Gm37206	None
16245	ENSMUSG00000075408	152.519	-1.24187	0.295243	-4.20626	2.6e-05	0.000585347	Smim41	None
15598	ENSMUSG00000021577	12342	-0.880603	0.209405	-4.20526	2.61e-05	0.000587257	Sdha	3'UTR
14410	ENSMUSG00000027540	3467.88	-0.572099	0.136064	-4.20464	2.61e-05	0.000588189	Ptpn1	3'UTR
4413	ENSMUSG00000019989	40.8346	-2.37252	0.564427	-4.20342	2.63e-05	0.000590692	Enpp3	None
3875	ENSMUSG00000097589	2816.37	1.73477	0.412917	4.20126	2.65e-05	0.000594979	Dleu2	Introns
11420	ENSMUSG00000022175	6833.48	-0.53556	0.12747	-4.20145	2.65e-05	0.000594979	Lrp10	None
8994	ENSMUSG00000117840	11.5461	7.16711	1.70675	4.19928	2.68e-05	0.000599517	Gm50399	None
14670	ENSMUSG00000032413	2029.03	-0.854299	0.203654	-4.19485	2.73e-05	0.000609278	Rasa2	Introns
921	ENSMUSG00000028405	872.611	-0.842945	0.200938	-4.19505	2.73e-05	0.000609278	Aco1	None
6600	ENSMUSG00000103983	146.132	2.49126	0.593869	4.19497	2.73e-05	0.000609278	Gm20045	None
14066	ENSMUSG00000020253	1046.69	-0.561488	0.133863	-4.19448	2.73e-05	0.000609575	Ppm1m	None
3781	ENSMUSG00000040818	3715.14	-0.56838	0.135538	-4.1935	2.75e-05	0.000610326	Dennd6a	Introns & 3'UTR
4682	ENSMUSG00000042595	1581.95	0.516003	0.123037	4.19388	2.74e-05	0.000610326	Fam199x	None
3711	ENSMUSG00000046818	18.1142	3.05215	0.727842	4.19343	2.75e-05	0.000610326	Ddit4l	None
5042	ENSMUSG00000025040	1916.31	-0.897986	0.214311	-4.1901	2.79e-05	0.000618638	Fundc1	3'UTR
8469	ENSMUSG00000110830	70.9809	2.453	0.585495	4.18962	2.79e-05	0.000619266	Gm46218	None
438	ENSMUSG00000090394	4606.14	-0.610779	0.145836	-4.18811	2.81e-05	0.00062268	4930523C07Rik	Introns
999	ENSMUSG00000031555	1264.33	-0.703273	0.167964	-4.18705	2.83e-05	0.000624898	Adam9	3'UTR
14483	ENSMUSG00000060224	11.3515	7.14343	1.70722	4.18424	2.86e-05	0.000631954	Pyroxd2	None
2518	ENSMUSG00000039963	202.621	1.0191	0.243781	4.18038	2.91e-05	0.000642061	Ccdc40	None
18584	ENSMUSG00000047412	5281.91	-0.449047	0.107426	-4.18008	2.91e-05	0.00064219	Zbtb44	3'UTR
2996	ENSMUSG00000027221	22.722	-4.668	1.11699	-4.17908	2.93e-05	0.000643557	Chst1	None
18775	ENSMUSG00000075040	878.576	0.598147	0.143122	4.17927	2.92e-05	0.000643557	Zfp408	None
11298	ENSMUSG00000050335	202.837	-2.67594	0.640867	-4.1755	2.97e-05	0.000653029	Lgals3	None
18326	ENSMUSG00000020101	550.792	-2.1865	0.523807	-4.17425	2.99e-05	0.00065484	Vsir	None
18403	ENSMUSG00000040560	1439.49	-0.95532	0.228868	-4.1741	2.99e-05	0.00065484	Wdr7	None
16442	ENSMUSG00000070643	168.946	1.1092	0.26571	4.17447	2.99e-05	0.00065484	Sox13	None
13678	ENSMUSG00000045658	46.8765	-2.90938	0.69741	-4.17169	3.02e-05	0.000661066	Pid1	Introns
14468	ENSMUSG00000033885	2943.56	-0.46555	0.111731	-4.16669	3.09e-05	0.000674987	Pxk	Introns & 3'UTR
601	ENSMUSG00000111856	9.34336	6.85976	1.64724	4.16439	3.12e-05	0.000681064	6530413G14Rik	None
2157	ENSMUSG00000008129	50.725	-1.49187	0.358284	-4.16394	3.13e-05	0.000681644	Brme1	None
17509	ENSMUSG00000029075	100.621	2.49243	0.598946	4.16136	3.16e-05	0.00068864	Tnfrsf4	None
7598	ENSMUSG00000103569	295.615	2.62346	0.630693	4.15965	3.19e-05	0.000693042	Gm38067	None
5299	ENSMUSG00000062310	202.198	1.53198	0.368493	4.15743	3.22e-05	0.000699043	Glrp1	None
14509	ENSMUSG00000077450	5671.55	-0.781037	0.187903	-4.15659	3.23e-05	0.000700829	Rab11b	None
18157	ENSMUSG00000029407	5387.23	-0.423897	0.101998	-4.15592	3.24e-05	0.000702106	Uso1	Introns & 3'UTR
5113	ENSMUSG00000000420	6808.69	-0.749168	0.180317	-4.15474	3.26e-05	0.000704965	Galnt1	3'UTR
13304	ENSMUSG00000021111	15382.1	-0.609583	0.146768	-4.15338	3.28e-05	0.000708376	Papola	Introns & 3'UTR
2898	ENSMUSG00000027035	494.283	-1.12306	0.270455	-4.15247	3.29e-05	0.000710417	Cers6	None
11346	ENSMUSG00000022500	2563.05	-0.510319	0.122953	-4.1505	3.32e-05	0.000715752	Litaf	None
4539	ENSMUSG00000070644	7.68865	-6.21954	1.49919	-4.1486	3.35e-05	0.000720611	Etnk2	None
2694	ENSMUSG00000015396	34.8009	-4.77567	1.15209	-4.14523	3.39e-05	0.000730015	Cd83	None
10049	ENSMUSG00000045868	247.442	-0.744269	0.179619	-4.1436	3.42e-05	0.000734433	Gvin1	None
2028	ENSMUSG00000032066	36.3671	-3.34178	0.806624	-4.14293	3.43e-05	0.000735775	Bco2	None
992	ENSMUSG00000072647	129.65	2.41125	0.582342	4.1406	3.46e-05	0.000742448	Adam1a	None
2712	ENSMUSG00000027330	13210.9	-0.476681	0.115157	-4.1394	3.48e-05	0.000744813	Cdc25b	None
1655	ENSMUSG00000029752	537.357	1.18262	0.285701	4.13937	3.48e-05	0.000744813	Asns	None
18841	ENSMUSG00000062794	726.689	0.826027	0.199622	4.13795	3.5e-05	0.000748612	Zfp599	None
11086	ENSMUSG00000054191	76.2675	-2.78065	0.672074	-4.13741	3.51e-05	0.000749556	Klf1	None
14363	ENSMUSG00000068744	1497.76	0.501197	0.121194	4.13551	3.54e-05	0.00075497	Psrc1	3'UTR
13557	ENSMUSG00000002763	1342.77	-0.663118	0.160406	-4.134	3.57e-05	0.000758314	Pex6	None
14212	ENSMUSG00000052920	15.159	-4.79221	1.15936	-4.13349	3.57e-05	0.000759168	Prkg1	None
657	ENSMUSG00000097073	36.1091	3.77487	0.913303	4.13321	3.58e-05	0.000759283	9430037G07Rik	None
16512	ENSMUSG00000021395	3676.74	-0.599754	0.145162	-4.13161	3.6e-05	0.000763759	Spin1	Introns & 3'UTR
830	ENSMUSG00000031974	612.508	-1.11205	0.269175	-4.13133	3.61e-05	0.000763842	Abcb10	None
8997	ENSMUSG00000117037	55.5105	2.07447	0.502282	4.1301	3.63e-05	0.000767118	Gm50433	None
16283	ENSMUSG00000021113	1152.04	0.630687	0.152771	4.12833	3.65e-05	0.000772221	Snapc1	None
3400	ENSMUSG00000071714	153.872	-1.683	0.40777	-4.12732	3.67e-05	0.000774777	Csf2rb2	None
3662	ENSMUSG00000028436	4245.75	-0.675629	0.163921	-4.12169	3.76e-05	0.000793106	Dcaf12	3'UTR
3262	ENSMUSG00000021235	487.638	-1.0772	0.26161	-4.11756	3.83e-05	0.000805696	Coq6	None
2598	ENSMUSG00000024286	2968.92	-0.648618	0.157598	-4.11564	3.86e-05	0.000809969	Ccny	3'UTR
13094	ENSMUSG00000109675	31.0247	-2.36547	0.574757	-4.1156	3.86e-05	0.000809969	Nxpe1-ps	None
18242	ENSMUSG00000033721	3247.11	-1.16474	0.282987	-4.11587	3.86e-05	0.000809969	Vav3	None
13849	ENSMUSG00000015745	3611.52	-0.615899	0.149682	-4.11471	3.88e-05	0.000812239	Plekho1	3'UTR
19098	ENSMUSG00000050619	1981.34	-0.548875	0.133438	-4.11333	3.9e-05	0.000816234	Zscan29	None
1351	ENSMUSG00000064210	6132.33	-0.958285	0.233006	-4.1127	3.91e-05	0.000817577	Ano6	Introns
10322	ENSMUSG00000037012	3025.3	-0.741141	0.180233	-4.11213	3.92e-05	0.000818731	Hk1	None
10816	ENSMUSG00000042284	106.81	-2.93466	0.713706	-4.11186	3.92e-05	0.000818828	Itga1	None
16719	ENSMUSG00000042694	760.523	0.874706	0.212756	4.11131	3.93e-05	0.000819896	Stn1	None
3454	ENSMUSG00000031360	2135.27	-0.579947	0.141124	-4.10948	3.97e-05	0.000825531	Ctps2	None
10879	ENSMUSG00000038518	4621.77	-0.578337	0.140773	-4.1083	3.99e-05	0.00082889	Jarid2	Introns
15881	ENSMUSG00000020063	3422.36	-0.444859	0.108292	-4.10795	3.99e-05	0.00082928	Sirt1	None
15601	ENSMUSG00000042505	327.945	0.909305	0.221501	4.10519	4.04e-05	0.000838342	Sdhaf3	None
10550	ENSMUSG00000043263	9089.85	-1.032	0.25144	-4.10436	4.05e-05	0.000839774	Ifi209	3'UTR
1583	ENSMUSG00000071324	16.7489	3.70631	0.90303	4.1043	4.06e-05	0.000839774	Armc2	None
4975	ENSMUSG00000029135	237.721	-1.38054	0.336567	-4.10182	4.1e-05	0.000847939	Fosl2	None
18365	ENSMUSG00000005103	13731	-0.768475	0.187484	-4.09889	4.15e-05	0.000856941	Wdr1	3'UTR
17825	ENSMUSG00000034127	9.3475	-6.50787	1.5877	-4.09894	4.15e-05	0.000856941	Tspan8	None
14685	ENSMUSG00000034209	23.6428	-3.57759	0.872925	-4.09839	4.16e-05	0.000856986	Rasl10a	None
888	ENSMUSG00000036880	1528.21	-0.636982	0.155416	-4.09857	4.16e-05	0.000856986	Acaa2	None
15862	ENSMUSG00000051504	234.211	-2.21977	0.541875	-4.09646	4.2e-05	0.000863265	Siglech	None
10665	ENSMUSG00000005364	62.2643	-2.64467	0.645689	-4.09589	4.21e-05	0.000863552	Il5ra	None
5258	ENSMUSG00000043931	546.299	1.436	0.350592	4.09593	4.2e-05	0.000863552	Gimap7	None
16169	ENSMUSG00000000204	59.7471	-5.64675	1.37886	-4.09523	4.22e-05	0.000865132	Slfn4	None
12579	ENSMUSG00000027438	37.4503	2.88997	0.706456	4.0908	4.3e-05	0.000880889	Napb	None
3326	ENSMUSG00000024900	4980.54	-0.62871	0.153791	-4.08807	4.35e-05	0.000889717	Cpt1a	None
18977	ENSMUSG00000050855	435.344	0.718929	0.175863	4.088	4.35e-05	0.000889717	Zfp940	None
17102	ENSMUSG00000032411	4958.11	-0.601881	0.147293	-4.08627	4.38e-05	0.000895431	Tfdp2	Introns & 3'UTR
3214	ENSMUSG00000022483	6.94306	6.442	1.57662	4.08596	4.39e-05	0.000895695	Col2a1	None
12157	ENSMUSG00000015536	802.162	0.680294	0.166673	4.08162	4.47e-05	0.000911651	Mocs2	None
2693	ENSMUSG00000027215	906.459	-0.685298	0.16793	-4.08087	4.49e-05	0.000913653	Cd82	None
15947	ENSMUSG00000020142	202.182	1.06163	0.260182	4.08034	4.5e-05	0.000914769	Slc1a4	None
369	ENSMUSG00000085704	309.971	1.22924	0.301379	4.07872	4.53e-05	0.000920227	4921531C22Rik	None
14439	ENSMUSG00000097993	185.413	1.30182	0.31931	4.07697	4.56e-05	0.000924665	Ptprv	None
3787	ENSMUSG00000027173	61.5182	1.85619	0.455291	4.07693	4.56e-05	0.000924665	Depdc7	None
7707	ENSMUSG00000110618	12.4683	5.81591	1.42656	4.07688	4.56e-05	0.000924665	Gm39822	None
11904	ENSMUSG00000070056	198.925	-1.45834	0.357762	-4.0763	4.58e-05	0.000925991	Mfhas1	None
10060	ENSMUSG00000015437	7.60535	-6.20886	1.52334	-4.07582	4.59e-05	0.000926948	Gzmb	None
807	ENSMUSG00000037257	2040.78	-0.632512	0.155245	-4.07429	4.62e-05	0.000931514	Aagab	None
4246	ENSMUSG00000028017	198.561	1.90105	0.466607	4.0742	4.62e-05	0.000931514	Egf	None
13527	ENSMUSG00000092035	173.299	1.36796	0.335849	4.07316	4.64e-05	0.00093471	Peg10	None
12274	ENSMUSG00000037531	1177.71	0.426286	0.104719	4.07075	4.69e-05	0.000943453	Mrpl47	None
2999	ENSMUSG00000036599	1131.76	-0.960484	0.235965	-4.07045	4.69e-05	0.000943699	Chst12	None
2481	ENSMUSG00000022833	1699.25	1.34325	0.330124	4.06893	4.72e-05	0.0009489	Ccdc14	None
4873	ENSMUSG00000044453	134.873	-1.62044	0.398334	-4.06804	4.74e-05	0.000951572	Ffar1	3'UTR
10834	ENSMUSG00000000290	2874.7	-0.877768	0.216212	-4.05976	4.91e-05	0.00098495	Itgb2	None
10862	ENSMUSG00000027332	3057.78	-0.399893	0.0985219	-4.05892	4.93e-05	0.000987458	Ivd	3'UTR
10240	ENSMUSG00000034088	14210.6	-0.725447	0.178825	-4.05674	4.98e-05	0.000995687	Hdlbp	None
13801	ENSMUSG00000030214	224.408	-2.62086	0.646277	-4.05532	5.01e-05	0.00100077	Plbd1	None
5790	ENSMUSG00000085875	122.3	1.931	0.476367	4.05359	5.04e-05	0.00100717	Gm12905	None
12726	ENSMUSG00000020396	972.294	-1.1525	0.284336	-4.05331	5.05e-05	0.00100734	Nefh	None
4525	ENSMUSG00000003527	2066.06	0.472864	0.116792	4.04878	5.15e-05	0.00102598	Ess2	None
2816	ENSMUSG00000052435	43.9481	-4.13783	1.02237	-4.04729	5.18e-05	0.00103149	Cebpe	None
11939	ENSMUSG00000008540	424.521	-1.10231	0.272543	-4.04452	5.24e-05	0.00104268	Mgst1	None
18735	ENSMUSG00000011267	517.755	-0.774185	0.191437	-4.04407	5.25e-05	0.00104363	Zfp296	None
2258	ENSMUSG00000024164	1401.98	-3.01414	0.745437	-4.04345	5.27e-05	0.00104533	C3	None
4156	ENSMUSG00000106383	274.644	1.6878	0.41761	4.04156	5.31e-05	0.00105274	E330034L11Rik	None
950	ENSMUSG00000020333	7.15879	-6.11485	1.51335	-4.0406	5.33e-05	0.00105601	Acsl6	None
17520	ENSMUSG00000027692	332.632	-0.961966	0.238113	-4.03996	5.35e-05	0.00105781	Tnik	None
13462	ENSMUSG00000030671	6902.36	-0.414858	0.102707	-4.03924	5.36e-05	0.00106	Pde3b	Introns & 3'UTR
12940	ENSMUSG00000005897	556.365	0.97879	0.242404	4.03785	5.39e-05	0.00106519	Nr2c1	None
11853	ENSMUSG00000039270	1275.47	-0.709941	0.175897	-4.03611	5.43e-05	0.00107205	Megf9	Introns
5254	ENSMUSG00000039264	634.954	1.18736	0.294354	4.03378	5.49e-05	0.00108166	Gimap3	None
15957	ENSMUSG00000020334	9.27973	-5.75298	1.42695	-4.03167	5.54e-05	0.00109032	Slc22a4	None
3078	ENSMUSG00000047720	326.172	2.68289	0.665504	4.03136	5.55e-05	0.00109065	Clec2m	None
6459	ENSMUSG00000097000	168.97	2.34237	0.581171	4.03043	5.57e-05	0.00109388	Gm17435	None
4437	ENSMUSG00000028434	4143.8	-0.450997	0.11195	-4.02857	5.61e-05	0.00110146	Epb41l4b	Introns
3762	ENSMUSG00000075573	8.2766	-6.3207	1.56961	-4.02693	5.65e-05	0.001106	Defb47	None
472	ENSMUSG00000070315	389.35	1.78573	0.44345	4.0269	5.65e-05	0.001106	4930581F22Rik	None
4537	ENSMUSG00000036617	47.2338	-4.57104	1.13554	-4.02542	5.69e-05	0.00111187	Etl4	None
10670	ENSMUSG00000020279	36.9376	3.13617	0.779146	4.02514	5.69e-05	0.00111206	Il9r	None
17235	ENSMUSG00000028465	36951.3	-0.760185	0.189021	-4.0217	5.78e-05	0.00112617	Tln1	3'UTR
10838	ENSMUSG00000020758	309.453	1.30728	0.325442	4.01695	5.9e-05	0.00114798	Itgb4	None
4877	ENSMUSG00000037946	941.085	-1.06065	0.26412	-4.0158	5.92e-05	0.00115242	Fgd3	None
3563	ENSMUSG00000085886	11.3452	5.02596	1.25219	4.01373	5.98e-05	0.00116146	D030047H15Rik	None
17674	ENSMUSG00000032715	476.362	1.45716	0.363275	4.01117	6.04e-05	0.00117297	Trib3	None
7400	ENSMUSG00000103133	98.3382	3.11664	0.777263	4.00976	6.08e-05	0.00117879	Gm37303	None
18430	ENSMUSG00000075284	7063.1	-0.648459	0.161883	-4.00573	6.18e-05	0.0011967	Wipf1	Introns & 3'UTR
17735	ENSMUSG00000001909	3377.61	0.450657	0.112521	4.00508	6.2e-05	0.00119882	Trmt1	None
13055	ENSMUSG00000061356	17.1558	-5.88794	1.47347	-3.99596	6.44e-05	0.0012447	Nuggc	None
2697	ENSMUSG00000053977	28.0025	-2.74764	0.687927	-3.99409	6.49e-05	0.00125335	Cd8a	None
16867	ENSMUSG00000020872	23.4376	3.0677	0.768171	3.99351	6.51e-05	0.00125392	Tac4	None
1489	ENSMUSG00000037148	1404.49	-1.09956	0.275542	-3.99054	6.59e-05	0.00126848	Arhgap10	Introns
10418	ENSMUSG00000043155	16.5942	-5.29273	1.32728	-3.98766	6.67e-05	0.00128273	Hpdl	None
17516	ENSMUSG00000005824	16.6121	-4.46555	1.12014	-3.98662	6.7e-05	0.00128709	Tnfsf14	None
9875	ENSMUSG00000005823	1432.5	0.537801	0.134917	3.98616	6.72e-05	0.00128831	Gpr108	None
1409	ENSMUSG00000039623	879.068	0.66118	0.165921	3.98492	6.75e-05	0.00129379	Ap5z1	None
5135	ENSMUSG00000046006	93.1899	-2.77816	0.697264	-3.98437	6.77e-05	0.00129553	Gapt	None
17114	ENSMUSG00000002603	20093.2	-0.470768	0.118233	-3.98171	6.84e-05	0.00130883	Tgfb1	None
18089	ENSMUSG00000001891	1407.45	-0.606503	0.152367	-3.98054	6.88e-05	0.00131273	Ugp2	None
11080	ENSMUSG00000005672	3099.88	0.995575	0.250102	3.98067	6.87e-05	0.00131273	Kit	None
14516	ENSMUSG00000051343	238.527	-1.23359	0.309959	-3.97984	6.9e-05	0.00131532	Rab11fip5	None
17750	ENSMUSG00000037376	2034.3	-0.585478	0.147127	-3.9794	6.91e-05	0.00131646	Trmt6	None
8406	ENSMUSG00000110077	20.3599	6.5556	1.64759	3.97891	6.92e-05	0.0013179	Gm45632	None
3910	ENSMUSG00000038011	9.88187	6.94771	1.74625	3.97864	6.93e-05	0.00131814	Dnah10	None
1130	ENSMUSG00000034382	340.564	1.17167	0.294677	3.97612	7e-05	0.00133086	AI661453	None
16645	ENSMUSG00000022885	9776.26	-0.474949	0.119472	-3.9754	7.03e-05	0.00133263	St6gal1	Introns & 3'UTR
13676	ENSMUSG00000039361	9842.85	-0.342517	0.0861604	-3.97534	7.03e-05	0.00133263	Picalm	Introns & 3'UTR
10175	ENSMUSG00000038822	1141.41	-0.90318	0.227248	-3.97442	7.06e-05	0.0013365	Hace1	Introns
212	ENSMUSG00000100335	24.6144	-2.63992	0.664399	-3.9734	7.09e-05	0.00133978	2310008N11Rik	Introns
7313	ENSMUSG00000102411	71.7707	3.12455	0.786372	3.97338	7.09e-05	0.00133978	Gm36936	None
12488	ENSMUSG00000022272	1686.97	0.728161	0.183331	3.97183	7.13e-05	0.00134589	Myo10	None
3912	ENSMUSG00000021879	49.0917	2.45142	0.617297	3.97122	7.15e-05	0.00134805	Dnah12	None
14521	ENSMUSG00000073639	1810.53	-0.482401	0.121513	-3.96995	7.19e-05	0.00135396	Rab18	Introns & 3'UTR
11931	ENSMUSG00000026110	2870.31	0.667309	0.168102	3.96966	7.2e-05	0.00135431	Mgat4a	Introns
17783	ENSMUSG00000039826	1171.35	0.53065	0.133687	3.96933	7.21e-05	0.00135486	Trub2	None
3745	ENSMUSG00000020076	6474.61	0.339302	0.0855111	3.96793	7.25e-05	0.00136028	Ddx50	Introns
12161	ENSMUSG00000030036	5761.62	-1.05541	0.265975	-3.9681	7.24e-05	0.00136028	Mogs	None
14914	ENSMUSG00000024143	1247.75	-0.800955	0.201875	-3.96758	7.26e-05	0.00136096	Rhoq	None
3636	ENSMUSG00000106943	174.782	1.28985	0.325177	3.96662	7.29e-05	0.00136513	Dancr	None
12567	ENSMUSG00000078945	192.712	-1.47369	0.371749	-3.96419	7.36e-05	0.00137778	Naip2	None
17491	ENSMUSG00000044469	242.356	1.25427	0.316433	3.9638	7.38e-05	0.00137875	Tnfaip8l1	None
16324	ENSMUSG00000089255	105.221	1.56135	0.394145	3.96137	7.45e-05	0.00139153	Snora78	None
12469	ENSMUSG00000018830	24.7398	3.70053	0.934732	3.95892	7.53e-05	0.00140452	Myh11	None
16687	ENSMUSG00000002147	4627.97	-0.617637	0.156046	-3.95803	7.56e-05	0.00140707	Stat6	None
6273	ENSMUSG00000087381	18.7091	6.3269	1.59873	3.95745	7.58e-05	0.00140917	Gm16008	None
2145	ENSMUSG00000049357	93.7805	2.10096	0.531015	3.9565	7.61e-05	0.0014134	Brd8dc	None
14443	ENSMUSG00000032067	891.115	0.950962	0.240382	3.95605	7.62e-05	0.00141475	Pts	None
484	ENSMUSG00000014837	481.056	0.963678	0.243625	3.95559	7.63e-05	0.00141616	4931428F04Rik	None
4935	ENSMUSG00000031328	18213.7	-0.766862	0.193936	-3.9542	7.68e-05	0.00142303	Flna	Introns
14813	ENSMUSG00000019873	3544.17	-0.699288	0.176929	-3.95236	7.74e-05	0.00143266	Reep3	3'UTR
6391	ENSMUSG00000096981	181.649	1.4979	0.379029	3.95194	7.75e-05	0.00143381	Gm16845	None
1666	ENSMUSG00000013662	5295.01	-0.534951	0.135438	-3.94978	7.82e-05	0.00144546	Atad1	Introns & 3'UTR
264	ENSMUSG00000097536	680.517	2.22538	0.563585	3.94861	7.86e-05	0.0014512	2610037D02Rik	Introns
14244	ENSMUSG00000015748	6831.89	0.620367	0.157165	3.94723	7.91e-05	0.00145784	Prpf3	None
9220	ENSMUSG00000105737	42.1157	2.48362	0.629234	3.94706	7.91e-05	0.00145784	Gm6105	None
528	ENSMUSG00000036046	7257.24	-0.790146	0.200201	-3.94677	7.92e-05	0.00145822	5031439G07Rik	3'UTR
10608	ENSMUSG00000035004	264.268	-2.92023	0.740201	-3.94519	7.97e-05	0.00146653	Igsf6	None
17542	ENSMUSG00000055322	403.763	-1.081	0.274026	-3.94486	7.98e-05	0.00146713	Tns1	None
7200	ENSMUSG00000110902	66.8452	2.57428	0.652794	3.94348	8.03e-05	0.00147427	Gm33104	Introns
10511	ENSMUSG00000035941	5999.29	-0.457452	0.116028	-3.94262	8.06e-05	0.00147816	Ibtk	Introns
17718	ENSMUSG00000033368	46.4903	3.03251	0.769734	3.93969	8.16e-05	0.00149493	Trim69	None
2829	ENSMUSG00000024754	1151.15	-0.800301	0.20318	-3.93888	8.19e-05	0.00149858	Cemip2	None
6060	ENSMUSG00000074417	39.24	-3.13837	0.796847	-3.93848	8.2e-05	0.00149967	Gm14548	None
12829	ENSMUSG00000059820	2503.66	0.436471	0.110879	3.93645	8.27e-05	0.00151097	Nkapd1	None
15912	ENSMUSG00000026548	78.0166	-2.27256	0.577484	-3.93527	8.31e-05	0.00151699	Slamf9	None
11098	ENSMUSG00000033863	268.451	-0.793477	0.201683	-3.93428	8.34e-05	0.00152184	Klf9	None
1511	ENSMUSG00000036882	2246.72	1.05006	0.266932	3.9338	8.36e-05	0.00152351	Arhgap33	None
11140	ENSMUSG00000014543	19.2917	-5.47567	1.3921	-3.93339	8.38e-05	0.00152466	Klra17	None
7497	ENSMUSG00000103543	23.8669	3.78353	0.9621	3.93257	8.4e-05	0.00152844	Gm37669	None
12776	ENSMUSG00000025225	2554.8	1.08061	0.274855	3.93156	8.44e-05	0.00153346	Nfkb2	None
10767	ENSMUSG00000030536	36474.8	-0.60429	0.153851	-3.92776	8.57e-05	0.00155538	Iqgap1	Introns & 3'UTR
7147	ENSMUSG00000109695	148.099	1.50219	0.38246	3.9277	8.58e-05	0.00155538	Gm31166	None
10558	ENSMUSG00000028037	285.034	-1.62923	0.415124	-3.92467	8.68e-05	0.00157363	Ifi44	None
14649	ENSMUSG00000028149	2884.04	-0.592053	0.150884	-3.92389	8.71e-05	0.00157587	Rap1gds1	Introns
18648	ENSMUSG00000060166	1907.86	-0.496528	0.126606	-3.92182	8.79e-05	0.00158757	Zdhhc8	3'UTR
14076	ENSMUSG00000019907	13790.1	-0.437116	0.111462	-3.92166	8.79e-05	0.00158757	Ppp1r12a	Introns & 3'UTR
15549	ENSMUSG00000037071	2445.56	-1.05794	0.269941	-3.91917	8.89e-05	0.00160107	Scd1	3'UTR
17619	ENSMUSG00000076928	58.1217	-3.03683	0.774853	-3.91923	8.88e-05	0.00160107	Trac	None
17071	ENSMUSG00000028458	1812.45	-0.696941	0.177929	-3.91695	8.97e-05	0.00161292	Tesk1	None
12523	ENSMUSG00000033186	1726.69	0.72094	0.184082	3.91641	8.99e-05	0.00161506	Mzt1	Introns
7893	ENSMUSG00000104814	183.912	2.88294	0.736231	3.91581	9.01e-05	0.00161759	Gm42979	None
16692	ENSMUSG00000012428	901.835	-1.7035	0.435093	-3.91525	9.03e-05	0.0016199	Steap4	3'UTR
16863	ENSMUSG00000058159	34.6381	4.00654	1.02372	3.91372	9.09e-05	0.00162868	T2	None
9750	ENSMUSG00000054945	71.4541	1.75939	0.449906	3.91056	9.21e-05	0.00164861	Gm9958	None
331	ENSMUSG00000096965	153.441	1.79059	0.458512	3.90521	9.41e-05	0.00168399	3300005D01Rik	None
15180	ENSMUSG00000062006	15526	0.545272	0.139719	3.90264	9.51e-05	0.00170042	Rpl34	None
7920	ENSMUSG00000104765	34.5176	4.42503	1.13406	3.90193	9.54e-05	0.00170388	Gm43058	None
1836	ENSMUSG00000039285	2331.72	-0.54663	0.14011	-3.90143	9.56e-05	0.00170485	Azi2	None
8261	ENSMUSG00000108738	337.341	2.17888	0.558493	3.90135	9.57e-05	0.00170485	Gm44777	None
10971	ENSMUSG00000045404	49.3943	-3.17453	0.81405	-3.89968	9.63e-05	0.00171511	Kcnk13	None
3759	ENSMUSG00000054499	1506.04	-0.656214	0.16834	-3.89815	9.69e-05	0.00172285	Dedd2	Introns
17066	ENSMUSG00000031921	3173.29	-0.565038	0.14495	-3.89817	9.69e-05	0.00172285	Terf2	Introns
3996	ENSMUSG00000052085	12651.8	-0.542601	0.139221	-3.8974	9.72e-05	0.00172507	Dock8	None
3076	ENSMUSG00000030365	557.965	1.49113	0.382594	3.89741	9.72e-05	0.00172507	Clec2i	None
4462	ENSMUSG00000006235	42.0486	-3.7503	0.962571	-3.89612	9.77e-05	0.00173101	Epor	None
10053	ENSMUSG00000019528	840.686	-0.712046	0.182752	-3.89624	9.77e-05	0.00173101	Gyg	None
1723	ENSMUSG00000041329	109.523	-1.94989	0.500539	-3.89558	9.8e-05	0.00173332	Atp1b2	None
14815	ENSMUSG00000005873	1850.51	-0.713676	0.183297	-3.89356	9.88e-05	0.00174624	Reep5	None
7366	ENSMUSG00000104253	43.6808	2.12431	0.545636	3.89328	9.89e-05	0.00174672	Gm37174	None
1540	ENSMUSG00000004562	122.411	1.77223	0.455319	3.89228	9.93e-05	0.00175235	Arhgef40	None
12351	ENSMUSG00000054733	1590.75	-0.548055	0.140818	-3.89195	9.94e-05	0.00175314	Msra	None
11555	ENSMUSG00000072640	446.722	1.2394	0.318523	3.8911	9.98e-05	0.00175615	Lyrm9	None
17355	ENSMUSG00000042305	3259.04	0.58604	0.150622	3.89081	9.99e-05	0.00175665	Tmem183a	None
16716	ENSMUSG00000018209	27789.3	-0.531858	0.136751	-3.88925	0.000100554	0.00176637	Stk4	Introns & 3'UTR
10251	ENSMUSG00000046861	1957.87	-0.460226	0.11835	-3.88868	0.000100791	0.00176895	Hectd3	None
14898	ENSMUSG00000028825	93.1869	-3.01667	0.775884	-3.88804	0.000101056	0.00177169	Rhd	None
5337	ENSMUSG00000061510	146.587	1.65831	0.426534	3.88787	0.000101128	0.00177169	Gm10101	None
13831	ENSMUSG00000005225	289.246	-1.08446	0.27905	-3.88624	0.000101808	0.00178201	Plekha8	None
11820	ENSMUSG00000064127	8118.42	-0.507551	0.130616	-3.88583	0.000101982	0.00178345	Med14	Introns & 3'UTR
17161	ENSMUSG00000058756	2871.79	0.723235	0.186145	3.88533	0.000102191	0.00178551	Thra	None
17123	ENSMUSG00000070939	1627.95	-0.690315	0.177814	-3.88222	0.000103505	0.00180686	Tgfbrap1	None
16160	ENSMUSG00000040693	39.0853	-4.42031	1.1388	-3.88156	0.00010379	0.00181022	Slco4c1	None
11411	ENSMUSG00000056215	432.144	1.72664	0.445123	3.87902	0.000104879	0.00182759	Lrguk	None
12489	ENSMUSG00000042678	29.5456	3.97573	1.0252	3.878	0.000105317	0.00183358	Myo15	None
16857	ENSMUSG00000030616	347.533	0.97952	0.252634	3.87724	0.00010565	0.00183611	Sytl2	None
10299	ENSMUSG00000021109	6666.56	-0.516878	0.133323	-3.8769	0.000105796	0.00183621	Hif1a	Introns & 3'UTR
13702	ENSMUSG00000023791	677.119	0.755254	0.194814	3.87679	0.000105843	0.00183621	Pigx	None
18529	ENSMUSG00000046404	1074.29	0.86435	0.222985	3.87627	0.000106072	0.00183855	Yod1	None
12670	ENSMUSG00000029632	1210.75	0.515723	0.133118	3.87417	0.000106989	0.00185116	Ndufa4	3'UTR
5445	ENSMUSG00000073753	58.423	3.49951	0.903274	3.87425	0.000106952	0.00185116	Gm10571	None
12843	ENSMUSG00000049871	3568.74	1.02608	0.2651	3.87053	0.0001086	0.00187739	Nlrc3	None
4416	ENSMUSG00000038173	1082.36	-0.918389	0.237297	-3.87021	0.000108741	0.00187816	Enpp6	None
18410	ENSMUSG00000045374	1979.12	-0.691611	0.178745	-3.86925	0.00010917	0.00188391	Wdr81	None
11743	ENSMUSG00000027763	31496	-0.425346	0.109947	-3.86865	0.000109441	0.00188693	Mbnl1	Introns & 3'UTR
18246	ENSMUSG00000021823	2806.2	-0.67168	0.173674	-3.86748	0.000109968	0.00189433	Vcl	3'UTR
17728	ENSMUSG00000026219	21663.4	-0.523044	0.13528	-3.86638	0.000110464	0.00190121	Trip12	Introns
18276	ENSMUSG00000071893	8.33249	6.697	1.73282	3.86481	0.000111177	0.0019118	Vmn1r4	None
3299	ENSMUSG00000031231	2525.53	0.450503	0.116618	3.86307	0.000111972	0.00192378	Cox7b	Introns
16565	ENSMUSG00000024135	2407.06	-0.547494	0.141825	-3.86034	0.000113227	0.00194364	Srbd1	None
1186	ENSMUSG00000001729	12099.5	-0.756745	0.196126	-3.85846	0.000114103	0.00195695	Akt1	3'UTR
5140	ENSMUSG00000066571	2004.79	-0.737531	0.191179	-3.85781	0.000114409	0.00195854	Garre1	3'UTR
9590	ENSMUSG00000117988	138.119	2.53469	0.657051	3.85767	0.000114472	0.00195854	Gm8663	None
770	ENSMUSG00000097182	10.3998	5.04641	1.30817	3.85762	0.000114496	0.00195854	A830009L08Rik	None
10555	ENSMUSG00000079017	256.109	-1.62063	0.420521	-3.85386	0.000116268	0.00198538	Ifi27l2a	None
2534	ENSMUSG00000090946	1049.64	-0.603511	0.156598	-3.85389	0.000116255	0.00198538	Ccdc71l	None
15453	ENSMUSG00000032547	35.7976	-2.94089	0.763185	-3.85345	0.000116467	0.00198705	Ryk	None
8323	ENSMUSG00000098123	47.8148	-3.52689	0.915518	-3.85235	0.000116992	0.00199307	Gm4518	None
14583	ENSMUSG00000040472	652.386	0.599884	0.155722	3.85228	0.000117024	0.00199307	Rabggta	None
10823	ENSMUSG00000027111	1906.64	-0.51598	0.133963	-3.85166	0.000117319	0.00199636	Itga6	Other
2980	ENSMUSG00000053119	3651.97	-0.68126	0.176902	-3.85106	0.000117608	0.0019978	Chmp3	3'UTR
18343	ENSMUSG00000019831	14.7053	4.14014	1.07506	3.85108	0.000117599	0.0019978	Wasf1	None
18277	ENSMUSG00000027824	9.80449	6.94735	1.80432	3.8504	0.000117924	0.00200144	Vmn2r1	None
1850	ENSMUSG00000045767	4688.33	-0.46043	0.119599	-3.8498	0.000118214	0.00200462	B230219D22Rik	3'UTR
11258	ENSMUSG00000030763	580.516	-0.623871	0.162099	-3.8487	0.000118747	0.00201192	Lcmt1	None
13616	ENSMUSG00000057457	54.5585	2.59687	0.674898	3.8478	0.000119183	0.00201756	Phex	None
1278	ENSMUSG00000032607	68.8363	2.6766	0.69568	3.84746	0.00011935	0.00201864	Amt	None
3643	ENSMUSG00000028159	1823.17	-0.458953	0.119329	-3.8461	0.000120011	0.00202807	Dapp1	None
3131	ENSMUSG00000034390	5054.91	-0.379353	0.0986706	-3.84464	0.00012073	0.00203844	Cmip	Introns
14669	ENSMUSG00000021549	4668.76	-1.11202	0.28935	-3.84315	0.000121464	0.00204908	Rasa1	Introns
4707	ENSMUSG00000050549	278.475	-0.892005	0.232127	-3.84275	0.000121662	0.00205065	Fam241a	None
8492	ENSMUSG00000112836	75.1583	3.76613	0.980944	3.83929	0.000123389	0.00207798	Gm47006	None
18447	ENSMUSG00000031583	5097.43	-0.753713	0.196378	-3.83807	0.000124006	0.00208656	Wrn	Introns & 3'UTR
17486	ENSMUSG00000024401	226.847	1.75263	0.457067	3.83451	0.000125817	0.0021134	Tnf	None
9855	ENSMUSG00000034220	140.718	-2.42196	0.631823	-3.83329	0.000126441	0.00212206	Gpc1	None
16530	ENSMUSG00000029304	242.401	-1.44191	0.3762	-3.83283	0.000126675	0.00212417	Spp1	3'UTR
5045	ENSMUSG00000030530	1476.7	-0.629543	0.164285	-3.83201	0.000127101	0.00212949	Furin	3'UTR
18450	ENSMUSG00000029364	598.946	-1.17014	0.305744	-3.82719	0.000129616	0.0021669	Wsb2	None
11822	ENSMUSG00000013833	2393.68	-0.608187	0.158916	-3.82709	0.000129667	0.0021669	Med16	None
16304	ENSMUSG00000117869	516.582	1.74276	0.455374	3.8271	0.000129663	0.0021669	Snhg4	None
18378	ENSMUSG00000024400	8475.92	0.380074	0.0993243	3.82659	0.000129929	0.00216877	Wdr33	Introns
11406	ENSMUSG00000022801	3036.75	-0.48562	0.126911	-3.82646	0.00013	0.00216877	Lrch3	Introns & 3'UTR
18109	ENSMUSG00000002058	226.054	-1.23705	0.323344	-3.8258	0.00013035	0.00217275	Unc119	None
2807	ENSMUSG00000031758	412.449	-0.836594	0.218704	-3.82523	0.000130649	0.00217405	Cdyl2	Introns
11136	ENSMUSG00000063903	10.6092	-5.94152	1.55322	-3.82529	0.000130616	0.00217405	Klk1	None
15744	ENSMUSG00000030683	77.3621	1.9332	0.505416	3.82498	0.000130784	0.00217444	Sez6l2	None
8250	ENSMUSG00000108190	174.09	2.58951	0.677334	3.82308	0.000131793	0.00218935	Gm44731	None
8557	ENSMUSG00000113529	54.0618	2.13275	0.557985	3.82224	0.000132244	0.00219498	Gm47484	None
12390	ENSMUSG00000029009	1075.87	0.860339	0.225123	3.82164	0.000132569	0.00219851	Mthfr	None
17419	ENSMUSG00000002845	790.217	0.539978	0.141323	3.82089	0.000132973	0.00220335	Tmem39a	3'UTR
13197	ENSMUSG00000020189	10502.5	-0.448824	0.117479	-3.82045	0.000133209	0.00220538	Osbpl8	Introns & 3'UTR
15032	ENSMUSG00000110404	69.7522	2.49251	0.652498	3.81995	0.000133479	0.00220798	Rnf223	None
4470	ENSMUSG00000052234	12.0616	-6.14078	1.60906	-3.81637	0.000135427	0.00223833	Epx	None
12957	ENSMUSG00000020598	35.1245	2.67988	0.702426	3.81517	0.000136087	0.00224734	Nrcam	None
4728	ENSMUSG00000054161	43.2635	2.31978	0.608457	3.81257	0.000137529	0.00226922	Fam83e	None
4770	ENSMUSG00000020776	2527.54	0.614527	0.16123	3.8115	0.000138126	0.00227552	Fbf1	None
16301	ENSMUSG00000086859	180.794	2.0326	0.533284	3.81147	0.000138143	0.00227552	Snhg20	None
13811	ENSMUSG00000036834	88.6273	1.60653	0.42177	3.80903	0.000139513	0.00229616	Plch1	None
8609	ENSMUSG00000114253	115.759	2.95587	0.776413	3.80709	0.000140611	0.00231228	Gm47798	None
2565	ENSMUSG00000035042	68.6854	-3.46142	0.909361	-3.80643	0.000140987	0.00231651	Ccl5	None
18706	ENSMUSG00000052056	6444.71	-0.418414	0.109983	-3.80434	0.000142184	0.00233422	Zfp217	None
14871	ENSMUSG00000026482	4855.32	0.863054	0.226908	3.80355	0.000142638	0.00233972	Rgl1	Introns & 3'UTR
11186	ENSMUSG00000037185	36.4642	-3.43182	0.902489	-3.80262	0.000143172	0.00234652	Krt80	None
1287	ENSMUSG00000020107	1618.92	0.693002	0.182359	3.8002	0.000144578	0.00236757	Anapc16	None
15840	ENSMUSG00000041471	846.294	-0.546133	0.143782	-3.79833	0.000145674	0.00238352	Shld2	Introns
809	ENSMUSG00000035642	502.696	0.806998	0.212483	3.79795	0.000145899	0.00238522	Aamdc	None
4510	ENSMUSG00000029616	4837.78	-0.691379	0.182069	-3.79735	0.000146254	0.00238902	Erp29	None
15000	ENSMUSG00000060450	2393.08	-0.45114	0.11884	-3.79618	0.000146941	0.00239824	Rnf14	Introns
9372	ENSMUSG00000111357	15.7883	6.88807	1.81517	3.79472	0.000147812	0.00241044	Gm6980	None
14877	ENSMUSG00000030844	307.891	-1.38179	0.364182	-3.79424	0.000148099	0.00241311	Rgs10	None
18203	ENSMUSG00000041264	4809.07	0.610644	0.161015	3.79247	0.000149157	0.00242833	Uspl1	Other
18008	ENSMUSG00000039159	4603.59	-0.847502	0.223529	-3.79147	0.000149759	0.0024361	Ube2h	Introns
13349	ENSMUSG00000022974	6062.45	1.22037	0.322207	3.78752	0.000152156	0.00247303	Paxbp1	Introns
17636	ENSMUSG00000041779	1709.79	-0.732474	0.193436	-3.78664	0.000152696	0.00247975	Tram2	None
4397	ENSMUSG00000041773	835.506	0.723983	0.191223	3.78606	0.000153055	0.00248222	Enc1	None
16311	ENSMUSG00000077192	86.5229	1.41429	0.373559	3.78598	0.000153101	0.00248222	Snora17	None
17983	ENSMUSG00000039568	1619.57	-0.632109	0.167001	-3.78505	0.000153677	0.00248948	Ubald1	None
13151	ENSMUSG00000038463	192.954	-1.22383	0.323358	-3.78474	0.000153869	0.00249054	Olfml2b	None
6048	ENSMUSG00000078902	36.8276	3.1447	0.831161	3.7835	0.000154638	0.00250091	Gm14443	None
7124	ENSMUSG00000103898	61.6342	2.44398	0.64629	3.78156	0.000155851	0.00251845	Gm30238	None
3056	ENSMUSG00000000605	1693.96	-0.645278	0.170722	-3.7797	0.000157015	0.00253518	Clcn4	None
3014	ENSMUSG00000031879	744.229	0.71927	0.190371	3.77825	0.000157936	0.00254793	Ciao2b	None
13472	ENSMUSG00000069094	3015.76	-0.550624	0.145762	-3.77755	0.000158381	0.00255302	Pde7a	3'UTR
16550	ENSMUSG00000026532	240.227	-3.04169	0.805676	-3.77533	0.000159797	0.00257371	Spta1	None
11381	ENSMUSG00000098318	2102.28	0.840796	0.222831	3.77325	0.000161135	0.00259101	Lockd	Introns
18642	ENSMUSG00000054117	7.88719	6.63054	1.75722	3.77331	0.000161095	0.00259101	Zdhhc25	None
12451	ENSMUSG00000019982	61961.6	-0.463124	0.122773	-3.77221	0.000161811	0.00259973	Myb	Introns & 3'UTR
3223	ENSMUSG00000034807	4385.8	-0.464501	0.123149	-3.77185	0.000162042	0.00260131	Colgalt1	None
4554	ENSMUSG00000034282	416.346	1.60707	0.426162	3.77104	0.000162567	0.0026076	Evpl	None
257	ENSMUSG00000097537	246.938	1.62087	0.429935	3.77004	0.00016322	0.00261592	2610020C07Rik	None
307	ENSMUSG00000113621	19.3581	7.91798	2.10036	3.76982	0.000163365	0.00261611	2900060N12Rik	None
7161	ENSMUSG00000109602	103.793	1.20402	0.319415	3.76946	0.000163602	0.00261777	Gm31597	None
16626	ENSMUSG00000030255	10.639	-6.68499	1.77388	-3.76857	0.000164188	0.00261858	Sspn	None
13688	ENSMUSG00000021120	952.425	0.72804	0.193175	3.7688	0.000164032	0.00261858	Pigh	None
6755	ENSMUSG00000065232	19.5599	2.79637	0.741985	3.76877	0.000164056	0.00261858	Gm22973	None
3521	ENSMUSG00000027015	11.361	5.67544	1.50765	3.76443	0.00016693	0.00266015	Cybrd1	None
14681	ENSMUSG00000032946	15403.9	0.84595	0.224766	3.7637	0.000167421	0.00266579	Rasgrp2	Other
11266	ENSMUSG00000026354	66.6428	2.16854	0.576245	3.76323	0.000167734	0.00266861	Lct	None
258	ENSMUSG00000091474	1466.07	0.445076	0.118282	3.76283	0.000168001	0.00267068	2610021A01Rik	None
53	ENSMUSG00000097048	428.11	1.62226	0.431204	3.76216	0.000168454	0.00267571	1600020E01Rik	None
10752	ENSMUSG00000033365	1489.34	-0.531664	0.14142	-3.75946	0.00017028	0.00269966	Ipo13	None
6966	ENSMUSG00000097797	68.7348	2.20047	0.585367	3.75913	0.000170506	0.00269966	Gm26901	None
1534	ENSMUSG00000021662	51.0816	2.31302	0.615268	3.75938	0.000170336	0.00269966	Arhgef28	None
6924	ENSMUSG00000097569	12.4976	6.54093	1.74002	3.75912	0.000170514	0.00269966	Gm26640	None
449	ENSMUSG00000118134	58.7559	1.65404	0.440091	3.7584	0.000171001	0.00270518	4930549G23Rik	None
13829	ENSMUSG00000041757	102.727	1.32577	0.352784	3.75802	0.000171261	0.00270712	Plekha6	None
11075	ENSMUSG00000024301	1381.7	0.636148	0.169415	3.75498	0.000173357	0.00273804	Kifc5b	None
15579	ENSMUSG00000020877	724.098	0.949766	0.253042	3.7534	0.000174454	0.00275314	Scrn2	None
5518	ENSMUSG00000085016	72.2339	1.2456	0.331898	3.75297	0.000174755	0.00275566	Gm11335	None
12166	ENSMUSG00000034543	5561.18	0.462319	0.123301	3.74951	0.000177178	0.00279162	Morc2a	None
10565	ENSMUSG00000074896	57.1666	-2.4823	0.662179	-3.74869	0.00017776	0.00279854	Ifit3	None
3143	ENSMUSG00000047419	220.29	2.18291	0.582358	3.74841	0.00017796	0.00279944	Cmya5	None
16310	ENSMUSG00000037972	12810.9	-0.634361	0.169268	-3.74767	0.000178484	0.00280542	Snn	3'UTR
11209	ENSMUSG00000022991	55.0723	1.61907	0.432163	3.74642	0.000179376	0.00281718	Lalba	None
179	ENSMUSG00000054091	323.495	0.701114	0.187288	3.74351	0.000181469	0.00284777	1810037I17Rik	3'UTR
9781	ENSMUSG00000009108	62.9628	1.46889	0.392452	3.74286	0.000181936	0.00285053	Gnat2	None
10505	ENSMUSG00000116504	138.977	2.19081	0.585313	3.74297	0.000181854	0.00285053	I730030J21Rik	None
13825	ENSMUSG00000031557	24130.1	-0.557722	0.149033	-3.74227	0.000182366	0.00285497	Plekha2	Introns & 3'UTR
11809	ENSMUSG00000034105	93.2042	-1.402	0.374683	-3.74184	0.000182677	0.00285528	Meak7	None
6111	ENSMUSG00000086010	25.157	3.68749	0.985425	3.74203	0.000182537	0.00285528	Gm15318	None
15573	ENSMUSG00000028603	3836.5	-0.536693	0.14344	-3.7416	0.000182855	0.00285578	Scp2	None
10664	ENSMUSG00000030748	883.457	-0.634514	0.169619	-3.74082	0.000183424	0.00286239	Il4ra	None
1451	ENSMUSG00000085628	118.642	2.19754	0.587683	3.73934	0.000184508	0.002877	Appbp2os	None
17230	ENSMUSG00000024642	5748.74	-0.341901	0.0914607	-3.73823	0.000185321	0.00288738	Tle4	Introns
13803	ENSMUSG00000051177	32.0632	-4.18048	1.11862	-3.73719	0.000186089	0.00289703	Plcb1	Introns
18306	ENSMUSG00000066278	1044.5	-0.542282	0.145133	-3.73645	0.000186638	0.00290327	Vps37b	None
2155	ENSMUSG00000022247	5499.66	0.641819	0.171859	3.73456	0.00018804	0.00292276	Brix1	3'UTR
12344	ENSMUSG00000066415	9534.7	-0.389915	0.104423	-3.73399	0.000188468	0.00292708	Msl2	None
13969	ENSMUSG00000036214	290.026	0.845369	0.226509	3.73217	0.000189841	0.00294607	Polr1has	None
4636	ENSMUSG00000024691	12767	-0.617964	0.165677	-3.72993	0.000191531	0.00296994	Fam111a	3'UTR
7862	ENSMUSG00000085829	104.569	2.09947	0.562921	3.7296	0.000191784	0.00297151	Gm4285	None
15361	ENSMUSG00000055723	4152.24	0.933559	0.250373	3.72867	0.000192492	0.00297776	Rras2	Introns & 3'UTR
10673	ENSMUSG00000032178	9785.81	-0.7954	0.213563	-3.72443	0.000195754	0.00302345	Ilf3	Introns & 3'UTR
15885	ENSMUSG00000054021	353.516	0.92823	0.249217	3.72458	0.00019564	0.00302345	Sirt5	None
1680	ENSMUSG00000026663	3857.7	-0.553051	0.14853	-3.72349	0.000196491	0.00303244	Atf6	Introns
12222	ENSMUSG00000048965	565.926	-1.2244	0.328914	-3.72255	0.000197217	0.00304125	Mrgpre	None
14629	ENSMUSG00000038831	645.063	-0.776803	0.208687	-3.72233	0.000197392	0.00304154	Ralgps1	None
15406	ENSMUSG00000037846	1769.79	-0.582275	0.156461	-3.72153	0.000198018	0.0030488	Rtkn2	None
13350	ENSMUSG00000002221	7445.69	-0.498429	0.133997	-3.7197	0.000199457	0.0030613	Paxip1	3'UTR
1630	ENSMUSG00000022377	6320.28	-0.426555	0.114674	-3.71971	0.000199454	0.0030613	Asap1	3'UTR
16056	ENSMUSG00000060181	756.21	-0.959903	0.258044	-3.71992	0.000199289	0.0030613	Slc35e3	None
12194	ENSMUSG00000012429	1890.75	0.488735	0.131456	3.71787	0.000200912	0.00308122	Mplkip	None
18244	ENSMUSG00000027962	8.55935	-6.37771	1.71554	-3.71762	0.000201106	0.00308179	Vcam1	None
9756	ENSMUSG00000001157	2096.49	-0.460253	0.123834	-3.71668	0.00020186	0.00309093	Gmcl1	3'UTR
12327	ENSMUSG00000024675	55.2663	-2.5623	0.689746	-3.71484	0.000203331	0.00311101	Ms4a4c	None
15925	ENSMUSG00000059336	602.304	-0.800148	0.215513	-3.71275	0.000205016	0.00313434	Slc14a1	3'UTR
7401	ENSMUSG00000103041	272.972	1.2761	0.343754	3.71224	0.000205435	0.0031383	Gm37305	None
12864	ENSMUSG00000063445	2585.06	-0.556329	0.149996	-3.70895	0.000208121	0.00317685	Nmral1	None
16159	ENSMUSG00000038963	1450.48	-0.786845	0.212179	-3.7084	0.000208572	0.00318123	Slco4a1	Introns
3655	ENSMUSG00000059824	493.483	-0.900423	0.242819	-3.70821	0.000208733	0.00318123	Dbp	None
13785	ENSMUSG00000033847	226.342	1.44294	0.389182	3.70762	0.000209216	0.0031861	Pla2g4c	None
6615	ENSMUSG00000101599	1114.44	2.0296	0.547585	3.70646	0.00021018	0.00319829	Gm20342	Other
4850	ENSMUSG00000026835	122	-3.11932	0.841723	-3.70587	0.000210663	0.00320316	Fcnb	None
13638	ENSMUSG00000025626	4992.28	-0.471747	0.127322	-3.70515	0.000211264	0.0032098	Phf6	3'UTR
11101	ENSMUSG00000020978	1694.22	-0.97615	0.263501	-3.70454	0.000211776	0.00321437	Klhdc2	3'UTR
16702	ENSMUSG00000026213	2744.94	-0.442418	0.11943	-3.7044	0.000211893	0.00321437	Stk11ip	None
5311	ENSMUSG00000021794	7003.36	-0.754009	0.203601	-3.70337	0.000212753	0.00322491	Glud1	3'UTR
18053	ENSMUSG00000037487	13639.3	-0.538097	0.145408	-3.70059	0.000215095	0.00325789	Ubr5	Introns
948	ENSMUSG00000031278	3791.12	-0.615149	0.166244	-3.70028	0.000215365	0.00325945	Acsl4	Introns & 3'UTR
10437	ENSMUSG00000070407	51.2174	-2.70055	0.730031	-3.69923	0.000216252	0.0032667	Hs3st3b1	None
7274	ENSMUSG00000115311	20.1275	4.95189	1.33865	3.69917	0.000216304	0.0032667	Gm35823	None
9363	ENSMUSG00000108396	13.1397	7.35646	1.9887	3.69912	0.000216345	0.0032667	Gm6905	None
13659	ENSMUSG00000089998	82.7315	2.57871	0.6972	3.69867	0.000216735	0.00327008	Phtf1os	None
10124	ENSMUSG00000068854	871.262	0.903571	0.244337	3.69805	0.000217265	0.00327303	H2bc21	None
8005	ENSMUSG00000105449	256.828	2.1269	0.575128	3.69814	0.000217186	0.00327303	Gm43379	None
3994	ENSMUSG00000032198	537.79	1.53368	0.415127	3.69447	0.000220342	0.00331682	Dock6	None
3513	ENSMUSG00000057778	137.125	-1.12962	0.305788	-3.69413	0.000220645	0.00331883	Cyb5d2	None
12743	ENSMUSG00000020982	6135.48	-0.804561	0.217812	-3.69382	0.000220906	0.00332021	Nemf	None
19110	ENSMUSG00000032400	3729.68	1.13471	0.307218	3.6935	0.000221189	0.00332191	Zwilch	3'UTR
271	ENSMUSG00000010277	15779.8	-0.624979	0.169272	-3.69215	0.000222366	0.00333687	2610507B11Rik	Introns
228	ENSMUSG00000085379	177.622	1.5821	0.428526	3.69195	0.000222544	0.00333687	2310058D17Rik	None
8588	ENSMUSG00000113649	99.3304	3.48645	0.944433	3.69158	0.000222867	0.00333687	Gm47665	None
602	ENSMUSG00000097375	356.307	2.29857	0.62264	3.69164	0.000222809	0.00333687	6720427I07Rik	Other
4427	ENSMUSG00000032446	26.7576	-2.93036	0.793973	-3.69076	0.000223587	0.00334364	Eomes	None
11872	ENSMUSG00000028114	2088.13	-0.504109	0.13659	-3.69067	0.000223661	0.00334364	Mettl14	None
4869	ENSMUSG00000024965	7906.12	-0.428872	0.116218	-3.69022	0.000224057	0.00334371	Fermt3	3'UTR
17165	ENSMUSG00000032289	7.24021	-6.12651	1.6602	-3.69022	0.00022406	0.00334371	Thsd4	None
10123	ENSMUSG00000105827	845.118	0.670925	0.181818	3.69009	0.000224178	0.00334371	H2bc18	None
12500	ENSMUSG00000020437	3487.67	-0.397118	0.107628	-3.68971	0.000224507	0.00334605	Myo1g	None
18010	ENSMUSG00000028277	5556.83	-0.43872	0.118938	-3.68865	0.000225448	0.00335044	Ube2j1	3'UTR
10245	ENSMUSG00000000976	2301.37	-0.653754	0.177218	-3.68898	0.000225152	0.00335044	Heatr6	None
2274	ENSMUSG00000079242	74.2228	1.82452	0.494662	3.68843	0.000225645	0.00335044	C730034F03Rik	None
7742	ENSMUSG00000117519	20.3764	2.39799	0.650143	3.68841	0.000225657	0.00335044	Gm41664	None
8894	ENSMUSG00000116781	30.0201	4.55329	1.23429	3.68899	0.000225146	0.00335044	Gm49712	None
11817	ENSMUSG00000056476	236.233	1.46745	0.397917	3.68782	0.000226181	0.00335568	Med12l	None
6887	ENSMUSG00000065637	262.855	1.05064	0.285018	3.68621	0.000227618	0.00336933	Gm26397	None
1209	ENSMUSG00000035936	46.2161	2.52967	0.686224	3.68637	0.000227479	0.00336933	Aldh5a1	None
7655	ENSMUSG00000102709	7.9108	6.63183	1.79899	3.68641	0.000227437	0.00336933	Gm38308	None
2854	ENSMUSG00000040729	105.101	1.65222	0.448597	3.68308	0.000230433	0.00340842	Cep126	None
17328	ENSMUSG00000046456	204.329	1.99315	0.541244	3.68253	0.000230927	0.00341057	Tmem150b	None
12259	ENSMUSG00000106918	238.215	1.42512	0.386987	3.6826	0.000230871	0.00341057	Mrpl33	Other
1663	ENSMUSG00000032567	529.63	0.964642	0.262009	3.6817	0.00023168	0.00341911	Aste1	None
15814	ENSMUSG00000040990	11659.6	-0.480281	0.130497	-3.68039	0.000232877	0.0034273	Sh3kbp1	3'UTR
17180	ENSMUSG00000033191	6.69448	-6.01566	1.63455	-3.68033	0.000232935	0.0034273	Tie1	None
12485	ENSMUSG00000031698	29.3596	-3.39114	0.921311	-3.68078	0.00023252	0.0034273	Mylk3	None
11137	ENSMUSG00000064023	296.608	0.966992	0.262742	3.68039	0.000232876	0.0034273	Klk8	None
16553	ENSMUSG00000020315	36316.8	-0.435477	0.118343	-3.67979	0.000233424	0.00343191	Sptbn1	3'UTR
15978	ENSMUSG00000046329	666.813	-0.683961	0.185952	-3.67816	0.000234919	0.00344613	Slc25a23	None
3632	ENSMUSG00000039952	1645.87	-0.479849	0.130453	-3.67833	0.000234768	0.00344613	Dag1	None
18797	ENSMUSG00000055480	259.009	1.10023	0.299105	3.67842	0.000234685	0.00344613	Zfp458	None
16306	ENSMUSG00000098234	501.129	1.33482	0.363316	3.67398	0.000238801	0.00350045	Snhg6	Other
18554	ENSMUSG00000034173	143.816	1.10312	0.300309	3.67327	0.000239467	0.00350759	Zbed5	None
18534	ENSMUSG00000039770	1129.39	-1.07621	0.293059	-3.67234	0.000240337	0.0035177	Ypel5	3'UTR
14095	ENSMUSG00000035179	32.3879	2.47039	0.673559	3.66767	0.000244774	0.00357996	Ppp1r32	None
5278	ENSMUSG00000041440	273.883	-1.08764	0.296603	-3.667	0.000245409	0.00358656	Gk5	None
15924	ENSMUSG00000037344	466.489	0.883506	0.241205	3.66289	0.00024939	0.00364202	Slc12a9	3'UTR
8750	ENSMUSG00000111390	124.762	2.2745	0.621012	3.66257	0.000249693	0.00364373	Gm48796	None
1459	ENSMUSG00000032204	21.9467	-4.95115	1.35205	-3.66196	0.000250289	0.00364971	Aqp9	None
2745	ENSMUSG00000053166	11.2169	-5.27147	1.43998	-3.66079	0.000251439	0.00366375	Cdh22	None
7727	ENSMUSG00000114369	38.4539	4.75991	1.30077	3.6593	0.000252906	0.00368238	Gm41077	None
13918	ENSMUSG00000068417	154.016	1.37622	0.376308	3.65718	0.000255006	0.00371019	Pnp2	None
12339	ENSMUSG00000007035	933.143	1.50542	0.411912	3.65471	0.000257475	0.00374078	Msh5	3'UTR
15742	ENSMUSG00000043535	14994.2	-0.5456	0.149288	-3.65469	0.00025749	0.00374078	Setx	Introns & 3'UTR
15770	ENSMUSG00000063698	131.817	1.98518	0.54363	3.6517	0.000260505	0.00378177	Sfxn4	Introns
18662	ENSMUSG00000074578	821.486	1.27982	0.350827	3.64802	0.000264274	0.00383364	Zfas1	Other
14179	ENSMUSG00000027072	36.2934	-2.47392	0.678688	-3.64515	0.000267238	0.00387377	Prg3	None
11870	ENSMUSG00000039208	16.9316	-3.44041	0.944178	-3.64381	0.000268631	0.00388647	Metrnl	None
1153	ENSMUSG00000022178	407.396	-0.997195	0.273674	-3.64373	0.00026871	0.00388647	Ajuba	None
1771	ENSMUSG00000024403	113.586	1.09429	0.300291	3.64411	0.000268319	0.00388647	Atp6v1g2	None
14436	ENSMUSG00000030223	47.3602	-3.39875	0.933118	-3.64236	0.000270152	0.00390444	Ptpro	None
2009	ENSMUSG00000048251	17.006	-4.91577	1.34969	-3.64214	0.000270378	0.00390481	Bcl11b	None
17628	ENSMUSG00000026637	589.007	-0.705165	0.193731	-3.63991	0.00027273	0.00393589	Traf5	Introns & 3'UTR
8191	ENSMUSG00000107944	47.6781	1.85603	0.51	3.63928	0.000273404	0.0039427	Gm44280	None
8424	ENSMUSG00000109231	64.6682	3.28695	0.903315	3.63876	0.000273956	0.00394775	Gm45737	None
18440	ENSMUSG00000022996	66.9351	2.80883	0.772131	3.63776	0.000275017	0.00396013	Wnt10b	None
8837	ENSMUSG00000113536	23.6778	2.78535	0.765945	3.63649	0.000276382	0.00397686	Gm49327	None
10576	ENSMUSG00000022965	3031.24	0.695651	0.19139	3.63472	0.000278279	0.00399836	Ifngr2	3'UTR
1075	ENSMUSG00000031189	8.13338	-6.29537	1.7321	-3.63453	0.000278483	0.00399836	Aff2	None
16295	ENSMUSG00000113722	43.2105	2.1877	0.601922	3.63453	0.000278489	0.00399836	Snhg10	None
4060	ENSMUSG00000023330	309.005	0.786418	0.216455	3.63317	0.000279957	0.00401499	Dtwd1	None
7368	ENSMUSG00000102764	50.3089	3.29197	0.90611	3.63308	0.000280058	0.00401499	Gm37183	None
16850	ENSMUSG00000031144	18.8495	2.86374	0.788454	3.6321	0.000281128	0.00402737	Syp	None
2214	ENSMUSG00000116138	340.992	-0.901749	0.248331	-3.63124	0.000282059	0.00403776	C030006K11Rik	None
3421	ENSMUSG00000020186	2181.87	-0.972473	0.267834	-3.63087	0.000282463	0.00404058	Csrp2	None
7177	ENSMUSG00000109118	66.8063	1.93988	0.534558	3.62894	0.000284586	0.004065	Gm32031	None
6700	ENSMUSG00000095123	423.629	1.96285	0.540883	3.62898	0.000284549	0.004065	Gm21781	None
11806	ENSMUSG00000030621	19.9658	-3.0142	0.830658	-3.62869	0.000284863	0.004066	Me3	None
8971	ENSMUSG00000117905	151.042	2.73749	0.754567	3.62789	0.000285747	0.00407564	Gm50230	None
3514	ENSMUSG00000026456	820.689	0.653714	0.180315	3.62539	0.000288521	0.00410922	Cyb5r1	None
9026	ENSMUSG00000111997	70.2197	2.66991	0.736425	3.6255	0.000288405	0.00410922	Gm5176	None
2400	ENSMUSG00000010755	4174.83	0.588179	0.162269	3.62471	0.00028929	0.00411718	Cars	None
643	ENSMUSG00000097177	178.469	1.87849	0.518297	3.62434	0.0002897	0.00412002	9330159M07Rik	None
2657	ENSMUSG00000034641	16.2861	-3.79785	1.04807	-3.62368	0.000290444	0.0041276	Cd300ld	None
4317	ENSMUSG00000020091	10469.6	-0.566263	0.15628	-3.62339	0.00029077	0.00412923	Eif4ebp2	None
14870	ENSMUSG00000022018	965.654	0.945877	0.261068	3.6231	0.000291093	0.00413081	Rgcc	3'UTR
11963	ENSMUSG00000018599	350.05	-0.612569	0.169164	-3.62116	0.000293284	0.0041589	Mief2	Other
12660	ENSMUSG00000054008	2747.14	-0.560728	0.154877	-3.62048	0.000294061	0.00416689	Ndst1	None
17969	ENSMUSG00000032407	12074.3	-0.99135	0.273889	-3.61953	0.00029514	0.00417553	U2surp	Introns & 3'UTR
8795	ENSMUSG00000115109	9.20589	-5.0224	1.38756	-3.61958	0.000295085	0.00417553	Gm49032	None
16302	ENSMUSG00000085241	127.39	1.21252	0.335007	3.61938	0.000295311	0.00417553	Snhg3	Other
13782	ENSMUSG00000031903	603.491	-0.580219	0.160323	-3.61906	0.000295675	0.00417767	Pla2g15	None
3357	ENSMUSG00000021680	134.851	1.48722	0.410985	3.61867	0.00029612	0.00418093	Crhbp	3'UTR
15877	ENSMUSG00000037902	805.806	-0.633732	0.175154	-3.61814	0.000296723	0.00418643	Sirpa	None
829	ENSMUSG00000041797	31.4381	-3.45775	0.955902	-3.61726	0.000297738	0.00419771	Abca9	None
13249	ENSMUSG00000019916	1135.84	-0.695151	0.192257	-3.61575	0.000299485	0.0042193	P4ha1	Introns & 3'UTR
3446	ENSMUSG00000038816	1003.76	-0.429861	0.118893	-3.61553	0.000299734	0.00421979	Ctnnal1	None
7414	ENSMUSG00000102509	95.651	2.99373	0.828065	3.61534	0.000299955	0.00421986	Gm37368	None
15530	ENSMUSG00000033228	27924.4	-0.519732	0.143783	-3.6147	0.000300693	0.00422417	Scaf11	Introns & 3'UTR
13142	ENSMUSG00000026158	3033.03	-0.544571	0.150662	-3.61452	0.000300904	0.00422417	Ogfrl1	None
1980	ENSMUSG00000098197	28.2189	2.77634	0.768119	3.61446	0.000300973	0.00422417	BC051537	None
1035	ENSMUSG00000057899	24.1794	5.53491	1.53138	3.61433	0.000301125	0.00422417	Adgrf2	None
10017	ENSMUSG00000060261	10686.4	-0.506518	0.140155	-3.61398	0.000301532	0.00422684	Gtf2i	Introns
5420	ENSMUSG00000072884	30.1035	3.29865	0.913189	3.61223	0.000303572	0.0042524	Gm10433	None
18076	ENSMUSG00000033685	98334.1	-0.459963	0.127354	-3.61168	0.000304224	0.00425849	Ucp2	3'UTR
14682	ENSMUSG00000071042	403.54	-1.2199	0.337842	-3.61086	0.000305188	0.00426587	Rasgrp3	None
14205	ENSMUSG00000026778	292.158	-1.97588	0.54735	-3.6099	0.000306313	0.00427854	Prkcq	None
6445	ENSMUSG00000097309	72.1905	2.7815	0.771076	3.6073	0.000309395	0.00431852	Gm17249	None
2246	ENSMUSG00000117171	25.5161	-2.04743	0.567785	-3.60599	0.000310965	0.00433425	C230013L11Rik	None
18937	ENSMUSG00000069743	408.902	0.939391	0.260508	3.606	0.000310953	0.00433425	Zfp820	None
17218	ENSMUSG00000035824	852.557	-0.535594	0.148627	-3.60362	0.000313818	0.00436778	Tk2	None
8089	ENSMUSG00000105692	263.35	1.08092	0.29995	3.60368	0.000313748	0.00436778	Gm43737	None
7477	ENSMUSG00000103839	71.7652	2.60678	0.723555	3.60274	0.000314881	0.00437946	Gm37607	None
12658	ENSMUSG00000027634	1862.46	-0.463079	0.128563	-3.60196	0.000315833	0.00438958	Ndrg3	None
17471	ENSMUSG00000032091	41.444	2.35033	0.652582	3.60159	0.00031628	0.00439269	Tmprss4	None
19055	ENSMUSG00000027663	231.437	0.982977	0.272961	3.60116	0.000316801	0.00439368	Zmat3	3'UTR
5688	ENSMUSG00000087120	33.4602	2.71739	0.754552	3.60133	0.000316599	0.00439368	Gm12279	None
5585	ENSMUSG00000086306	24.5021	4.19249	1.16484	3.59921	0.000319184	0.00442359	Gm11754	None
11640	ENSMUSG00000015222	141.94	-1.7763	0.493709	-3.59787	0.000320835	0.00444044	Map2	None
10586	ENSMUSG00000002031	1261.49	0.636148	0.176813	3.59785	0.000320853	0.00444044	Ift46	None
5528	ENSMUSG00000085175	66.9597	1.6637	0.462474	3.59739	0.000321429	0.00444526	Gm11423	None
13954	ENSMUSG00000039176	3644.07	-0.575815	0.1601	-3.59659	0.000322416	0.00445576	Polg	None
8043	ENSMUSG00000106035	87.2459	2.33804	0.650142	3.5962	0.000322895	0.00445924	Gm43545	None
16445	ENSMUSG00000041540	88.4267	-1.52255	0.423451	-3.59559	0.000323663	0.00446467	Sox5	None
18524	ENSMUSG00000048967	36.0037	2.34418	0.651972	3.59552	0.000323745	0.00446467	Yjefn3	None
2101	ENSMUSG00000031377	43.3671	-3.43284	0.955055	-3.59439	0.000325157	0.00448098	Bmx	None
2377	ENSMUSG00000027556	319.672	-3.79474	1.05593	-3.59375	0.00032595	0.00448875	Car1	None
10868	ENSMUSG00000020387	4363.09	0.735929	0.204798	3.59344	0.000326345	0.00449103	Jade2	Introns
7068	ENSMUSG00000100455	293.578	1.74732	0.486298	3.59312	0.000326746	0.00449107	Gm29170	None
8583	ENSMUSG00000111421	66.1208	3.34976	0.932283	3.59307	0.000326807	0.00449107	Gm47643	None
526	ENSMUSG00000073147	1088.87	1.69481	0.471743	3.59265	0.000327332	0.00449514	5031425E22Rik	Introns
3365	ENSMUSG00000033467	628.441	-0.673117	0.187369	-3.59247	0.000327563	0.00449514	Crlf2	None
3861	ENSMUSG00000045414	1082.31	-0.787806	0.219335	-3.59179	0.000328417	0.0045037	Dipk2a	None
14824	ENSMUSG00000008318	523.238	0.566212	0.157657	3.59142	0.000328881	0.00450692	Relt	None
16696	ENSMUSG00000039156	2278.92	-0.433055	0.120712	-3.58751	0.000333848	0.00457178	Stim2	None
13923	ENSMUSG00000036257	2067.81	-0.481901	0.134396	-3.58569	0.000336192	0.00460066	Pnpla8	None
11667	ENSMUSG00000037337	5996.41	-0.683326	0.1906	-3.58513	0.000336915	0.00460733	Map4k1	None
6513	ENSMUSG00000104517	11.9268	4.02356	1.1233	3.58192	0.000341078	0.00466101	Gm18407	None
4826	ENSMUSG00000090173	91.823	2.33795	0.652785	3.5815	0.000341622	0.00466518	Fbxw10	None
12764	ENSMUSG00000027544	177.66	-1.33101	0.371731	-3.58058	0.000342828	0.00467838	Nfatc2	None
15633	ENSMUSG00000078974	864.777	0.58499	0.163495	3.57804	0.000346179	0.00472082	Sec61g	3'UTR
16062	ENSMUSG00000044026	239.802	-1.01473	0.283758	-3.57606	0.000348818	0.0047535	Slc35g1	None
6544	ENSMUSG00000115040	21.906	4.35564	1.21875	3.57385	0.000351777	0.00479048	Gm18994	None
14840	ENSMUSG00000026082	1873.89	-0.637834	0.178521	-3.57288	0.000353075	0.00480355	Rev1	Introns
15900	ENSMUSG00000022245	20.2741	5.48383	1.5349	3.57276	0.000353241	0.00480355	Skor1	None
15898	ENSMUSG00000027660	3085.08	-0.472535	0.132267	-3.57259	0.000353473	0.00480355	Skil	Other
1889	ENSMUSG00000022793	516.556	-1.10772	0.31014	-3.57169	0.000354679	0.0048166	B4galt4	None
3892	ENSMUSG00000057229	795.756	-0.608901	0.170521	-3.57083	0.000355855	0.00481919	Dmac2	None
3020	ENSMUSG00000005442	13591.1	-0.533166	0.14929	-3.57135	0.000355149	0.00481919	Cic	None
14072	ENSMUSG00000004455	9580.07	-0.520062	0.145635	-3.57098	0.000355646	0.00481919	Ppp1cc	None
3860	ENSMUSG00000036186	115.939	1.94911	0.545823	3.57097	0.000355667	0.00481919	Dipk1b	None
4993	ENSMUSG00000023991	4877.83	-0.409246	0.114641	-3.56981	0.000357244	0.00483126	Foxp4	Introns
15698	ENSMUSG00000058586	519.309	0.741874	0.207821	3.56977	0.000357293	0.00483126	Serhl	None
7836	ENSMUSG00000050936	10.9678	5.62334	1.57533	3.56963	0.000357487	0.00483126	Gm42743	None
1475	ENSMUSG00000044147	7879.51	-0.833759	0.233585	-3.5694	0.000357794	0.00483207	Arf6	3'UTR
16329	ENSMUSG00000088252	63.8489	1.78437	0.500061	3.5683	0.0003593	0.00484906	Snord13	None
3429	ENSMUSG00000027176	3688.9	0.378668	0.106148	3.56737	0.000360576	0.00486293	Cstf3	Introns & 3'UTR
16106	ENSMUSG00000006574	687.894	-2.04885	0.574485	-3.56641	0.000361904	0.00487748	Slc4a1	None
11300	ENSMUSG00000053964	121.865	1.9385	0.543589	3.56612	0.0003623	0.00487946	Lgals4	None
2320	ENSMUSG00000044566	129.889	-1.01154	0.284011	-3.56162	0.000368579	0.0049572	Cage1	None
5734	ENSMUSG00000083979	93.0205	3.04347	0.85472	3.56078	0.000369759	0.00496965	Gm12527	None
5112	ENSMUSG00000015027	1027.68	-0.854732	0.240082	-3.56016	0.000370627	0.00497448	Galns	None
6978	ENSMUSG00000098024	86.5916	1.70106	0.477785	3.56031	0.000370418	0.00497448	Gm27003	None
1310	ENSMUSG00000029501	5833.28	-0.424937	0.119474	-3.55674	0.00037548	0.00502927	Ankle2	3'UTR
10859	ENSMUSG00000095115	278.706	-1.02588	0.288429	-3.55677	0.000375444	0.00502927	Itpripl2	None
8911	ENSMUSG00000111740	116.197	2.85907	0.803829	3.55682	0.000375378	0.00502927	Gm49783	None
104	ENSMUSG00000111422	3732.55	1.69627	0.477088	3.55546	0.000377311	0.00505035	1700027J07Rik	Introns
14731	ENSMUSG00000038132	73.0837	-2.28594	0.643112	-3.55449	0.000378709	0.00506247	Rbm24	None
15802	ENSMUSG00000032261	232.047	1.50802	0.424259	3.55448	0.000378734	0.00506247	Sh3bgrl2	None
10784	ENSMUSG00000034168	1309.75	-0.772136	0.217281	-3.55362	0.000379962	0.00507542	Irf2bpl	None
10607	ENSMUSG00000042035	44.8692	-1.68484	0.474203	-3.55298	0.000380886	0.00508429	Igsf3	None
17972	ENSMUSG00000026956	630.088	-1.43097	0.402818	-3.55241	0.000381724	0.005092	Uap1l1	None
2225	ENSMUSG00000052477	69.8923	-1.57297	0.44282	-3.55217	0.000382064	0.00509305	C130026I21Rik	None
9675	ENSMUSG00000104241	25.9746	4.58319	1.29038	3.55182	0.00038257	0.00509633	Gm9442	None
7515	ENSMUSG00000103146	113.822	3.39279	0.955311	3.55151	0.000383032	0.00509902	Gm37745	None
13355	ENSMUSG00000042323	21829.2	-0.5162	0.145364	-3.55109	0.000383633	0.00510355	Pbrm1	Introns & 3'UTR
3525	ENSMUSG00000020340	78348.1	-0.439725	0.123847	-3.55055	0.000384423	0.00511058	Cyfip2	Introns & 3'UTR
1449	ENSMUSG00000022892	491.848	-1.17328	0.330649	-3.54841	0.000387571	0.00514543	App	None
15710	ENSMUSG00000044734	2780.02	-0.631802	0.178052	-3.54841	0.000387561	0.00514543	Serpinb1a	None
7997	ENSMUSG00000105434	181.903	1.96312	0.553636	3.54587	0.000391313	0.0051916	Gm43359	None
14309	ENSMUSG00000048310	1194.42	-0.503656	0.142057	-3.54545	0.000391942	0.00519641	Pskh1	None
3706	ENSMUSG00000061313	647.927	-0.565987	0.159656	-3.54504	0.000392548	0.00520088	Ddhd2	None
256	ENSMUSG00000107909	48.6658	2.4762	0.69853	3.54487	0.00039281	0.00520088	2610017A05Rik	None
11538	ENSMUSG00000063522	57.955	-2.00962	0.56712	-3.54354	0.000394786	0.00522351	Ly6m	None
1188	ENSMUSG00000004056	3446.58	-0.394613	0.111375	-3.54311	0.000395436	0.00522366	Akt2	None
17416	ENSMUSG00000070737	191.441	1.17997	0.333017	3.54327	0.000395193	0.00522366	Tmem35b	None
16855	ENSMUSG00000026452	10.2764	4.59919	1.29813	3.54294	0.000395696	0.00522366	Syt2	None
433	ENSMUSG00000074629	98.6811	2.64803	0.747885	3.5407	0.000399072	0.00526243	4930518I15Rik	None
18466	ENSMUSG00000039814	447.107	0.862191	0.243528	3.54041	0.000399501	0.00526453	Xkr5	None
11418	ENSMUSG00000030263	39822.5	-0.441169	0.124637	-3.53964	0.000400673	0.00527444	Lrmp	Introns & 3'UTR
6685	ENSMUSG00000095403	106.615	1.47898	0.417842	3.53956	0.000400792	0.00527444	Gm21092	None
13917	ENSMUSG00000115338	4891.79	0.859708	0.242944	3.5387	0.000402096	0.00528711	Pnp	None
10765	ENSMUSG00000073856	52.3912	2.30263	0.650724	3.53857	0.000402295	0.00528711	Iqck	None
17949	ENSMUSG00000038991	4309.31	-0.782999	0.221386	-3.5368	0.000405005	0.00531916	Txndc5	3'UTR
1329	ENSMUSG00000050914	93.5044	-1.25799	0.355779	-3.53589	0.000406409	0.00533402	Ankrd37	None
2393	ENSMUSG00000008393	2551.79	-0.779254	0.22044	-3.53499	0.000407791	0.00534235	Carhsp1	None
15444	ENSMUSG00000028133	162.437	1.26608	0.358162	3.53494	0.000407863	0.00534235	Rwdd3	None
4455	ENSMUSG00000037577	11.4734	5.6353	1.5941	3.5351	0.000407623	0.00534235	Ephx3	None
10615	ENSMUSG00000054072	147.121	-1.65868	0.469311	-3.53428	0.000408882	0.00535211	Iigp1	None
16246	ENSMUSG00000048442	37.3299	-1.86638	0.52815	-3.53381	0.000409618	0.00535613	Smim5	None
15409	ENSMUSG00000055745	1709.51	-0.639474	0.180963	-3.53373	0.000409736	0.00535613	Rtl6	None
18718	ENSMUSG00000060510	3816.59	-0.415917	0.117709	-3.53343	0.000410207	0.0053587	Zfp266	3'UTR
17635	ENSMUSG00000025935	14185.9	-0.606374	0.171667	-3.53227	0.000412016	0.00537875	Tram1	3'UTR
653	ENSMUSG00000059939	1909.49	1.05953	0.300142	3.5301	0.0004154	0.00541931	9430015G10Rik	None
17754	ENSMUSG00000028898	1170.78	0.652161	0.184822	3.52859	0.000417772	0.00544662	Trnau1ap	None
17400	ENSMUSG00000046675	680.746	-0.511226	0.144937	-3.52722	0.000419952	0.0054714	Tmem251	None
4602	ENSMUSG00000026579	235.224	-2.58029	0.731673	-3.52656	0.000420993	0.0054743	F5	None
10086	ENSMUSG00000073409	6631.16	1.06148	0.300996	3.52655	0.000421014	0.0054743	H2-Q6	None
7845	ENSMUSG00000105976	19.7526	4.16666	1.18151	3.52656	0.000420997	0.0054743	Gm42782	None
13775	ENSMUSG00000026785	275.29	1.65602	0.469616	3.52633	0.000421365	0.00547523	Pkn3	None
15079	ENSMUSG00000012483	863.212	0.508325	0.1442	3.52514	0.000423261	0.00549621	Rpa3	3'UTR
115	ENSMUSG00000052794	1621.75	0.622383	0.176586	3.52454	0.000424217	0.00550498	1700030K09Rik	None
17717	ENSMUSG00000073968	338.724	0.853662	0.242244	3.52398	0.000425112	0.00551293	Trim68	None
3458	ENSMUSG00000021939	4758.87	-0.602823	0.171087	-3.5235	0.000425894	0.00551942	Ctsb	3'UTR
3053	ENSMUSG00000029862	57.102	2.69979	0.766391	3.52273	0.000427118	0.00553162	Clcn1	None
13563	ENSMUSG00000052033	655.668	0.565638	0.160634	3.52129	0.000429451	0.00555448	Pfdn4	3'UTR
12472	ENSMUSG00000020908	7.57329	5.8283	1.65511	3.52141	0.000429265	0.00555448	Myh3	None
14218	ENSMUSG00000022501	5.69802	-5.78589	1.64321	-3.52109	0.000429784	0.00555469	Prm1	None
11787	ENSMUSG00000032776	2315.38	-0.860686	0.244449	-3.52093	0.000430035	0.00555469	Mctp2	None
3177	ENSMUSG00000062585	120.495	-1.37571	0.390798	-3.52025	0.000431144	0.00556535	Cnr2	None
2647	ENSMUSG00000030336	194.026	-1.2888	0.366184	-3.51954	0.000432302	0.00557661	Cd27	None
10310	ENSMUSG00000039959	855.011	0.616502	0.175261	3.51762	0.000435443	0.00561343	Hip1	None
13212	ENSMUSG00000044055	48.3802	2.08726	0.59346	3.5171	0.000436288	0.00562062	Otos	None
12914	ENSMUSG00000039263	2445.67	-0.443371	0.126069	-3.51689	0.000436635	0.00562139	Npepl1	None
1671	ENSMUSG00000017550	7534.99	-0.582955	0.165792	-3.51619	0.000437785	0.00562879	Atad5	Introns
13308	ENSMUSG00000055725	104.918	1.02825	0.292421	3.51635	0.00043753	0.00562879	Paqr3	None
13731	ENSMUSG00000028756	2049.8	-0.760292	0.216263	-3.51559	0.000438782	0.0056379	Pink1	None
17105	ENSMUSG00000029553	27.4327	-3.51485	1.00082	-3.51197	0.000444795	0.00571141	Tfec	None
7129	ENSMUSG00000101462	90.4372	2.12702	0.605707	3.51164	0.000445358	0.0057149	Gm3052	None
2278	ENSMUSG00000110710	56.13	3.98488	1.13506	3.51072	0.000446887	0.00573075	C78859	None
10260	ENSMUSG00000028332	377.087	-1.59665	0.454817	-3.51053	0.000447209	0.00573112	Hemgn	None
12475	ENSMUSG00000022443	87998.6	-0.601596	0.171383	-3.51025	0.000447685	0.00573348	Myh9	3'UTR
164	ENSMUSG00000099354	24.2728	4.67223	1.33118	3.50983	0.000448392	0.00573878	1700124L16Rik	None
11935	ENSMUSG00000033174	413.348	-0.974751	0.27775	-3.50945	0.000449034	0.00573948	Mgll	None
12446	ENSMUSG00000025025	1880.52	-0.812833	0.231602	-3.50961	0.000448763	0.00573948	Mxi1	None
1149	ENSMUSG00000040554	103.11	1.56234	0.44527	3.50876	0.000450204	0.00575068	Aipl1	None
1818	ENSMUSG00000108461	22.8444	3.55355	1.01282	3.50858	0.000450504	0.00575076	AV356131	None
3183	ENSMUSG00000017167	27.2792	-4.10374	1.17002	-3.5074	0.000452507	0.00577256	Cntnap1	None
10031	ENSMUSG00000021149	6555.46	-0.782333	0.223112	-3.50645	0.000454124	0.00578941	Gtpbp4	None
15082	ENSMUSG00000033773	1153.52	0.509441	0.145295	3.50626	0.000454457	0.00578989	Rpap2	None
5148	ENSMUSG00000033066	6314.4	-0.798186	0.227677	-3.50579	0.00045526	0.00579634	Gas7	None
17253	ENSMUSG00000036151	26.6923	2.29235	0.653916	3.50558	0.000455621	0.00579716	Tm6sf2	None
9871	ENSMUSG00000064037	2022.2	0.569324	0.162418	3.5053	0.000456088	0.00579934	Gpn1	None
235	ENSMUSG00000036873	1044.94	0.507409	0.144777	3.50475	0.000457033	0.00580758	2410004B18Rik	None
14652	ENSMUSG00000050029	2791.38	-0.539962	0.154127	-3.50335	0.00045944	0.0058311	Rap2c	3'UTR
8522	ENSMUSG00000113540	56.9213	3.85591	1.10064	3.50333	0.00045948	0.0058311	Gm47206	None
1264	ENSMUSG00000050947	401.768	-0.825694	0.235772	-3.50208	0.000461639	0.0058547	Amigo1	None
8115	ENSMUSG00000104548	105.362	1.64004	0.468534	3.50037	0.000464611	0.00588858	Gm43857	None
5872	ENSMUSG00000083305	22.28	4.87472	1.39292	3.49964	0.00046589	0.00590097	Gm13315	None
4640	ENSMUSG00000041040	1582.23	-0.596741	0.170545	-3.49902	0.000466978	0.0059071	Fam117b	None
14614	ENSMUSG00000078452	74.0478	1.35742	0.387938	3.49906	0.000466902	0.0059071	Raet1d	None
14054	ENSMUSG00000040648	8039.39	-0.467759	0.133729	-3.4978	0.000469115	0.00593031	Ppip5k2	Introns
9409	ENSMUSG00000105408	177.367	1.68718	0.482436	3.49721	0.000470152	0.00593957	Gm7285	None
3778	ENSMUSG00000038024	3692.61	-0.407755	0.116627	-3.49624	0.00047186	0.00595681	Dennd4c	None
1538	ENSMUSG00000051517	1575.24	0.661981	0.189349	3.49609	0.000472125	0.00595681	Arhgef39	None
4844	ENSMUSG00000070000	15222.5	0.472867	0.135352	3.49361	0.00047653	0.00600121	Fcho1	3'UTR
16081	ENSMUSG00000072572	28.821	3.67638	1.05232	3.49359	0.000476564	0.00600121	Slc39a2	None
17620	ENSMUSG00000031887	851.932	-0.509566	0.145913	-3.49226	0.000478959	0.00602749	Tradd	None
3203	ENSMUSG00000024330	192.068	1.29179	0.369965	3.49165	0.000480042	0.00603724	Col11a2	None
11441	ENSMUSG00000030556	601.706	0.745946	0.213653	3.49139	0.000480518	0.00603934	Lrrc28	None
10545	ENSMUSG00000073489	45.0187	-2.12005	0.607681	-3.48876	0.000485271	0.00608867	Ifi204	None
864	ENSMUSG00000003346	3389.87	-0.587328	0.168358	-3.48856	0.000485634	0.00608867	Abhd17a	None
11509	ENSMUSG00000024399	998.344	1.26506	0.362635	3.48853	0.000485687	0.00608867	Ltb	None
615	ENSMUSG00000113432	159.455	1.71813	0.492641	3.48759	0.000487389	0.00610609	8430406P12Rik	None
4115	ENSMUSG00000031176	1230.17	-0.721744	0.207013	-3.48646	0.000489454	0.00612804	Dynlt3	None
2756	ENSMUSG00000033862	677.7	0.64871	0.186109	3.48565	0.000490942	0.00614274	Cdk10	None
3089	ENSMUSG00000046080	10.0848	-5.10462	1.46493	-3.48455	0.000492972	0.00616251	Clec9a	None
18995	ENSMUSG00000058748	747.002	0.771062	0.221287	3.48445	0.000493152	0.00616251	Zfp958	None
8311	ENSMUSG00000108465	150.505	2.55093	0.732227	3.4838	0.00049435	0.00617353	Gm45110	None
7013	ENSMUSG00000090358	44.8009	2.12138	0.609197	3.48225	0.000497211	0.00620531	Gm2822	None
5317	ENSMUSG00000110444	642.969	1.40483	0.403492	3.48168	0.00049828	0.00621337	Gm10033	None
11991	ENSMUSG00000065601	29.5756	4.39507	1.26238	3.48157	0.000498492	0.00621337	Mir146	None
11000	ENSMUSG00000021752	149.524	-0.971504	0.279171	-3.47995	0.000501502	0.0062469	Kctd6	None
6306	ENSMUSG00000087593	18.9614	7.1582	2.05844	3.47749	0.000506133	0.00630059	Gm16174	None
18985	ENSMUSG00000067931	138.878	1.64283	0.472569	3.47638	0.000508235	0.00632273	Zfp948	None
4202	ENSMUSG00000034488	9.22891	-6.478	1.86354	-3.47618	0.000508619	0.00632348	Edil3	None
9918	ENSMUSG00000045441	1332.07	1.33776	0.384882	3.47577	0.000509392	0.00632908	Gprin3	None
18652	ENSMUSG00000052248	185.813	-0.966409	0.278241	-3.47327	0.000514149	0.00638413	Zeb2os	None
17302	ENSMUSG00000054675	225.867	1.9051	0.548565	3.47287	0.000514915	0.00638958	Tmem119	None
4561	ENSMUSG00000021357	2529.42	-1.06539	0.306821	-3.47237	0.000515883	0.00639349	Exoc2	Introns & 3'UTR
17536	ENSMUSG00000031691	3935.31	0.419367	0.12077	3.47245	0.000515725	0.00639349	Tnpo2	None
6985	ENSMUSG00000098519	11.627	7.1815	2.06838	3.47204	0.000516514	0.00639726	Gm27166	None
3556	ENSMUSG00000018001	810.64	-0.586455	0.168916	-3.47187	0.000516845	0.00639731	Cyth3	None
4034	ENSMUSG00000009145	177.24	1.81428	0.522787	3.4704	0.00051968	0.00642833	Dqx1	None
12605	ENSMUSG00000056724	3350.51	0.626672	0.180599	3.46996	0.000520541	0.00643085	Nbeal2	None
16325	ENSMUSG00000065126	143.856	1.81457	0.522915	3.47011	0.000520243	0.00643085	Snord104	None
16966	ENSMUSG00000003134	253.973	-1.55331	0.447871	-3.46822	0.000523922	0.00646854	Tbc1d8	None
5499	ENSMUSG00000113792	69.0942	3.02072	0.871189	3.46736	0.000525607	0.00648524	Gm10933	Other
13612	ENSMUSG00000028796	3478.39	-0.511624	0.147562	-3.46718	0.000525952	0.00648541	Phc2	3'UTR
12536	ENSMUSG00000002728	1205.51	0.51942	0.149834	3.46664	0.000527003	0.00649428	Naa20	None
9008	ENSMUSG00000052730	37.0674	2.80948	0.810681	3.46558	0.000529085	0.00651584	Gm5111	None
16411	ENSMUSG00000022808	3969.9	-0.635931	0.18351	-3.46537	0.000529499	0.00651683	Snx4	3'UTR
11990	ENSMUSG00000084796	327.967	1.87897	0.542338	3.46457	0.000531074	0.00653211	Mir142hg	Introns
14312	ENSMUSG00000060073	5217.18	0.425715	0.122896	3.46404	0.000532135	0.00653694	Psma3	Introns
15304	ENSMUSG00000020460	19662.1	0.574005	0.165703	3.46406	0.00053208	0.00653694	Rps27a	None
1096	ENSMUSG00000033400	737.997	-1.19223	0.344431	-3.46144	0.000537299	0.00658566	Agl	None
14837	ENSMUSG00000049339	2377.91	-0.519932	0.150211	-3.46134	0.000537484	0.00658566	Retreg2	None
5797	ENSMUSG00000086342	87.215	1.63909	0.47356	3.4612	0.000537775	0.00658566	Gm12932	None
6901	ENSMUSG00000097217	121.227	2.00332	0.578784	3.46125	0.00053767	0.00658566	Gm26549	None
6979	ENSMUSG00000098183	161.472	2.25457	0.651385	3.46119	0.000537784	0.00658566	Gm27010	None
2054	ENSMUSG00000052271	226.148	-1.05367	0.304494	-3.4604	0.000539379	0.00660107	Bhlha15	None
4548	ENSMUSG00000029122	11.0948	-6.00745	1.73632	-3.45987	0.000540429	0.00660979	Evc	None
15239	ENSMUSG00000024800	1237.93	0.643256	0.185974	3.45885	0.000542483	0.00663055	Rpp30	None
816	ENSMUSG00000055923	933.434	0.738354	0.213478	3.45869	0.000542805	0.00663055	Aasdh	None
10279	ENSMUSG00000048878	2780.79	-0.495906	0.143417	-3.4578	0.000544609	0.00664844	Hexim1	3'UTR
17989	ENSMUSG00000042345	4766.3	-0.730514	0.21128	-3.45756	0.000545089	0.00665015	Ubash3a	None
13911	ENSMUSG00000002963	1053.23	-0.463732	0.134152	-3.45675	0.000546724	0.00666595	Pnkp	None
8654	ENSMUSG00000112806	31.5715	3.4145	0.988409	3.45454	0.000551236	0.00671678	Gm48146	None
9102	ENSMUSG00000074388	16.704	6.27079	1.81537	3.45427	0.000551788	0.00671931	Gm5544	None
1159	ENSMUSG00000078941	785.158	0.817572	0.236741	3.45345	0.000553467	0.00673557	Ak6	None
11529	ENSMUSG00000102051	136.197	-3.23578	0.937093	-3.453	0.000554394	0.00674265	Ly6a2	None
6569	ENSMUSG00000104493	27.8949	3.29228	0.954179	3.45038	0.000559796	0.00680413	Gm19552	None
1657	ENSMUSG00000028207	724.951	0.766376	0.222173	3.44946	0.000561707	0.00682311	Asph	Introns
2416	ENSMUSG00000028914	552.068	-0.510028	0.147875	-3.44904	0.000562591	0.00682962	Casp9	3'UTR
11588	ENSMUSG00000074622	24.8224	-3.00285	0.870735	-3.44864	0.000563413	0.00683535	Mafb	None
11539	ENSMUSG00000026980	1391.91	-0.611785	0.177433	-3.44797	0.000564807	0.00684802	Ly75	None
16365	ENSMUSG00000029402	505.844	-0.711477	0.20637	-3.44758	0.00056564	0.00685387	Snrnp35	None
17163	ENSMUSG00000021779	1017.21	0.723247	0.209816	3.44705	0.000566737	0.00686292	Thrb	None
2026	ENSMUSG00000037608	22526.5	0.433489	0.12577	3.44668	0.000567513	0.00686807	Bclaf1	3'UTR
4252	ENSMUSG00000058709	2147.2	-0.341589	0.0991287	-3.44591	0.000569139	0.00688349	Egln2	None
436	ENSMUSG00000074039	333.571	1.11573	0.323806	3.44567	0.000569647	0.00688538	4930520O04Rik	None
2957	ENSMUSG00000041235	2211.71	0.796492	0.231247	3.44433	0.000572472	0.00691525	Chd7	None
15417	ENSMUSG00000043811	7.17565	-5.35105	1.55501	-3.44118	0.000579189	0.00699208	Rtn4r	None
17662	ENSMUSG00000041754	30.3835	-3.5362	1.02785	-3.44039	0.000580867	0.00700801	Trem3	None
14906	ENSMUSG00000022075	2663.16	-0.734658	0.213556	-3.44012	0.000581452	0.0070096	Rhobtb2	None
15118	ENSMUSG00000082035	165.519	0.972198	0.282627	3.43986	0.000582005	0.0070096	Rpl17-ps8	None
8205	ENSMUSG00000108234	100.805	1.85661	0.53974	3.43983	0.000582073	0.0070096	Gm44428	None
12777	ENSMUSG00000021025	2500.04	-0.713723	0.207597	-3.43802	0.000585988	0.00704807	Nfkbia	3'UTR
17470	ENSMUSG00000024034	2016.58	-1.15475	0.335929	-3.43749	0.000587129	0.00705745	Tmprss3	None
13742	ENSMUSG00000046854	11.5354	5.66746	1.64886	3.4372	0.000587765	0.00706076	Pip5kl1	None
13621	ENSMUSG00000091144	181.538	1.94415	0.565874	3.43565	0.000591135	0.00709273	Phf11c	None
13586	ENSMUSG00000004791	34.8421	2.58159	0.751414	3.43564	0.000591151	0.00709273	Pgf	None
4443	ENSMUSG00000002808	23.5332	-3.50619	1.02078	-3.4348	0.000592981	0.00710597	Epdr1	None
2613	ENSMUSG00000058690	2888.26	-0.691208	0.201236	-3.43482	0.00059295	0.00710597	Ccser2	None
5503	ENSMUSG00000079414	99.7346	1.01598	0.295877	3.43381	0.000595169	0.00712782	Gm11110	None
819	ENSMUSG00000025375	13.376	-4.33858	1.26417	-3.43194	0.000599274	0.00717259	Aatk	None
9703	ENSMUSG00000078783	6.4639	-5.96165	1.73732	-3.43152	0.000600207	0.00717499	Gm9733	None
10059	ENSMUSG00000023132	12.4661	-4.02643	1.17349	-3.43115	0.000601023	0.00718035	Gzma	None
10637	ENSMUSG00000002897	16835.1	0.663293	0.193331	3.43088	0.000601636	0.00718329	Il17ra	Introns
17918	ENSMUSG00000025474	3352.73	-0.432293	0.126046	-3.42965	0.000604359	0.00721141	Tubgcp2	None
4122	ENSMUSG00000064061	4269.76	0.407783	0.118995	3.42691	0.000610499	0.00727136	Dzip3	Introns
2000	ENSMUSG00000030268	6990.11	0.553641	0.161545	3.42716	0.000609919	0.00727136	Bcat1	Introns
16337	ENSMUSG00000065734	105.666	1.29511	0.377914	3.42699	0.000610313	0.00727136	Snord49a	None
846	ENSMUSG00000021240	475.622	0.782227	0.228316	3.42608	0.00061236	0.0072891	Abcd4	None
1344	ENSMUSG00000024219	8157.5	0.725392	0.211829	3.42443	0.000616094	0.00732463	Anks1	3'UTR
7168	ENSMUSG00000112925	34.293	3.47156	1.01373	3.42453	0.000615867	0.00732463	Gm31763	None
3757	ENSMUSG00000036775	352.444	0.96927	0.28313	3.42342	0.000618394	0.00734305	Decr2	None
8210	ENSMUSG00000108443	8.72411	4.71146	1.37621	3.42351	0.000618188	0.00734305	Gm44510	None
8055	ENSMUSG00000106565	29.2532	2.21847	0.648101	3.42304	0.00061926	0.00734888	Gm43582	None
13685	ENSMUSG00000026698	340.551	0.547592	0.159986	3.42274	0.000619935	0.00735243	Pigc	None
8952	ENSMUSG00000117557	26.5592	4.59475	1.34268	3.42208	0.000621441	0.00736583	Gm50070	None
3654	ENSMUSG00000020476	8506.7	-0.594818	0.173842	-3.4216	0.000622538	0.00737436	Dbnl	None
18640	ENSMUSG00000036304	233.478	-1.33791	0.391184	-3.42014	0.000625888	0.00740955	Zdhhc23	None
761	ENSMUSG00000116673	1998.53	0.917936	0.268433	3.4196	0.000627123	0.00741969	A630089N07Rik	None
14207	ENSMUSG00000029053	130.046	1.17743	0.344409	3.41871	0.000629185	0.00743959	Prkcz	None
9123	ENSMUSG00000042293	128.684	1.53802	0.449971	3.41805	0.000630709	0.0074531	Gm5617	None
15431	ENSMUSG00000040570	225.614	-0.936874	0.274118	-3.41777	0.000631358	0.00745627	Rundc3b	None
13708	ENSMUSG00000026447	2194.29	-0.526913	0.154214	-3.41676	0.000633722	0.00747968	Pik3c2b	None
1503	ENSMUSG00000034255	2659.48	-0.459714	0.134611	-3.41513	0.000637512	0.00751988	Arhgap27	None
18279	ENSMUSG00000096630	5.35511	-5.69886	1.66883	-3.41488	0.000638092	0.00752218	Vmn2r26	None
5289	ENSMUSG00000034762	20.7109	2.92147	0.85593	3.41321	0.000642016	0.00756388	Glis1	None
17802	ENSMUSG00000021217	76.4461	1.9942	0.584341	3.41272	0.000643174	0.00757296	Tshz3	None
16581	ENSMUSG00000022519	476.454	-1.44345	0.423135	-3.41133	0.000646473	0.00760723	Srl	None
1206	ENSMUSG00000024885	374.039	-0.807339	0.236701	-3.4108	0.000647715	0.00761659	Aldh3b1	None
17856	ENSMUSG00000034848	1315.95	0.468144	0.13726	3.41064	0.000648097	0.00761659	Ttc21b	None
15299	ENSMUSG00000009927	11171.8	0.496542	0.145592	3.4105	0.000648436	0.00761659	Rps25	None
4466	ENSMUSG00000015766	3233.39	-0.618351	0.181352	-3.40966	0.00065043	0.00763543	Eps8	Introns & 3'UTR
11517	ENSMUSG00000027297	75.7824	-2.31889	0.680135	-3.40946	0.000650917	0.00763657	Ltk	None
17032	ENSMUSG00000022019	1357.01	-0.41478	0.12171	-3.40795	0.000654529	0.00766974	Tdrd3	None
6258	ENSMUSG00000085655	56.0433	1.67218	0.490652	3.40808	0.000654208	0.00766974	Gm15952	None
783	ENSMUSG00000040705	16.6803	4.64939	1.36437	3.40771	0.000655096	0.0076718	A930016O22Rik	None
6713	ENSMUSG00000089417	912.1	1.62743	0.477717	3.40668	0.000657584	0.00769633	Gm22009	None
9940	ENSMUSG00000020176	277.639	1.17194	0.344158	3.40525	0.000661041	0.00772754	Grb10	3'UTR
3210	ENSMUSG00000058897	6.36274	-5.95051	1.7477	-3.40477	0.000662191	0.00773636	Col25a1	None
16936	ENSMUSG00000026632	148.57	1.24212	0.364908	3.40393	0.00066423	0.00775556	Tatdn3	None
15883	ENSMUSG00000025486	822.55	1.2514	0.367727	3.40306	0.000666349	0.00777566	Sirt3	None
4057	ENSMUSG00000037474	7022.4	-0.794967	0.233631	-3.40266	0.00066733	0.00777783	Dtl	Introns & 3'UTR
1508	ENSMUSG00000048865	9211.83	-0.339014	0.0996316	-3.40268	0.000667288	0.00777783	Arhgap30	Introns & 3'UTR
2198	ENSMUSG00000020490	87.9998	-2.64748	0.778244	-3.40186	0.000669277	0.00778199	Btnl10	None
13438	ENSMUSG00000024579	447.124	-0.716961	0.21074	-3.40212	0.000668655	0.00778199	Pcyox1l	None
17584	ENSMUSG00000048677	400.756	1.1284	0.331663	3.40225	0.00066834	0.00778199	Tpcn2	None
2907	ENSMUSG00000021747	104.918	1.89401	0.556754	3.40188	0.000669238	0.00778199	Cfap20dc	None
15063	ENSMUSG00000065701	23.6225	2.87685	0.845773	3.40144	0.00067032	0.00778948	Rny1	Other
1603	ENSMUSG00000006304	10798.6	-0.594485	0.174817	-3.4006	0.000672373	0.0078087	Arpc2	3'UTR
4512	ENSMUSG00000028967	70.0897	1.84552	0.542802	3.39998	0.000673911	0.00782192	Errfi1	3'UTR
13591	ENSMUSG00000031807	6924.67	-0.407843	0.120012	-3.39836	0.000677917	0.00786376	Pgls	None
11436	ENSMUSG00000037151	415.752	-0.704104	0.207246	-3.39744	0.000680205	0.00788563	Lrrc20	None
1609	ENSMUSG00000032503	9755.81	1.43702	0.42325	3.3952	0.000685781	0.00794556	Arpp21	Introns
6478	ENSMUSG00000097204	149.166	1.7545	0.516934	3.39405	0.000688666	0.00797426	Gm17690	None
11453	ENSMUSG00000064307	44.4741	2.04994	0.604085	3.39346	0.000690146	0.00798667	Lrrc51	None
8595	ENSMUSG00000114791	42.3879	-1.7236	0.508186	-3.39168	0.000694663	0.0080342	Gm47730	None
10052	ENSMUSG00000036197	2215.7	-0.495026	0.146008	-3.39041	0.000697882	0.00806666	Gxylt1	Introns
678	ENSMUSG00000097006	39.3045	1.52012	0.44858	3.38874	0.000702149	0.00810766	9530082P21Rik	None
7761	ENSMUSG00000105534	12.1972	3.76423	1.11082	3.3887	0.000702258	0.00810766	Gm42435	None
2696	ENSMUSG00000022901	89.2741	1.7574	0.518866	3.387	0.000706613	0.00815314	Cd86	None
2846	ENSMUSG00000036672	1045.08	0.515827	0.152322	3.38644	0.000708069	0.00816511	Cenpt	None
4863	ENSMUSG00000043683	3989.69	-0.320775	0.0947428	-3.38575	0.000709852	0.00818086	Fem1a	None
10857	ENSMUSG00000117975	1992.83	-0.384977	0.11375	-3.38442	0.000713288	0.00821562	Itprip	None
18940	ENSMUSG00000071064	747.955	0.823032	0.243204	3.38412	0.000714071	0.0082198	Zfp827	None
8590	ENSMUSG00000112254	95.5992	2.63769	0.779576	3.3835	0.000715679	0.00823347	Gm47690	None
14645	ENSMUSG00000068798	4846.22	-0.512995	0.151643	-3.38292	0.000717205	0.00824618	Rap1a	Introns & 3'UTR
16176	ENSMUSG00000025060	8802.72	-0.433205	0.128071	-3.38254	0.000718192	0.00825267	Slk	None
4699	ENSMUSG00000041930	168.313	-1.01558	0.300358	-3.38123	0.000721623	0.00828723	Fam222a	None
16298	ENSMUSG00000085156	684.888	1.30638	0.3864	3.3809	0.000722477	0.00829218	Snhg15	None
14807	ENSMUSG00000030243	2817.79	-0.681836	0.201774	-3.37921	0.000726939	0.0083385	Recql	Introns & 3'UTR
13543	ENSMUSG00000087687	936.601	0.605605	0.179276	3.37806	0.000729998	0.00836868	Pet100	None
14943	ENSMUSG00000024404	4756.66	0.446502	0.132215	3.37709	0.000732561	0.00838823	Riok3	3'UTR
2672	ENSMUSG00000017652	209.356	1.69833	0.50293	3.37687	0.000733152	0.00839009	Cd40	None
4661	ENSMUSG00000021234	123.258	1.08941	0.322841	3.37446	0.000739606	0.00845901	Fam161b	None
13459	ENSMUSG00000022489	859.217	1.59173	0.471767	3.37398	0.000740901	0.00846851	Pde1b	None
592	ENSMUSG00000102555	130.438	2.70229	0.800957	3.37383	0.000741303	0.00846851	6430511E19Rik	None
18549	ENSMUSG00000049090	1290.17	-0.540401	0.160307	-3.37104	0.000748862	0.00854987	Zadh2	None
2102	ENSMUSG00000049086	403.291	0.639041	0.189621	3.37009	0.000751426	0.00857414	Bmyc	3'UTR
2793	ENSMUSG00000028551	3128.93	-0.730099	0.216655	-3.36987	0.000752047	0.00857623	Cdkn2c	Introns & 3'UTR
6947	ENSMUSG00000097431	511.437	-0.739285	0.21949	-3.36819	0.000756637	0.00862354	Gm26782	None
2968	ENSMUSG00000025512	890.363	0.766204	0.227596	3.3665	0.000761272	0.00867133	Chid1	None
17367	ENSMUSG00000051232	598.859	0.805778	0.239396	3.36589	0.000762984	0.00868576	Tmem199	None
13065	ENSMUSG00000038759	13807.4	-0.587834	0.174685	-3.36511	0.000765144	0.00870449	Nup205	3'UTR
48	ENSMUSG00000098702	224.021	1.21059	0.359761	3.36497	0.000765519	0.00870449	1500015A07Rik	None
7321	ENSMUSG00000103261	29.2498	2.97485	0.88462	3.36286	0.0007714	0.00876627	Gm36981	None
14933	ENSMUSG00000037386	8.93083	6.80539	2.02433	3.3618	0.00077435	0.00879469	Rims2	None
1345	ENSMUSG00000022515	1148.14	0.815257	0.242917	3.35611	0.00079047	0.00897257	Anks3	None
611	ENSMUSG00000071796	438.944	1.1999	0.357589	3.35551	0.000792182	0.00898679	6820431F20Rik	None
14743	ENSMUSG00000094936	429.601	1.67796	0.500346	3.35361	0.000797648	0.00904356	Rbm4	3'UTR
11338	ENSMUSG00000032207	18.2788	-3.91942	1.16878	-3.35344	0.000798148	0.00904398	Lipc	None
18732	ENSMUSG00000047342	353.528	0.728995	0.217559	3.35079	0.000805806	0.00912548	Zfp286	None
16868	ENSMUSG00000065954	15669.6	-0.404312	0.120719	-3.3492	0.000810463	0.00915173	Tacc1	Introns & 3'UTR
15143	ENSMUSG00000039221	1358.07	0.568196	0.16964	3.34942	0.000809796	0.00915173	Rpl22l1	None
5203	ENSMUSG00000035314	44.621	1.55425	0.464052	3.3493	0.000810174	0.00915173	Gdpd5	None
18882	ENSMUSG00000049410	24.5714	2.24767	0.671056	3.34946	0.000809707	0.00915173	Zfp683	None
6727	ENSMUSG00000065036	23.9669	3.33488	0.99562	3.34955	0.000809422	0.00915173	Gm22362	None
7170	ENSMUSG00000114586	26.4904	2.75974	0.824096	3.34881	0.000811593	0.00915921	Gm31804	None
15249	ENSMUSG00000090516	241.33	1.73811	0.519396	3.34641	0.000818643	0.00923345	Rps11-ps1	None
60	ENSMUSG00000095040	6.40536	6.32625	1.89067	3.34603	0.000819768	0.0092408	1700001J03Rik	None
13356	ENSMUSG00000052534	435.683	-1.01843	0.304419	-3.34547	0.00082143	0.00925421	Pbx1	Introns
16479	ENSMUSG00000020191	89.1197	1.45361	0.434581	3.34485	0.000823276	0.00926968	Spata48	None
16145	ENSMUSG00000026062	75.3209	1.96179	0.586816	3.3431	0.000828468	0.00932277	Slc9a2	None
6900	ENSMUSG00000097887	65.1205	2.19462	0.656578	3.34251	0.00083024	0.00933596	Gm26542	None
11992	ENSMUSG00000097418	17.9972	3.17339	0.949436	3.34239	0.000830595	0.00933596	Mir155hg	None
7433	ENSMUSG00000102673	10.6699	7.05638	2.11131	3.34218	0.000831235	0.0093378	Gm37437	None
15927	ENSMUSG00000024737	331.623	-0.907134	0.271462	-3.34166	0.000832794	0.00934994	Slc15a3	None
18268	ENSMUSG00000032528	99.2308	2.1574	0.645847	3.34042	0.000836517	0.00938635	Vipr1	None
1120	ENSMUSG00000020288	1362.75	-0.669536	0.20047	-3.33983	0.000838306	0.00940104	Ahsa2	3'UTR
6656	ENSMUSG00000093673	8.69224	6.01875	1.80247	3.33917	0.00084028	0.00941778	Gm20644	None
12107	ENSMUSG00000053192	279.907	0.750764	0.225011	3.33657	0.000848188	0.00949759	Mllt11	None
979	ENSMUSG00000061393	205.221	0.895524	0.268401	3.33651	0.000848372	0.00949759	Acvr2b	None
4955	ENSMUSG00000000838	11795.1	-0.409639	0.122816	-3.3354	0.000851782	0.00952706	Fmr1	Introns & 3'UTR
4906	ENSMUSG00000053334	344.933	0.747544	0.224129	3.33533	0.000851978	0.00952706	Ficd	None
15854	ENSMUSG00000036432	849.831	-0.43825	0.131412	-3.33493	0.000853202	0.0095353	Siah2	3'UTR
11472	ENSMUSG00000021090	74.5669	2.71915	0.815404	3.33473	0.000853831	0.00953688	Lrrc9	None
1593	ENSMUSG00000049804	1177.75	0.654523	0.196339	3.33364	0.000857187	0.0095689	Armcx4	None
12496	ENSMUSG00000017774	17390.7	-0.348272	0.104551	-3.33111	0.000865008	0.00965071	Myo1c	Other
14375	ENSMUSG00000021466	3267.93	0.381455	0.114545	3.33018	0.000867904	0.00967199	Ptch1	None
8130	ENSMUSG00000107962	29.8538	3.25285	0.97674	3.33031	0.000867503	0.00967199	Gm43980	None
4665	ENSMUSG00000050493	7.65135	-4.70373	1.41275	-3.32949	0.000870038	0.00969025	Fam167b	None
3527	ENSMUSG00000053929	2615.95	-0.457515	0.137446	-3.3287	0.000872519	0.00971236	Cyhr1	None
2556	ENSMUSG00000002608	3892.87	-0.422745	0.127015	-3.3283	0.000873775	0.00972081	Ccdc97	Other
14883	ENSMUSG00000026360	2388.12	-1.15088	0.345944	-3.32679	0.00087852	0.0097459	Rgs2	3'UTR
13484	ENSMUSG00000024184	6.93241	-5.29662	1.592	-3.32702	0.000877786	0.0097459	Pdia2	None
5109	ENSMUSG00000020766	2265.07	-0.79149	0.237902	-3.32695	0.00087801	0.0097459	Galk1	None
7792	ENSMUSG00000107171	160.432	1.75809	0.528427	3.32703	0.000877785	0.0097459	Gm42572	None
5969	ENSMUSG00000087203	12.5415	3.17095	0.95314	3.32685	0.000878332	0.0097459	Gm13986	None
18073	ENSMUSG00000089917	810.862	0.651345	0.195809	3.32643	0.000879664	0.00975306	Uckl1	None
2480	ENSMUSG00000038010	970.507	0.750619	0.225756	3.32492	0.000884448	0.00980055	Ccdc138	None
16598	ENSMUSG00000028809	23803.8	-0.488709	0.147013	-3.32426	0.00088655	0.00980844	Srrm1	Introns & 3'UTR
10088	ENSMUSG00000073405	222.979	0.955499	0.287412	3.3245	0.000885783	0.00980844	H2-T-ps	None
3011	ENSMUSG00000090258	137.812	1.03432	0.311145	3.32422	0.000886664	0.00980844	Churc1	None
10734	ENSMUSG00000040250	4926.59	0.35072	0.105521	3.3237	0.000888305	0.00982104	Ints13	Introns
9473	ENSMUSG00000100018	14.9961	4.7154	1.41916	3.32266	0.000891631	0.00985225	Gm7776	None
6731	ENSMUSG00000087881	639.214	0.797525	0.240125	3.32129	0.000896022	0.00989518	Gm22442	None
15880	ENSMUSG00000074677	6.27643	-5.92986	1.78624	-3.31974	0.000901029	0.00993782	Sirpb1c	None
16080	ENSMUSG00000022094	627.482	0.553329	0.166685	3.31962	0.000901406	0.00993782	Slc39a14	None
11658	ENSMUSG00000004085	3542.57	-0.55762	0.168058	-3.31802	0.000906592	0.00998936	Map3k20	None
