# Supplementary material for: The splicing regulators TIA1 and TIAL1 are required for the expression of the DNA damage repair machinery during B cell lymphopoiesis
Source: Cell Rep. 2022 Dec 20;41(12):111869. doi: 10.1016/j.celrep.2022.111869 (PMC9794549; doi:10.1016/j.celrep.2022.111869)
Supplement: Table S2. Gene set enrichment analyses with Webgestalt, related to Figure 4 [file mmc3.xlsx]

## Sheet: GO BP - DEgenes
Gene Set	Description	Size	Expect	Ratio	P Value	FDR				Enrichment method: ORA
GO:0002376	immune system process	1861	150.86	1.8958	0	0				Organism: mmusculus
GO:0002682	regulation of immune system process	1078	87.385	1.9683	0	0				Enrichment Categories: geneontology_Biological_Process
GO:0006955	immune response	1064	86.25	1.9362	0	0				Interesting list: textAreaUpload_1621479002.txt. ID type: ensembl_gene_id
GO:0002520	immune system development	821	66.552	2.2088	0	0				The interesting list contains 1653 user IDs in which 1385 user IDs are unambiguously mapped to 1385 unique entrezgene IDs and 268 user IDs can not be mapped to any entrezgene ID.
GO:0001775	cell activation	789	63.958	2.3922	0	0				The GO Slim summary are based upon the 1385 unique entrezgene IDs.
GO:0048534	hematopoietic or lymphoid organ development	772	62.58	2.1572	0	0				Among 1385 unique entrezgene IDs, 1132 IDs are annotated to the selected functional categories and also in the reference list, which are used for the enrichment analysis.
GO:0002684	positive regulation of immune system process	762	61.769	2.1532	0	0				Reference list: uploads/ReferenceGenes_NormCounts_1621479002.txt ID type: ensembl_gene_id
GO:0030097	hemopoiesis	739	59.905	2.1701	0	0				The reference list can be mapped to 15376 entrezgene IDs and 14014 IDs are annotated to the selected functional categories that are used as the reference for the enrichment analysis.
GO:0045321	leukocyte activation	696	56.419	2.3574	0	0
GO:0046649	lymphocyte activation	586	47.502	2.3157	0	0				Parameters for the enrichment analysis:
GO:0050776	regulation of immune response	618	50.096	2.2157	4.4409e-16	3.4066e-13
GO:0002521	leukocyte differentiation	472	38.261	2.3784	2.8866e-15	2.0297e-12				Minimum number of IDs in the category: 5
GO:0050865	regulation of cell activation	466	37.775	2.3825	3.7748e-15	2.4501e-12				Maximum number of IDs in the category: 2000
GO:0002694	regulation of leukocyte activation	432	35.019	2.4273	7.5495e-15	4.5502e-12				FDR Method: BH
GO:0030155	regulation of cell adhesion	562	45.557	2.1951	2.6534e-14	1.4926e-11				Significance Level: Top 25
GO:0007166	cell surface receptor signaling pathway	1883	152.64	1.5789	2.9421e-14	1.5482e-11
GO:0002250	adaptive immune response	343	27.804	2.5895	3.1974e-14	1.5482e-11				Based on the above parameters, 25 categories are identified as enriched categories and all are shown in this report.
GO:0050867	positive regulation of cell activation	278	22.535	2.7956	3.4195e-14	1.5482e-11
GO:0002696	positive regulation of leukocyte activation	264	21.4	2.8504	3.4861e-14	1.5482e-11
GO:0050778	positive regulation of immune response	498	40.369	2.2542	8.3711e-14	3.5318e-11
GO:0045785	positive regulation of cell adhesion	339	27.48	2.5473	1.7208e-13	6.9145e-11
GO:0007155	cell adhesion	1000	81.062	1.7888	1.2332e-12	4.73e-10
GO:0071310	cellular response to organic substance	1839	149.07	1.5429	1.6409e-12	6.02e-10
GO:0022610	biological adhesion	1009	81.791	1.7728	2.4823e-12	8.7275e-10
GO:0048584	positive regulation of response to stimulus	1695	137.4	1.5648	2.7195e-12	9.1788e-10

## Sheet: GO BP - Significant AS - SE
Gene Set	Description	Size	Expect	Ratio	P Value	FDR				Enrichment method: ORA
GO:0006281	DNA repair	415	33.611	2.5289	6.6613e-16	4.0727e-12				Organism: mmusculus
GO:0051276	chromosome organization	969	78.48	1.8986	3.9968e-15	1.2218e-11				Enrichment Categories: geneontology_Biological_Process
GO:0006259	DNA metabolic process	806	65.278	1.9302	2.0317e-13	4.1406e-10				Interesting list: textAreaUpload_1621482210.txt. ID type: ensembl_gene_id
GO:0006974	cellular response to DNA damage stimulus	670	54.264	2.0271	3.1786e-13	4.8584e-10				The interesting list contains 1440 user IDs in which 1399 user IDs are unambiguously mapped to 1399 unique entrezgene IDs and 41 user IDs can not be mapped to any entrezgene ID.
GO:0070647	protein modification by small protein conjugation or removal	803	65.035	1.8913	1.7327e-12	2.1188e-09				The GO Slim summary are based upon the 1399 unique entrezgene IDs.
GO:0033043	regulation of organelle organization	1069	86.579	1.6979	4.6866e-11	4.7756e-08				Among 1399 unique entrezgene IDs, 1134 IDs are annotated to the selected functional categories and also in the reference list, which are used for the enrichment analysis.
GO:0016570	histone modification	408	33.044	2.1486	4.6815e-10	3.69e-07				Reference list: uploads/ReferenceGenes_NormCounts_1621482210.txt ID type: ensembl_gene_id
GO:0016569	covalent chromatin modification	417	33.773	2.1319	5.042e-10	3.69e-07				The reference list can be mapped to 15376 entrezgene IDs and 14014 IDs are annotated to the selected functional categories that are used as the reference for the enrichment analysis.
GO:0006325	chromatin organization	626	50.7	1.8935	5.4318e-10	3.69e-07
GO:0018193	peptidyl-amino acid modification	1031	83.501	1.6407	2.3716e-09	1.4126e-06				Parameters for the enrichment analysis:
GO:0033554	cellular response to stress	1534	124.24	1.5052	2.5414e-09	1.4126e-06
GO:0022402	cell cycle process	960	77.751	1.6591	3.6721e-09	1.8709e-06				Minimum number of IDs in the category: 10
GO:0031327	negative regulation of cellular biosynthetic process	1222	98.97	1.5661	5.1722e-09	2.4325e-06				Maximum number of IDs in the category: 2000
GO:0033044	regulation of chromosome organization	309	25.026	2.2377	7.5714e-09	3.137e-06				FDR Method: BH
GO:0033365	protein localization to organelle	677	54.831	1.7873	7.9694e-09	3.137e-06				Significance Level: Top 25
GO:0045934	negative regulation of nucleobase-containing compound metabolic process	1170	94.759	1.5724	8.2094e-09	3.137e-06
GO:0051172	negative regulation of nitrogen compound metabolic process	1897	153.64	1.4254	1.0077e-08	3.5117e-06				Based on the above parameters, 25 categories are identified as enriched categories and all are shown in this report.
GO:0032446	protein modification by small protein conjugation	699	56.612	1.7664	1.0339e-08	3.5117e-06
GO:0007049	cell cycle	1409	114.12	1.4985	1.9454e-08	6.2601e-06
GO:1903311	regulation of mRNA metabolic process	209	16.927	2.4812	2.8421e-08	8.6883e-06
GO:0018205	peptidyl-lysine modification	321	25.998	2.154	3.0386e-08	8.8466e-06
GO:0009890	negative regulation of biosynthetic process	1255	101.64	1.5249	3.1929e-08	8.8734e-06
GO:0010629	negative regulation of gene expression	1379	111.69	1.4953	3.4229e-08	9.0989e-06
GO:0010558	negative regulation of macromolecule biosynthetic process	1178	95.407	1.5408	3.9642e-08	1.0099e-05
GO:0070925	organelle assembly	693	56.126	1.7282	5.2144e-08	1.2299e-05

## Sheet: GO BP - Significant AS - RI
Gene Set	Description	Size	Expect	Ratio	P Value	FDR				Enrichment method: ORA
GO:0016071	mRNA metabolic process	554	13.441	2.976	6.2127e-10	3.7985e-06				Organism: mmusculus
GO:0006396	RNA processing	749	18.172	2.5864	1.8288e-09	5.5907e-06				Enrichment Categories: geneontology_Biological_Process
GO:0006397	mRNA processing	401	9.7288	3.2892	3.293e-09	6.7112e-06				Interesting list: textAreaUpload_1621483052.txt. ID type: ensembl_gene_id
GO:0008380	RNA splicing	325	7.885	3.2974	9.9418e-08	0.00013746				The interesting list contains 411 user IDs in which 404 user IDs are unambiguously mapped to 404 unique entrezgene IDs and 7 user IDs can not be mapped to any entrezgene ID.
GO:0070925	organelle assembly	693	16.813	2.4386	1.1241e-07	0.00013746				The GO Slim summary are based upon the 404 unique entrezgene IDs.
GO:1902115	regulation of organelle assembly	183	4.4398	3.3785	4.0208e-05	0.040972				Among 404 unique entrezgene IDs, 340 IDs are annotated to the selected functional categories and also in the reference list, which are used for the enrichment analysis.
GO:0000375	RNA splicing, via transesterification reactions	217	5.2647	3.0391	8.0455e-05	0.054656				Reference list: uploads/ReferenceGenes_NormCounts_1621483052.txt ID type: ensembl_gene_id
GO:0000377	RNA splicing, via transesterification reactions with bulged adenosine as nucleophile	217	5.2647	3.0391	8.0455e-05	0.054656				The reference list can be mapped to 15376 entrezgene IDs and 14014 IDs are annotated to the selected functional categories that are used as the reference for the enrichment analysis.
GO:0000398	mRNA splicing, via spliceosome	217	5.2647	3.0391	8.0455e-05	0.054656
GO:0033043	regulation of organelle organization	1069	25.935	1.7736	9.9084e-05	0.06058				Parameters for the enrichment analysis:
GO:0006402	mRNA catabolic process	178	4.3185	3.2418	0.00011292	0.062765
GO:0045184	establishment of protein localization	1577	38.26	1.5943	0.00014381	0.064539				Minimum number of IDs in the category: 10
GO:0006401	RNA catabolic process	205	4.9736	3.0159	0.0001457	0.064539				Maximum number of IDs in the category: 2000
GO:0090503	RNA phosphodiester bond hydrolysis, exonucleolytic	34	0.82489	7.2737	0.00014778	0.064539				FDR Method: BH
GO:0044265	cellular macromolecule catabolic process	879	21.326	1.8288	0.00018816	0.074862				Significance Level: Top 25
GO:0044087	regulation of cellular component biogenesis	790	19.167	1.8783	0.0002016	0.074862
GO:0065003	protein-containing complex assembly	1464	35.519	1.6048	0.00020815	0.074862				Based on the above parameters, 25 categories are identified as enriched categories and all are shown in this report.
GO:0051649	establishment of localization in cell	1644	39.886	1.5544	0.00025368	0.086167
GO:0015833	peptide transport	1518	36.829	1.5749	0.00029726	0.091903
GO:0015031	protein transport	1485	36.028	1.5821	0.00030063	0.091903
GO:1902117	positive regulation of organelle assembly	73	1.7711	4.517	0.00037662	0.10965
GO:0042886	amide transport	1538	37.314	1.5544	0.00041571	0.11326
GO:0034622	cellular protein-containing complex assembly	885	21.471	1.7698	0.00043441	0.11326
GO:0007049	cell cycle	1409	34.184	1.5797	0.00045987	0.11326
GO:0043933	protein-containing complex subunit organization	1647	39.959	1.5266	0.00046312	0.11326

## Sheet: GO BP - Significant AS - MXE
Gene Set	Description	Size	Expect	Ratio	P Value	FDR				Enrichment method: ORA
GO:0016071	mRNA metabolic process	554	13.441	2.976	6.2127e-10	3.7985e-06				Organism: mmusculus
GO:0006396	RNA processing	749	18.172	2.5864	1.8288e-09	5.5907e-06				Enrichment Categories: geneontology_Biological_Process
GO:0006397	mRNA processing	401	9.7288	3.2892	3.293e-09	6.7112e-06				Interesting list: textAreaUpload_1621482210.txt. ID type: ensembl_gene_id
GO:0008380	RNA splicing	325	7.885	3.2974	9.9418e-08	0.00013746				The interesting list contains 1440 user IDs in which 1399 user IDs are unambiguously mapped to 1399 unique entrezgene IDs and 41 user IDs can not be mapped to any entrezgene ID.
GO:0070925	organelle assembly	693	16.813	2.4386	1.1241e-07	0.00013746				The GO Slim summary are based upon the 1399 unique entrezgene IDs.
GO:1902115	regulation of organelle assembly	183	4.4398	3.3785	4.0208e-05	0.040972				Among 1399 unique entrezgene IDs, 1134 IDs are annotated to the selected functional categories and also in the reference list, which are used for the enrichment analysis.
GO:0000375	RNA splicing, via transesterification reactions	217	5.2647	3.0391	8.0455e-05	0.054656				Reference list: uploads/ReferenceGenes_NormCounts_1621482210.txt ID type: ensembl_gene_id
GO:0000377	RNA splicing, via transesterification reactions with bulged adenosine as nucleophile	217	5.2647	3.0391	8.0455e-05	0.054656				The reference list can be mapped to 15376 entrezgene IDs and 14014 IDs are annotated to the selected functional categories that are used as the reference for the enrichment analysis.
GO:0000398	mRNA splicing, via spliceosome	217	5.2647	3.0391	8.0455e-05	0.054656
GO:0033043	regulation of organelle organization	1069	25.935	1.7736	9.9084e-05	0.06058				Parameters for the enrichment analysis:
GO:0006402	mRNA catabolic process	178	4.3185	3.2418	0.00011292	0.062765
GO:0045184	establishment of protein localization	1577	38.26	1.5943	0.00014381	0.064539				Minimum number of IDs in the category: 10
GO:0006401	RNA catabolic process	205	4.9736	3.0159	0.0001457	0.064539				Maximum number of IDs in the category: 2000
GO:0090503	RNA phosphodiester bond hydrolysis, exonucleolytic	34	0.82489	7.2737	0.00014778	0.064539				FDR Method: BH
GO:0044265	cellular macromolecule catabolic process	879	21.326	1.8288	0.00018816	0.074862				Significance Level: Top 25
GO:0044087	regulation of cellular component biogenesis	790	19.167	1.8783	0.0002016	0.074862
GO:0065003	protein-containing complex assembly	1464	35.519	1.6048	0.00020815	0.074862				Based on the above parameters, 25 categories are identified as enriched categories and all are shown in this report.
GO:0051649	establishment of localization in cell	1644	39.886	1.5544	0.00025368	0.086167
GO:0015833	peptide transport	1518	36.829	1.5749	0.00029726	0.091903
GO:0015031	protein transport	1485	36.028	1.5821	0.00030063	0.091903
GO:1902117	positive regulation of organelle assembly	73	1.7711	4.517	0.00037662	0.10965
GO:0042886	amide transport	1538	37.314	1.5544	0.00041571	0.11326
GO:0034622	cellular protein-containing complex assembly	885	21.471	1.7698	0.00043441	0.11326
GO:0007049	cell cycle	1409	34.184	1.5797	0.00045987	0.11326
GO:0043933	protein-containing complex subunit organization	1647	39.959	1.5266	0.00046312	0.11326

## Sheet: GO BP - Significant AS - A3SS
Gene Set	Description	Size	Expect	Ratio	P Value	FDR				Enrichment method: ORA
GO:0006396	RNA processing	749	13.736	2.4753	9.2962e-07	0.0056837				Organism: mmusculus
GO:0016071	mRNA metabolic process	554	10.16	2.4607	3.1436e-05	0.0961				Enrichment Categories: geneontology_Biological_Process
GO:0006397	mRNA processing	401	7.3539	2.7197	5.1223e-05	0.10439				Interesting list: textAreaUpload_1621483194.txt. ID type: ensembl_gene_id
GO:0006974	cellular response to DNA damage stimulus	670	12.287	2.1974	0.00010466	0.15998				The interesting list contains 320 user IDs in which 314 user IDs are unambiguously mapped to 314 unique entrezgene IDs and 6 user IDs can not be mapped to any entrezgene ID.
GO:0043981	histone H4-K5 acetylation	16	0.29342	13.632	0.00016903	0.17224				The GO Slim summary are based upon the 314 unique entrezgene IDs.
GO:0043982	histone H4-K8 acetylation	16	0.29342	13.632	0.00016903	0.17224				Among 314 unique entrezgene IDs, 257 IDs are annotated to the selected functional categories and also in the reference list, which are used for the enrichment analysis.
GO:0051056	regulation of small GTPase mediated signal transduction	222	4.0712	3.1932	0.00023398	0.20437				Reference list: uploads/ReferenceGenes_NormCounts_1621483194.txt ID type: ensembl_gene_id
GO:0018205	peptidyl-lysine modification	321	5.8868	2.718	0.0002925	0.22354				The reference list can be mapped to 15376 entrezgene IDs and 14014 IDs are annotated to the selected functional categories that are used as the reference for the enrichment analysis.
GO:0006259	DNA metabolic process	806	14.781	1.962	0.00039706	0.26974
GO:0016569	covalent chromatin modification	417	7.6473	2.3538	0.00069819	0.3939				Parameters for the enrichment analysis:
GO:0036465	synaptic vesicle recycling	61	1.1187	5.3635	0.00085661	0.3939
GO:0051276	chromosome organization	969	17.77	1.8008	0.00086685	0.3939				Minimum number of IDs in the category: 10
GO:1904292	regulation of ERAD pathway	24	0.44013	9.0882	0.0008793	0.3939				Maximum number of IDs in the category: 2000
GO:1904294	positive regulation of ERAD pathway	11	0.20173	14.872	0.00090196	0.3939				FDR Method: BH
GO:0046578	regulation of Ras protein signal transduction	196	3.5944	3.0603	0.00099532	0.40569				Significance Level: Top 25
GO:0042177	negative regulation of protein catabolic process	113	2.0723	3.8605	0.0011187	0.42749
GO:0034660	ncRNA metabolic process	438	8.0324	2.2409	0.0012223	0.43095				Based on the above parameters, 25 categories are identified as enriched categories and all are shown in this report.
GO:0032259	methylation	301	5.52	2.5362	0.0013523	0.43095
GO:0043984	histone H4-K16 acetylation	27	0.49515	8.0784	0.001391	0.43095
GO:0016570	histone modification	408	7.4822	2.272	0.0014349	0.43095
GO:0046580	negative regulation of Ras protein signal transduction	46	0.84358	5.9271	0.0014802	0.43095
GO:0018393	internal peptidyl-lysine acetylation	147	2.6958	3.3385	0.0015587	0.43318
GO:0006281	DNA repair	415	7.6106	2.2337	0.0017197	0.45658
GO:0006475	internal protein amino acid acetylation	150	2.7508	3.2718	0.0017923	0.45658
GO:0048261	negative regulation of receptor-mediated endocytosis	14	0.25674	11.685	0.0019103	0.46719

## Sheet: GO BP - Significant AS - A5SS
Gene Set	Description	Size	Expect	Ratio	P Value	FDR				Enrichment method: ORA
GO:0022402	cell cycle process	960	12.536	2.4729	2.3612e-06	0.014436				Organism: mmusculus
GO:0048291	isotype switching to IgG isotypes	14	0.18282	21.88	2.5427e-05	0.053556				Enrichment Categories: geneontology_Biological_Process
GO:0007049	cell cycle	1409	18.399	2.011	2.6279e-05	0.053556				Interesting list: textAreaUpload_1621483177.txt. ID type: ensembl_gene_id
GO:0016071	mRNA metabolic process	554	7.2343	2.7646	3.7718e-05	0.057652				The interesting list contains 222 user IDs in which 214 user IDs are unambiguously mapped to 214 unique entrezgene IDs and 8 user IDs can not be mapped to any entrezgene ID.
GO:0051276	chromosome organization	969	12.654	2.2128	5.828e-05	0.071265				The GO Slim summary are based upon the 214 unique entrezgene IDs.
GO:0006259	DNA metabolic process	806	10.525	2.2803	0.000132	0.10615				Among 214 unique entrezgene IDs, 183 IDs are annotated to the selected functional categories and also in the reference list, which are used for the enrichment analysis.
GO:0016567	protein ubiquitination	656	8.5663	2.4515	0.00013349	0.10615				Reference list: uploads/ReferenceGenes_NormCounts_1621483177.txt ID type: ensembl_gene_id
GO:0051052	regulation of DNA metabolic process	380	4.9622	3.0229	0.00014003	0.10615				The reference list can be mapped to 15376 entrezgene IDs and 14014 IDs are annotated to the selected functional categories that are used as the reference for the enrichment analysis.
GO:0043484	regulation of RNA splicing	118	1.5409	5.1918	0.00015626	0.10615
GO:0009057	macromolecule catabolic process	1040	13.581	2.0617	0.00019456	0.11895				Parameters for the enrichment analysis:
GO:0045935	positive regulation of nucleobase-containing compound metabolic process	1526	19.927	1.8066	0.00030395	0.14058
GO:0006396	RNA processing	749	9.7807	2.2493	0.00031003	0.14058				Minimum number of IDs in the category: 10
GO:0032446	protein modification by small protein conjugation	699	9.1278	2.3007	0.00031695	0.14058				Maximum number of IDs in the category: 2000
GO:0070647	protein modification by small protein conjugation or removal	803	10.486	2.1934	0.0003219	0.14058				FDR Method: BH
GO:0051301	cell division	508	6.6337	2.5627	0.00036019	0.14681				Significance Level: Top 25
GO:1903311	regulation of mRNA metabolic process	209	2.7292	3.6641	0.000423	0.16164
GO:0044265	cellular macromolecule catabolic process	879	11.478	2.0909	0.00047539	0.16563				Based on the above parameters, 25 categories are identified as enriched categories and all are shown in this report.
GO:0000375	RNA splicing, via transesterification reactions	217	2.8337	3.529	0.00056779	0.16563
GO:0000377	RNA splicing, via transesterification reactions with bulged adenosine as nucleophile	217	2.8337	3.529	0.00056779	0.16563
GO:0000398	mRNA splicing, via spliceosome	217	2.8337	3.529	0.00056779	0.16563
GO:0048302	regulation of isotype switching to IgG isotypes	13	0.16976	17.672	0.0005689	0.16563
GO:0040029	regulation of gene expression, epigenetic	180	2.3505	3.829	0.0005973	0.166
GO:0010608	posttranscriptional regulation of gene expression	394	5.145	2.7211	0.00067189	0.1786
GO:1903047	mitotic cell cycle process	598	7.8089	2.3051	0.00084332	0.21484
GO:0048024	regulation of mRNA splicing, via spliceosome	86	1.123	5.3427	0.00090457	0.22122

## Sheet: GO BP - AS + DE genes
Gene Set	Description	Size	Expect	Ratio	P Value	FDR				Enrichment method: ORA
GO:0045934	negative regulation of nucleobase-containing compound metabolic process	1170	26.215	1.9836	1.2919e-06	0.010901				Organism: mmusculus
GO:0006259	DNA metabolic process	806	18.059	2.1042	1.112e-05	0.035511				Enrichment Categories: geneontology_Biological_Process
GO:0051276	chromosome organization	969	21.712	1.9805	1.2625e-05	0.035511				Interesting list: textAreaUpload_1623917412.txt. ID type: ensembl_gene_id
GO:0006974	cellular response to DNA damage stimulus	670	15.012	2.1982	1.8345e-05	0.036921				The interesting list contains 395 user IDs in which 382 user IDs are unambiguously mapped to 382 unique entrezgene IDs and 13 user IDs can not be mapped to any entrezgene ID.
GO:0006281	DNA repair	415	9.2986	2.581	2.1878e-05	0.036921				The GO Slim summary are based upon the 382 unique entrezgene IDs.
GO:0051172	negative regulation of nitrogen compound metabolic process	1897	42.504	1.5763	8.1534e-05	0.0914				Among 382 unique entrezgene IDs, 314 IDs are annotated to the selected functional categories and also in the reference list, which are used for the enrichment analysis.
GO:0070925	organelle assembly	693	15.527	2.0609	8.5185e-05	0.0914				Reference list: uploads/ReferenceGenes_NormCounts_1623917412.txt ID type: ensembl_gene_id
GO:2001020	regulation of response to DNA damage stimulus	188	4.2124	3.3236	8.7341e-05	0.0914				The reference list can be mapped to 15376 entrezgene IDs and 14014 IDs are annotated to the selected functional categories that are used as the reference for the enrichment analysis.
GO:0051253	negative regulation of RNA metabolic process	1057	23.683	1.8156	9.7488e-05	0.0914
GO:0044782	cilium organization	294	6.5874	2.7325	0.00011581	0.093255				Parameters for the enrichment analysis:
										Minimum number of IDs in the category: 5
										Maximum number of IDs in the category: 2000
										FDR Method: BH
										Significance Level: Top 10
										Based on the above parameters, 10 categories are identified as enriched categories and all are shown in this report.
