# Supplementary material for: The splicing regulators TIA1 and TIAL1 are required for the expression of the DNA damage repair machinery during B cell lymphopoiesis
Source: Cell Rep. 2022 Dec 20;41(12):111869. doi: 10.1016/j.celrep.2022.111869 (PMC9794549; doi:10.1016/j.celrep.2022.111869)
Supplement: Table S3. Analysis of alternative splicing with rMATs, related to Figures 5 and S4 [file mmc4.xlsx]

## Sheet: RI FDR<0.05
ID	GeneID	geneSymbol	chr	strand	riExonStart_0base	riExonEnd	upstreamES	upstreamEE	downstreamES	downstreamEE	ID	IJC_SAMPLE_1	SJC_SAMPLE_1	IJC_SAMPLE_2	SJC_SAMPLE_2	IncFormLen	SkipFormLen	PValue	FDR	IncLevel1	IncLevel2	IncLevelDifference
844	ENSMUSG00000026280	Atg4b	chr1	+	93775627	93778364	93775627	93775700	93778284	93778364	844	4,18,5,24	62,51,25,89	20,70,54,20	25,40,22,43	2683	99	0	0	0.002,0.013,0.007,0.01	0.029,0.061,0.083,0.017	-0.04
927	ENSMUSG00000025982	Sf3b1	chr1	-	55014482	55016490	55014482	55014562	55016375	55016490	927	162,102,89,395	153712887441087	161509743155	555792305666	1912	99	0	0	0.005,0.004,0.006,0.018	0.015,0.032,0.112,0.012	-0.035
1075	ENSMUSG00000038975	Rabggtb	chr3	-	153910260	153910888	153910260	153910366	153910690	153910888	1075	2,5,4,12	293186170164	24,75,53,9	250,175,52,171	423	99	0	0	0.002,0.006,0.005,0.017	0.022,0.091,0.193,0.012	-0.072
1094	ENSMUSG00000114797	Gm49336	chr14	-	60240773	60242657	60240773	60240798	60242546	60242657	1094	5,6,3,48	164170144121	48,79,218,36	67,99,33,96	1847	99	0	0	0.002,0.002,0.001,0.021	0.037,0.041,0.261,0.02	-0.083
1185	ENSMUSG00000037805	Rpl10a	chr17	+	28328966	28329522	28328966	28329047	28329373	28329522	1185	153115122168	4503345226583400	272350424268	3971325713443490	425	99	0	0	0.008,0.008,0.011,0.011	0.016,0.024,0.068,0.018	-0.022
1285	ENSMUSG00000021235	Coq6	chr12	+	84370255	84371031	84370255	84370386	84370923	84371031	1285	0,0,0,3	55,7,9,7	4,17,13,18	0,0,0,0	636	99	0	0	0.0,0.0,0.0,0.063	1.0,1.0,1.0,1.0	-0.984
1447	ENSMUSG00000030057	Cnbp	chr6	-	87845121	87845793	87845121	87845557	87845676	87845793	1447	129,116,69,72	411301366220	187,120,17,146	17,27,3,33	218	99	0	0	0.125,0.149,0.079,0.129	0.833,0.669,0.72,0.668	-0.602
1541	ENSMUSG00000033166	Dis3	chr14	-	99087733	99088908	99087733	99087850	99088761	99088908	1541	2,9,9,21	135,128,153,96	31,34,102,8	31,56,24,90	1010	99	0	0	0.001,0.007,0.006,0.021	0.089,0.056,0.294,0.009	-0.103
1841	ENSMUSG00000024516	Sec11c	chr18	+	65812664	65814957	65812664	65812814	65814837	65814957	1841	140,123,79,326	531513200494	1634871084239	87,73,95,92	2122	99	0	0	0.012,0.011,0.018,0.03	0.08,0.237,0.347,0.108	-0.175
1860	ENSMUSG00000073422	H2-Ke6	chr17	-	34026850	34027101	34026850	34026935	34027015	34027101	1860	1,1,3,5	234138182203	14,29,34,8	83,96,41,116	179	99	0	0	0.002,0.004,0.009,0.013	0.085,0.143,0.314,0.037	-0.138
1998	ENSMUSG00000053332	Gas5	chr1	+	161038224	161038535	161038224	161038272	161038456	161038535	1998	42,22,37,16	160111199891371	70,182,430,43	190716399251823	283	99	0	0	0.009,0.007,0.013,0.004	0.013,0.037,0.14,0.008	-0.041
2048	ENSMUSG00000039994	Timeless	chr10	+	128239833	128240291	128239833	128239997	128240137	128240291	2048	5,1,0,1	72,87,130,47	11,57,5,10	23,49,18,68	239	99	0	0	0.028,0.005,0.0,0.009	0.165,0.325,0.103,0.057	-0.152
2149	ENSMUSG00000026965	Anapc2	chr2	+	25272914	25273932	25272914	25273537	25273799	25273932	2149	6,15,0,28	697475379560	20,64,65,14	333455156359	361	99	0	0	0.002,0.009,0.0,0.014	0.016,0.037,0.103,0.011	-0.036
2162	ENSMUSG00000059208	Hnrnpm	chr17	-	33666493	33666685	33666493	33666529	33666646	33666685	2162	11709027101039	145412248271141	239370150261	8581512281914	216	99	0	0	0.269,0.252,0.282,0.294	0.113,0.101,0.197,0.116	0.142
2306	ENSMUSG00000031066	Usp11	chrX	+	20716746	20717804	20716746	20716953	20717754	20717804	2306	46,18,15,1	222,247,96,98	48,122,184,71	150,156,80,59	900	99	0	0	0.022,0.008,0.017,0.001	0.034,0.079,0.202,0.117	-0.096
2592	ENSMUSG00000026288	Inpp5d	chr1	+	87715037	87715313	87715037	87715093	87715276	87715313	2592	963793355905	85,92,58,86	361524318382	100,161,92,159	282	99	0	0	0.799,0.752,0.682,0.787	0.559,0.533,0.548,0.458	0.23
2608	ENSMUSG00000037339	Fam53a	chr5	-	33600355	33608227	33600355	33600880	33607463	33608227	2608	38,32,11,108	45,77,80,54	73,125,203,87	23,66,15,30	6682	99	0	0	0.012,0.006,0.002,0.029	0.045,0.027,0.167,0.041	-0.058
3125	ENSMUSG00000003153	Slc2a3	chr6	-	122737057	122739993	122737057	122737298	122739832	122739993	3125	1,6,18,7	16,22,33,23	18,55,146,9	11,8,25,5	2633	99	0	0	0.002,0.01,0.02,0.011	0.058,0.205,0.18,0.063	-0.116
3648	ENSMUSG00000014504	Srp19	chr18	+	34331749	34334364	34331749	34331825	34334292	34334364	3648	9,12,12,36	90,82,37,70	26,91,85,21	43,63,30,49	2566	99	0	0	0.004,0.006,0.012,0.019	0.023,0.053,0.099,0.016	-0.038
4075	ENSMUSG00000020719	Ddx5	chr11	-	106782468	106784018	106782468	106782693	106783958	106784018	4075	8349955901355	2147157611971940	1367301332681180	116313886061084	1364	99	0	0	0.027,0.044,0.035,0.048	0.079,0.136,0.281,0.074	-0.104
4179	ENSMUSG00000032724	Abtb2	chr2	+	103716039	103718423	103716039	103716153	103717159	103718423	4179	0,0,0,10	1,7,5,1	1,1,13,1	0,0,0,0	1105	99	0	0	0.0,0.0,0.0,0.473	1.0,1.0,1.0,1.0	-0.882
2179	ENSMUSG00000032280	Tle3	chr9	+	61411262	61412514	61411262	61411339	61412264	61412514	2179	12,5,0,14	216,187,75,133	20,59,109,14	106,185,66,192	1024	99	1.11022e-16	1.30035e-14	0.005,0.003,0.0,0.01	0.018,0.03,0.138,0.007	-0.044
2468	ENSMUSG00000006005	Tpr	chr1	+	150447511	150449238	150447511	150447630	150449142	150449238	2468	16,10,22,49	222154146146	28,63,125,11	75,152,65,91	1611	99	1.11022e-16	1.30035e-14	0.004,0.004,0.009,0.02	0.022,0.025,0.106,0.007	-0.031
3785	ENSMUSG00000031858	Mau2	chr8	-	70028618	70029235	70028618	70028774	70029207	70029235	3785	1,2,3,17	152,177,87,140	13,43,41,7	94,115,40,80	532	99	1.11022e-16	1.30035e-14	0.001,0.002,0.006,0.022	0.025,0.065,0.16,0.016	-0.059
762	ENSMUSG00000021494	Ddx41	chr13	-	55535729	55536045	55535729	55535804	55535885	55536045	762	10,17,17,6	739755624560	4,53,80,14	500560342454	180	99	2.22045e-16	2.49667e-14	0.007,0.012,0.015,0.006	0.004,0.049,0.114,0.017	-0.036
945	ENSMUSG00000026309	Ilkap	chr1	-	91387214	91388464	91387214	91387341	91388344	91388464	945	59,62,102,63	280196189280	87,243,183,58	253166165117	1102	99	3.33067e-16	3.4676e-14	0.019,0.028,0.046,0.02	0.03,0.116,0.091,0.043	-0.042
2677	ENSMUSG00000033237	Arid2	chr15	+	96391103	96392478	96391103	96391189	96392354	96392478	2677	9,9,0,49	92,121,60,69	45,111,207,43	156,113,75,100	1264	99	3.33067e-16	3.4676e-14	0.008,0.006,0.0,0.053	0.022,0.071,0.178,0.033	-0.059
1326	ENSMUSG00000024858	Grk2	chr19	-	4291238	4291641	4291238	4291330	4291589	4291641	1326	42,85,36,62	13861276454927	104,88,137,56	704926239785	358	99	4.44089e-16	4.45834e-14	0.008,0.018,0.021,0.018	0.039,0.026,0.137,0.019	-0.039
1696	ENSMUSG00000060073	Psma3	chr12	+	70984492	70984745	70984492	70984594	70984671	70984745	1696	12,1,0,0	272,228,95,192	12,44,29,18	226247194201	176	99	6.66134e-16	6.4569e-14	0.024,0.002,0.0,0.0	0.029,0.091,0.078,0.048	-0.055
750	ENSMUSG00000026803	Ttf1	chr2	+	29069891	29071376	29069891	29070077	29071297	29071376	750	6,2,4,10	96,98,53,95	1,23,96,11	36,56,47,53	1319	99	9.99201e-16	9.36251e-14	0.005,0.002,0.006,0.008	0.002,0.03,0.133,0.015	-0.04
530	ENSMUSG00000031939	Taf1d	chr9	+	15310357	15311695	15310357	15310409	15311526	15311695	530	26,26,18,51	313211189209	65,103,222,29	252291267241	1216	99	1.33227e-15	1.20807e-13	0.007,0.01,0.008,0.019	0.021,0.028,0.063,0.01	-0.019
3195	ENSMUSG00000024474	Ik	chr18	+	36748870	36749284	36748870	36748985	36749213	36749284	3195	59,39,4,18	1961161711721440	51,72,177,50	119318554491411	327	99	1.44329e-15	1.26784e-13	0.009,0.007,0.001,0.004	0.013,0.012,0.107,0.011	-0.031
3194	ENSMUSG00000024474	Ik	chr18	+	36748550	36749284	36748550	36748718	36748870	36749284	3194	15,14,9,15	727691508620	18,51,56,25	387745233507	251	99	1.55431e-15	1.32399e-13	0.008,0.008,0.007,0.009	0.018,0.026,0.087,0.019	-0.029
1639	ENSMUSG00000032913	Lrig2	chr3	-	104465486	104467363	104465486	104465768	104467042	104467363	1639	5,7,0,11	42,44,28,77	7,25,67,10	14,57,31,17	1373	99	1.77636e-15	1.42667e-13	0.009,0.011,0.0,0.01	0.035,0.031,0.135,0.041	-0.053
2433	ENSMUSG00000044906	4930503L19Rik	chr18	-	70467334	70468517	70467334	70467485	70467758	70468517	2433	31,10,3,12	5,20,9,12	18,53,67,24	2,0,0,0	372	99	1.77636e-15	1.42667e-13	0.623,0.117,0.081,0.21	0.705,1.0,1.0,1.0	-0.669
2897	ENSMUSG00000067722	BC003965	chr17	+	25184553	25187662	25184553	25184640	25184719	25187662	2897	3,10,5,3	26,36,38,36	21,44,30,25	9,15,19,29	178	99	2.33147e-15	1.82049e-13	0.06,0.134,0.068,0.044	0.565,0.62,0.468,0.324	-0.418
540	ENSMUSG00000040263	Klhdc4	chr8	-	121796917	121798236	121796917	121797028	121797833	121798236	540	17,14,52,61	269295185191	22,53,122,31	42,75,32,84	904	99	3.10862e-15	2.36171e-13	0.007,0.005,0.03,0.034	0.054,0.072,0.295,0.039	-0.096
3095	ENSMUSG00000041763	Tpp2	chr1	+	43951106	43953381	43951106	43951211	43953256	43953381	3095	11,5,20,29	197206114198	11,87,335,18	113193134182	2144	99	3.66374e-15	2.7102e-13	0.003,0.001,0.008,0.007	0.004,0.02,0.103,0.005	-0.028
1392	ENSMUSG00000016921	Srsf6	chr2	+	162931993	162933550	162931993	162932142	162933425	162933550	1392	147,84,175,191	1125923683819	133344626111	625614181578	1382	99	3.9968e-15	2.88077e-13	0.009,0.006,0.018,0.016	0.015,0.039,0.199,0.014	-0.055
3312	ENSMUSG00000038271	Iffo1	chr6	+	125149740	125151525	125149740	125149836	125151384	125151525	3312	0,32,1,7	45,33,27,30	23,33,41,15	7,13,9,21	1647	99	4.10783e-15	2.88677e-13	0.0,0.055,0.002,0.014	0.165,0.132,0.215,0.041	-0.121
1617	ENSMUSG00000024542	Cep192	chr18	+	67877955	67878660	67877955	67878075	67878538	67878660	1617	18,0,0,11	94,112,37,73	16,39,71,7	51,47,41,51	562	99	1.28786e-14	8.82968e-13	0.033,0.0,0.0,0.026	0.052,0.128,0.234,0.024	-0.095
1311	ENSMUSG00000032178	Ilf3	chr9	+	21397968	21399250	21397968	21398136	21399124	21399250	1311	44,50,20,65	641539346397	10,45,117,22	144260101113	1087	99	1.59872e-14	1.07e-12	0.006,0.008,0.005,0.015	0.006,0.016,0.095,0.017	-0.025
4033	ENSMUSG00000027423	Snx5	chr2	-	144257099	144257993	144257099	144257195	144257869	144257993	4033	105,88,73,265	168813509721311	70344454152	135515494891375	773	99	1.80966e-14	1.18301e-12	0.008,0.008,0.01,0.025	0.007,0.028,0.106,0.014	-0.026
2136	ENSMUSG00000005262	Ufd1	chr16	+	18826254	18827106	18826254	18826302	18827017	18827106	2136	18,2,1,12	118,120,44,74	36,48,97,18	11,32,3,13	814	99	3.51941e-14	2.24842e-12	0.018,0.002,0.003,0.019	0.285,0.154,0.797,0.144	-0.334
1088	ENSMUSG00000030890	Ilk	chr7	+	105740770	105741043	105740770	105740867	105740959	105741043	1088	6,1,5,0	274257186265	5,47,43,1	206,266,93,217	191	99	3.75255e-14	2.3441e-12	0.011,0.002,0.014,0.0	0.012,0.084,0.193,0.002	-0.066
1659	ENSMUSG00000031386	Hcfc1	chrX	-	73946709	73947050	73946709	73946847	73946934	73947050	1659	6,0,23,4	340306289205	20,39,89,15	144290113256	186	99	4.58522e-14	2.80197e-12	0.009,0.0,0.041,0.01	0.069,0.067,0.295,0.03	-0.1
3202	ENSMUSG00000024073	Birc6	chr17	+	74618435	74619838	74618435	74618563	74619706	74619838	3202	32,13,30,30	193256218347	5,53,123,1	41142138143	1242	99	5.4623e-14	3.26692e-12	0.013,0.004,0.011,0.007	0.01,0.029,0.066,0.001	-0.018
3786	ENSMUSG00000025979	Mob4	chr1	+	55150145	55151082	55150145	55150225	55150970	55151082	3786	8,9,3,32	188,186,70,159	20,26,56,17	68,78,95,94	844	99	6.4948e-14	3.80352e-12	0.005,0.006,0.005,0.023	0.033,0.038,0.065,0.021	-0.029
693	ENSMUSG00000028256	Odf2l	chr3	+	145126092	145127890	145126092	145126225	145127830	145127890	693	11,2,10,11	0,1,13,11	18,32,175,34	0,0,0,0	1704	99	9.91429e-14	5.68757e-12	1.0,0.104,0.043,0.055	1.0,1.0,1.0,1.0	-0.7
3577	ENSMUSG00000033918	Parl	chr16	-	20285764	20287069	20285764	20285835	20286919	20287069	3577	7,5,1,10	65,35,52,77	3,37,113,9	32,41,44,76	1183	99	1.02918e-13	5.75213e-12	0.009,0.012,0.002,0.011	0.008,0.07,0.177,0.01	-0.058
3857	ENSMUSG00000000759	Tubgcp3	chr8	-	12648620	12649822	12648620	12648787	12649689	12649822	3857	0,5,3,24	14,29,55,22	8,41,89,9	16,19,29,5	1001	99	1.04361e-13	5.75213e-12	0.0,0.017,0.005,0.097	0.047,0.176,0.233,0.151	-0.122
939	ENSMUSG00000022710	Usp7	chr16	-	8697892	8698586	8697892	8697994	8698451	8698586	939	59,17,5,66	1184829729977	9,96,279,39	598815291677	556	99	1.11133e-13	6.00761e-12	0.009,0.004,0.001,0.012	0.003,0.021,0.146,0.01	-0.038
1015	ENSMUSG00000029860	Zyx	chr6	+	42350032	42350476	42350032	42350119	42350256	42350476	1015	35,32,2,17	84,108,27,90	1,0,3,1	23,75,32,73	236	99	1.28231e-13	6.80107e-12	0.149,0.111,0.03,0.073	0.018,0.0,0.038,0.006	0.075
1870	ENSMUSG00000036555	Iqce	chr5	-	140674336	140677506	140674336	140674360	140677415	140677506	1870	19,24,12,35	0,0,0,0	31,62,8,30	0,10,5,10	3154	99	1.53877e-13	8.01015e-12	1.0,1.0,1.0,1.0	1.0,0.163,0.048,0.086	0.676
800	ENSMUSG00000034083	Ccdc174	chr6	+	91885347	91888250	91885347	91885406	91888069	91888250	800	13,6,9,21	108,83,43,108	15,79,67,12	29,57,27,108	2762	99	1.57874e-13	8.06878e-12	0.004,0.003,0.007,0.007	0.018,0.047,0.082,0.004	-0.033
565	ENSMUSG00000006728	Cdk4	chr10	+	127065154	127066003	127065154	127065264	127065952	127066003	565	117,47,49,35	698530423464	31,160,178,54	415355107352	787	99	2.98539e-13	1.49856e-11	0.021,0.011,0.014,0.009	0.009,0.054,0.173,0.019	-0.05
3304	ENSMUSG00000037475	Thoc2	chrX	-	41822692	41823546	41822692	41822871	41823361	41823546	3304	9,1,0,12	73,89,52,78	24,76,149,4	41,45,27,43	589	99	3.80473e-13	1.84398e-11	0.02,0.002,0.0,0.025	0.09,0.221,0.481,0.015	-0.19
3916	ENSMUSG00000071646	Mta2	chr19	+	8946266	8946750	8946266	8946384	8946647	8946750	3916	68,50,53,99	158012778841194	48,146,147,55	8651205252750	362	99	3.79252e-13	1.84398e-11	0.012,0.011,0.016,0.022	0.015,0.032,0.138,0.02	-0.036
1431	ENSMUSG00000064061	Dzip3	chr16	-	48935498	48937073	48935498	48935586	48936969	48937073	1431	8,1,3,4	29,33,55,47	6,9,51,32	21,45,35,34	1482	99	5.01266e-13	2.38823e-11	0.018,0.002,0.004,0.006	0.019,0.013,0.089,0.059	-0.037
4011	ENSMUSG00000028608	Czib	chr4	+	107894872	107897118	107894872	107894938	107896870	107897118	4011	34,7,19,58	62,66,40,49	59,149,147,66	63,25,13,32	2031	99	6.63802e-13	3.10991e-11	0.026,0.005,0.023,0.055	0.044,0.225,0.355,0.091	-0.151
1095	ENSMUSG00000028759	Hp1bp3	chr4	+	138225888	138228787	138225888	138226048	138228643	138228787	1095	128111101262	326212171274	209357738125	165,206,87,182	2694	99	1.01674e-12	4.60978e-11	0.014,0.019,0.021,0.034	0.044,0.06,0.238,0.025	-0.07
4181	ENSMUSG00000047534	Mis18bp1	chr12	-	65152687	65153893	65152687	65152830	65153805	65153893	4181	26,33,1,56	292332233198	24,113,231,19	109,160,45,111	1074	99	1.00475e-12	4.60978e-11	0.008,0.009,0.0,0.025	0.02,0.061,0.321,0.016	-0.094
421	ENSMUSG00000037266	Rsrp1	chr4	+	134925292	134926818	134925292	134925432	134926734	134926818	421	262316265612	551737326704	2819481114317	236246156323	1401	99	1.10256e-12	4.91953e-11	0.033,0.029,0.054,0.058	0.078,0.214,0.335,0.065	-0.13
272	ENSMUSG00000058503	Fam133b	chr5	+	3558660	3559159	3558660	3558693	3559137	3559159	272	56,56,43,87	16,10,9,7	96,103,160,60	0,3,1,1	543	99	1.20559e-12	5.29006e-11	0.39,0.505,0.466,0.694	1.0,0.862,0.967,0.916	-0.423
3697	ENSMUSG00000001416	Cct3	chr3	+	88300799	88300991	88300799	88300850	88300928	88300991	3697	21,2,6,3	793801664499	26,36,25,27	781557144722	177	99	1.22324e-12	5.29006e-11	0.015,0.001,0.005,0.003	0.018,0.035,0.089,0.02	-0.035
23	ENSMUSG00000020883	Fbxl20	chr11	-	98095132	98097059	98095132	98095193	98096928	98097059	23	2,10,8,67	84,76,20,27	9,71,113,11	27,16,17,5	1834	99	1.63114e-12	6.94717e-11	0.001,0.007,0.021,0.118	0.018,0.193,0.264,0.106	-0.108
2354	ENSMUSG00000097195	Snhg5	chr9	-	88521051	88521716	88521051	88521448	88521649	88521716	2354	7,13,8,17	122,90,71,172	29,127,44,11	90,152,44,95	300	99	1.93912e-12	8.1356e-11	0.019,0.045,0.036,0.032	0.096,0.216,0.248,0.037	-0.116
2640	ENSMUSG00000014353	Tmem87b	chr2	+	128845460	128846799	128845460	128845534	128846728	128846799	2640	2,0,0,20	25,19,22,13	17,41,61,11	4,17,30,13	1293	99	2.06923e-12	8.55385e-11	0.006,0.0,0.0,0.105	0.246,0.156,0.135,0.061	-0.122
4093	ENSMUSG00000051768	Xrcc1	chr7	+	24566857	24567144	24566857	24566967	24567038	24567144	4093	8,2,2,1	188307202223	14,30,32,4	226258189242	170	99	2.1313e-12	8.68271e-11	0.024,0.004,0.006,0.003	0.035,0.063,0.09,0.01	-0.04
3475	ENSMUSG00000032316	Clk3	chr9	-	57758626	57761040	57758626	57758723	57760823	57761040	3475	76,73,93,111	193216157126	37,139,278,67	25,49,13,16	2199	99	2.41407e-12	9.69421e-11	0.017,0.015,0.026,0.038	0.062,0.113,0.491,0.159	-0.182
3371	ENSMUSG00000015880	Ncapg	chr5	+	45691601	45693338	45691601	45691826	45693156	45693338	3371	34,21,23,15	85,85,64,48	72,100,113,19	52,92,31,66	1429	99	2.55107e-12	1.01001e-10	0.027,0.017,0.024,0.021	0.088,0.07,0.202,0.02	-0.073
2480	ENSMUSG00000031708	Tecr	chr8	-	83573027	83573323	83573027	83573143	83573219	83573323	2480	57,25,33,47	248249132146	3,20,5,10	284,154,30,192	175	99	4.01479e-12	1.56744e-10	0.115,0.054,0.124,0.154	0.006,0.068,0.086,0.029	0.065
2942	ENSMUSG00000017756	Slc12a7	chr13	+	73784518	73785166	73784518	73784613	73785043	73785166	2942	5,5,0,0	105,77,53,82	0,13,35,18	29,55,72,87	529	99	4.48785e-12	1.72813e-10	0.009,0.012,0.0,0.0	0.0,0.042,0.083,0.037	-0.035
2071	ENSMUSG00000009585	Apobec3	chr15	+	79905443	79906602	79905443	79905600	79906340	79906602	2071	58,41,20,66	960848370684	39,132,350,47	757988464987	839	99	4.70435e-12	1.78702e-10	0.007,0.006,0.006,0.011	0.006,0.016,0.082,0.006	-0.02
1417	ENSMUSG00000038084	Opa1	chr16	+	29614125	29615164	29614125	29614198	29615048	29615164	1417	42,22,0,19	127170107144	57,57,152,27	120,168,53,126	949	99	5.00167e-12	1.87462e-10	0.033,0.013,0.0,0.014	0.047,0.034,0.23,0.022	-0.068
3267	ENSMUSG00000039354	Smarcal1	chr1	+	72611294	72613024	72611294	72611435	72612808	72613024	3267	1,0,2,2	34,9,13,12	8,19,35,40	15,34,25,35	1472	99	5.1833e-12	1.91714e-10	0.002,0.0,0.01,0.011	0.035,0.036,0.086,0.071	-0.051
3806	ENSMUSG00000037971	1110032A03Rik	chr9	-	50764223	50764926	50764223	50764290	50764764	50764926	3806	3,28,23,19	0,0,0,1	1,1,10,2	4,29,0,4	573	99	7.78611e-12	2.84243e-10	1.0,1.0,1.0,0.767	0.041,0.006,1.0,0.08	0.66
3097	ENSMUSG00000022488	Nckap1l	chr15	+	103473516	103473858	103473516	103473598	103473799	103473858	3097	51,19,16,32	316276302300	14,117,62,28	173264148166	300	99	8.10119e-12	2.91954e-10	0.051,0.022,0.017,0.034	0.026,0.128,0.121,0.053	-0.051
808	ENSMUSG00000034518	Hmgxb4	chr8	+	74999559	74999891	74999559	74999708	74999812	74999891	808	10,32,13,16	200,142,82,119	2,6,0,1	81,204,87,105	203	99	8.65452e-12	3.07948e-10	0.024,0.099,0.072,0.062	0.012,0.014,0.0,0.005	0.057
3669	ENSMUSG00000005506	Celf1	chr2	+	91013237	91019497	91013237	91013402	91016565	91019497	3669	4076386226183250	13,4,7,45	2482439213162790	1,2,0,0	3262	99	9.83547e-12	3.45594e-10	0.905,0.967,0.919,0.687	0.987,0.985,1.0,1.0	-0.124
965	ENSMUSG00000029267	Mtf2	chr5	+	108080824	108081023	108080824	108080841	108080921	108081023	965	663402288395	49,23,20,24	264513125365	113,75,36,64	179	99	1.19753e-11	4.10519e-10	0.882,0.906,0.888,0.901	0.564,0.791,0.658,0.759	0.201
2807	ENSMUSG00000028034	Fubp1	chr3	+	152231876	152234570	152231876	152232022	152232394	152234570	2807	79,104,55,68	12681162911965	75,217,244,87	11331132209961	471	99	1.19623e-11	4.10519e-10	0.013,0.018,0.013,0.015	0.014,0.039,0.197,0.019	-0.053
1325	ENSMUSG00000024858	Grk2	chr19	-	4287557	4287985	4287557	4287694	4287822	4287985	1325	71,67,19,45	825637397538	73,78,140,53	333603250421	227	99	1.30549e-11	4.42136e-10	0.036,0.044,0.02,0.035	0.087,0.053,0.196,0.052	-0.063
1314	ENSMUSG00000031835	Mbtps1	chr8	-	119538843	119541694	119538843	119538960	119541584	119541694	1314	38,36,25,65	118,106,53,85	34,149,276,27	49,66,37,75	2723	99	1.34294e-11	4.49404e-10	0.012,0.012,0.017,0.027	0.025,0.076,0.213,0.013	-0.065
3958	ENSMUSG00000028809	Srrm1	chr4	-	135344498	135346857	135344498	135344669	135346734	135346857	3958	162118152346	804610517625	1616031062111	251,393,79,228	2164	99	1.60922e-11	5.3218e-10	0.009,0.009,0.013,0.025	0.029,0.066,0.381,0.022	-0.111
3270	ENSMUSG00000025733	Rhot2	chr17	-	25839984	25840335	25839984	25840107	25840254	25840335	3270	5,12,2,0	166,106,55,86	11,14,7,47	80,64,35,47	246	99	1.76305e-11	5.7627e-10	0.012,0.044,0.014,0.0	0.052,0.081,0.074,0.287	-0.106
3634	ENSMUSG00000023977	Ubr2	chr17	-	46980319	46981442	46980319	46980418	46981353	46981442	3634	30,17,11,20	116,110,74,76	15,82,157,45	85,142,54,62	1034	99	1.95352e-11	6.31187e-10	0.024,0.015,0.014,0.025	0.017,0.052,0.218,0.065	-0.069
3715	ENSMUSG00000020859	Spag9	chr11	+	94092337	94092982	94092337	94092427	94092814	94092982	3715	2,6,3,6	213,128,74,152	3,19,63,0	113,93,70,79	486	99	2.22037e-11	7.09256e-10	0.002,0.009,0.008,0.008	0.005,0.04,0.155,0.0	-0.043
2118	ENSMUSG00000029625	Cpsf4	chr5	+	145177229	145178928	145177229	145177302	145178757	145178928	2118	10,7,8,16	9,17,26,40	46,70,125,28	9,33,9,17	1554	99	3.00129e-11	9.47935e-10	0.066,0.026,0.019,0.025	0.246,0.119,0.469,0.095	-0.198
2415	ENSMUSG00000056962	Jmjd6	chr11	-	116839837	116840545	116839837	116839931	116840409	116840545	2415	21,5,0,15	6,0,3,6	14,6,9,10	0,0,0,0	577	99	3.77439e-11	1.17887e-09	0.375,1.0,0.0,0.3	1.0,1.0,1.0,1.0	-0.581
2594	ENSMUSG00000024835	Coro1b	chr19	+	4150089	4150621	4150089	4150219	4150439	4150621	2594	9,4,5,23	279246159175	16,27,45,20	170,181,51,149	319	99	3.81881e-11	1.17964e-09	0.01,0.005,0.01,0.039	0.028,0.044,0.215,0.04	-0.066
4070	ENSMUSG00000009995	Taz	chrX	+	74288177	74288513	74288177	74288219	74288447	74288513	4070	7,17,5,1	0,7,11,3	20,44,29,9	0,0,0,0	327	99	4.25538e-11	1.30021e-09	1.0,0.424,0.121,0.092	1.0,1.0,1.0,1.0	-0.591
1282	ENSMUSG00000048307	Ankrd46	chr15	-	36483980	36486127	36483980	36484139	36485794	36486127	1282	0,23,3,9	91,47,38,62	2,60,29,19	46,49,24,44	1754	99	5.1316e-11	1.55107e-09	0.0,0.027,0.004,0.008	0.002,0.065,0.064,0.024	-0.029
1885	ENSMUSG00000063884	Ptcd3	chr6	-	71883443	71884625	71883443	71883592	71884539	71884625	1885	22,19,2,31	97,100,58,87	45,92,133,7	135,61,59,75	1046	99	5.31022e-11	1.58798e-09	0.021,0.018,0.003,0.033	0.031,0.125,0.176,0.009	-0.066
2723	ENSMUSG00000030083	Abtb1	chr6	-	88836524	88838285	88836524	88836725	88838117	88838285	2723	2,11,0,35	52,29,13,30	13,44,37,21	6,4,1,3	1491	99	5.67142e-11	1.67814e-09	0.003,0.025,0.0,0.072	0.126,0.422,0.711,0.317	-0.369
2923	ENSMUSG00000032127	Vps11	chr9	-	44355698	44356429	44355698	44355850	44356294	44356429	2923	43,39,76,84	1,2,0,2	49,4,2,51	17,7,39,3	543	99	5.79226e-11	1.69604e-09	0.887,0.78,1.0,0.884	0.344,0.094,0.009,0.756	0.587
1881	ENSMUSG00000007080	Pole	chr5	+	110295227	110295637	110295227	110295313	110295517	110295637	1881	3,4,1,11	100,126,45,108	4,23,28,9	61,49,54,61	303	99	6.2784e-11	1.81944e-09	0.01,0.01,0.007,0.032	0.021,0.133,0.145,0.046	-0.071
2611	ENSMUSG00000040687	Madd	chr2	-	91157984	91158488	91157984	91158143	91158404	91158488	2611	0,0,0,0	25,63,6,63	0,5,29,6	26,25,50,30	360	99	6.38863e-11	1.82805e-09	0.0,0.0,0.0,0.0	0.0,0.052,0.138,0.052	-0.06
2622	ENSMUSG00000036270	Edc4	chr8	+	105887781	105888045	105887781	105887854	105887953	105888045	2622	0,0,9,6	168,135,98,92	0,24,52,18	62,102,45,78	198	99	6.43817e-11	1.82805e-09	0.0,0.0,0.044,0.032	0.0,0.105,0.366,0.103	-0.124
2603	ENSMUSG00000023908	Pkmyt1	chr17	+	23732336	23734316	23732336	23732824	23733822	23734316	2603	68,96,34,111	50,48,54,55	108,228,234,60	20,31,19,18	1097	99	8.92978e-11	2.51016e-09	0.109,0.153,0.054,0.154	0.328,0.399,0.526,0.231	-0.254
3375	ENSMUSG00000022443	Myh9	chr15	-	77791047	77791779	77791047	77791146	77791715	77791779	3375	63,23,13,104	676494430556	23,87,134,33	245480120367	668	99	9.83652e-11	2.73767e-09	0.014,0.007,0.004,0.027	0.014,0.026,0.142,0.013	-0.036
2396	ENSMUSG00000019897	Ccdc59	chr10	+	105842541	105845449	105842541	105842848	105845349	105845449	2396	54,65,2,97	524348218314	77,163,153,40	158,317,90,299	2600	99	1.13857e-10	3.13775e-09	0.004,0.007,0.0,0.012	0.018,0.019,0.061,0.005	-0.02
3084	ENSMUSG00000004933	Matk	chr10	+	81261630	81262534	81261630	81262156	81262447	81262534	3084	0,0,0,0	14,12,7,20	14,6,11,3	4,9,0,1	390	99	1.17643e-10	3.21062e-09	0.0,0.0,0.0,0.0	0.47,0.145,1.0,0.432	-0.512
1851	ENSMUSG00000048495	Tyw5	chr1	-	57393349	57394091	57393349	57393487	57394046	57394091	1851	1,0,0,3	9,12,19,27	13,19,16,5	25,23,19,8	658	99	1.44046e-10	3.8934e-09	0.016,0.0,0.0,0.016	0.073,0.111,0.112,0.086	-0.087
2188	ENSMUSG00000022718	Dgcr8	chr16	-	18277165	18278140	18277165	18277264	18278038	18278140	2188	2,33,7,26	125,57,85,74	53,86,1,9	39,55,33,32	873	99	1.61356e-10	4.31974e-09	0.002,0.062,0.009,0.038	0.134,0.151,0.003,0.031	-0.052
3550	ENSMUSG00000029283	Cdc7	chr5	+	106974600	106975660	106974600	106974696	106975484	106975660	3550	10,2,12,28	121126110128	43,111,188,29	110,172,26,124	887	99	2.0664e-10	5.47986e-09	0.009,0.002,0.012,0.024	0.042,0.067,0.447,0.025	-0.134
668	ENSMUSG00000026201	Stk16	chr1	+	75212599	75213006	75212599	75212733	75212885	75213006	668	4,0,0,9	115,60,16,47	12,15,12,9	13,61,10,34	251	99	2.35717e-10	6.19254e-09	0.014,0.0,0.0,0.07	0.267,0.088,0.321,0.095	-0.172
2293	ENSMUSG00000050357	Carmil2	chr8	+	105695651	105696897	105695651	105695774	105696860	105696897	2293	16,3,8,48	140,95,68,79	26,58,45,19	61,62,76,51	1185	99	2.43082e-10	6.32688e-09	0.009,0.003,0.01,0.048	0.034,0.072,0.047,0.03	-0.028
1398	ENSMUSG00000054021	Sirt5	chr13	+	43385497	43387656	43385497	43385613	43387049	43387656	1398	22,34,7,16	0,0,0,0	27,36,52,8	1,7,28,0	1535	99	2.64281e-10	6.81553e-09	1.0,1.0,1.0,1.0	0.635,0.249,0.107,1.0	0.502
1650	ENSMUSG00000030929	Eri2	chr7	-	119786738	119787485	119786738	119786827	119787403	119787485	1650	9,0,0,0	26,15,7,9	6,4,74,7	1,6,6,1	675	99	2.86405e-10	7.25503e-09	0.048,0.0,0.0,0.0	0.468,0.089,0.644,0.507	-0.415
2699	ENSMUSG00000040860	Crocc	chr4	-	141019707	141020489	141019707	141019932	141020273	141020489	2699	0,2,5,3	176,120,46,83	35,11,7,4	62,141,20,74	440	99	2.86485e-10	7.25503e-09	0.0,0.004,0.024,0.008	0.113,0.017,0.073,0.012	-0.045
22	ENSMUSG00000036138	Acaa1a	chr9	+	119344465	119346568	119344465	119344508	119346469	119346568	22	17,35,29,25	96,55,50,39	36,95,106,58	75,31,12,42	2060	99	2.89294e-10	7.26075e-09	0.008,0.03,0.027,0.03	0.023,0.128,0.298,0.062	-0.104
876	ENSMUSG00000045679	Pqlc3	chr12	-	16997633	16997856	16997633	16997703	16997773	16997856	876	5,0,0,6	135,98,36,110	4,14,14,3	22,62,47,24	169	99	3.01022e-10	7.48825e-09	0.021,0.0,0.0,0.031	0.096,0.117,0.149,0.068	-0.095
2135	ENSMUSG00000014418	Hps5	chr7	-	46774813	46775951	46774813	46774937	46775764	46775951	2135	6,0,0,1	19,4,24,20	3,41,45,34	10,4,0,0	926	99	3.40164e-10	8.38774e-09	0.033,0.0,0.0,0.005	0.031,0.523,1.0,1.0	-0.629
2864	ENSMUSG00000000131	Xpo6	chr7	-	126107070	126108623	126107070	126107232	126108451	126108623	2864	19,2,1,44	130170112128	11,16,103,9	44,129,60,67	1318	99	3.51363e-10	8.58854e-09	0.011,0.001,0.001,0.025	0.018,0.009,0.114,0.01	-0.028
3300	ENSMUSG00000029389	Ddx55	chr5	+	124554670	124556848	124554670	124554757	124556756	124556848	3300	26,38,41,49	15,34,49,25	47,111,107,57	10,23,25,22	2098	99	3.89517e-10	9.43907e-09	0.076,0.05,0.038,0.085	0.182,0.185,0.168,0.109	-0.099
787	ENSMUSG00000007670	Khsrp	chr17	-	57023504	57023936	57023504	57023593	57023826	57023936	787	56,19,31,46	889756738549	26,69,61,61	498806124488	332	99	4.41964e-10	1.06185e-08	0.018,0.007,0.012,0.024	0.015,0.025,0.128,0.036	-0.036
135	ENSMUSG00000004455	Ppp1cc	chr5	+	122172731	122173280	122172731	122172955	122173145	122173280	135	19,36,18,37	13561112853880	10,76,111,3	672777167585	289	99	4.50594e-10	1.07341e-08	0.005,0.011,0.007,0.014	0.005,0.032,0.185,0.002	-0.047
809	ENSMUSG00000037321	Tap1	chr17	+	34192836	34192965	34192836	34192857	34192941	34192965	809	285243127181	2,1,0,3	178,167,69,130	42,1,0,18	183	99	5.21503e-10	1.23189e-08	0.987,0.992,1.0,0.97	0.696,0.989,1.0,0.796	0.117
3571	ENSMUSG00000031167	Rbm3	chrX	-	8143847	8144679	8143847	8143947	8144572	8144679	3571	84124111207	930748536792	63,236,366,75	633546323379	724	99	5.84482e-10	1.36915e-08	0.012,0.022,0.028,0.035	0.013,0.056,0.134,0.026	-0.033
3901	ENSMUSG00000001588	Acap1	chr11	-	69884321	69884680	69884321	69884491	69884585	69884680	3901	5,1,1,13	252248224137	13,47,4,2	191,217,35,161	193	99	6.23399e-10	1.44824e-08	0.01,0.002,0.002,0.046	0.034,0.1,0.055,0.006	-0.034
3711	ENSMUSG00000060373	Hnrnpc	chr14	-	52098014	52098544	52098014	52098040	52098315	52098544	3711	81,128,59,100	8,8,7,1	88,105,78,49	0,0,0,0	374	99	6.67564e-10	1.53813e-08	0.728,0.809,0.691,0.964	1.0,1.0,1.0,1.0	-0.202
2094	ENSMUSG00000002010	Idh3g	chrX	-	73780573	73781030	73780573	73780707	73780897	73781030	2094	46,12,14,23	399411322350	29,63,64,20	394,269,82,207	289	99	7.03625e-10	1.59507e-08	0.038,0.01,0.015,0.022	0.025,0.074,0.211,0.032	-0.064
2445	ENSMUSG00000022106	Rcbtb2	chr14	+	73154314	73154894	73154314	73154408	73154830	73154894	2445	0,18,4,1	142,91,46,52	7,15,32,6	23,50,30,62	521	99	6.98775e-10	1.59507e-08	0.0,0.036,0.016,0.004	0.055,0.054,0.169,0.018	-0.06
3985	ENSMUSG00000039187	Fanci	chr7	+	79448819	79449180	79448819	79448915	79449072	79449180	3985	4,0,0,0	54,107,49,36	0,17,36,6	42,72,19,21	256	99	7.16872e-10	1.6121e-08	0.028,0.0,0.0,0.0	0.0,0.084,0.423,0.099	-0.144
2752	ENSMUSG00000023505	Cdca3	chr6	+	124831361	124832439	124831361	124831488	124832145	124832439	2752	69,57,5,38	873886596513	35,76,129,31	429,572,91,557	756	99	8.08593e-10	1.80393e-08	0.01,0.008,0.001,0.01	0.011,0.017,0.157,0.007	-0.041
1007	ENSMUSG00000057411	Fam173a	chr17	-	25790505	25790983	25790505	25790778	25790932	25790983	1007	0,2,0,1	50,52,42,52	0,16,48,3	7,7,29,37	253	99	8.22892e-10	1.82138e-08	0.0,0.015,0.0,0.007	0.0,0.472,0.393,0.031	-0.218
150	ENSMUSG00000034116	Vav1	chr17	+	57279099	57279401	57279099	57279284	57279356	57279401	150	715513306492	1,15,3,3	402537328415	38,17,0,24	171	99	8.59176e-10	1.88683e-08	0.998,0.952,0.983,0.99	0.86,0.948,1.0,0.909	0.052
797	ENSMUSG00000025558	Dock9	chr14	-	121581331	121583540	121581331	121581445	121583357	121583540	797	8,3,1,16	59,29,20,29	3,13,111,1	14,33,42,20	2011	99	8.81593e-10	1.91207e-08	0.007,0.005,0.002,0.026	0.01,0.019,0.115,0.002	-0.027
2920	ENSMUSG00000030037	Mrpl53	chr6	+	83109313	83109939	83109313	83109426	83109521	83109939	2920	0,0,0,2	35,29,19,31	6,7,45,5	23,58,31,27	194	99	8.84272e-10	1.91207e-08	0.0,0.0,0.0,0.032	0.117,0.058,0.426,0.086	-0.164
1111	ENSMUSG00000041375	Ccdc9	chr7	-	16276726	16278538	16276726	16276773	16278356	16278538	1111	2,3,7,39	30,24,6,20	32,92,118,17	11,13,10,16	1682	99	9.437e-10	2.02499e-08	0.004,0.007,0.064,0.103	0.146,0.294,0.41,0.059	-0.183
2207	ENSMUSG00000056211	R3hdm1	chr1	+	128181985	128184654	128181985	128182212	128184399	128184654	2207	13,32,12,47	73,51,44,77	29,151,168,26	48,64,18,44	2286	99	1.10695e-09	2.35729e-08	0.008,0.026,0.012,0.026	0.025,0.093,0.288,0.025	-0.09
1933	ENSMUSG00000042055	Wdr11	chr7	+	129632709	129633729	129632709	129632855	129633649	129633729	1933	0,1,0,2	47,62,17,28	10,14,22,0	13,37,10,36	893	99	1.37755e-09	2.9115e-08	0.0,0.002,0.0,0.008	0.079,0.04,0.196,0.0	-0.076
321	ENSMUSG00000029472	Anapc5	chr5	-	122799338	122800593	122799338	122799474	122800450	122800593	321	37,30,16,42	605577319357	28,98,123,40	452,386,69,467	1075	99	1.38838e-09	2.91249e-08	0.006,0.005,0.005,0.011	0.006,0.023,0.141,0.008	-0.038
3108	ENSMUSG00000025647	Shisa5	chr9	+	109055977	109056505	109055977	109056093	109056286	109056505	3108	1,0,0,14	154178102174	15,19,4,8	75,66,42,134	292	99	1.43583e-09	2.98971e-08	0.002,0.0,0.0,0.027	0.064,0.089,0.031,0.02	-0.044
1239	ENSMUSG00000072501	Phf20l1	chr15	+	66622760	66624099	66622760	66622817	66623991	66624099	1239	70,43,9,41	168134114133	40,81,213,33	88,203,152,86	1273	99	1.5446e-09	3.19255e-08	0.031,0.024,0.006,0.023	0.034,0.03,0.098,0.029	-0.027
2686	ENSMUSG00000022463	Srebf2	chr15	+	82169737	82171283	82169737	82170154	82171101	82171283	2686	19,16,2,33	236227139208	49,84,54,6	205,252,79,280	1046	99	1.65549e-09	3.39678e-08	0.008,0.007,0.001,0.015	0.022,0.031,0.061,0.002	-0.021
780	ENSMUSG00000024587	Nars	chr18	-	64501302	64501875	64501302	64501434	64501743	64501875	780	6,1,0,5	226257218118	13,43,33,3	226,300,36,187	408	99	2.11279e-09	4.30367e-08	0.006,0.001,0.0,0.01	0.014,0.034,0.182,0.004	-0.054
522	ENSMUSG00000005566	Trim28	chr7	+	13029087	13029252	13029087	13029124	13029206	13029252	522	24,12,17,17	14221293878857	21,44,55,11	8411191337711	181	99	2.20651e-09	4.46222e-08	0.009,0.005,0.01,0.011	0.013,0.02,0.082,0.008	-0.022
208	ENSMUSG00000021868	Ppif	chr14	+	25696003	25698341	25696003	25696092	25698265	25698341	208	10,8,21,56	17,4,14,10	45,69,130,43	1,0,8,0	2272	99	2.58717e-09	5.19467e-08	0.025,0.08,0.061,0.196	0.662,1.0,0.415,1.0	-0.679
3054	ENSMUSG00000023952	Gtpbp2	chr17	+	46165777	46166446	46165777	46165997	46166310	46166446	3054	12,3,0,0	84,113,54,105	12,9,42,6	50,105,23,49	412	99	2.92825e-09	5.8378e-08	0.033,0.006,0.0,0.0	0.055,0.02,0.305,0.029	-0.093
1072	ENSMUSG00000004264	Phb2	chr6	+	124713983	124714959	124713983	124714168	124714829	124714959	1072	27,18,46,26	899586546571	42,73,82,43	571562168396	760	99	3.03285e-09	5.96177e-08	0.004,0.004,0.011,0.006	0.009,0.017,0.06,0.014	-0.019
2263	ENSMUSG00000037544	Dlgap5	chr14	-	47394136	47395974	47394136	47394317	47395754	47395974	2263	36,31,42,21	128149114102	24,106,106,54	116,175,38,101	1536	99	3.01662e-09	5.96177e-08	0.018,0.013,0.023,0.013	0.013,0.038,0.152,0.033	-0.042
1594	ENSMUSG00000002055	Spag5	chr11	+	78313512	78313939	78313512	78313647	78313819	78313939	1594	2,5,6,9	140,161,123,79	4,68,85,12	96,187,52,120	271	99	3.05532e-09	5.96424e-08	0.005,0.011,0.018,0.04	0.015,0.117,0.374,0.035	-0.117
3774	ENSMUSG00000038344	Txlng	chrX	-	162786616	162787678	162786616	162786691	162787558	162787678	3774	0,1,0,12	110,74,89,133	0,12,52,23	72,70,23,87	966	99	3.32398e-09	6.44394e-08	0.0,0.001,0.0,0.009	0.0,0.017,0.188,0.026	-0.055
3815	ENSMUSG00000041859	Mcm3	chr1	-	20805262	20805900	20805262	20805339	20805796	20805900	3815	53,19,19,29	576591538361	48,65,65,9	418,481,53,326	556	99	3.35923e-09	6.46767e-08	0.016,0.006,0.006,0.014	0.02,0.023,0.179,0.005	-0.046
3192	ENSMUSG00000094724	Rnaset2b	chr17	+	6984138	6985113	6984138	6984191	6985055	6985113	3192	14,4,12,7	168,170,61,90	3,22,9,15	58,35,17,13	963	99	3.40058e-09	6.50275e-08	0.008,0.002,0.02,0.008	0.005,0.061,0.052,0.106	-0.046
2222	ENSMUSG00000034789	Rab24	chr13	-	55320502	55320844	55320502	55320553	55320744	55320844	2222	45,45,37,65	126,73,45,41	27,85,65,46	11,0,0,14	290	99	3.51639e-09	6.67876e-08	0.109,0.174,0.219,0.351	0.456,1.0,1.0,0.529	-0.533
3888	ENSMUSG00000022761	Lztr1	chr16	+	17523276	17524222	17523276	17523433	17524095	17524222	3888	0,0,7,0	52,61,57,50	0,26,54,0	23,32,14,22	761	99	3.6345e-09	6.85677e-08	0.0,0.0,0.016,0.0	0.0,0.096,0.334,0.0	-0.104
157	ENSMUSG00000027655	Dhx35	chr2	+	158826304	158827999	158826304	158826417	158827902	158827999	157	4,18,1,25	75,64,27,132	3,50,65,10	48,69,51,74	1584	99	3.74516e-09	6.92608e-08	0.003,0.017,0.002,0.012	0.004,0.043,0.074,0.008	-0.024
3013	ENSMUSG00000005882	Uqcc1	chr2	-	155910356	155911836	155910356	155910464	155911740	155911836	3013	6,28,8,14	114,97,88,91	20,40,78,9	118,85,39,83	1375	99	3.72838e-09	6.92608e-08	0.004,0.02,0.007,0.011	0.012,0.033,0.126,0.008	-0.034
3716	ENSMUSG00000039041	Adrm1	chr2	+	180172855	180174033	180172855	180172972	180173909	180174033	3716	19,9,5,27	309319237192	34,55,72,26	220,348,82,247	1036	99	3.71032e-09	6.92608e-08	0.006,0.003,0.002,0.013	0.015,0.015,0.077,0.01	-0.023
680	ENSMUSG00000003778	Brd8	chr18	-	34608417	34609949	34608417	34608627	34609804	34609949	680	125,70,84,156	221203129144	2076871115182	96,113,38,80	1276	99	3.88873e-09	7.1446e-08	0.042,0.026,0.048,0.078	0.143,0.321,0.695,0.15	-0.279
427	ENSMUSG00000026457	Adipor1	chr1	+	134423957	134424922	134423957	134424074	134424750	134424922	427	9,9,10,20	149,127,83,100	27,29,32,15	102,73,13,83	775	99	4.36945e-09	7.90503e-08	0.008,0.009,0.015,0.025	0.033,0.048,0.239,0.023	-0.072
1381	ENSMUSG00000018068	Ints2	chr11	-	86242912	86244629	86242912	86243038	86244402	86244629	1381	22,1,43,16	52,43,50,64	28,158,192,28	27,54,22,70	1463	99	4.33253e-09	7.90503e-08	0.028,0.002,0.055,0.017	0.066,0.165,0.371,0.026	-0.132
1892	ENSMUSG00000038241	Cep250	chr2	+	155969994	155970895	155969994	155970236	155970712	155970895	1892	5,1,0,3	38,6,35,12	1,36,1,10	11,11,1,6	575	99	4.41512e-09	7.90503e-08	0.022,0.028,0.0,0.041	0.015,0.36,0.147,0.223	-0.164
2279	ENSMUSG00000052593	Adam17	chr12	-	21329053	21330163	21329053	21329132	21330032	21330163	2279	11,5,6,35	225,203,97,133	10,61,73,25	117,107,15,126	999	99	4.39665e-09	7.90503e-08	0.005,0.002,0.006,0.025	0.008,0.053,0.325,0.019	-0.092
2055	ENSMUSG00000022721	Trmt2a	chr16	+	18250819	18251660	18250819	18251001	18251548	18251660	2055	21,13,48,46	4,0,2,12	34,16,66,32	0,0,0,0	646	99	4.60551e-09	8.19372e-08	0.446,1.0,0.786,0.37	1.0,1.0,1.0,1.0	-0.349
2457	ENSMUSG00000036112	Metap2	chr10	-	93879539	93880138	93879539	93879573	93880072	93880138	2457	1047838858755	9,3,3,3	770846211783	12,23,26,14	598	99	5.15949e-09	9.12158e-08	0.951,0.979,0.979,0.977	0.914,0.859,0.573,0.903	0.159
3020	ENSMUSG00000019907	Ppp1r12a	chr10	+	108261244	108262431	108261244	108261416	108262309	108262431	3020	58,53,27,67	543411263344	19,130,220,32	224,320,81,269	992	99	5.22322e-09	9.17655e-08	0.011,0.013,0.01,0.019	0.008,0.039,0.213,0.012	-0.055
418	ENSMUSG00000026565	Pou2f1	chr1	-	165875456	165876048	165875456	165875516	165875902	165876048	418	765841475573	9,0,2,8	248637174241	12,11,4,31	485	99	5.30602e-09	9.26411e-08	0.946,1.0,0.98,0.936	0.808,0.922,0.899,0.613	0.155
4220	ENSMUSG00000015176	Nolc1	chr19	+	46078702	46079021	46078702	46078758	46078875	46079021	4220	19,48,15,51	112311381288860	16,45,81,24	530746144598	216	99	5.70442e-09	9.89823e-08	0.008,0.019,0.005,0.026	0.014,0.027,0.205,0.018	-0.052
2105	ENSMUSG00000030138	Bms1	chr6	-	118413078	118413919	118413078	118413221	118413730	118413919	2105	14,1,1,12	285279247225	4,19,116,3	135,239,87,116	608	99	6.16352e-09	1.06292e-07	0.008,0.001,0.001,0.009	0.005,0.013,0.178,0.004	-0.045
2824	ENSMUSG00000027615	Hps3	chr3	-	20030313	20030805	20030313	20030409	20030558	20030805	2824	90,66,36,43	2,6,11,8	36,22,33,12	0,0,0,0	248	99	6.40382e-09	1.09763e-07	0.947,0.815,0.566,0.682	1.0,1.0,1.0,1.0	-0.248
1586	ENSMUSG00000032480	Dhx30	chr9	-	110084728	110085053	110084728	110084868	110084949	110085053	1586	8,2,5,1	43,32,31,47	22,41,18,11	31,50,7,32	180	99	6.68487e-09	1.13886e-07	0.093,0.033,0.081,0.012	0.281,0.311,0.586,0.159	-0.279
3340	ENSMUSG00000038679	Trps1	chr15	-	50830828	50831958	50830828	50831006	50831606	50831958	3340	109,133,104,68	12,0,5,3	54,119,112,76	0,0,0,0	699	99	7.04375e-09	1.19277e-07	0.563,1.0,0.747,0.762	1.0,1.0,1.0,1.0	-0.232
3259	ENSMUSG00000058407	Txndc9	chr1	-	37993991	37995841	37993991	37994110	37995632	37995841	3259	66,67,38,68	411334195297	22,158,223,59	376301120343	1621	99	7.88999e-09	1.32807e-07	0.01,0.012,0.012,0.014	0.004,0.031,0.102,0.01	-0.025
442	ENSMUSG00000039686	Zer1	chr2	-	30108220	30110381	30108220	30108335	30110204	30110381	442	15,14,23,14	46,65,60,50	21,82,49,28	47,71,31,62	1968	99	8.45938e-09	1.41544e-07	0.016,0.011,0.019,0.014	0.022,0.055,0.074,0.022	-0.028
1221	ENSMUSG00000039233	Tbce	chr13	-	14005787	14006007	14005787	14005852	14005942	14006007	1221	0,0,0,3	45,65,45,20	5,17,6,6	14,59,1,14	189	99	8.53121e-09	1.41901e-07	0.0,0.0,0.0,0.073	0.158,0.131,0.759,0.183	-0.29
1367	ENSMUSG00000086290	Snhg12	chr4	+	132310150	132311024	132310150	132310504	132310833	132311024	1367	43,11,26,4	158,91,109,179	75,84,59,11	184,140,68,155	428	99	9.97001e-09	1.64857e-07	0.059,0.027,0.052,0.005	0.086,0.122,0.167,0.016	-0.062
1140	ENSMUSG00000002107	Celf2	chr2	-	6604023	6607961	6604023	6604182	6607881	6607961	1140	66,81,21,139	796547388545	44,230,591,34	408517171349	3798	99	1.00998e-08	1.65062e-07	0.002,0.004,0.001,0.007	0.003,0.011,0.083,0.003	-0.022
4102	ENSMUSG00000036550	Cnot1	chr8	-	95771970	95773486	95771970	95772174	95773431	95773486	4102	15,10,24,22	121,89,78,115	27,60,150,5	60,100,29,71	1356	99	1.00981e-08	1.65062e-07	0.009,0.008,0.022,0.014	0.032,0.042,0.274,0.005	-0.075
3797	ENSMUSG00000006058	Snf8	chr11	+	96046279	96047430	96046279	96046354	96047194	96047430	3797	1,7,5,11	79,99,59,93	9,21,38,6	84,34,14,69	939	99	1.15095e-08	1.87013e-07	0.001,0.007,0.009,0.012	0.011,0.061,0.222,0.009	-0.068
2976	ENSMUSG00000030263	Lrmp	chr6	+	145171503	145171704	145171503	145171566	145171654	145171704	2976	60,57,25,135	2233211516571550	12,108,158,59	12181322371940	187	99	1.20488e-08	1.94651e-07	0.014,0.014,0.008,0.044	0.005,0.041,0.184,0.032	-0.045
1633	ENSMUSG00000020745	Pafah1b1	chr11	-	74673948	74679614	74673948	74677742	74679457	74679614	1633	36,58,37,64	311271172235	52,168,303,35	215,271,44,194	1814	99	1.22566e-08	1.95757e-07	0.006,0.012,0.012,0.015	0.013,0.033,0.273,0.01	-0.071
3856	ENSMUSG00000000759	Tubgcp3	chr8	-	12637666	12639715	12637666	12637802	12639525	12639715	3856	129,45,84,130	74,63,71,44	92,309,335,87	30,100,43,29	1822	99	1.21968e-08	1.95757e-07	0.087,0.037,0.06,0.138	0.143,0.144,0.297,0.14	-0.1
181	ENSMUSG00000022960	Donson	chr16	-	91682515	91682821	91682515	91682620	91682742	91682821	181	6,8,0,17	212229142314	11,12,9,23	112,204,36,70	221	99	1.23397e-08	1.95972e-07	0.013,0.015,0.0,0.024	0.042,0.026,0.101,0.128	-0.061
3301	ENSMUSG00000003199	Mpnd	chr17	+	56012270	56012492	56012270	56012343	56012415	56012492	3301	5,7,4,9	137,97,96,122	4,11,49,39	41,67,34,80	171	99	1.27956e-08	2.0207e-07	0.021,0.04,0.024,0.041	0.053,0.087,0.455,0.22	-0.172
523	ENSMUSG00000026942	Traf2	chr2	-	25528231	25530448	25528231	25528306	25530286	25530448	523	32,22,11,6	106,108,89,169	1,45,99,44	79,133,83,92	2079	99	1.3077e-08	2.0536e-07	0.014,0.01,0.006,0.002	0.001,0.016,0.054,0.022	-0.015
177	ENSMUSG00000031161	Hdac6	chrX	-	7938385	7939665	7938385	7938492	7939442	7939665	177	0,0,2,0	22,43,3,24	21,26,32,1	20,11,2,19	1049	99	1.34246e-08	2.09648e-07	0.0,0.0,0.059,0.0	0.09,0.182,0.602,0.005	-0.205
3309	ENSMUSG00000028107	Tars2	chr3	-	95748486	95750417	95748486	95748633	95750338	95750417	3309	52,101,55,83	169131120103	111,265,418,91	118,123,55,167	1804	99	1.44416e-08	2.24284e-07	0.017,0.041,0.025,0.042	0.049,0.106,0.294,0.029	-0.088
2647	ENSMUSG00000066232	Ipo7	chr7	+	110048944	110049693	110048944	110049070	110049595	110049693	2647	4,18,4,38	322230195173	9,52,80,21	293,311,82,183	624	99	1.4542e-08	2.24602e-07	0.002,0.012,0.003,0.034	0.005,0.026,0.134,0.018	-0.033
932	ENSMUSG00000037376	Trmt6	chr2	-	132808203	132809016	132808203	132808289	132808660	132809016	932	1,0,0,1	119111155103	3,9,37,3	76,91,39,77	470	99	1.57023e-08	2.41198e-07	0.002,0.0,0.0,0.002	0.008,0.02,0.167,0.008	-0.05
650	ENSMUSG00000002981	Clptm1	chr7	-	19634055	19635013	19634055	19634223	19634877	19635013	650	3,7,9,21	191,166,99,174	3,33,74,4	96,150,99,195	753	99	1.63068e-08	2.49121e-07	0.002,0.006,0.012,0.016	0.004,0.028,0.089,0.003	-0.022
2199	ENSMUSG00000059796	Eif4a1	chr11	-	69667694	69668111	69667694	69667774	69668021	69668111	2199	56,62,79,121	4059305928042780	87,143,285,65	345137347812975	346	99	1.81213e-08	2.75346e-07	0.004,0.006,0.008,0.012	0.007,0.011,0.095,0.006	-0.022
3812	ENSMUSG00000025142	Aspscr1	chr11	+	120708929	120709246	120708929	120708999	120709070	120709246	3812	3,0,2,2	71,71,66,64	3,26,22,7	24,37,1,20	170	99	1.88021e-08	2.84154e-07	0.024,0.0,0.017,0.018	0.068,0.29,0.928,0.169	-0.349
763	ENSMUSG00000021494	Ddx41	chr13	-	55535885	55536406	55535885	55536045	55536295	55536406	763	4,7,9,20	505343295307	25,41,26,3	296393151177	349	99	1.97705e-08	2.97192e-07	0.002,0.006,0.009,0.018	0.023,0.029,0.047,0.005	-0.017
2562	ENSMUSG00000055923	Aasdh	chr5	-	76888029	76888834	76888029	76888136	76888592	76888834	2562	0,0,0,4	6,23,11,21	0,9,40,4	15,10,23,16	555	99	2.22895e-08	3.33276e-07	0.0,0.0,0.0,0.033	0.0,0.138,0.237,0.043	-0.096
500	ENSMUSG00000040356	Skiv2l	chr17	-	34846026	34846667	34846026	34846173	34846521	34846667	500	10,34,2,61	195,123,37,213	40,47,65,14	69,79,35,80	447	99	2.25633e-08	3.35584e-07	0.011,0.058,0.012,0.06	0.114,0.116,0.291,0.037	-0.104
2488	ENSMUSG00000005103	Wdr1	chr5	-	38545673	38547091	38545673	38545854	38546943	38547091	2488	6,18,11,35	255249146213	2,50,57,18	155,162,56,95	1188	99	2.29597e-08	3.39683e-07	0.002,0.006,0.006,0.014	0.001,0.025,0.078,0.016	-0.023
3136	ENSMUSG00000024807	Syvn1	chr19	+	6049149	6050091	6049149	6049897	6049991	6050091	3136	1,6,6,11	264335174158	13,10,107,4	199253162155	193	99	2.43898e-08	3.58951e-07	0.002,0.009,0.017,0.034	0.032,0.02,0.253,0.013	-0.064
3730	ENSMUSG00000038683	Pak1ip1	chr13	+	41009447	41011282	41009447	41009545	41011182	41011282	3730	2,5,8,12	100,37,47,40	2,36,85,18	45,30,7,25	1736	99	2.65285e-08	3.88394e-07	0.001,0.008,0.01,0.017	0.003,0.064,0.409,0.039	-0.12
2058	ENSMUSG00000031634	Ufsp2	chr8	+	45980314	45980639	45980314	45980492	45980572	45980639	2058	5,19,10,0	203195220157	1,7,27,17	53,79,84,56	179	99	2.69384e-08	3.92352e-07	0.013,0.051,0.025,0.0	0.01,0.047,0.151,0.144	-0.066
274	ENSMUSG00000040459	Arglu1	chr8	-	8681383	8683973	8681383	8681467	8683747	8683973	274	414402413758	833635592633	3838351172490	449569161584	2379	99	2.89664e-08	4.19714e-07	0.02,0.026,0.028,0.047	0.034,0.058,0.232,0.034	-0.059
2617	ENSMUSG00000000561	Wdr77	chr3	+	105965764	105966425	105965764	105965873	105966356	105966425	2617	5,4,0,1	141212127143	5,19,44,27	216,256,41,170	582	99	3.1397e-08	4.526e-07	0.006,0.003,0.0,0.001	0.004,0.012,0.154,0.026	-0.046
3684	ENSMUSG00000021546	Hnrnpk	chr13	-	58393852	58394159	58393852	58393868	58394075	58394159	3684	98,58,38,52	193815479081302	78,85,118,72	145914945111255	306	99	3.21431e-08	4.60991e-07	0.016,0.012,0.013,0.013	0.017,0.018,0.07,0.018	-0.017
1374	ENSMUSG00000053841	Txlna	chr4	-	129631279	129631710	129631279	129631354	129631590	129631710	1374	51,12,5,23	374281275252	20,61,62,28	245,376,74,195	335	99	3.63715e-08	5.18986e-07	0.039,0.012,0.005,0.026	0.024,0.046,0.198,0.041	-0.057
281	ENSMUSG00000024287	Thoc1	chr18	+	9959097	9959315	9959097	9959171	9959254	9959315	281	24,22,4,6	55,13,56,33	0,1,5,0	98,43,12,40	182	99	3.76598e-08	5.34655e-07	0.192,0.479,0.037,0.09	0.0,0.012,0.185,0.0	0.15
2958	ENSMUSG00000024410	Rmc1	chr18	+	12183978	12184262	12183978	12184023	12184208	12184262	2958	0,7,4,0	29,44,54,87	0,41,13,8	13,16,36,19	284	99	3.79321e-08	5.35815e-07	0.0,0.053,0.025,0.0	0.0,0.472,0.112,0.128	-0.159
297	ENSMUSG00000031537	Ikbkb	chr8	-	22665488	22665911	22665488	22665636	22665811	22665911	297	5,9,6,13	156127108154	21,19,38,2	117,87,73,96	274	99	3.8763e-08	5.44814e-07	0.011,0.025,0.02,0.03	0.061,0.073,0.158,0.007	-0.053
92	ENSMUSG00000063268	Parp10	chr15	-	76241657	76242639	76241657	76242322	76242402	76242639	92	0,0,0,0	17,40,3,16	3,0,59,7	16,14,15,10	179	99	4.31692e-08	6.03725e-07	0.0,0.0,0.0,0.0	0.094,0.0,0.685,0.279	-0.265
271	ENSMUSG00000058503	Fam133b	chr5	+	3558660	3559159	3558660	3558693	3559096	3559159	271	26,15,22,20	253238174186	37,61,123,46	233,155,28,133	502	99	4.48554e-08	6.242e-07	0.02,0.012,0.024,0.021	0.03,0.072,0.464,0.064	-0.138
1159	ENSMUSG00000022681	Ntan1	chr16	+	13826882	13827125	13826882	13826985	13827059	13827125	1159	0,2,0,0	29,16,26,5	21,5,60,1	32,21,20,36	173	99	4.73317e-08	6.53809e-07	0.0,0.067,0.0,0.0	0.273,0.12,0.632,0.016	-0.243
1394	ENSMUSG00000054874	Pcnx3	chr19	-	5686626	5687218	5686626	5686666	5687118	5687218	1394	1,0,1,3	41,30,24,46	7,6,17,8	25,34,45,5	551	99	4.74483e-08	6.53809e-07	0.004,0.0,0.007,0.012	0.048,0.031,0.064,0.223	-0.086
62	ENSMUSG00000036281	Snapc4	chr2	-	26373318	26374185	26373318	26373466	26374020	26374185	62	2,12,6,11	56,78,5,55	8,24,43,4	17,30,37,26	653	99	5.19392e-08	7.12201e-07	0.005,0.023,0.154,0.029	0.067,0.108,0.15,0.023	-0.034
2908	ENSMUSG00000030556	Lrrc28	chr7	-	67641103	67645207	67641103	67641340	67645177	67645207	2908	2,4,8,22	9,3,2,18	2,31,71,10	1,2,4,1	3936	99	5.24965e-08	7.12888e-07	0.006,0.032,0.091,0.03	0.048,0.281,0.309,0.201	-0.17
3291	ENSMUSG00000027405	Nop56	chr2	+	130275662	130276174	130275662	130275824	130275975	130276174	3291	35,8,10,48	265363226319	27,82,46,26	233297120273	250	99	5.24965e-08	7.12888e-07	0.05,0.009,0.017,0.056	0.044,0.099,0.132,0.036	-0.045
1280	ENSMUSG00000030763	Lcmt1	chr7	+	123421537	123422798	123421537	123421639	123422706	123422798	1280	7,13,5,21	94,67,28,24	15,11,9,15	10,20,3,14	1166	99	5.3456e-08	7.22427e-07	0.006,0.016,0.015,0.069	0.113,0.045,0.203,0.083	-0.084
65	ENSMUSG00000042487	Leo1	chr9	+	75447101	75448396	75447101	75447206	75448301	75448396	65	2,1,0,0	84,113,77,75	0,28,63,11	68,97,46,137	1194	99	5.57925e-08	7.50396e-07	0.002,0.001,0.0,0.0	0.0,0.023,0.102,0.007	-0.032
3330	ENSMUSG00000040359	Ufl1	chr4	-	25269027	25270618	25269027	25269174	25270559	25270618	3330	10,0,0,20	5,4,4,11	4,31,31,7	1,0,1,0	1484	99	5.7922e-08	7.75328e-07	0.118,0.0,0.0,0.108	0.211,1.0,0.674,1.0	-0.665
1882	ENSMUSG00000090077	Lime1	chr2	+	181382486	181382703	181382486	181382544	181382615	181382703	1882	1,0,0,0	7,21,3,15	7,4,13,0	6,3,27,7	170	99	6.17441e-08	8.22571e-07	0.077,0.0,0.0,0.0	0.405,0.437,0.219,0.0	-0.246
3423	ENSMUSG00000029433	Diablo	chr5	-	123517736	123518065	123517736	123517833	123517954	123518065	3423	8,2,0,6	115,59,61,92	27,8,0,15	60,69,24,48	220	99	6.8615e-08	9.09797e-07	0.03,0.015,0.0,0.029	0.168,0.05,0.0,0.123	-0.067
103	ENSMUSG00000040599	Mis12	chr11	+	71019610	71020189	71019610	71019723	71020005	71020189	103	237202110179	9,12,7,9	81,120,36,79	19,14,18,18	381	99	7.2124e-08	9.51834e-07	0.872,0.814,0.803,0.838	0.526,0.69,0.342,0.533	0.309
2522	ENSMUSG00000033106	Slc7a6os	chr8	-	106202230	106204540	106202230	106202351	106204330	106204540	2522	16,43,25,14	257261246270	49,79,110,24	215,258,60,171	2078	99	7.52431e-08	9.88357e-07	0.003,0.008,0.005,0.002	0.011,0.014,0.08,0.007	-0.024
1310	ENSMUSG00000032178	Ilf3	chr9	+	21397968	21399250	21397968	21398136	21399112	21399250	1310	44,50,20,58	1,1,0,0	8,43,111,14	3,13,42,0	1075	99	7.77687e-08	1.01678e-06	0.802,0.822,1.0,1.0	0.197,0.233,0.196,1.0	0.499
1327	ENSMUSG00000025060	Slk	chr19	+	47622235	47622694	47622235	47622366	47622570	47622694	1327	5,5,1,8	213,169,84,201	0,14,37,1	93,97,54,106	303	99	7.94553e-08	1.03402e-06	0.008,0.01,0.004,0.013	0.0,0.045,0.183,0.003	-0.049
417	ENSMUSG00000025487	Psmd13	chr7	+	140886387	140886845	140886387	140886422	140886801	140886845	417	40,10,17,13	0,0,0,0	5,36,7,18	4,9,0,1	478	99	7.99655e-08	1.03587e-06	1.0,1.0,1.0,1.0	0.206,0.453,1.0,0.788	0.388
12	ENSMUSG00000025474	Tubgcp2	chr7	-	140004798	140005450	140004798	140004979	140005269	140005450	12	2,0,4,11	207,120,67,103	3,16,10,12	59,110,25,43	389	99	8.76722e-08	1.12533e-06	0.002,0.0,0.015,0.026	0.013,0.036,0.092,0.066	-0.041
1484	ENSMUSG00000024948	Map4k2	chr19	+	6341743	6341967	6341743	6341834	6341902	6341967	1484	20,67,15,71	178,161,56,169	58139247122	89,197,92,88	167	99	8.75025e-08	1.12533e-06	0.062,0.198,0.137,0.199	0.279,0.295,0.614,0.451	-0.261
1244	ENSMUSG00000030846	Tial1	chr7	-	128443806	128444404	128443806	128443946	128444280	128444404	1244	10,29,3,28	227145147191	29,58,85,11	262216119136	433	99	9.24198e-08	1.18087e-06	0.01,0.044,0.005,0.032	0.025,0.058,0.14,0.018	-0.038
1567	ENSMUSG00000038524	Fchsd1	chr18	-	37963127	37963421	37963127	37963211	37963292	37963421	1567	13,0,4,4	16,7,11,12	0,2,0,0	39,21,1,12	180	99	9.66762e-08	1.22967e-06	0.309,0.0,0.167,0.155	0.0,0.05,0.0,0.0	0.145
3924	ENSMUSG00000002949	Timm44	chr8	-	4265225	4266680	4265225	4265276	4266555	4266680	3924	27,19,17,41	242135121182	23,71,203,33	158,278,49,160	1378	99	1.08641e-07	1.37563e-06	0.008,0.01,0.01,0.016	0.01,0.018,0.229,0.015	-0.057
3703	ENSMUSG00000019802	Sec63	chr10	+	42796205	42797733	42796205	42796264	42797682	42797733	3703	10,21,2,29	44,95,29,63	27,52,155,17	55,40,15,35	1517	99	1.12994e-07	1.42433e-06	0.015,0.014,0.004,0.029	0.031,0.078,0.403,0.031	-0.12
1482	ENSMUSG00000026269	Rnpepl1	chr1	+	92918017	92919103	92918017	92918126	92918905	92919103	1482	23,51,4,48	3,1,0,7	11,45,132,18	0,0,0,0	878	99	1.19719e-07	1.50237e-06	0.464,0.852,1.0,0.436	1.0,1.0,1.0,1.0	-0.312
3733	ENSMUSG00000029104	Htt	chr5	+	34898796	34899927	34898796	34898926	34899771	34899927	3733	1,3,22,9	50,80,51,50	2,51,107,12	34,40,19,45	944	99	1.24211e-07	1.55181e-06	0.002,0.004,0.043,0.019	0.006,0.118,0.371,0.027	-0.114
1589	ENSMUSG00000032480	Dhx30	chr9	-	110092315	110093159	110092315	110092436	110092857	110093159	1589	1,0,11,7	135,155,99,169	3,13,41,9	87,165,44,106	520	99	1.27645e-07	1.58765e-06	0.001,0.0,0.021,0.008	0.007,0.015,0.151,0.016	-0.04
1499	ENSMUSG00000090266	Mettl23	chr11	+	116848900	116849300	116848900	116849138	116849215	116849300	1499	5,5,6,6	144153122178	10,8,10,20	100,58,71,99	176	99	1.29655e-07	1.60555e-06	0.019,0.018,0.027,0.019	0.053,0.072,0.073,0.102	-0.054
1359	ENSMUSG00000028467	Gba2	chr4	-	43569488	43569955	43569488	43569661	43569829	43569955	1359	0,0,0,5	14,32,29,17	1,11,23,0	7,9,19,9	267	99	1.35396e-07	1.66929e-06	0.0,0.0,0.0,0.098	0.05,0.312,0.31,0.0	-0.143
1114	ENSMUSG00000021809	Nudt13	chr14	+	20306231	20307799	20306231	20306366	20307692	20307799	1114	4,3,0,1	17,2,13,13	0,11,43,0	3,6,13,7	1425	99	1.39854e-07	1.71672e-06	0.016,0.094,0.0,0.005	0.0,0.113,0.187,0.0	-0.046
2170	ENSMUSG00000004952	Rasa4	chr5	+	136104515	136105739	136104515	136104653	136105603	136105739	2170	6,5,7,10	65,87,35,50	13,47,28,14	45,91,47,87	1049	99	1.41969e-07	1.73511e-06	0.009,0.005,0.019,0.019	0.027,0.046,0.053,0.015	-0.022
1647	ENSMUSG00000029202	Pds5a	chr5	-	65627084	65627764	65627084	65627199	65627559	65627764	1647	38,17,1,6	233206193195	16,41,15,12	106,148,19,122	459	99	1.43185e-07	1.74239e-06	0.034,0.017,0.001,0.007	0.032,0.056,0.146,0.021	-0.049
3652	ENSMUSG00000095567	Noc2l	chr4	+	156242565	156243623	156242565	156242677	156243509	156243623	3652	14,27,26,49	223266208221	18,96,203,8	226294135286	931	99	1.51948e-07	1.84106e-06	0.007,0.011,0.013,0.023	0.008,0.034,0.138,0.003	-0.032
848	ENSMUSG00000027371	Fahd2a	chr2	-	127438112	127438569	127438112	127438272	127438509	127438569	848	1,0,2,4	55,67,17,57	10,26,6,9	7,30,0,28	336	99	1.54006e-07	1.8473e-06	0.005,0.0,0.034,0.02	0.296,0.203,1.0,0.087	-0.382
1154	ENSMUSG00000028954	Nub1	chr5	+	24694699	24695590	24694699	24694761	24695519	24695590	1154	3,17,2,41	467336158358	10,56,98,15	222,340,55,282	857	99	1.54434e-07	1.8473e-06	0.001,0.006,0.001,0.013	0.005,0.019,0.171,0.006	-0.045
1839	ENSMUSG00000039244	E130309D02Rik	chr5	-	143311710	143314399	143311710	143311876	143314177	143314399	1839	39,27,16,45	159,105,113,81	61,103,17,9	66,110,30,81	2400	99	1.53476e-07	1.8473e-06	0.01,0.01,0.006,0.022	0.037,0.037,0.023,0.005	-0.014
841	ENSMUSG00000039515	Ptpa	chr2	+	30438228	30439764	30438228	30438353	30439663	30439764	841	94,53,53,113	1063711663716	67,92,159,58	422505178492	1409	99	1.65047e-07	1.96587e-06	0.006,0.005,0.006,0.011	0.011,0.013,0.059,0.008	-0.016
3681	ENSMUSG00000068917	Clk2	chr3	+	89169614	89170115	89169614	89169702	89170048	89170115	3681	17,18,12,25	118,81,88,64	27,91,80,16	73,139,65,81	445	99	1.70434e-07	2.02148e-06	0.031,0.047,0.029,0.08	0.076,0.127,0.215,0.042	-0.068
676	ENSMUSG00000020156	Pwwp3a	chr10	+	80236110	80238920	80236110	80236181	80238314	80238920	676	61,24,24,37	105,138,67,84	66,134,173,20	54,106,12,59	2232	99	2.22247e-07	2.62495e-06	0.025,0.008,0.016,0.019	0.051,0.053,0.39,0.015	-0.11
355	ENSMUSG00000035086	Becn1	chr11	-	101294000	101295164	101294000	101294147	101294969	101295164	355	28,27,31,119	251169161154	57,76,163,51	94,103,29,122	921	99	2.2514e-07	2.64799e-06	0.012,0.017,0.02,0.077	0.061,0.073,0.377,0.043	-0.107
614	ENSMUSG00000027569	Mrgbp	chr2	+	180584405	180584871	180584405	180584487	180584693	180584871	614	34,22,4,77	0,0,2,0	7,18,12,11	1,8,6,2	305	99	2.40725e-07	2.81949e-06	1.0,1.0,0.394,1.0	0.694,0.422,0.394,0.641	0.311
2399	ENSMUSG00000035278	Plekhj1	chr10	-	80797772	80797977	80797772	80797839	80797909	80797977	2399	61,52,27,60	200,131,93,100	32,33,7,21	197,184,57,115	169	99	2.60774e-07	3.04164e-06	0.152,0.189,0.145,0.26	0.087,0.095,0.067,0.097	0.1
1535	ENSMUSG00000032477	Cdc25a	chr9	+	109889710	109891856	109889710	109889841	109891744	109891856	1535	67,28,25,61	241196167108	48,87,64,24	57,177,86,109	2002	99	2.63674e-07	3.06276e-06	0.014,0.007,0.007,0.027	0.04,0.024,0.035,0.011	-0.014
186	ENSMUSG00000027330	Cdc25b	chr2	+	131192556	131193148	131192556	131192688	131193067	131193148	186	51,44,38,93	553529291462	97,150,256,43	292,399,79,361	478	99	2.6853e-07	3.10633e-06	0.019,0.017,0.026,0.04	0.064,0.072,0.402,0.024	-0.115
1634	ENSMUSG00000020745	Pafah1b1	chr11	-	74684405	74686064	74684405	74684508	74685895	74686064	1634	70,71,63,207	889758330563	75,121,365,77	413589103423	1486	99	3.00063e-07	3.45688e-06	0.005,0.006,0.013,0.024	0.012,0.014,0.191,0.012	-0.045
3465	ENSMUSG00000003099	Ppp5c	chr7	-	17008613	17009058	17008613	17008712	17008992	17009058	3465	34,20,17,38	324265266210	36,89,119,39	289,285,69,265	379	99	3.10314e-07	3.56038e-06	0.027,0.019,0.016,0.045	0.032,0.075,0.311,0.037	-0.087
1835	ENSMUSG00000027263	Tubgcp4	chr2	+	121189361	121189965	121189361	121189469	121189826	121189965	1835	14,8,4,11	13,5,2,8	1,2,10,3	0,0,0,1	456	99	3.16466e-07	3.61621e-06	0.189,0.258,0.303,0.23	1.0,1.0,1.0,0.394	-0.604
3416	ENSMUSG00000019087	Atp6ap1	chrX	+	74300577	74301358	74300577	74300771	74301323	74301358	3416	12,24,9,56	267207110158	5,19,46,31	82,83,57,70	651	99	3.21632e-07	3.66036e-06	0.007,0.017,0.012,0.051	0.009,0.034,0.109,0.063	-0.032
629	ENSMUSG00000064127	Med14	chrX	-	12706298	12706692	12706298	12706445	12706531	12706692	629	0,0,0,0	90,129,81,45	6,15,1,7	51,100,1,66	185	99	3.32476e-07	3.76851e-06	0.0,0.0,0.0,0.0	0.059,0.074,0.349,0.054	-0.134
2692	ENSMUSG00000031311	Nono	chrX	+	101444687	101445334	101444687	101444790	101445294	101445334	2692	59,93,48,34	1975179511201290	42,154,166,51	98916164711284	603	99	3.84044e-07	4.33553e-06	0.005,0.008,0.007,0.004	0.007,0.015,0.055,0.006	-0.015
2321	ENSMUSG00000005687	Bcas2	chr3	+	103175618	103177419	103175618	103175669	103177338	103177419	2321	15,27,44,53	385341332386	32,57,208,38	284,272,53,234	1768	99	4.10547e-07	4.61619e-06	0.002,0.004,0.007,0.008	0.006,0.012,0.18,0.009	-0.047
4035	ENSMUSG00000027937	Jtb	chr3	+	90232194	90232511	90232194	90232232	90232428	90232511	4035	4,6,0,2	43,47,31,46	8,21,45,17	56,59,14,45	295	99	4.13024e-07	4.62554e-06	0.03,0.041,0.0,0.014	0.046,0.107,0.519,0.113	-0.175
1796	ENSMUSG00000029617	Ccz1	chr5	-	144012993	144014877	144012993	144013091	144014698	144014877	1796	19,7,19,6	132,139,44,114	14,36,57,9	72,74,59,88	1706	99	4.1679e-07	4.64233e-06	0.008,0.003,0.024,0.003	0.011,0.027,0.053,0.006	-0.015
2796	ENSMUSG00000031256	Cstf2	chrX	+	134069844	134073277	134069844	134069907	134073213	134073277	2796	455538289459	87,92,35,72	293500102234	99,139,31,60	3405	99	4.17827e-07	4.64233e-06	0.132,0.145,0.194,0.156	0.079,0.095,0.087,0.102	0.066
929	ENSMUSG00000042390	Gatad2b	chr3	+	90354307	90355785	90354307	90354510	90355674	90355785	929	54,39,11,40	338318217293	30,37,86,22	175,272,47,171	1263	99	4.63763e-07	5.13243e-06	0.012,0.01,0.004,0.011	0.013,0.011,0.125,0.01	-0.03
2292	ENSMUSG00000020372	Rack1	chr11	+	48801662	48802420	48801662	48801834	48802272	48802420	2292	152,107,99,208	6770589241245110	245360429180	6481499917855380	537	99	4.69659e-07	5.1773e-06	0.004,0.003,0.004,0.007	0.007,0.013,0.042,0.006	-0.013
2159	ENSMUSG00000057649	Brd9	chr13	+	73941943	73942806	73941943	73942054	73942630	73942806	2159	8,9,5,18	0,0,0,1	0,15,65,14	5,7,0,1	675	99	4.71879e-07	5.18145e-06	1.0,1.0,1.0,0.725	0.0,0.239,1.0,0.672	0.454
1001	ENSMUSG00000070000	Fcho1	chr8	-	71717141	71717510	71717141	71717283	71717435	71717510	1001	0,13,7,6	698479359545	21,23,44,23	478690344641	251	99	4.94725e-07	5.41118e-06	0.0,0.011,0.008,0.004	0.017,0.013,0.048,0.014	-0.017
3349	ENSMUSG00000066800	Rnasel	chr1	+	153758382	153758588	153758382	153758419	153758527	153758588	3349	102,52,5,108	0,0,0,0	61,55,30,41	1,9,2,2	207	99	5.27232e-07	5.74438e-06	1.0,1.0,1.0,1.0	0.967,0.745,0.878,0.907	0.126
700	ENSMUSG00000036948	Map11	chr5	-	138260834	138261716	138260834	138260989	138261552	138261716	700	2,0,8,3	16,22,7,35	8,28,25,11	23,40,19,16	662	99	5.77458e-07	6.24321e-06	0.018,0.0,0.146,0.013	0.049,0.095,0.164,0.093	-0.056
1444	ENSMUSG00000030057	Cnbp	chr6	-	87845121	87845557	87845121	87845320	87845464	87845557	1444	53,78,34,66	166513738511228	20,135,144,41	126011634241216	243	99	5.76468e-07	6.24321e-06	0.013,0.023,0.016,0.021	0.006,0.045,0.122,0.014	-0.029
1068	ENSMUSG00000031506	Ptpn7	chr1	+	135136098	135137461	135136098	135136175	135137323	135137461	1068	51,60,39,65	305177104181	8,190,255,51	122,197,75,149	1247	99	6.41478e-07	6.90097e-06	0.013,0.026,0.029,0.028	0.005,0.071,0.213,0.026	-0.055
1505	ENSMUSG00000005881	Ergic3	chr2	+	156017796	156018279	156017796	156017852	156018070	156018279	1505	11,2,6,2	337213123243	5,18,24,14	278,235,30,157	317	99	6.43206e-07	6.90097e-06	0.01,0.003,0.015,0.003	0.006,0.023,0.2,0.027	-0.056
2300	ENSMUSG00000005899	Smpd4	chr16	+	17639744	17640289	17639744	17639845	17640125	17640289	2300	5,0,0,2	130,84,82,79	0,30,2,7	61,131,12,62	379	99	6.58997e-07	7.0435e-06	0.01,0.0,0.0,0.007	0.0,0.056,0.042,0.029	-0.028
2224	ENSMUSG00000074247	Dda1	chr8	+	71472036	71472246	71472036	71472117	71472194	71472246	2224	3,6,3,8	653376321399	2,26,42,4	342,466,62,376	176	99	6.6422e-07	7.07243e-06	0.003,0.009,0.005,0.011	0.003,0.03,0.276,0.006	-0.072
2032	ENSMUSG00000002319	Ipo4	chr14	-	55628793	55629175	55628793	55628987	55629066	55629175	2032	1,0,3,1	49,50,29,30	2,16,0,10	39,25,15,29	178	99	6.91938e-07	7.33977e-06	0.011,0.0,0.054,0.018	0.028,0.263,0.0,0.161	-0.092
874	ENSMUSG00000045679	Pqlc3	chr12	-	16992277	16993573	16992277	16992319	16993452	16993573	874	4,14,5,35	109,94,41,159	1,46,161,8	37,43,20,55	1232	99	7.24583e-07	7.65716e-06	0.003,0.012,0.01,0.017	0.002,0.079,0.393,0.012	-0.111
645	ENSMUSG00000029177	Cenpa	chr5	+	30672981	30673443	30672981	30673059	30673292	30673443	645	24,14,54,37	505350243207	38,58,121,39	375336208287	332	99	7.43488e-07	7.82751e-06	0.014,0.012,0.062,0.051	0.029,0.049,0.148,0.039	-0.031
2794	ENSMUSG00000005142	Man2b1	chr8	+	85085354	85086943	85085354	85085548	85086810	85086943	2794	20,31,29,73	296185257176	21,87,37,20	212,97,14,128	1361	99	7.63689e-07	8.01019e-06	0.005,0.012,0.008,0.029	0.007,0.061,0.161,0.011	-0.046
1795	ENSMUSG00000029617	Ccz1	chr5	-	144011030	144011529	144011030	144011078	144011451	144011529	1795	6,10,6,12	240165133142	3,23,53,19	160,192,31,161	472	99	7.67915e-07	8.02457e-06	0.005,0.013,0.009,0.017	0.004,0.025,0.264,0.024	-0.068
422	ENSMUSG00000028393	Alad	chr4	-	62510867	62511612	62510867	62510923	62511523	62511612	422	1,2,3,5	62,45,79,30	0,16,13,9	59,22,31,19	699	99	7.76322e-07	8.08238e-06	0.002,0.006,0.005,0.023	0.0,0.093,0.056,0.063	-0.044
2756	ENSMUSG00000028059	Arhgef2	chr3	+	88642925	88643216	88642925	88643039	88643148	88643216	2756	4,1,0,6	193226124288	1,22,16,0	108195107103	208	99	8.29583e-07	8.60501e-06	0.01,0.002,0.0,0.01	0.004,0.051,0.066,0.0	-0.025
725	ENSMUSG00000021639	Gtf2h2	chr13	-	100486070	100486524	100486070	100486125	100486473	100486524	725	0,10,3,8	296,111,63,133	5,12,50,0	109,151,46,71	447	99	8.3571e-07	8.60506e-06	0.0,0.02,0.01,0.013	0.01,0.017,0.194,0.0	-0.044
3485	ENSMUSG00000003033	Ap1m1	chr8	+	72253208	72253633	72253208	72253280	72253474	72253633	3485	6,8,2,13	878976771739	2,36,120,1	786822123754	293	99	8.34292e-07	8.60506e-06	0.002,0.003,0.001,0.006	0.001,0.015,0.248,0.0	-0.063
60	ENSMUSG00000053907	Mat2a	chr6	-	72436994	72437448	72436994	72437117	72437370	72437448	60	19,40,15,53	453270311295	28,76,104,36	385422179261	352	99	8.497e-07	8.71718e-06	0.012,0.04,0.013,0.048	0.02,0.048,0.14,0.037	-0.033
4032	ENSMUSG00000027423	Snx5	chr2	-	144254725	144254942	144254725	144254812	144254902	144254942	4032	32,10,15,25	393382273329	28,64,37,28	367319186378	189	99	8.78042e-07	8.97518e-06	0.041,0.014,0.028,0.038	0.038,0.095,0.094,0.037	-0.036
527	ENSMUSG00000060216	Arrb2	chr11	+	70437943	70438391	70437943	70438028	70438318	70438391	527	13,1,0,2	47,52,80,19	1,11,15,14	35,26,12,30	389	99	9.00433e-07	9.17071e-06	0.066,0.005,0.0,0.026	0.007,0.097,0.241,0.106	-0.088
2828	ENSMUSG00000086370	Ftx	chrX	-	103569567	103572561	103569567	103570875	103572499	103572561	2828	75,39,74,160	58,75,49,46	70,237,718,81	12,22,2,14	1723	99	9.17549e-07	9.3113e-06	0.069,0.029,0.08,0.167	0.251,0.382,0.954,0.249	-0.373
2941	ENSMUSG00000022390	Zc3h7b	chr15	+	81780403	81782059	81780403	81780609	81781958	81782059	2941	35,23,9,25	298292167246	5,55,77,30	144,314,29,125	1448	99	9.34142e-07	9.44559e-06	0.008,0.005,0.004,0.007	0.002,0.012,0.154,0.016	-0.04
2282	ENSMUSG00000022255	Mtdh	chr15	+	34114023	34118110	34114023	34114108	34117879	34118110	2282	386321226476	3,0,0,12	466638777435	0,0,0,0	3870	99	9.66682e-07	9.73958e-06	0.767,1.0,1.0,0.504	1.0,1.0,1.0,1.0	-0.182
4034	ENSMUSG00000025651	Uqcrc1	chr9	+	108947335	108947758	108947335	108947479	108947597	108947758	4034	11,0,0,8	256243191204	17,5,48,1	201,168,52,219	217	99	1.05529e-06	1.05944e-05	0.019,0.0,0.0,0.018	0.037,0.013,0.296,0.002	-0.078
3507	ENSMUSG00000028099	Polr3c	chr3	-	96723513	96724052	96723513	96723699	96723796	96724052	3507	3,6,0,2	59,62,33,44	12,11,0,22	52,59,11,46	196	99	1.13184e-06	1.13224e-05	0.025,0.047,0.0,0.022	0.104,0.086,0.0,0.195	-0.073
2141	ENSMUSG00000030822	Prr14	chr7	+	127473594	127473986	127473594	127473716	127473796	127473986	2141	1,2,1,7	159,137,82,163	2,18,20,1	127,100,20,67	179	99	1.17256e-06	1.16882e-05	0.003,0.008,0.007,0.023	0.009,0.091,0.356,0.008	-0.106
2131	ENSMUSG00000052566	Hook2	chr8	+	84995735	84995937	84995735	84995766	84995838	84995937	2131	5,12,7,13	2,2,3,8	18,7,40,1	3,0,0,0	171	99	1.18313e-06	1.17518e-05	0.591,0.776,0.575,0.485	0.776,1.0,1.0,1.0	-0.337
526	ENSMUSG00000019261	Map1s	chr8	+	70912905	70916574	70912905	70914994	70916350	70916574	526	2,21,4,14	7,30,36,40	27,83,108,21	26,16,1,7	1455	99	1.32604e-06	1.3125e-05	0.019,0.045,0.008,0.023	0.066,0.261,0.88,0.17	-0.321
1213	ENSMUSG00000023262	Acy1	chr9	-	106434529	106434829	106434529	106434598	106434684	106434829	1213	16,7,0,23	22,17,28,13	4,1,0,1	19,35,27,15	185	99	1.42208e-06	1.40262e-05	0.28,0.181,0.0,0.486	0.101,0.015,0.0,0.034	0.199
1306	ENSMUSG00000028552	Eps15	chr4	+	109361162	109361867	109361162	109361324	109361669	109361867	1306	10,12,0,12	253298123215	0,10,25,18	71,89,12,122	444	99	1.42789e-06	1.40342e-05	0.009,0.009,0.0,0.012	0.0,0.024,0.317,0.032	-0.086
83	ENSMUSG00000040054	Baz2a	chr10	+	128115024	128116169	128115024	128115085	128116060	128116169	83	78,58,38,56	333196198246	31,91,99,61	125,251,195,82	1074	99	1.44114e-06	1.41151e-05	0.021,0.027,0.017,0.021	0.022,0.032,0.045,0.064	-0.019
862	ENSMUSG00000005625	Psmd4	chr3	-	95033632	95034026	95033632	95033764	95033917	95034026	862	11,20,9,24	310295201230	30,20,44,34	238,355,59,230	252	99	1.50167e-06	1.46569e-05	0.014,0.026,0.017,0.039	0.047,0.022,0.227,0.055	-0.064
2174	ENSMUSG00000033364	Usp37	chr1	-	74468266	74470727	74468266	74468384	74470536	74470727	2174	1,2,0,15	70,69,47,42	11,66,176,7	29,109,14,50	2251	99	1.5507e-06	1.50831e-05	0.001,0.001,0.0,0.015	0.016,0.026,0.356,0.006	-0.097
1620	ENSMUSG00000002820	Atg4d	chr9	+	21268250	21268669	21268250	21268527	21268604	21268669	1620	19,1,0,5	27,16,40,44	0,1,0,0	25,32,39,18	176	99	1.62498e-06	1.57511e-05	0.284,0.034,0.0,0.06	0.0,0.017,0.0,0.0	0.09
302	ENSMUSG00000027185	Nat10	chr2	-	103734374	103734990	103734374	103734525	103734865	103734990	302	17,0,1,3	38,34,48,25	0,36,22,17	26,41,15,36	439	99	1.66875e-06	1.61198e-05	0.092,0.0,0.005,0.026	0.0,0.165,0.249,0.096	-0.097
47	ENSMUSG00000022884	Eif4a2	chr16	+	23111125	23111592	23111125	23111263	23111502	23111592	47	662651730726	364491239490	186616625421072	142716407131516	338	99	1.70518e-06	1.64153e-05	0.348,0.28,0.472,0.303	0.277,0.229,0.182,0.172	0.136
1752	ENSMUSG00000029599	Ddx54	chr5	+	120624537	120625844	120624537	120624729	120625701	120625844	1752	94,39,22,103	388401403349	56,81,136,43	295,423,62,250	1071	99	1.7277e-06	1.65753e-05	0.022,0.009,0.005,0.027	0.017,0.017,0.169,0.016	-0.039
2123	ENSMUSG00000032590	Apeh	chr9	-	108088260	108089569	108088260	108088349	108089517	108089569	2123	39,12,2,39	68,47,112,128	26,28,92,51	57,44,9,59	1267	99	1.83573e-06	1.75519e-05	0.043,0.02,0.001,0.023	0.034,0.047,0.444,0.063	-0.125
2773	ENSMUSG00000024130	Abca3	chr17	+	24366085	24366933	24366085	24366213	24366767	24366933	2773	11,16,3,8	50,50,66,51	8,21,79,9	57,44,48,33	653	99	1.87614e-06	1.78773e-05	0.032,0.046,0.007,0.023	0.021,0.067,0.2,0.04	-0.055
2240	ENSMUSG00000001632	Brpf1	chr6	+	113321728	113322086	113321728	113321865	113321967	113322086	2240	41,22,20,15	16,16,7,15	8,15,4,3	7,62,29,5	201	99	1.90192e-06	1.80618e-05	0.558,0.404,0.585,0.33	0.36,0.106,0.064,0.228	0.28
2927	ENSMUSG00000021901	Bap1	chr14	+	31257880	31258530	31257880	31258041	31258457	31258530	2927	24,27,16,46	6,0,0,25	3,41,18,13	0,0,0,0	515	99	1.93163e-06	1.82822e-05	0.435,1.0,1.0,0.261	1.0,1.0,1.0,1.0	-0.326
684	ENSMUSG00000002413	Braf	chr6	-	39677377	39677641	39677377	39677472	39677571	39677641	684	73,63,39,66	53,38,34,39	91,133,92,65	12,26,9,32	198	99	1.9847e-06	1.87214e-05	0.408,0.453,0.364,0.458	0.791,0.719,0.836,0.504	-0.292
1635	ENSMUSG00000018796	Acsl1	chr8	+	46511359	46513390	46511359	46511461	46513290	46513390	1635	4,33,18,44	49,16,20,20	39,109,94,25	15,29,14,31	1928	99	1.99422e-06	1.87483e-05	0.004,0.096,0.044,0.102	0.118,0.162,0.256,0.04	-0.083
2147	ENSMUSG00000039231	Suv39h1	chrX	-	8063695	8064057	8063695	8063825	8063910	8064057	2147	8,17,0,2	351250322262	14,29,11,1	215,248,27,232	184	99	2.11437e-06	1.98117e-05	0.012,0.035,0.0,0.004	0.034,0.059,0.18,0.002	-0.056
3929	ENSMUSG00000031065	Cdk16	chrX	+	20696017	20696467	20696017	20696141	20696346	20696467	3929	5,4,4,5	24,18,57,48	9,25,74,9	39,48,35,34	304	99	2.13419e-06	1.99309e-05	0.064,0.067,0.022,0.033	0.07,0.145,0.408,0.079	-0.129
906	ENSMUSG00000028086	Fbxw7	chr3	+	84967439	84969301	84967439	84967563	84969164	84969301	906	17,5,18,49	146,160,97,146	14,47,48,14	67,127,37,85	1700	99	2.29294e-06	2.13425e-05	0.007,0.002,0.011,0.019	0.012,0.021,0.07,0.01	-0.019
203	ENSMUSG00000030894	Tpp1	chr7	-	105750179	105751729	105750179	105750330	105751589	105751729	203	0,12,17,16	105,47,47,96	8,69,52,12	85,54,9,101	1358	99	2.3073e-06	2.14054e-05	0.0,0.018,0.026,0.012	0.007,0.085,0.296,0.009	-0.085
3170	ENSMUSG00000053754	Chd8	chr14	-	52204432	52205804	52204432	52205506	52205595	52205804	3170	3,1,2,0	178146124168	0,4,28,0	77,118,72,93	188	99	2.34016e-06	2.16388e-05	0.009,0.004,0.008,0.0	0.0,0.018,0.17,0.0	-0.042
1900	ENSMUSG00000025583	Rptor	chr11	+	119894255	119895005	119894255	119894383	119894918	119895005	1900	63,37,22,32	41,42,30,67	9,20,3,17	33,78,11,30	634	99	2.41935e-06	2.22399e-05	0.194,0.121,0.103,0.069	0.041,0.038,0.041,0.081	0.071
2570	ENSMUSG00000015536	Mocs2	chr13	+	114825210	114826281	114825210	114825265	114826157	114826281	2570	90,72,63,100	0,0,0,0	111,87,58,67	1,0,2,9	991	99	2.42099e-06	2.22399e-05	1.0,1.0,1.0,1.0	0.917,1.0,0.743,0.427	0.228
1218	ENSMUSG00000036819	Jmjd4	chr11	+	59450674	59453645	59450674	59450840	59453510	59453645	1218	5,25,8,22	41,36,40,37	33,49,194,9	41,17,8,28	2769	99	2.43823e-06	2.23253e-05	0.004,0.024,0.007,0.021	0.028,0.093,0.464,0.011	-0.135
1495	ENSMUSG00000010936	Vac14	chr8	+	110710317	110711711	110710317	110710492	110711592	110711711	1495	37,26,23,40	135,89,76,112	38,54,66,13	43,86,28,88	1199	99	2.45993e-06	2.24508e-05	0.022,0.024,0.024,0.029	0.068,0.049,0.163,0.012	-0.048
3361	ENSMUSG00000015291	Gdi1	chrX	+	74309075	74310134	74309075	74309175	74309962	74310134	3361	13,36,23,113	43,51,28,68	21,81,157,36	16,22,70,20	886	99	2.46922e-06	2.24627e-05	0.033,0.073,0.084,0.157	0.128,0.291,0.2,0.167	-0.11
2461	ENSMUSG00000008373	Prpf31	chr7	+	3634692	3636358	3634692	3634862	3636200	3636358	2461	7,18,9,25	154,78,94,36	10,47,51,17	84,60,14,122	1437	99	2.48697e-06	2.25512e-05	0.003,0.016,0.007,0.046	0.008,0.051,0.201,0.01	-0.05
3909	ENSMUSG00000063108	Zfp26	chr9	-	20444258	20444985	20444258	20444367	20444893	20444985	3909	23,11,7,6	70,32,12,20	12,40,66,41	18,17,3,13	625	99	2.51141e-06	2.26996e-05	0.049,0.052,0.085,0.045	0.096,0.272,0.777,0.333	-0.312
21	ENSMUSG00000022617	Chkb	chr15	-	89428410	89428827	89428410	89428578	89428713	89428827	21	28,21,55,81	0,0,0,0	30,33,92,33	0,8,0,6	234	99	2.58068e-06	2.31154e-05	1.0,1.0,1.0,1.0	1.0,0.636,1.0,0.699	0.166
455	ENSMUSG00000025332	Kdm5c	chrX	+	152244872	152245283	152244872	152244996	152245101	152245283	455	1,2,0,1	99,55,45,74	3,5,34,2	38,62,14,31	204	99	2.59031e-06	2.31154e-05	0.005,0.017,0.0,0.007	0.037,0.038,0.541,0.03	-0.154
626	ENSMUSG00000015363	Trabd	chr15	+	89084902	89085446	89084902	89085042	89085273	89085446	626	33,41,43,39	179,176,84,151	22,7,17,5	90,138,94,110	330	99	2.56835e-06	2.31154e-05	0.052,0.065,0.133,0.072	0.068,0.015,0.051,0.013	0.044
2525	ENSMUSG00000039768	Dnajc11	chr4	+	151979271	151979586	151979271	151979329	151979443	151979586	2525	3,1,3,6	584332359336	14,23,21,7	331458186336	213	99	2.58444e-06	2.31154e-05	0.002,0.001,0.004,0.008	0.019,0.023,0.05,0.01	-0.022
2120	ENSMUSG00000029625	Cpsf4	chr5	+	145177229	145178928	145177229	145177302	145178832	145178928	2120	21,16,12,41	69,64,64,52	68,73,155,37	31,70,5,35	1629	99	2.75504e-06	2.45076e-05	0.018,0.015,0.011,0.046	0.118,0.06,0.653,0.06	-0.2
1313	ENSMUSG00000031835	Mbtps1	chr8	-	119515577	119518279	119515577	119515709	119518138	119518279	1313	32,15,16,57	67,33,11,44	63,113,185,22	20,53,12,35	2528	99	2.84101e-06	2.51927e-05	0.018,0.017,0.054,0.048	0.11,0.077,0.376,0.024	-0.112
1228	ENSMUSG00000000902	Smarcb1	chr10	-	75904383	75906196	75904383	75904574	75906029	75906196	1228	9,7,19,25	189195121134	17,38,143,6	186,183,52,137	1554	99	2.91758e-06	2.57903e-05	0.003,0.002,0.01,0.012	0.006,0.013,0.149,0.003	-0.036
3695	ENSMUSG00000001416	Cct3	chr3	+	88299341	88300991	88299341	88299403	88300799	88300991	3695	21,20,27,44	840732539514	70,49,274,49	642657187547	1495	99	2.94101e-06	2.5916e-05	0.002,0.002,0.003,0.006	0.007,0.005,0.088,0.006	-0.023
647	ENSMUSG00000024668	Sdhaf2	chr19	-	10516979	10517386	10516979	10517089	10517319	10517386	647	693592441606	7,27,9,20	382395175411	24,22,19,23	329	99	2.99479e-06	2.63074e-05	0.968,0.868,0.936,0.901	0.827,0.844,0.735,0.843	0.106
3628	ENSMUSG00000031787	Katnb1	chr8	+	95095888	95096406	95095888	95096019	95096355	95096406	3628	2,1,6,4	219,131,142,91	1,14,34,6	122,167,54,122	435	99	3.01659e-06	2.64163e-05	0.002,0.002,0.01,0.01	0.002,0.019,0.125,0.011	-0.033
630	ENSMUSG00000040549	Ckap5	chr2	+	91559048	91560911	91559048	91559162	91560806	91560911	630	27,46,23,15	99,51,74,33	9,64,199,21	28,58,23,21	1743	99	3.03476e-06	2.64929e-05	0.015,0.049,0.017,0.025	0.018,0.059,0.33,0.054	-0.089
1520	ENSMUSG00000003360	Ddx23	chr15	-	98650143	98650818	98650143	98650289	98650592	98650818	1520	9,15,25,8	446304197292	9,56,43,15	367,462,71,282	402	99	3.1316e-06	2.72536e-05	0.005,0.012,0.03,0.007	0.006,0.029,0.13,0.013	-0.031
802	ENSMUSG00000031389	Arhgap4	chrX	-	73899844	73900469	73899844	73899872	73900277	73900469	802	15,53,32,31	0,0,17,5	27,43,6,48	0,0,0,0	504	99	3.1443e-06	2.72797e-05	1.0,1.0,0.27,0.549	1.0,1.0,1.0,1.0	-0.295
2095	ENSMUSG00000002010	Idh3g	chrX	-	73782005	73782716	73782005	73782103	73782674	73782716	2095	3,1,16,22	70,46,9,68	16,24,3,13	8,15,21,11	670	99	3.18161e-06	2.75185e-05	0.006,0.003,0.208,0.046	0.228,0.191,0.021,0.149	-0.082
3594	ENSMUSG00000021500	Ddx46	chr13	+	55659019	55660799	55659019	55659098	55660716	55660799	3594	51,80,35,109	524460354391	98,229,569,67	221,470,27,208	1717	99	3.31704e-06	2.86019e-05	0.006,0.01,0.006,0.016	0.025,0.027,0.549,0.018	-0.145
2634	ENSMUSG00000028656	Cap1	chr4	-	122862622	122863085	122862622	122862746	122862900	122863085	2634	3,22,10,18	654597347508	35,5,36,4	333448137361	253	99	3.33897e-06	2.87029e-05	0.002,0.014,0.011,0.014	0.04,0.004,0.093,0.004	-0.025
1501	ENSMUSG00000024913	Lrp5	chr19	-	3593515	3597480	3593515	3593626	3597243	3597480	1501	14,0,0,15	42,50,11,16	5,16,42,14	24,22,12,13	3716	99	3.42103e-06	2.92296e-05	0.009,0.0,0.0,0.024	0.006,0.019,0.085,0.028	-0.026
2681	ENSMUSG00000003233	Dvl3	chr16	+	20522255	20523531	20522255	20522325	20523409	20523531	2681	0,0,0,5	14,64,12,39	9,3,26,3	14,39,16,28	1183	99	3.42101e-06	2.92296e-05	0.0,0.0,0.0,0.011	0.051,0.006,0.12,0.009	-0.044
2881	ENSMUSG00000037740	Mrps26	chr2	+	130564080	130564431	130564080	130564227	130564307	130564431	2881	69,62,13,26	201126152154	36,70,4,56	95,59,4,73	179	99	3.74258e-06	3.188e-05	0.16,0.214,0.045,0.085	0.173,0.396,0.356,0.298	-0.18
747	ENSMUSG00000024404	Riok3	chr18	+	12135851	12136838	12135851	12135967	12136692	12136838	747	11,4,17,39	232286177233	15,16,166,12	177282106264	824	99	3.83671e-06	3.24849e-05	0.006,0.002,0.011,0.02	0.01,0.007,0.158,0.005	-0.035
1625	ENSMUSG00000027284	Cdan1	chr2	-	120726176	120726795	120726176	120726297	120726589	120726795	1625	0,0,1,7	78,49,14,42	0,12,22,11	43,80,61,52	391	99	3.82749e-06	3.24849e-05	0.0,0.0,0.018,0.04	0.0,0.037,0.084,0.051	-0.028
2464	ENSMUSG00000007564	Ppp2r1a	chr17	+	20958939	20959523	20958939	20959010	20959388	20959523	2464	17,61,21,35	521488299441	26,53,76,26	348,350,54,362	477	99	3.87883e-06	3.27429e-05	0.007,0.025,0.014,0.016	0.015,0.03,0.226,0.015	-0.056
390	ENSMUSG00000020840	Blmh	chr11	+	76949959	76951185	76949959	76950069	76951043	76951185	390	45,25,10,25	325301210190	35,40,17,55	206,224,46,205	1073	99	3.9379e-06	3.3142e-05	0.013,0.008,0.004,0.012	0.015,0.016,0.033,0.024	-0.013
2050	ENSMUSG00000025369	Smarcc2	chr10	+	128474371	128474813	128474371	128474409	128474682	128474813	2050	57,53,15,47	602648297538	2,72,78,47	263564123287	372	99	4.09544e-06	3.4365e-05	0.025,0.021,0.013,0.023	0.002,0.033,0.144,0.042	-0.035
4168	ENSMUSG00000035585	Tsen34	chr7	+	3694597	3695227	3694597	3694844	3694977	3695227	4168	8,0,0,15	232188145196	7,16,43,9	111,272,30,175	232	99	4.16056e-06	3.48075e-05	0.015,0.0,0.0,0.032	0.026,0.024,0.38,0.021	-0.101
2899	ENSMUSG00000025138	Sirt7	chr11	-	120620423	120620883	120620423	120620504	120620646	120620883	2899	4,1,2,9	77,70,43,35	1,24,40,3	50,30,17,11	241	99	4.20352e-06	3.50626e-05	0.021,0.006,0.019,0.096	0.008,0.247,0.491,0.101	-0.176
2578	ENSMUSG00000039988	Ankrd13c	chr3	+	157972999	157975294	157972999	157973045	157975227	157975294	2578	28,15,4,28	32,47,23,24	11,60,38,31	19,28,29,14	2281	99	4.2547e-06	3.53845e-05	0.037,0.014,0.007,0.048	0.025,0.085,0.054,0.088	-0.037
2524	ENSMUSG00000039768	Dnajc11	chr4	+	151977998	151979586	151977998	151978350	151979271	151979586	2524	13,11,12,11	0,1,0,0	5,36,2,6	11,0,0,9	1020	99	4.27776e-06	3.54713e-05	1.0,0.516,1.0,1.0	0.042,1.0,1.0,0.061	0.353
1240	ENSMUSG00000072501	Phf20l1	chr15	+	66629799	66630966	66629799	66629981	66630866	66630966	1240	7,0,0,2	37,16,14,12	0,9,33,4	17,9,6,11	984	99	4.33279e-06	3.5822e-05	0.019,0.0,0.0,0.016	0.0,0.091,0.356,0.035	-0.112
534	ENSMUSG00000031939	Taf1d	chr9	+	15315101	15315440	15315101	15315131	15315382	15315440	534	7,8,8,4	66,81,66,77	18,53,10,1	72,74,12,92	350	99	4.54228e-06	3.7237e-05	0.029,0.027,0.033,0.014	0.066,0.168,0.191,0.003	-0.081
661	ENSMUSG00000007570	Fance	chr17	+	28318061	28318407	28318061	28318156	28318328	28318407	661	0,0,0,1	37,13,8,26	1,9,29,0	1,10,0,2	271	99	4.52975e-06	3.7237e-05	0.0,0.0,0.0,0.014	0.268,0.247,1.0,0.0	-0.375
2917	ENSMUSG00000041777	Cir1	chr2	-	73305889	73306341	73305889	73305938	73306276	73306341	2917	1,0,5,1	42,37,21,55	2,8,27,10	24,30,4,30	437	99	4.54368e-06	3.7237e-05	0.005,0.0,0.051,0.004	0.019,0.057,0.605,0.07	-0.173
458	ENSMUSG00000020898	Ctc1	chr11	+	69021029	69022614	69021029	69021193	69022376	69022614	458	5,5,0,1	93,61,87,33	12,9,45,6	14,47,6,76	1282	99	4.67562e-06	3.81455e-05	0.004,0.006,0.0,0.002	0.062,0.015,0.367,0.006	-0.11
786	ENSMUSG00000010608	Rbm25	chr12	+	83660594	83664259	83660594	83660678	83663978	83664259	786	206138110286	10727658331044	141,415,713,37	8321290356920	3399	99	4.68168e-06	3.81455e-05	0.006,0.005,0.004,0.008	0.005,0.009,0.055,0.001	-0.012
557	ENSMUSG00000091896	Ube2d2a	chr18	+	35799951	35800215	35799951	35800029	35800109	35800215	557	6,17,13,42	999846519652	0,42,62,19	680690248620	179	99	4.84546e-06	3.93658e-05	0.003,0.011,0.014,0.034	0.0,0.033,0.121,0.017	-0.027
863	ENSMUSG00000025737	Wdr24	chr17	+	25827234	25827532	25827234	25827356	25827427	25827532	863	5,20,0,4	69,53,22,35	15,17,7,20	40,15,11,36	170	99	4.9199e-06	3.97318e-05	0.04,0.18,0.0,0.062	0.179,0.398,0.27,0.244	-0.202
869	ENSMUSG00000029363	Rfc5	chr5	-	117381835	117382465	117381835	117381913	117382335	117382465	869	23,20,9,13	246244222227	14,48,10,5	174,143,18,110	521	99	4.93291e-06	3.97318e-05	0.017,0.015,0.008,0.011	0.015,0.06,0.095,0.009	-0.032
3325	ENSMUSG00000026554	Dcaf8	chr1	+	172186295	172187460	172186295	172186368	172187352	172187460	3325	41,14,15,54	0,0,0,0	53,50,103,19	2,0,1,11	1083	99	4.92448e-06	3.97318e-05	1.0,1.0,1.0,1.0	0.708,1.0,0.904,0.136	0.313
691	ENSMUSG00000037364	Srrt	chr5	-	137296466	137296968	137296466	137296623	137296774	137296968	691	31,25,23,97	1023810525791	21,85,142,18	640744272510	250	99	4.96074e-06	3.98418e-05	0.012,0.012,0.017,0.046	0.013,0.043,0.171,0.014	-0.039
4114	ENSMUSG00000024194	Cuta	chr17	-	26938417	26938786	26938417	26938617	26938726	26938786	4114	41,46,24,63	206289186150	28,11,2,44	214,245,52,312	208	99	5.20823e-06	4.17103e-05	0.087,0.07,0.058,0.167	0.059,0.021,0.018,0.063	0.055
3841	ENSMUSG00000022967	Ifnar1	chr16	+	91505054	91507441	91505054	91505414	91506526	91507441	3841	877888311527	0,1,3,1	790805431744	13,9,0,5	1211	99	5.78264e-06	4.6179e-05	1.0,0.986,0.894,0.977	0.832,0.88,1.0,0.924	0.055
1312	ENSMUSG00000004626	Stxbp2	chr8	+	3633847	3634123	3633847	3633926	3634019	3634123	1312	1,2,5,4	304247200218	6,14,18,1	147207135150	192	99	5.97609e-06	4.75886e-05	0.002,0.004,0.013,0.009	0.021,0.034,0.064,0.003	-0.024
1982	ENSMUSG00000028959	Fastk	chr5	-	24441527	24441823	24441527	24441663	24441731	24441823	1982	1,3,0,0	26,58,25,24	4,9,7,5	11,26,71,44	167	99	6.16136e-06	4.89254e-05	0.022,0.03,0.0,0.0	0.177,0.17,0.055,0.063	-0.103
17	ENSMUSG00000031985	Gnpat	chr8	+	124886682	124886946	124886682	124886779	124886852	124886946	17	6,3,0,0	255101121121	0,7,13,2	60,75,26,47	172	99	6.194e-06	4.9046e-05	0.013,0.017,0.0,0.0	0.0,0.051,0.223,0.024	-0.067
1070	ENSMUSG00000039456	Morc3	chr16	+	93862413	93862715	93862413	93862536	93862640	93862715	1070	10,14,2,20	194,247,73,203	10,35,46,4	155,169,82,92	203	99	6.50877e-06	5.13937e-05	0.025,0.027,0.013,0.046	0.031,0.092,0.215,0.021	-0.062
3180	ENSMUSG00000073702	Rpl31	chr1	+	39367928	39368255	39367928	39368006	39368148	39368255	3180	12,39,20,15	62,75,62,80	28,73,45,43	82,59,31,54	241	99	6.60318e-06	5.19931e-05	0.074,0.176,0.117,0.072	0.123,0.337,0.374,0.246	-0.16
1424	ENSMUSG00000025220	Oga	chr19	-	45776886	45778684	45776886	45777017	45778586	45778684	1424	172,50,145,203	494525260450	97,272,663,58	297419142337	1668	99	6.76047e-06	5.30829e-05	0.02,0.006,0.032,0.026	0.019,0.037,0.217,0.01	-0.05
440	ENSMUSG00000039686	Zer1	chr2	-	30107494	30108122	30107494	30107668	30107975	30108122	440	3,0,3,14	63,51,38,54	5,12,53,12	15,55,8,21	406	99	6.95107e-06	5.44275e-05	0.011,0.0,0.019,0.059	0.075,0.051,0.618,0.122	-0.194
2235	ENSMUSG00000027381	Bcl2l11	chr2	+	128128619	128129014	128128619	128128756	128128924	128129014	2235	163,127,59,159	35,13,22,37	63,118,67,86	33,66,87,39	267	99	7.1543e-06	5.58631e-05	0.633,0.784,0.499,0.614	0.414,0.399,0.222,0.45	0.261
1695	ENSMUSG00000022109	Med4	chr14	+	73516635	73517338	73516635	73516722	73517206	73517338	1695	1,3,3,12	93,139,90,128	18,24,15,7	128,133,5,85	583	99	7.36824e-06	5.73743e-05	0.002,0.004,0.006,0.016	0.023,0.03,0.338,0.014	-0.094
54	ENSMUSG00000032580	Rbm5	chr9	-	107756908	107760391	107756908	107756992	107760321	107760391	54	152,124,73,327	27,13,17,49	1816111340151	3,21,36,18	3428	99	7.50218e-06	5.82559e-05	0.14,0.216,0.11,0.162	0.635,0.457,0.518,0.195	-0.294
3762	ENSMUSG00000001248	Gramd1a	chr7	-	31134413	31135739	31134413	31134517	31135596	31135739	3762	182,204,77,338	73,58,65,41	124429643204	8,31,1,34	1178	99	7.5293e-06	5.83054e-05	0.173,0.228,0.091,0.409	0.566,0.538,0.982,0.335	-0.38
2639	ENSMUSG00000054099	Slc25a40	chr5	+	8440720	8442571	8440720	8440788	8442446	8442571	2639	20,20,31,31	26,0,10,2	13,30,181,9	2,0,0,0	1757	99	7.65639e-06	5.91267e-05	0.042,1.0,0.149,0.466	0.268,1.0,1.0,1.0	-0.403
1646	ENSMUSG00000035851	Ythdc1	chr5	+	86827954	86831700	86827954	86828121	86831663	86831700	1646	448445291845	0,0,0,0	3229161289393	0,10,0,3	3641	99	7.74283e-06	5.94675e-05	1.0,1.0,1.0,1.0	1.0,0.714,1.0,0.781	0.126
3885	ENSMUSG00000042790	Rnf214	chr9	-	45866565	45867632	45866565	45866661	45867499	45867632	3885	5,1,0,14	21,24,13,49	12,5,32,18	14,58,19,20	937	99	7.72465e-06	5.94675e-05	0.025,0.004,0.0,0.029	0.083,0.009,0.151,0.087	-0.068
785	ENSMUSG00000035215	Lsm7	chr10	-	80854617	80855193	80854617	80854708	80855013	80855193	785	3,7,26,15	0,2,1,8	7,6,12,8	0,1,0,0	404	99	8.13137e-06	6.22814e-05	1.0,0.462,0.864,0.315	1.0,0.595,1.0,1.0	-0.238
2364	ENSMUSG00000024666	Tmem138	chr19	-	10570479	10571604	10570479	10571268	10571528	10571604	2364	6,12,1,16	69,30,5,12	0,4,3,3	31,12,79,28	359	99	8.63109e-06	6.59293e-05	0.023,0.099,0.052,0.269	0.0,0.084,0.01,0.029	0.08
3788	ENSMUSG00000031993	Snx19	chr9	+	30432234	30433430	30432234	30432373	30433329	30433430	3788	1,24,0,16	26,29,9,16	18,40,29,9	9,28,11,12	1055	99	8.73394e-06	6.65342e-05	0.004,0.072,0.0,0.086	0.158,0.118,0.198,0.066	-0.095
2351	ENSMUSG00000025736	Jmjd8	chr17	+	25829941	25830206	25829941	25830061	25830138	25830206	2351	0,1,0,0	33,41,12,22	0,6,16,2	20,15,3,14	176	99	9.07522e-06	6.89472e-05	0.0,0.014,0.0,0.0	0.0,0.184,0.75,0.074	-0.248
1867	ENSMUSG00000028248	Pnisr	chr4	+	21869515	21870405	21869515	21869615	21870351	21870405	1867	28,47,51,92	187,180,99,237	34,100,185,11	71181179112	835	99	9.16247e-06	6.94224e-05	0.017,0.03,0.058,0.044	0.054,0.061,0.109,0.012	-0.022
384	ENSMUSG00000001065	Zfp276	chr8	+	123264815	123265070	123264815	123264926	123264994	123265070	384	12,6,0,0	5,10,3,9	5,7,28,12	0,15,0,0	167	99	9.21271e-06	6.96154e-05	0.587,0.262,0.0,0.0	1.0,0.217,1.0,1.0	-0.592
1089	ENSMUSG00000030890	Ilk	chr7	+	105741373	105741707	105741373	105741483	105741579	105741707	1089	5,14,2,10	150198100132	13,17,31,3	95,127,65,117	195	99	9.59182e-06	7.19086e-05	0.017,0.035,0.01,0.037	0.065,0.064,0.195,0.013	-0.06
1346	ENSMUSG00000038346	Zfp384	chr6	+	125024032	125024552	125024032	125024270	125024504	125024552	1346	26,15,5,31	86,99,75,91	21,39,28,11	57,68,42,28	333	99	9.54513e-06	7.19086e-05	0.082,0.043,0.019,0.092	0.099,0.146,0.165,0.105	-0.07
2104	ENSMUSG00000021820	Camk2g	chr14	-	20764860	20765479	20764860	20764955	20765395	20765479	2104	4,0,1,1	23,26,14,14	9,11,39,8	17,40,0,8	539	99	9.59293e-06	7.19086e-05	0.031,0.0,0.013,0.013	0.089,0.048,1.0,0.155	-0.309
681	ENSMUSG00000026339	Ccdc93	chr1	+	121494395	121497068	121494395	121494433	121496983	121497068	681	2,36,8,20	76,102,37,54	20,25,97,1	51,62,22,56	2649	99	9.71857e-06	7.26567e-05	0.001,0.013,0.008,0.014	0.014,0.015,0.141,0.001	-0.034
2491	ENSMUSG00000021948	Prkcd	chr14	-	30605439	30605901	30605439	30605569	30605815	30605901	2491	8,19,2,8	245226174150	9,33,47,4	207,236,45,217	345	99	9.78259e-06	7.29309e-05	0.009,0.024,0.003,0.015	0.012,0.039,0.231,0.005	-0.059
3098	ENSMUSG00000022488	Nckap1l	chr15	+	103475601	103476097	103475601	103475734	103475977	103476097	3098	64,37,41,37	642653290449	40,111,163,61	300,309,36,311	342	99	9.80714e-06	7.29309e-05	0.028,0.016,0.039,0.023	0.037,0.094,0.567,0.054	-0.162
36	ENSMUSG00000027776	Il12a	chr3	+	68695189	68695580	68695189	68695346	68695436	68695580	36	12,1,11,33	182,195,52,183	3,40,55,27	120170127102	189	99	9.928e-06	7.3441e-05	0.033,0.003,0.1,0.086	0.013,0.11,0.185,0.122	-0.052
2944	ENSMUSG00000017756	Slc12a7	chr13	+	73796766	73797701	73796766	73796824	73797526	73797701	2944	0,1,0,8	26,9,1,14	14,9,129,9	24,19,0,2	801	99	9.91521e-06	7.3441e-05	0.0,0.014,0.0,0.066	0.067,0.055,1.0,0.357	-0.35
660	ENSMUSG00000038773	Kdm3b	chr18	+	34794449	34795780	34794449	34794563	34795674	34795780	660	4,11,2,16	281211126145	11,29,69,1	106,138,20,105	1210	99	1.0215e-05	7.53656e-05	0.001,0.004,0.001,0.009	0.008,0.017,0.22,0.001	-0.058
1126	ENSMUSG00000032624	Eml4	chr17	+	83473045	83473748	83473045	83473133	83473649	83473748	1126	2,17,0,3	127,121,126,93	2,31,51,0	43,114,13,90	615	99	1.03636e-05	7.62622e-05	0.003,0.022,0.0,0.005	0.007,0.042,0.387,0.0	-0.102
221	ENSMUSG00000023393	Slc17a9	chr2	+	180731879	180732572	180731879	180732007	180732432	180732572	221	38,10,15,26	31,23,14,36	19,18,123,28	4,1,58,4	524	99	1.04109e-05	7.64097e-05	0.188,0.076,0.168,0.12	0.473,0.773,0.286,0.569	-0.387
3726	ENSMUSG00000066456	Hmgn3	chr9	-	83109947	83111106	83109947	83110429	83110992	83111106	3726	32,23,8,39	51,73,51,65	60,53,93,25	59,41,35,80	662	99	1.05476e-05	7.72114e-05	0.086,0.045,0.023,0.082	0.132,0.162,0.284,0.045	-0.097
1693	ENSMUSG00000031816	Mthfsd	chr8	-	121101423	121103004	121101423	121101536	121102913	121103004	1693	0,3,18,23	43,36,31,38	27,51,17,19	41,3,1,32	1476	99	1.06953e-05	7.80892e-05	0.0,0.006,0.037,0.039	0.042,0.533,0.533,0.038	-0.266
484	ENSMUSG00000020812	Snhg16	chr11	+	116672163	116672738	116672163	116672355	116672663	116672738	484	0,0,0,2	4,6,15,21	2,9,9,0	6,17,11,15	407	99	1.1027e-05	8.01987e-05	0.0,0.0,0.0,0.023	0.075,0.114,0.166,0.0	-0.083
2320	ENSMUSG00000005687	Bcas2	chr3	+	103174339	103177419	103174339	103174501	103177338	103177419	2320	38,47,93,93	2,1,6,14	50,76,274,58	85,110,12,38	2936	99	1.10412e-05	8.01987e-05	0.39,0.613,0.343,0.183	0.019,0.023,0.435,0.049	0.251
2789	ENSMUSG00000012114	Med15	chr16	-	17682274	17685504	17682274	17683188	17685452	17685504	2789	26,17,2,39	117,65,43,69	5,94,192,21	47,73,11,50	2363	99	1.109e-05	8.03451e-05	0.009,0.011,0.002,0.023	0.004,0.051,0.422,0.017	-0.112
3710	ENSMUSG00000078671	Chd2	chr7	-	73441585	73441799	73441585	73441679	73441768	73441799	3710	169,118,87,130	0,0,0,0	90165125137	0,0,0,31	188	99	1.1189e-05	8.08539e-05	1.0,1.0,1.0,1.0	1.0,1.0,1.0,0.699	0.075
905	ENSMUSG00000006498	Ptbp1	chr10	+	79859351	79859712	79859351	79859522	79859601	79859712	905	43,33,3,13	14141228927901	4,29,52,21	900,1016,84,663	178	99	1.13193e-05	8.1586e-05	0.017,0.015,0.002,0.008	0.002,0.016,0.256,0.017	-0.062
3161	ENSMUSG00000060036	Rpl3	chr15	-	80079689	80080552	80079689	80079850	80080365	80080552	3161	124,74,91,170	2785220217782020	145,194,180,85	226919796022092	614	99	1.13619e-05	8.16835e-05	0.007,0.005,0.008,0.013	0.01,0.016,0.046,0.007	-0.012
3003	ENSMUSG00000013236	Ptprs	chr17	-	56428851	56429157	56428851	56428966	56429098	56429157	3003	88,105,71,66	0,20,4,1	49,53,60,61	6,15,32,15	231	99	1.17829e-05	8.44941e-05	1.0,0.692,0.884,0.966	0.778,0.602,0.446,0.635	0.27
1970	ENSMUSG00000041263	Rusc1	chr3	-	89089176	89089561	89089176	89089351	89089484	89089561	1970	2,0,0,1	7,17,11,9	3,2,85,0	3,4,1,5	232	99	1.19313e-05	8.53409e-05	0.109,0.0,0.0,0.045	0.299,0.176,0.973,0.0	-0.324
3076	ENSMUSG00000024851	Pitpnm1	chr19	+	4106711	4107975	4106711	4106962	4107785	4107975	3076	35,30,17,66	84,73,37,114	33,73,131,81	39,46,11,57	922	99	1.23579e-05	8.81678e-05	0.043,0.042,0.047,0.059	0.083,0.146,0.561,0.132	-0.183
3175	ENSMUSG00000015757	Ppil4	chr10	+	7797757	7798557	7797757	7797875	7798414	7798557	3175	13,5,8,4	241165135185	9,23,21,19	143,225,25,132	638	99	1.23933e-05	8.81962e-05	0.008,0.005,0.009,0.003	0.01,0.016,0.115,0.022	-0.035
2996	ENSMUSG00000019254	Ppp1r12c	chr7	-	4483473	4483733	4483473	4483557	4483642	4483733	2996	2,1,3,10	146,133,86,97	3,7,19,6	51,105,44,60	184	99	1.24566e-05	8.8423e-05	0.007,0.004,0.018,0.053	0.031,0.035,0.189,0.051	-0.056
1622	ENSMUSG00000027677	Ttc14	chr3	+	33800190	33800674	33800190	33800436	33800581	33800674	1622	51,27,28,65	5,21,3,4	15,32,1,21	9,29,20,18	244	99	1.24897e-05	8.84349e-05	0.805,0.343,0.791,0.868	0.403,0.309,0.02,0.321	0.439
2339	ENSMUSG00000021532	Fastkd3	chr13	+	68585177	68587834	68585177	68585263	68587659	68587834	2339	1,9,4,8	17,12,23,36	19,38,68,21	24,32,2,30	2495	99	1.26548e-05	8.93787e-05	0.002,0.029,0.007,0.009	0.03,0.045,0.574,0.027	-0.157
1517	ENSMUSG00000003575	Crtc1	chr8	-	70392921	70397954	70392921	70393055	70397745	70397954	1517	31,8,6,14	26,7,4,24	21,71,72,14	1,17,2,16	4789	99	1.37341e-05	9.65163e-05	0.024,0.023,0.03,0.012	0.303,0.079,0.427,0.018	-0.184
3407	ENSMUSG00000028461	Ccdc107	chr4	+	43495508	43495921	43495508	43495621	43495696	43495921	3407	0,15,7,10	242,137,91,160	32,27,95,9	107,90,4,78	174	99	1.37202e-05	9.65163e-05	0.0,0.059,0.042,0.034	0.145,0.146,0.931,0.062	-0.287
3473	ENSMUSG00000032316	Clk3	chr9	-	57758283	57761040	57758283	57758350	57758626	57761040	3473	20,38,29,18	85,118,38,66	23,31,163,4	17,2,0,10	375	99	1.38297e-05	9.6946e-05	0.058,0.078,0.168,0.067	0.263,0.804,1.0,0.096	-0.448
490	ENSMUSG00000029298	Gbp9	chr5	-	105082703	105083853	105082703	105082910	105083572	105083853	490	2,5,7,54	147,74,17,83	5,50,111,12	14,20,10,52	761	99	1.43786e-05	0.000100543	0.002,0.009,0.051,0.078	0.044,0.245,0.591,0.029	-0.192
267	ENSMUSG00000052142	Rasal3	chr17	-	32392045	32392788	32392045	32392203	32392397	32392788	267	6,16,22,13	323205134200	21,39,37,17	127,206,16,195	293	99	1.48412e-05	0.000103264	0.006,0.026,0.053,0.021	0.053,0.06,0.439,0.029	-0.119
601	ENSMUSG00000004896	Rrnad1	chr3	-	87926730	87927117	87926730	87926874	87927054	87927117	601	0,0,2,4	3,20,6,26	0,24,24,7	5,12,0,5	279	99	1.48075e-05	0.000103264	0.0,0.0,0.106,0.052	0.0,0.415,1.0,0.332	-0.397
822	ENSMUSG00000040506	Ambra1	chr2	+	91772290	91773747	91772290	91772437	91772710	91773747	822	142,94,71,142	17,28,5,8	58,54,43,90	11,61,26,55	372	99	1.50187e-05	0.000104241	0.69,0.472,0.791,0.825	0.584,0.191,0.306,0.303	0.348
38	ENSMUSG00000075232	Amd1	chr10	-	40290117	40290615	40290117	40290273	40290377	40290615	38	2,3,2,6	248193227170	0,18,25,0	174,215,52,219	203	99	1.59074e-05	0.000110137	0.004,0.008,0.004,0.017	0.0,0.039,0.19,0.0	-0.049
1648	ENSMUSG00000020877	Scrn2	chr11	+	97032754	97033229	97032754	97032970	97033063	97033229	1648	16,0,0,10	79,64,39,67	0,5,1,3	148,184,6,94	192	99	1.61408e-05	0.000111478	0.095,0.0,0.0,0.071	0.0,0.014,0.079,0.016	0.014
752	ENSMUSG00000003039	Fam32a	chr8	+	72219940	72221981	72219940	72220082	72221927	72221981	752	33,51,13,56	391246178299	55,54,105,35	225,251,94,209	1944	99	1.64757e-05	0.000113263	0.004,0.01,0.004,0.009	0.012,0.011,0.054,0.008	-0.014
2909	ENSMUSG00000017843	Ppp2r5c	chr12	+	110567727	110569055	110567727	110567855	110568953	110569055	2909	20,3,2,41	330338222301	24,41,59,17	204,193,87,172	1197	99	1.64798e-05	0.000113263	0.005,0.001,0.001,0.011	0.01,0.017,0.053,0.008	-0.017
407	ENSMUSG00000022553	Maf1	chr15	+	76353137	76353460	76353137	76353259	76353340	76353460	407	5,1,9,9	362332200294	7,10,45,0	251,236,84,359	180	99	1.8425e-05	0.000126324	0.008,0.002,0.024,0.017	0.015,0.023,0.228,0.0	-0.054
1988	ENSMUSG00000053332	Gas5	chr1	+	161035982	161036244	161035982	161036014	161036207	161036244	1988	188176202328	1794118311761570	329743899359	2556202911632710	292	99	1.93516e-05	0.000132354	0.034,0.048,0.055,0.066	0.042,0.11,0.208,0.043	-0.05
3837	ENSMUSG00000026883	Dab2ip	chr2	+	35728057	35730994	35728057	35728128	35729110	35730994	3837	590378120529	7,3,0,0	316611295545	5,16,6,12	1081	99	2.04048e-05	0.000139218	0.885,0.92,1.0,1.0	0.853,0.778,0.818,0.806	0.138
692	ENSMUSG00000037364	Srrt	chr5	-	137301317	137302314	137301317	137301647	137302125	137302314	692	119,77,34,132	28,34,19,14	103288444146	22,9,2,10	577	99	2.07439e-05	0.000141189	0.422,0.28,0.235,0.618	0.445,0.846,0.974,0.715	-0.356
2080	ENSMUSG00000057335	Cep170	chr1	-	176733661	176736895	176733661	176735981	176736843	176736895	2080	6,2,2,6	104,64,40,77	6,12,21,2	43,31,59,12	961	99	2.165e-05	0.000147001	0.006,0.003,0.005,0.008	0.014,0.038,0.035,0.017	-0.02
3610	ENSMUSG00000006024	Napa	chr7	+	16113349	16113560	16113349	16113405	16113475	16113560	3610	5,2,12,5	289217160159	8,22,55,15	151,201,19,194	169	99	2.3633e-05	0.000160078	0.01,0.005,0.042,0.018	0.03,0.06,0.629,0.043	-0.172
4051	ENSMUSG00000024830	Rps6kb2	chr19	-	4158609	4158919	4158609	4158717	4158802	4158919	4051	17,5,2,11	0,2,0,5	0,3,7,0	16,0,25,5	184	99	2.37259e-05	0.000160321	1.0,0.574,1.0,0.542	0.0,1.0,0.131,0.0	0.496
563	ENSMUSG00000029068	Ccnl2	chr4	+	155817922	155820428	155817922	155817987	155820328	155820428	563	100,112,69,223	94,57,54,55	101364559136	27,36,7,23	2440	99	2.43379e-05	0.000164062	0.041,0.074,0.049,0.141	0.132,0.291,0.764,0.193	-0.269
2143	ENSMUSG00000030330	Ing4	chr6	+	125047481	125048237	125047481	125047587	125047792	125048237	2143	1,3,1,1	57,64,11,26	5,15,21,9	23,51,0,42	304	99	2.45761e-05	0.000165271	0.006,0.015,0.029,0.012	0.066,0.087,1.0,0.065	-0.289
290	ENSMUSG00000042831	Alkbh6	chr7	+	30312236	30312707	30312236	30312388	30312590	30312707	290	63,54,35,35	34,7,15,10	29,12,12,27	37,19,8,29	301	99	2.47274e-05	0.000165892	0.379,0.717,0.434,0.535	0.205,0.172,0.33,0.234	0.281
1656	ENSMUSG00000033685	Ucp2	chr7	+	100494213	100496948	100494213	100494375	100496725	100496948	1656	324580308727	7180565132455080	28810341461284	2805375017123400	2449	99	2.51215e-05	0.000168135	0.002,0.004,0.004,0.006	0.004,0.011,0.033,0.003	-0.009
1910	ENSMUSG00000031583	Wrn	chr8	-	33342976	33343692	33342976	33343125	33343546	33343692	1910	0,0,0,5	99,73,91,106	0,4,24,1	31,53,39,25	520	99	2.53377e-05	0.000169179	0.0,0.0,0.0,0.009	0.0,0.014,0.105,0.008	-0.03
2079	ENSMUSG00000031652	N4bp1	chr8	-	86846814	86848554	86846814	86846922	86848446	86848554	2079	22,5,10,23	63,20,29,20	13,69,56,4	19,30,33,36	1623	99	2.60165e-05	0.000173299	0.021,0.015,0.021,0.066	0.04,0.123,0.094,0.007	-0.035
1730	ENSMUSG00000024454	Hdac3	chr18	-	37943677	37944209	37943677	37943751	37944128	37944209	1730	16,10,12,4	88,51,29,73	1,6,3,0	69,53,42,53	476	99	2.66655e-05	0.000177203	0.036,0.039,0.079,0.011	0.003,0.023,0.015,0.0	0.031
2874	ENSMUSG00000024234	Mtpap	chr18	+	4386952	4387179	4386952	4387007	4387127	4387179	2874	137,130,68,109	3,0,1,0	108,156,61,108	9,12,0,0	219	99	2.72621e-05	0.00018074	0.954,1.0,0.968,1.0	0.844,0.855,1.0,1.0	0.056
2532	ENSMUSG00000026469	Xpr1	chr1	-	155330337	155332386	155330337	155330487	155332162	155332386	2532	19,7,8,15	208176106142	11,37,125,2	133,200,83,125	1774	99	2.90999e-05	0.00019247	0.005,0.002,0.004,0.006	0.005,0.01,0.078,0.001	-0.019
1798	ENSMUSG00000002014	Ssr4	chrX	+	73787183	73788953	73787183	73787306	73788834	73788953	1798	23,28,59,92	406500316505	21,81,155,25	524,356,92,298	1627	99	3.08928e-05	0.000203849	0.003,0.003,0.011,0.011	0.002,0.014,0.093,0.005	-0.022
774	ENSMUSG00000021428	Riok1	chr13	+	38043908	38045315	38043908	38043978	38045272	38045315	774	17,8,5,82	188123119101	13,75,128,7	85,171,28,67	1393	99	3.17305e-05	0.000208296	0.006,0.005,0.003,0.055	0.011,0.03,0.245,0.007	-0.056
2234	ENSMUSG00000035697	Arhgap45	chr10	+	80022076	80022355	80022076	80022187	80022274	80022355	2234	26,52,2,64	906846541808	18,72,47,34	484762281609	186	99	3.1789e-05	0.000208296	0.015,0.032,0.002,0.04	0.019,0.048,0.082,0.029	-0.022
3631	ENSMUSG00000073838	Tufm	chr7	+	126489551	126489911	126489551	126489703	126489791	126489911	3631	0,4,3,0	263236183213	4,23,42,2	259,172,18,255	187	99	3.16699e-05	0.000208296	0.0,0.009,0.009,0.0	0.008,0.066,0.553,0.004	-0.153
2785	ENSMUSG00000024960	Plcb3	chr19	-	6955206	6955906	6955206	6955357	6955713	6955906	2785	0,0,0,1	33,57,30,19	2,0,14,6	27,28,35,10	455	99	3.19116e-05	0.000208613	0.0,0.0,0.0,0.011	0.016,0.0,0.08,0.115	-0.05
3946	ENSMUSG00000057421	Las1l	chrX	-	95953221	95955211	95953221	95953303	95955141	95955211	3946	11,19,5,15	103,110,93,99	4,37,55,9	86,82,14,79	1937	99	3.58425e-05	0.000233766	0.005,0.009,0.003,0.008	0.002,0.023,0.167,0.006	-0.043
1537	ENSMUSG00000060671	Atp8b2	chr3	-	89947803	89948235	89947803	89947919	89948046	89948235	1537	0,0,5,0	152,48,26,47	2,0,32,1	52,109,76,95	226	99	3.81002e-05	0.000247916	0.0,0.0,0.078,0.0	0.017,0.0,0.156,0.005	-0.025
1059	ENSMUSG00000047617	Paxx	chr2	-	25460008	25460357	25460008	25460074	25460166	25460357	1059	16,18,10,2	141,81,78,117	1,9,0,10	207,112,37,179	191	99	3.83472e-05	0.000248022	0.056,0.103,0.062,0.009	0.002,0.04,0.0,0.028	0.04
1754	ENSMUSG00000031342	Gpm6b	chrX	+	166385390	166388988	166385390	166385481	166386951	166388988	1754	19,45,21,42	0,0,1,1	8,29,17,22	11,0,0,24	1569	99	3.83811e-05	0.000248022	1.0,1.0,0.57,0.726	0.044,1.0,1.0,0.055	0.299
3383	ENSMUSG00000003038	Hmgn2	chr4	-	133966428	133966795	133966428	133966479	133966759	133966795	3383	91,18,34,70	76,129,23,68	12,86,103,32	27,4,0,5	379	99	3.82279e-05	0.000248022	0.238,0.035,0.279,0.212	0.104,0.849,1.0,0.626	-0.454
1934	ENSMUSG00000028898	Trnau1ap	chr4	-	132325207	132326045	132325207	132325260	132325945	132326045	1934	29,1,1,12	52,41,22,18	0,0,0,13	50,60,11,25	784	99	3.99346e-05	0.000257469	0.066,0.003,0.006,0.078	0.0,0.0,0.0,0.062	0.023
3138	ENSMUSG00000024807	Syvn1	chr19	+	6050521	6051310	6050521	6051069	6051154	6051310	3138	0,10,0,15	152159104147	9,25,17,8	128,131,155,92	184	99	4.04919e-05	0.000260464	0.0,0.033,0.0,0.052	0.036,0.093,0.056,0.045	-0.036
2046	ENSMUSG00000024426	Atat1	chr17	-	35908562	35908966	35908562	35908664	35908852	35908966	2046	0,0,0,0	10,11,2,5	0,33,19,0	1,4,0,5	287	99	4.1554e-05	0.000266685	0.0,0.0,0.0,0.0	0.0,0.74,1.0,0.0	-0.435
1500	ENSMUSG00000066979	Bub3	chr7	+	131561536	131563485	131561536	131561606	131563333	131563485	1500	31,14,10,56	696530322347	65,143,96,20	403,421,82,359	1826	99	4.33224e-05	0.000276246	0.002,0.001,0.002,0.009	0.009,0.018,0.06,0.003	-0.019
1629	ENSMUSG00000029148	Nrbp1	chr5	+	31244165	31244559	31244165	31244288	31244457	31244559	1629	4,22,15,18	29,39,49,50	22,47,30,7	7,17,2,19	268	99	4.33385e-05	0.000276246	0.048,0.172,0.102,0.117	0.537,0.505,0.847,0.12	-0.392
1954	ENSMUSG00000005150	Wdr83	chr8	-	85076023	85076284	85076023	85076132	85076216	85076284	1954	2,0,9,13	37,132,44,54	3,0,0,0	73,89,8,47	183	99	4.321e-05	0.000276246	0.028,0.0,0.1,0.115	0.022,0.0,0.0,0.0	0.055
1987	ENSMUSG00000053332	Gas5	chr1	+	161035751	161036014	161035751	161035804	161035982	161036014	1987	154128130169	1509110410601490	270436342167	2246175711212480	277	99	4.35301e-05	0.00027684	0.035,0.04,0.042,0.039	0.041,0.081,0.098,0.023	-0.022
2655	ENSMUSG00000024645	Timm21	chr18	-	84947833	84949291	84947833	84947939	84949193	84949291	2655	5,18,0,14	2,0,14,8	12,73,49,14	0,0,5,0	1353	99	4.62185e-05	0.000293274	0.155,1.0,0.0,0.114	1.0,1.0,0.418,1.0	-0.537
2466	ENSMUSG00000006005	Tpr	chr1	+	150440066	150440529	150440066	150440198	150440438	150440529	2466	14,9,4,2	153106103134	6,12,25,12	72,132,32,113	339	99	4.68727e-05	0.000296755	0.026,0.024,0.011,0.004	0.024,0.026,0.186,0.03	-0.05
838	ENSMUSG00000063870	Chd4	chr6	+	125120204	125120556	125120204	125120385	125120469	125120556	838	84,60,45,105	814612335608	44,107,20,78	223,592,42,356	183	99	4.77752e-05	0.00030118	0.053,0.05,0.068,0.085	0.096,0.089,0.205,0.106	-0.06
2836	ENSMUSG00000068882	Ssb	chr2	+	69867271	69867552	69867271	69867379	69867451	69867552	2836	14,12,11,19	568522457494	13,30,19,41	652571176462	171	99	4.77859e-05	0.00030118	0.014,0.013,0.014,0.022	0.011,0.03,0.059,0.049	-0.021
2567	ENSMUSG00000020897	Aurkb	chr11	+	69048173	69048644	69048173	69048365	69048505	69048644	2567	13,20,12,8	397452295260	7,32,48,10	318449115324	239	99	4.79074e-05	0.00030127	0.013,0.018,0.017,0.013	0.009,0.029,0.147,0.013	-0.034
3665	ENSMUSG00000028180	Zranb2	chr3	+	157541699	157543244	157541699	157541869	157543157	157543244	3665	29,50,24,30	366183272230	32,71,151,29	429348116323	1387	99	4.87114e-05	0.000305642	0.006,0.019,0.006,0.009	0.005,0.014,0.085,0.006	-0.018
3053	ENSMUSG00000023952	Gtpbp2	chr17	+	46164193	46164833	46164193	46164378	46164724	46164833	3053	1,0,5,11	58,28,20,47	2,20,24,18	45,52,6,26	445	99	4.91851e-05	0.000307927	0.004,0.0,0.053,0.049	0.01,0.079,0.471,0.133	-0.147
4124	ENSMUSG00000024217	Snrpc	chr17	+	27847952	27851968	27847952	27848057	27851637	27851968	4124	38,13,19,28	154,127,60,100	14,75,154,18	122,170,26,175	3679	99	4.97183e-05	0.000310574	0.007,0.003,0.008,0.007	0.003,0.012,0.137,0.003	-0.033
1496	ENSMUSG00000010936	Vac14	chr8	+	110710317	110711711	110710317	110710556	110711592	110711711	1496	29,23,16,31	0,0,9,2	37,54,63,11	0,0,0,0	1135	99	5.10938e-05	0.000318459	1.0,1.0,0.134,0.575	1.0,1.0,1.0,1.0	-0.323
1549	ENSMUSG00000027009	Itga4	chr2	+	79288821	79289391	79288821	79288867	79289236	79289391	1549	7,5,4,22	292401158297	24,21,29,19	270351163242	468	99	5.21077e-05	0.000324059	0.005,0.003,0.005,0.015	0.018,0.012,0.036,0.016	-0.014
2297	ENSMUSG00000005899	Smpd4	chr16	+	17625719	17626538	17625719	17625862	17626429	17626538	2297	18,18,20,33	0,0,0,1	2,40,94,3	0,14,0,3	666	99	5.24524e-05	0.000324766	1.0,1.0,1.0,0.831	1.0,0.298,1.0,0.129	0.351
2738	ENSMUSG00000007850	Hnrnph1	chr11	+	50379820	50382715	50379820	50379964	50382536	50382715	2738	2661206618132370	108,89,75,269	2070359738472160	53,74,91,75	2671	99	5.23744e-05	0.000324766	0.477,0.462,0.473,0.247	0.591,0.643,0.61,0.516	-0.175
2925	ENSMUSG00000021901	Bap1	chr14	+	31256660	31257767	31256660	31256791	31257288	31257767	2925	27,9,18,66	530375140277	28,64,43,21	217348127238	596	99	5.29786e-05	0.000327303	0.008,0.004,0.021,0.038	0.021,0.03,0.053,0.014	-0.012
3265	ENSMUSG00000033589	Reep4	chr14	+	70547666	70548075	70547666	70547780	70547939	70548075	3265	19,5,5,19	367253242190	7,47,171,12	439291147364	258	99	5.59048e-05	0.000344623	0.019,0.008,0.008,0.037	0.006,0.058,0.309,0.012	-0.078
275	ENSMUSG00000022779	Top3b	chr16	+	16889482	16890261	16889482	16889611	16890111	16890261	275	5,0,8,29	118,97,61,60	5,45,38,9	88,91,37,105	599	99	5.68582e-05	0.000349734	0.007,0.0,0.021,0.074	0.009,0.076,0.145,0.014	-0.036
3398	ENSMUSG00000036622	Atp13a2	chr4	+	140993947	140994391	140993947	140994062	140994311	140994391	3398	9,0,0,13	124,42,33,24	3,30,10,8	39,54,23,43	348	99	5.75784e-05	0.000353391	0.02,0.0,0.0,0.134	0.021,0.136,0.11,0.05	-0.041
3789	ENSMUSG00000029817	Tra2a	chr6	-	49245475	49246964	49245475	49245610	49246848	49246964	3789	65,3,13,89	40,31,9,28	37,122,181,40	6,32,42,25	1337	99	6.36763e-05	0.000389965	0.107,0.007,0.097,0.191	0.313,0.22,0.242,0.106	-0.12
2955	ENSMUSG00000020741	Cluh	chr11	+	74665006	74665426	74665006	74665069	74665181	74665426	2955	24,12,15,10	176,82,136,61	7,14,0,3	94,207,59,94	211	99	6.57364e-05	0.000401707	0.06,0.064,0.049,0.071	0.034,0.031,0.0,0.015	0.041
3297	ENSMUSG00000034024	Cct2	chr10	-	117061297	117061581	117061297	117061410	117061504	117061581	3297	10,18,11,52	1463120911441210	10,16,96,15	116112173331096	193	99	6.72109e-05	0.000408939	0.003,0.008,0.005,0.021	0.004,0.007,0.129,0.007	-0.028
4119	ENSMUSG00000024759	Atl3	chr19	+	7530519	7532447	7530519	7530591	7532015	7532447	4119	15,11,5,38	291351212255	21,33,142,7	220,259,92,224	1523	99	6.71868e-05	0.000408939	0.003,0.002,0.002,0.01	0.006,0.008,0.091,0.002	-0.022
356	ENSMUSG00000035086	Becn1	chr11	-	101294000	101295164	101294000	101294147	101295034	101295164	356	476411322398	1,1,0,3	247282260219	0,10,2,5	986	99	6.81714e-05	0.000413068	0.98,0.976,1.0,0.93	1.0,0.739,0.929,0.815	0.101
3390	ENSMUSG00000035047	Kri1	chr9	-	21281661	21281911	21281661	21281739	21281814	21281911	3390	1,18,0,3	101,88,48,50	0,0,0,0	59,70,31,93	174	99	6.81834e-05	0.000413068	0.006,0.104,0.0,0.033	0.0,0.0,0.0,0.0	0.036
743	ENSMUSG00000021748	Pdhb	chr14	-	8171422	8172817	8171422	8171530	8172763	8172817	743	42,45,10,122	601419344479	40,49,192,45	427481132378	1332	99	6.87995e-05	0.000415904	0.005,0.008,0.002,0.019	0.007,0.008,0.098,0.009	-0.022
2441	ENSMUSG00000033055	Ankrd54	chr15	-	79054495	79055416	79054495	79054603	79055291	79055416	2441	10,19,11,30	63,45,31,107	41,74,10,29	46,88,36,92	787	99	6.96353e-05	0.000420053	0.02,0.05,0.043,0.034	0.101,0.096,0.034,0.038	-0.03
1893	ENSMUSG00000038241	Cep250	chr2	+	155988311	155989620	155988311	155988432	155989498	155989620	1893	47,50,17,129	143,170,74,224	49,158,295,27	74,121,32,102	1165	99	7.00115e-05	0.000420856	0.027,0.024,0.019,0.047	0.053,0.1,0.439,0.022	-0.124
2921	ENSMUSG00000032127	Vps11	chr9	-	44353836	44354291	44353836	44353998	44354102	44354291	2921	6,13,2,9	68,73,24,100	20,17,22,3	42,44,22,67	203	99	7.00678e-05	0.000420856	0.041,0.08,0.039,0.042	0.188,0.159,0.328,0.021	-0.124
892	ENSMUSG00000061028	Clasrp	chr7	-	19591992	19594552	19591992	19592077	19594472	19594552	892	23,60,31,65	87,74,58,70	27,100,152,33	18,39,4,32	2494	99	7.21723e-05	0.000432572	0.01,0.031,0.021,0.036	0.056,0.092,0.601,0.039	-0.173
1590	ENSMUSG00000032480	Dhx30	chr9	-	110115035	110115582	110115035	110115161	110115490	110115582	1590	4,5,13,31	320278149220	4,36,30,16	199272111148	428	99	7.63141e-05	0.000456423	0.003,0.004,0.02,0.032	0.005,0.03,0.059,0.024	-0.015
4201	ENSMUSG00000001017	Chtop	chr3	-	90506107	90507626	90506107	90506261	90507544	90507626	4201	675657470680	590424330422	216371281194	449,429,93,337	1382	99	7.70048e-05	0.000459576	0.076,0.1,0.093,0.103	0.033,0.058,0.178,0.04	0.016
687	ENSMUSG00000005682	Pan2	chr10	+	128318162	128319038	128318162	128318342	128318944	128319038	687	3,7,18,14	38,16,22,45	3,62,52,22	35,20,5,10	701	99	7.78388e-05	0.00046259	0.011,0.058,0.104,0.042	0.012,0.304,0.595,0.237	-0.233
3232	ENSMUSG00000059248	Septin9	chr11	+	117356612	117359470	117356612	117356709	117359418	117359470	3232	1,6,7,27	198153101145	6,58,174,1	158,217,25,162	2808	99	7.77938e-05	0.00046259	0.0,0.001,0.002,0.007	0.001,0.009,0.197,0.0	-0.049
1150	ENSMUSG00000027465	Tbc1d20	chr2	+	152307988	152308431	152307988	152308175	152308329	152308431	1150	12,10,14,10	251228126240	15,16,43,11	169,239,59,192	253	99	7.84081e-05	0.00046499	0.018,0.017,0.042,0.016	0.034,0.026,0.222,0.022	-0.053
1519	ENSMUSG00000024370	Cdc23	chr18	-	34636702	34637178	34636702	34636778	34637058	34637178	1519	1,7,14,6	156200168127	0,14,53,0	142,212,98,124	379	99	7.89774e-05	0.00046738	0.002,0.009,0.021,0.012	0.0,0.017,0.124,0.0	-0.024
1337	ENSMUSG00000022210	Dhrs4	chr14	+	55487092	55487311	55487092	55487163	55487259	55487311	1337	4,23,16,9	25,26,7,20	2,4,0,2	27,18,2,12	195	99	8.03158e-05	0.000474302	0.075,0.31,0.537,0.186	0.036,0.101,0.0,0.078	0.223
3518	ENSMUSG00000033542	Arhgef5	chr6	+	43283892	43285429	43283892	43284054	43285358	43285429	3518	3,1,1,1	0,0,0,1	5,1,37,2	3,3,0,0	1403	99	8.05094e-05	0.000474449	1.0,1.0,1.0,0.066	0.105,0.023,1.0,1.0	0.234
947	ENSMUSG00000025766	D3Ertd751e	chr3	+	41756048	41758939	41756048	41756129	41758623	41758939	947	391483342410	2,0,0,11	115126195179	0,1,0,0	2593	99	8.14736e-05	0.000479126	0.882,1.0,1.0,0.587	1.0,0.828,1.0,1.0	-0.09
796	ENSMUSG00000074129	Rpl13a	chr7	-	45126990	45127274	45126990	45127092	45127208	45127274	796	47,28,60,78	1809161211141640	118,104,69,60	214614819761980	215	99	8.37781e-05	0.00049165	0.012,0.008,0.024,0.021	0.025,0.031,0.032,0.014	-0.009
3168	ENSMUSG00000033916	Chmp2a	chr7	-	13032434	13032821	13032434	13032565	13032791	13032821	3168	223175167224	9,0,1,1	95,127,83,98	9,4,0,14	325	99	8.65282e-05	0.000506614	0.883,1.0,0.981,0.986	0.763,0.906,1.0,0.681	0.125
3722	ENSMUSG00000022550	Adck5	chr15	+	76594528	76594752	76594528	76594610	76594673	76594752	3722	0,6,0,9	10,5,3,8	0,0,0,3	8,22,8,17	162	99	8.66886e-05	0.000506614	0.0,0.423,0.0,0.407	0.0,0.0,0.0,0.097	0.183
940	ENSMUSG00000041438	Utp4	chr8	+	106917581	106918805	106917581	106917677	106918619	106918805	940	0,1,4,15	104,185,141,99	19,25,36,13	119,151,9,140	1041	99	9.01939e-05	0.000526007	0.0,0.001,0.003,0.014	0.015,0.016,0.276,0.009	-0.075
1453	ENSMUSG00000040482	Dxo	chr17	+	34838547	34838907	34838547	34838683	34838812	34838907	1453	0,1,9,3	44,59,13,16	17,9,32,8	14,52,0,17	228	99	9.13236e-05	0.000531492	0.0,0.007,0.231,0.075	0.345,0.07,1.0,0.17	-0.318
1720	ENSMUSG00000022394	L3mbtl2	chr15	+	81667158	81668763	81667158	81667396	81668629	81668763	1720	0,1,0,1	107,106,60,66	13,34,51,1	81,125,8,63	1332	99	9.27287e-05	0.000538555	0.0,0.001,0.0,0.001	0.012,0.02,0.321,0.001	-0.088
1356	ENSMUSG00000030058	Copg1	chr6	+	87908535	87909802	87908535	87908633	87909663	87909802	1356	48,19,15,69	380320176270	19,50,54,25	187,288,43,142	1129	99	9.30022e-05	0.000538671	0.011,0.005,0.007,0.022	0.009,0.015,0.099,0.015	-0.023
1995	ENSMUSG00000053332	Gas5	chr1	+	161036819	161037315	161036819	161037164	161037287	161037315	1995	190,111,108,87	387237316359	186235287191	389378194327	222	99	9.33236e-05	0.000538671	0.18,0.173,0.132,0.098	0.176,0.217,0.397,0.207	-0.104
2806	ENSMUSG00000028034	Fubp1	chr3	+	152213976	152215630	152213976	152214067	152215591	152215630	2806	97,45,35,111	603789506583	101,165,222,66	689920210611	1623	99	9.31938e-05	0.000538671	0.01,0.003,0.004,0.011	0.009,0.011,0.061,0.007	-0.015
3660	ENSMUSG00000023456	Tpi1	chr6	-	124812620	124812913	124812620	124812705	124812789	124812913	3660	23,1,11,20	722689648611	9,30,4,25	452,580,22,435	183	99	9.41496e-05	0.000542325	0.017,0.001,0.009,0.017	0.011,0.027,0.09,0.03	-0.028
1738	ENSMUSG00000010110	Stx5a	chr19	+	8743079	8743423	8743079	8743135	8743352	8743423	1738	19,11,6,24	216183120215	0,28,88,18	76,231,93,149	316	99	9.48209e-05	0.000545075	0.027,0.018,0.015,0.034	0.0,0.037,0.229,0.036	-0.052
1145	ENSMUSG00000049643	2310022A10Rik	chr7	+	27580336	27582099	27580336	27580691	27581350	27582099	1145	255247213190	0,2,0,0	174,288,76,160	0,15,0,0	758	99	9.61953e-05	0.000551343	1.0,0.942,1.0,1.0	1.0,0.715,1.0,1.0	0.057
1178	ENSMUSG00000020359	Phykpl	chr11	+	51593603	51594141	51593603	51593686	51593915	51594141	1178	7,0,0,0	20,11,3,49	0,38,17,0	4,9,31,1	328	99	9.63036e-05	0.000551343	0.096,0.0,0.0,0.0	0.0,0.56,0.142,0.0	-0.152
3560	ENSMUSG00000035842	Ddx11	chr17	+	66149030	66150052	66149030	66149099	66149967	66150052	3560	56,33,34,93	0,0,0,0	41,93,281,33	0,0,29,0	967	99	9.84321e-05	0.000561243	1.0,1.0,1.0,1.0	1.0,1.0,0.498,1.0	0.125
3626	ENSMUSG00000022475	Hdac7	chr15	-	97800694	97802125	97800694	97800802	97802075	97802125	3626	54,60,3,90	121,159,19,137	42,145,395,78	95,158,58,136	1372	99	9.82615e-05	0.000561243	0.031,0.027,0.011,0.045	0.031,0.062,0.329,0.04	-0.087
1138	ENSMUSG00000002107	Celf2	chr2	-	6539704	6547213	6539704	6545675	6547041	6547213	1138	1241958401863	123159113159	315409189269	101,146,31,152	1465	99	9.97379e-05	0.000567537	0.405,0.289,0.193,0.268	0.174,0.159,0.292,0.107	0.106
746	ENSMUSG00000028678	Kif2c	chr4	-	117177920	117178246	117177920	117177969	117178144	117178246	746	0,0,0,4	132,141,108,85	2,1,32,4	101,180,39,136	274	99	0.000100496	0.000570694	0.0,0.0,0.0,0.017	0.007,0.002,0.229,0.011	-0.058
1836	ENSMUSG00000022833	Ccdc14	chr16	+	34705160	34706897	34705160	34705255	34706386	34706897	1836	3,7,1,18	14,10,20,8	25,23,44,24	13,1,0,14	1230	99	0.000100933	0.000572024	0.017,0.053,0.004,0.153	0.134,0.649,1.0,0.121	-0.419
347	ENSMUSG00000024908	Ppp6r3	chr19	-	3483527	3487091	3483527	3484916	3486975	3487091	347	24,45,11,37	698591443543	14,115,270,20	443565200437	2158	99	0.000101717	0.000575305	0.002,0.003,0.001,0.003	0.001,0.009,0.058,0.002	-0.015
3612	ENSMUSG00000029034	Ints11	chr4	+	155888047	155888326	155888047	155888109	155888183	155888326	3612	0,3,2,0	35,59,60,34	3,6,26,3	51,42,0,24	173	99	0.000102942	0.000581066	0.0,0.028,0.019,0.0	0.033,0.076,1.0,0.067	-0.282
673	ENSMUSG00000019951	Uhrf1bp1l	chr10	+	89808517	89809778	89808517	89808660	89809627	89809778	673	2,4,11,0	67,26,26,34	9,34,31,1	13,31,1,43	1066	99	0.000106153	0.000597989	0.003,0.014,0.038,0.0	0.06,0.092,0.742,0.002	-0.21
94	ENSMUSG00000022978	Mis18a	chr16	-	90726292	90727404	90726292	90726359	90727025	90727404	94	0,4,10,6	78,103,20,53	12,28,16,2	109,64,11,79	765	99	0.000108847	0.000611939	0.0,0.005,0.061,0.014	0.014,0.054,0.158,0.003	-0.037
1676	ENSMUSG00000013858	Tmem259	chr10	-	79978391	79978605	79978391	79978475	79978547	79978605	1676	20,23,7,28	88,39,26,26	42,34,35,20	15,20,26,26	171	99	0.000114107	0.00064023	0.116,0.255,0.135,0.384	0.618,0.496,0.438,0.308	-0.242
2638	ENSMUSG00000023007	Prpf40b	chr15	+	99314842	99315286	99314842	99314980	99315190	99315286	2638	0,11,10,14	2,9,8,2	1,0,0,0	0,13,7,1	309	99	0.000115286	0.000645558	0.0,0.281,0.286,0.692	1.0,0.0,0.0,0.0	0.065
3399	ENSMUSG00000036622	Atp13a2	chr4	+	141002456	141002783	141002456	141002546	141002623	141002783	3399	10,6,3,7	107,78,59,97	9,36,30,7	98,89,20,78	176	99	0.000119148	0.000665857	0.05,0.041,0.028,0.039	0.049,0.185,0.458,0.048	-0.145
122	ENSMUSG00000027889	Ampd2	chr3	-	108079184	108079773	108079184	108079326	108079586	108079773	122	0,0,1,6	22,37,49,31	0,36,35,8	13,42,0,45	359	99	0.000126965	0.000708131	0.0,0.0,0.006,0.051	0.0,0.191,1.0,0.047	-0.295
4088	ENSMUSG00000015790	Surf1	chr2	-	26915595	26916006	26915595	26915729	26915954	26916006	4088	0,6,8,6	76,78,24,40	9,14,1,11	27,41,8,41	324	99	0.000127841	0.000711605	0.0,0.023,0.092,0.044	0.092,0.094,0.037,0.076	-0.035
2579	ENSMUSG00000018076	Med13l	chr5	+	118749608	118751034	118749608	118749828	118750845	118751034	2579	32,42,1,54	152,74,36,87	19,77,191,20	17,132,39,105	1116	99	0.000128653	0.000714711	0.018,0.048,0.002,0.052	0.09,0.049,0.303,0.017	-0.085
1455	ENSMUSG00000047153	Khnyn	chr14	+	55885773	55887618	55885773	55885991	55886491	55887618	1455	10,0,21,22	154,62,66,132	24,13,23,10	51,80,66,45	599	99	0.000131665	0.00073	0.011,0.0,0.05,0.027	0.072,0.026,0.054,0.035	-0.025
2527	ENSMUSG00000032503	Arpp21	chr9	-	112155417	112157798	112155417	112155516	112157689	112157798	2527	121,83,19,243	135,102,15,64	1265221152125	60,64,28,63	2272	99	0.000131953	0.000730156	0.038,0.034,0.052,0.142	0.084,0.262,0.642,0.08	-0.201
1948	ENSMUSG00000041747	Utp15	chr13	-	98257835	98259289	98257835	98258014	98259104	98259289	1948	9,0,11,10	55,41,38,57	24,19,74,11	46,71,5,47	1189	99	0.000133857	0.000737787	0.013,0.0,0.024,0.014	0.042,0.022,0.552,0.019	-0.146
4198	ENSMUSG00000024045	Akap8	chr17	-	32312285	32313262	32312285	32312373	32313104	32313262	4198	103,66,102,194	34,64,60,55	84,242,356,86	11,12,66,28	830	99	0.000133754	0.000737787	0.265,0.11,0.169,0.296	0.477,0.706,0.391,0.268	-0.25
1766	ENSMUSG00000030805	Stx4a	chr7	+	127846019	127846276	127846019	127846128	127846199	127846276	1766	1,5,0,0	116,102,69,107	4,1,57,10	95,80,7,62	170	99	0.000135227	0.000743883	0.005,0.028,0.0,0.0	0.024,0.007,0.826,0.086	-0.227
698	ENSMUSG00000028907	Utp11	chr4	-	124679701	124682323	124679701	124679812	124682192	124682323	698	6,20,4,13	160151122160	5,75,95,75	246,204,92,201	2479	99	0.000137338	0.000754018	0.001,0.005,0.001,0.003	0.001,0.014,0.04,0.015	-0.015
2769	ENSMUSG00000001418	Glmp	chr3	+	88325676	88326312	88325676	88325931	88326114	88326312	2769	10,28,0,14	52,97,48,64	1,8,0,0	22,28,11,76	282	99	0.000137805	0.000755106	0.063,0.092,0.0,0.071	0.016,0.091,0.0,0.0	0.03
2576	ENSMUSG00000022568	Scrib	chr15	-	76048709	76049093	76048709	76048857	76048933	76049093	2576	8,13,4,12	74,99,27,59	0,3,0,10	58,118,47,58	175	99	0.000138634	0.000755609	0.058,0.069,0.077,0.103	0.0,0.014,0.0,0.089	0.051
3163	ENSMUSG00000060036	Rpl3	chr15	-	80080895	80081783	80080895	80081211	80081614	80081783	3163	63,48,78,165	8,22,4,12	52,231,229,88	1,16,0,1	502	99	0.000138703	0.000755609	0.608,0.301,0.794,0.731	0.911,0.74,1.0,0.946	-0.291
4068	ENSMUSG00000030590	Fam98c	chr7	-	29153321	29154535	29153321	29153489	29154418	29154535	4068	52,33,11,75	22,11,8,15	51,101,104,52	6,17,5,5	1028	99	0.000138542	0.000755609	0.185,0.224,0.117,0.325	0.45,0.364,0.667,0.5	-0.283
664	ENSMUSG00000026754	Golga1	chr2	-	39047022	39047766	39047022	39047134	39047585	39047766	664	2,6,2,11	2,0,0,7	3,51,38,6	0,0,0,0	550	99	0.000139562	0.000758819	0.153,1.0,1.0,0.22	1.0,1.0,1.0,1.0	-0.407
3987	ENSMUSG00000008398	Elk3	chr10	-	93264879	93265680	93264879	93265010	93265336	93265680	3987	727550273515	17,21,16,18	429541302512	46,51,10,33	425	99	0.000142136	0.00077132	0.909,0.859,0.799,0.87	0.685,0.712,0.876,0.783	0.095
3006	ENSMUSG00000060601	Nr1h2	chr7	-	44551954	44552620	44551954	44552343	44552506	44552620	3006	9,7,25,30	5,3,1,0	3,16,47,8	1,0,0,0	262	99	0.000142907	0.000772523	0.405,0.469,0.904,1.0	0.531,1.0,1.0,1.0	-0.188
4055	ENSMUSG00000037174	Elf2	chr3	-	51264869	51266866	51264869	51265006	51266752	51266866	4055	36,35,21,79	158,93,61,97	44,84,95,74	52,109,3,41	1845	99	0.000142768	0.000772523	0.012,0.02,0.018,0.042	0.043,0.04,0.63,0.088	-0.177
3462	ENSMUSG00000021134	Srsf5	chr12	+	80947795	80949168	80947795	80947865	80949094	80949168	3462	300280216466	544300297435	2215751084241	347304241338	1328	99	0.000143453	0.000773984	0.039,0.065,0.051,0.074	0.045,0.124,0.251,0.05	-0.06
3886	ENSMUSG00000042699	Dhx9	chr1	-	153464617	153465068	153464617	153464712	153464854	153465068	3886	20,33,32,41	306363213232	49,50,112,24	66,281,22,157	241	99	0.000144945	0.000780537	0.026,0.036,0.058,0.068	0.234,0.068,0.677,0.059	-0.213
1856	ENSMUSG00000046671	Mtfr1l	chr4	-	134530274	134530789	134530274	134530486	134530679	134530789	1856	10,0,0,0	53,82,23,69	0,14,0,12	34,39,7,73	292	99	0.000153703	0.000826115	0.06,0.0,0.0,0.0	0.0,0.109,0.0,0.053	-0.026
1643	ENSMUSG00000013155	Enkd1	chr8	-	105704634	105706738	105704634	105704760	105706565	105706738	1643	0,0,1,22	49,23,7,31	6,21,24,14	17,31,27,40	1904	99	0.000154815	0.000830505	0.0,0.0,0.007,0.036	0.018,0.034,0.044,0.018	-0.018
1967	ENSMUSG00000030232	Aebp2	chr6	+	140650755	140652826	140650755	140650782	140651315	140652826	1967	650582488485	8,7,1,11	165349170161	3,26,2,9	632	99	0.000155341	0.000831738	0.927,0.929,0.987,0.874	0.896,0.678,0.93,0.737	0.119
336	ENSMUSG00000039318	Rab3gap2	chr1	+	185266900	185267279	185266900	185267074	185267172	185267279	336	0,0,0,0	1,3,14,14	1,2,5,3	1,3,35,5	197	99	0.000158963	0.000849514	0.0,0.0,0.0,0.0	0.334,0.251,0.067,0.232	-0.221
789	ENSMUSG00000038412	Higd1a	chr9	-	121848562	121850322	121848562	121849689	121850187	121850322	789	7,2,0,5	85,77,24,65	13,8,71,11	66,46,0,28	597	99	0.000160703	0.000857182	0.013,0.004,0.0,0.013	0.032,0.028,1.0,0.061	-0.273
2911	ENSMUSG00000078765	U2af1l4	chr7	+	30564081	30564301	30564081	30564101	30564202	30564301	2911	14,16,18,39	0,12,8,9	38,30,1,28	0,3,0,2	200	99	0.000163908	0.000872624	1.0,0.398,0.527,0.682	1.0,0.832,1.0,0.874	-0.275
3471	ENSMUSG00000038780	Smurf1	chr5	-	144880624	144881819	144880624	144880700	144881617	144881819	3471	16,3,0,5	4,1,1,9	5,2,25,3	1,1,0,0	1016	99	0.000165307	0.000876749	0.28,0.226,0.0,0.051	0.328,0.163,1.0,1.0	-0.484
3783	ENSMUSG00000031858	Mau2	chr8	-	70022619	70023697	70022619	70022669	70023610	70023697	3783	28,26,32,44	26,40,15,55	16,114,191,28	10,3,14,14	1040	99	0.000165262	0.000876749	0.093,0.058,0.169,0.071	0.132,0.783,0.565,0.16	-0.312
2946	ENSMUSG00000029482	Aacs	chr5	+	125511639	125511968	125511639	125511704	125511845	125511968	2946	2,0,0,0	75,70,33,28	0,10,7,0	39,17,4,58	240	99	0.000166734	0.000882655	0.011,0.0,0.0,0.0	0.0,0.195,0.419,0.0	-0.151
1621	ENSMUSG00000041264	Uspl1	chr5	+	149213351	149215434	149213351	149213522	149214022	149215434	1621	248248186434	27,12,11,10	176256120236	30,24,14,39	599	99	0.000168424	0.000889925	0.603,0.774,0.736,0.878	0.492,0.638,0.586,0.5	0.194
511	ENSMUSG00000022283	Pabpc1	chr15	-	36597972	36598312	36597972	36598127	36598201	36598312	511	40,19,63,19	3304301025932420	44,101,27,37	198227907241901	173	99	0.000171494	0.000904448	0.007,0.004,0.014,0.004	0.013,0.02,0.021,0.011	-0.009
3692	ENSMUSG00000023944	Hsp90ab1	chr17	-	45571412	45571911	45571412	45571619	45571764	45571911	3692	56,55,71,163	1.81862e+19	43,79,347,79	1.42952e+18	244	99	0.000171969	0.000905252	0.001,0.001,0.002,0.005	0.001,0.002,0.04,0.002	-0.009
624	ENSMUSG00000028700	Pomgnt1	chr4	+	116155728	116156014	116155728	116155801	116155885	116156014	624	16,2,0,5	74,73,33,45	0,0,0,1	31,27,3,13	183	99	0.00017302	0.000909085	0.105,0.015,0.0,0.057	0.0,0.0,0.0,0.04	0.034
2988	ENSMUSG00000038023	Atp6v0a2	chr5	+	124712700	124713268	124712700	124712837	124713080	124713268	2988	3,0,0,0	36,3,15,8	0,0,17,1	3,29,24,4	342	99	0.000178658	0.000936952	0.024,0.0,0.0,0.0	0.0,0.0,0.17,0.067	-0.053
1757	ENSMUSG00000040532	Abhd11	chr5	+	135011483	135012170	135011483	135011665	135011886	135012170	1757	0,1,0,5	57,81,104,63	7,8,6,0	69,50,23,17	320	99	0.000179284	0.000938489	0.0,0.004,0.0,0.024	0.03,0.047,0.075,0.0	-0.031
3356	ENSMUSG00000047098	Rnf31	chr14	+	55596651	55598811	55596651	55596858	55598637	55598811	3356	8,2,3,51	23,33,27,18	36,134,134,0	17,8,3,21	1878	99	0.000179926	0.000940098	0.018,0.003,0.006,0.13	0.1,0.469,0.702,0.0	-0.278
861	ENSMUSG00000005625	Psmd4	chr3	-	95033632	95034026	95033632	95033764	95033908	95034026	861	4,7,4,4	237228113183	3,12,30,2	189,118,19,210	243	99	0.000181331	0.00094568	0.007,0.012,0.014,0.009	0.006,0.04,0.391,0.004	-0.1
3766	ENSMUSG00000025151	Maged1	chrX	-	94537675	94538065	94537675	94537755	94537973	94538065	3766	0,0,0,2	33,40,17,25	4,11,0,5	28,53,1,46	317	99	0.000181759	0.000946155	0.0,0.0,0.0,0.024	0.043,0.061,0.0,0.033	-0.028
3831	ENSMUSG00000026509	Capn2	chr1	-	182490866	182492195	182490866	182491035	182492061	182492195	3831	0,2,0,3	32,19,15,7	0,5,16,0	2,1,4,11	1125	99	0.000182703	0.000949313	0.0,0.009,0.0,0.036	0.0,0.306,0.26,0.0	-0.13
1483	ENSMUSG00000026269	Rnpepl1	chr1	+	92918017	92919103	92918017	92918126	92918937	92919103	1483	63,53,26,63	5,0,3,0	20,48,132,21	0,0,0,0	910	99	0.000185057	0.000959772	0.578,1.0,0.485,1.0	1.0,1.0,1.0,1.0	-0.234
59	ENSMUSG00000053907	Mat2a	chr6	-	72432798	72435114	72432798	72434395	72434980	72435114	59	113185109236	228242137138	2166861109300	197,146,31,143	684	99	0.000187283	0.000969523	0.067,0.1,0.103,0.198	0.137,0.405,0.838,0.233	-0.286
161	ENSMUSG00000020284	Cfap410	chr10	+	77979752	77980547	77979752	77979771	77980500	77980547	161	6,4,1,3	16,16,3,9	12,26,40,7	13,5,0,9	828	99	0.000188362	0.000971532	0.043,0.029,0.038,0.038	0.099,0.383,1.0,0.085	-0.355
3627	ENSMUSG00000020818	Mfsd11	chr11	+	116863905	116865956	116863905	116863946	116865890	116865956	3627	0,4,1,18	4,11,2,18	10,35,67,1	4,2,2,5	2043	99	0.000188301	0.000971532	0.0,0.017,0.024,0.046	0.108,0.459,0.619,0.01	-0.277
651	ENSMUSG00000002981	Clptm1	chr7	-	19638116	19639017	19638116	19638237	19638931	19639017	651	13,10,0,3	101,135,85,75	9,12,58,6	175,106,20,100	793	99	0.000190251	0.000979477	0.016,0.009,0.0,0.005	0.006,0.014,0.266,0.007	-0.066
1175	ENSMUSG00000053453	Thoc7	chr14	-	13953410	13954656	13953410	13953538	13954538	13954656	1175	19,12,13,28	230,164,97,174	9,41,50,24	179,179,7,136	1099	99	0.000192564	0.000989574	0.007,0.007,0.012,0.014	0.005,0.02,0.392,0.016	-0.098
3079	ENSMUSG00000034616	Ssh3	chr19	-	4266374	4266637	4266374	4266446	4266521	4266637	3079	0,2,0,0	16,13,1,3	3,3,2,1	0,7,0,9	174	99	0.000194285	0.000994782	0.0,0.08,0.0,0.0	1.0,0.196,1.0,0.059	-0.544
4073	ENSMUSG00000029502	Golga3	chr5	+	110181602	110184607	110181602	110181913	110184337	110184607	4073	9,0,0,5	101,93,102,87	38,20,9,21	34,74,2,63	2523	99	0.000194153	0.000994782	0.003,0.0,0.0,0.002	0.042,0.01,0.15,0.013	-0.053
1462	ENSMUSG00000074578	Zfas1	chr2	+	167065158	167065480	167065158	167065217	167065433	167065480	1462	58,9,38,5	129,137,45,111	42,120,192,29	148115221119	315	99	0.000205417	0.00104987	0.124,0.02,0.21,0.014	0.082,0.247,0.214,0.071	-0.061
1855	ENSMUSG00000009687	Fxyd5	chr7	-	31032729	31035283	31032729	31033018	31035208	31035283	1855	10,32,23,51	185,115,81,110	14,62,68,1	119,72,18,69	2289	99	0.000208069	0.00106149	0.002,0.012,0.012,0.02	0.005,0.036,0.14,0.001	-0.034
754	ENSMUSG00000033540	Idua	chr5	+	108680110	108680497	108680110	108680206	108680394	108680497	754	37,5,8,4	0,0,0,1	6,30,53,17	9,2,0,1	287	99	0.000212524	0.00107835	1.0,1.0,1.0,0.58	0.187,0.838,1.0,0.854	0.175
1143	ENSMUSG00000020250	Txnrd1	chr10	+	82879205	82879865	82879205	82879348	82879749	82879865	1143	5,4,2,1	339222185209	14,8,57,4	269,377,69,295	500	99	0.000212404	0.00107835	0.003,0.004,0.002,0.001	0.01,0.004,0.141,0.003	-0.037
2754	ENSMUSG00000028059	Arhgef2	chr3	+	88632912	88633367	88632912	88633042	88633257	88633367	2754	20,11,9,43	175184110191	16,36,84,22	107,145,39,120	314	99	0.000211848	0.00107835	0.035,0.018,0.025,0.066	0.045,0.073,0.404,0.055	-0.108
3118	ENSMUSG00000034327	Kctd9	chr14	+	67729223	67729409	67729223	67729237	67729350	67729409	3118	25,39,22,19	5,0,0,0	18,24,11,40	8,21,0,6	212	99	0.000213383	0.00108076	0.7,1.0,1.0,1.0	0.512,0.348,1.0,0.757	0.271
584	ENSMUSG00000034022	Cpsf1	chr15	-	76596008	76596571	76596008	76596147	76596219	76596571	584	27,12,1,4	163,93,124,77	14,22,2,19	61,75,12,110	171	99	0.000217617	0.00110022	0.088,0.07,0.005,0.029	0.117,0.145,0.088,0.091	-0.062
1322	ENSMUSG00000034908	Sidt2	chr9	-	45945143	45945359	45945143	45945210	45945285	45945359	1322	0,0,3,2	61,46,36,54	4,10,0,5	59,29,27,50	174	99	0.000222402	0.00112239	0.0,0.0,0.045,0.021	0.037,0.164,0.0,0.054	-0.047
142	ENSMUSG00000034525	Ice1	chr13	-	70618984	70620769	70618984	70619061	70620657	70620769	142	1,1,2,30	75,98,33,99	2,20,127,2	38,73,15,67	1695	99	0.000230962	0.0011635	0.001,0.001,0.004,0.017	0.003,0.016,0.331,0.002	-0.082
1564	ENSMUSG00000022295	Atp6v1c1	chr15	+	38679319	38681165	38679319	38679411	38681066	38681165	1564	14,1,4,10	122,97,43,50	3,28,83,15	83,66,6,63	1754	99	0.000232724	0.00117028	0.006,0.001,0.005,0.011	0.002,0.023,0.438,0.013	-0.113
479	ENSMUSG00000002625	Akap8l	chr17	-	32333002	32334696	32333002	32333144	32334587	32334696	479	48,69,73,139	44,47,15,28	49,118,227,85	4,27,12,19	1542	99	0.000236132	0.00118319	0.065,0.086,0.238,0.242	0.44,0.219,0.548,0.223	-0.2
1062	ENSMUSG00000018559	Ctdnep1	chr11	+	69984253	69984534	69984253	69984320	69984415	69984534	1062	2,14,1,19	141150116162	0,6,1,0	110,156,23,119	194	99	0.000236104	0.00118319	0.007,0.045,0.004,0.056	0.0,0.019,0.022,0.0	0.018
3902	ENSMUSG00000001588	Acap1	chr11	-	69884795	69885604	69884795	69884865	69885392	69885604	3902	43,55,21,66	96,148,67,99	54,87,222,54	68,87,51,127	626	99	0.000247873	0.00123981	0.066,0.056,0.047,0.095	0.112,0.137,0.408,0.063	-0.114
2423	ENSMUSG00000024855	Pacs1	chr19	-	5142243	5142670	5142243	5142354	5142515	5142670	2423	2,24,1,3	99,65,84,91	0,0,0,0	21,50,1,53	260	99	0.000248876	0.00124224	0.008,0.123,0.005,0.012	0.0,0.0,0.0,0.0	0.037
4156	ENSMUSG00000029578	Wipi2	chr5	+	142658191	142659162	142658191	142658288	142659064	142659162	4156	15,2,10,46	39,75,53,66	13,46,20,15	42,53,7,26	875	99	0.000249244	0.00124224	0.042,0.003,0.021,0.073	0.034,0.089,0.244,0.061	-0.072
284	ENSMUSG00000024287	Thoc1	chr18	+	9986288	9986761	9986288	9986603	9986690	9986761	284	24,9,9,16	282231177271	28,32,24,20	304,306,71,238	186	99	0.000267781	0.00133227	0.043,0.02,0.026,0.03	0.047,0.053,0.152,0.043	-0.044
471	ENSMUSG00000008682	Rpl10	chrX	+	74271659	74271907	74271659	74271718	74271799	74271907	471	57,39,17,32	2958255217222520	48,104,63,33	2843250212222740	180	99	0.000272204	0.00134712	0.01,0.008,0.005,0.007	0.009,0.022,0.028,0.007	-0.009
1305	ENSMUSG00000044533	Rps2	chr17	+	24720272	24720731	24720272	24720452	24720533	24720731	1305	193193132205	9774744559345920	254,255,46,270	7768803815825980	180	99	0.000271357	0.00134712	0.011,0.014,0.012,0.019	0.018,0.017,0.016,0.024	-0.005
1547	ENSMUSG00000040663	Clcf1	chr19	+	4220177	4223490	4220177	4220344	4222073	4223490	1547	14,21,5,97	7,25,2,2	17,79,171,50	2,0,0,4	1828	99	0.00027196	0.00134712	0.098,0.044,0.119,0.724	0.315,1.0,1.0,0.404	-0.433
3926	ENSMUSG00000034218	Atm	chr9	-	53533659	53533966	53533659	53533772	53533864	53533966	3926	0,0,5,0	48,32,13,32	1,10,12,0	42,59,23,15	191	99	0.000277861	0.0013727	0.0,0.0,0.166,0.0	0.012,0.081,0.213,0.0	-0.035
3341	ENSMUSG00000038679	Trps1	chr15	-	50846013	50846942	50846013	50846591	50846729	50846942	3341	39,40,38,78	3,1,0,1	22,4,42,9	6,0,15,0	237	99	0.0002801	0.00138134	0.844,0.944,1.0,0.97	0.605,1.0,0.539,1.0	0.153
1608	ENSMUSG00000038564	Ift172	chr5	-	31285762	31286117	31285762	31285828	31286077	31286117	1608	3,7,0,7	23,18,15,21	1,1,4,0	39,59,9,46	348	99	0.000283461	0.00139546	0.036,0.1,0.0,0.087	0.007,0.005,0.112,0.0	0.025
1187	ENSMUSG00000024764	Naa40	chr19	-	7229721	7230283	7229721	7229805	7230187	7230283	1187	112,123,90,102	15,0,0,0	78,90,23,61	0,0,0,0	481	99	0.000284891	0.00140005	0.606,1.0,1.0,1.0	1.0,1.0,1.0,1.0	-0.099
1604	ENSMUSG00000031812	Map1lc3b	chr8	+	121593489	121596092	121593489	121593650	121595985	121596092	1604	34,39,51,219	1,1,6,1	12,86,195,22	0,0,0,2	2434	99	0.000289467	0.00141758	0.58,0.613,0.257,0.899	1.0,1.0,1.0,0.309	-0.24
3736	ENSMUSG00000000916	Nsun5	chr5	+	135375274	135375698	135375274	135375485	135375554	135375698	3736	0,0,1,8	12,26,37,15	12,8,7,1	10,42,6,5	168	99	0.000289321	0.00141758	0.0,0.0,0.016,0.239	0.414,0.101,0.407,0.105	-0.193
1467	ENSMUSG00000018287	Spag7	chr11	-	70664319	70664667	70664319	70664476	70664577	70664667	1467	8,3,1,4	202259280287	4,4,22,3	203,185,43,170	200	99	0.00029034	0.00141938	0.019,0.006,0.002,0.007	0.01,0.011,0.202,0.009	-0.05
2650	ENSMUSG00000040928	S100pbp	chr4	-	129180188	129181840	129180188	129180271	129181741	129181840	2650	36,8,16,11	68,96,67,84	33,38,19,5	66,91,21,30	1569	99	0.000304485	0.00148595	0.032,0.005,0.015,0.008	0.031,0.026,0.054,0.01	-0.015
2477	ENSMUSG00000064068	Mtx1	chr3	-	89212682	89212946	89212682	89212762	89212876	89212946	2477	22,10,1,14	740604503413	28,24,1,46	751738190643	213	99	0.000306503	0.00149321	0.014,0.008,0.001,0.016	0.017,0.015,0.002,0.032	-0.007
2663	ENSMUSG00000076437	Selenoh	chr2	-	84670244	84670676	84670244	84670390	84670482	84670676	2663	6,7,7,5	386301181182	6,28,0,15	279,236,21,303	191	99	0.000314	0.00152708	0.008,0.012,0.02,0.014	0.011,0.058,0.0,0.025	-0.01
4071	ENSMUSG00000009995	Taz	chrX	+	74288177	74288513	74288177	74288219	74288450	74288513	4071	7,17,5,9	17,22,9,26	20,44,29,10	11,2,17,9	330	99	0.000317166	0.00153982	0.11,0.188,0.143,0.094	0.353,0.868,0.339,0.25	-0.319
2121	ENSMUSG00000029625	Cpsf4	chr5	+	145177229	145178928	145177229	145177302	145178835	145178928	2121	21,16,12,41	64,39,37,51	68,73,155,37	36,46,0,23	1632	99	0.000333053	0.00161416	0.02,0.024,0.019,0.046	0.103,0.088,1.0,0.089	-0.293
1296	ENSMUSG00000001909	Trmt1	chr8	+	84699340	84699786	84699340	84699470	84699602	84699786	1296	10,3,7,0	125,42,114,112	13,7,6,15	56,84,34,132	231	99	0.000345965	0.00167385	0.033,0.03,0.026,0.0	0.09,0.034,0.07,0.046	-0.038
420	ENSMUSG00000037266	Rsrp1	chr4	+	134925292	134926818	134925292	134925432	134926025	134926818	420	123139110274	32,32,22,19	135393608147	6,10,19,23	692	99	0.000346621	0.00167414	0.355,0.383,0.417,0.674	0.763,0.849,0.821,0.478	-0.27
2447	ENSMUSG00000022106	Rcbtb2	chr14	+	73176994	73178563	73176994	73177134	73178432	73178563	2447	17,47,8,45	125,147,41,168	15,13,5,9	162,153,77,143	1397	99	0.00034734	0.00167474	0.01,0.022,0.014,0.019	0.007,0.006,0.005,0.004	0.011
1778	ENSMUSG00000025728	Pigq	chr17	-	25931673	25932231	25931673	25931827	25932104	25932231	1778	7,0,0,19	70,88,109,49	34,2,12,0	51,69,31,49	376	99	0.00036172	0.00174109	0.026,0.0,0.0,0.093	0.149,0.008,0.092,0.0	-0.033
982	ENSMUSG00000021123	Rdh12	chr12	+	79211387	79212757	79211387	79211543	79212652	79212757	982	18,14,7,47	80,65,15,83	15,23,122,21	68,40,35,47	1208	99	0.00036761	0.00176641	0.018,0.017,0.037,0.044	0.018,0.045,0.222,0.035	-0.051
956	ENSMUSG00000053158	Fes	chr7	-	80379817	80380892	80379817	80379912	80380208	80380892	956	3,0,0,11	101,14,50,41	0,8,6,16	32,32,10,61	395	99	0.000369102	0.00177055	0.007,0.0,0.0,0.063	0.0,0.059,0.131,0.062	-0.045
777	ENSMUSG00000024661	Fth1	chr19	+	9984180	9984685	9984180	9984327	9984559	9984685	777	9,15,49,18	2338203116881720	5,67,107,12	174315884731436	331	99	0.00037276	0.00178506	0.001,0.002,0.009,0.003	0.001,0.012,0.063,0.002	-0.016
194	ENSMUSG00000025188	Hps1	chr19	-	42756257	42757906	42756257	42756340	42757792	42757906	194	16,16,1,24	48,24,15,10	40,126,36,32	12,22,0,23	1551	99	0.000377036	0.00180247	0.021,0.041,0.004,0.133	0.175,0.268,1.0,0.082	-0.332
77	ENSMUSG00000036529	Sbf1	chr15	-	89301842	89302377	89301842	89301970	89302181	89302377	77	3,19,2,36	82,75,84,54	16,43,123,10	26,39,8,50	310	99	0.000385666	0.00184059	0.012,0.075,0.008,0.176	0.164,0.26,0.831,0.06	-0.261
2616	ENSMUSG00000000561	Wdr77	chr3	+	105965764	105966425	105965764	105965856	105966356	105966425	2616	16,12,16,4	6,0,0,2	39,53,63,62	0,0,0,0	599	99	0.000387553	0.00184646	0.306,1.0,1.0,0.248	1.0,1.0,1.0,1.0	-0.361
2492	ENSMUSG00000021948	Prkcd	chr14	-	30607287	30607668	30607287	30607450	30607607	30607668	2492	18,10,7,1	499531321370	28,13,14,10	376409151338	256	99	0.000388836	0.00184944	0.014,0.007,0.008,0.001	0.028,0.012,0.035,0.011	-0.014
3169	ENSMUSG00000053754	Chd8	chr14	-	52204432	52205506	52204432	52204584	52204789	52205506	3169	25,5,16,54	507533360455	18,35,50,12	265558126314	304	99	0.000395478	0.00187785	0.016,0.003,0.014,0.037	0.022,0.02,0.114,0.012	-0.025
3305	ENSMUSG00000042185	Nfrkb	chr9	+	31397719	31398644	31397719	31397793	31398559	31398644	3305	8,3,18,20	46,61,39,52	19,47,230,4	16,55,14,44	865	99	0.000401084	0.00190126	0.02,0.006,0.05,0.042	0.12,0.089,0.653,0.01	-0.189
330	ENSMUSG00000040029	Ipo8	chr6	-	148770682	148775093	148770682	148772809	148774976	148775093	330	28,6,16,33	196,152,82,169	15,34,94,14	64,175,87,83	2266	99	0.000403525	0.00190761	0.006,0.002,0.008,0.008	0.01,0.008,0.045,0.007	-0.012
662	ENSMUSG00000026955	Sapcd2	chr2	+	25375967	25376274	25375967	25376075	25376163	25376274	662	13,4,14,12	314342210163	16,32,18,1	212,274,80,181	187	99	0.00040378	0.00190761	0.021,0.006,0.034,0.038	0.038,0.058,0.106,0.003	-0.027
689	ENSMUSG00000015697	Setdb1	chr3	-	95337148	95339032	95337148	95337265	95338345	95339032	689	66,90,32,86	184164195167	100,234,360,84	73,202,2,120	1179	99	0.00040791	0.00192388	0.029,0.044,0.014,0.041	0.103,0.089,0.938,0.056	-0.264
1722	ENSMUSG00000014075	Tctex1d2	chr16	+	32425240	32426921	32425240	32425310	32426857	32426921	1722	0,4,8,7	3,11,0,6	4,10,35,4	3,0,0,0	1646	99	0.000411834	0.00193914	0.0,0.021,1.0,0.066	0.074,1.0,1.0,1.0	-0.497
3477	ENSMUSG00000096727	Psmb9	chr17	-	34183614	34184413	34183614	34183744	34184281	34184413	3477	42,46,28,37	249246115110	64,88,71,55	302,322,44,169	636	99	0.000413355	0.00194304	0.026,0.028,0.037,0.05	0.032,0.041,0.201,0.048	-0.045
121	ENSMUSG00000027889	Ampd2	chr3	-	108075248	108075704	108075248	108075359	108075530	108075704	121	7,2,0,1	37,38,15,14	0,16,2,11	4,24,1,26	270	99	0.000422003	0.00198038	0.065,0.019,0.0,0.026	0.0,0.196,0.423,0.134	-0.161
770	ENSMUSG00000004268	Emg1	chr6	-	124704938	124705216	124704938	124705088	124705157	124705216	770	32,37,4,44	252337276253	39,38,41,35	365,165,78,270	168	99	0.00042719	0.00200139	0.07,0.061,0.008,0.093	0.059,0.119,0.236,0.071	-0.063
2216	ENSMUSG00000000486	Septin1	chr7	-	127217618	127218057	127217618	127217742	127217970	127218057	2216	18,15,6,12	142133123112	15,40,36,4	87,109,14,86	327	99	0.000440135	0.0020586	0.037,0.033,0.015,0.031	0.05,0.1,0.438,0.014	-0.122
405	ENSMUSG00000024947	Men1	chr19	+	6338282	6338961	6338282	6338419	6338825	6338961	405	8,19,0,13	557446322392	6,50,73,4	493755138428	505	99	0.000455227	0.00212565	0.003,0.008,0.0,0.006	0.002,0.013,0.094,0.002	-0.024
2455	ENSMUSG00000007029	Vars	chr17	+	35013121	35013390	35013121	35013192	35013264	35013390	2455	12,18,5,24	346334284228	9,38,61,32	345,417,51,290	171	99	0.000467056	0.00217727	0.02,0.03,0.01,0.057	0.015,0.05,0.409,0.06	-0.104
1146	ENSMUSG00000022322	Shcbp1	chr8	-	4748704	4749460	4748704	4748825	4749291	4749460	1146	7,1,1,5	46,62,30,21	10,18,58,2	44,28,2,28	565	99	0.000469126	0.0021833	0.026,0.003,0.006,0.04	0.038,0.101,0.836,0.012	-0.228
86	ENSMUSG00000027667	Zfp639	chr3	+	32515283	32517139	32515283	32515352	32517028	32517139	86	14,23,16,40	45,45,35,55	24,34,13,43	23,23,24,40	1775	99	0.000482357	0.00224117	0.017,0.028,0.025,0.039	0.055,0.076,0.029,0.057	-0.027
2544	ENSMUSG00000024013	Fgd2	chr17	+	29373217	29373414	29373217	29373297	29373383	29373414	2544	11,0,0,0	15,6,1,11	0,0,0,0	30,7,1,23	185	99	0.000486872	0.00225841	0.282,0.0,0.0,0.0	0.0,0.0,0.0,0.0	0.07
2435	ENSMUSG00000044906	4930503L19Rik	chr18	-	70467334	70468517	70467334	70467485	70468220	70468517	2435	161,236,92,166	16,0,0,0	101101225118	0,0,0,0	834	99	0.000505966	0.00234312	0.544,1.0,1.0,1.0	1.0,1.0,1.0,1.0	-0.114
227	ENSMUSG00000026848	Tor1b	chr2	+	30953751	30955953	30953751	30954017	30955777	30955953	227	42,31,20,19	15,8,8,26	25,55,67,24	8,3,2,0	1859	99	0.000513731	0.00237178	0.13,0.171,0.117,0.037	0.143,0.494,0.641,1.0	-0.456
1565	ENSMUSG00000022295	Atp6v1c1	chr15	+	38689124	38690659	38689124	38689222	38690532	38690659	1565	2,2,13,4	122,75,67,84	8,17,42,3	108,63,13,65	1409	99	0.000513843	0.00237178	0.001,0.002,0.013,0.003	0.005,0.019,0.185,0.003	-0.048
2839	ENSMUSG00000067212	H2-T23	chr17	-	36030821	36031913	36030821	36031097	36031637	36031913	2839	35,23,19,71	131,117,37,94	12,67,103,46	50,3,3,49	639	99	0.000523144	0.00241075	0.04,0.03,0.074,0.105	0.036,0.776,0.842,0.127	-0.383
2066	ENSMUSG00000067768	Xlr4b	chrX	+	73214773	73215355	73214773	73214856	73215240	73215355	2066	27,13,10,2	0,2,0,0	4,15,25,6	3,0,0,8	483	99	0.000532329	0.00244906	1.0,0.571,1.0,1.0	0.215,1.0,1.0,0.133	0.306
1655	ENSMUSG00000027804	Ppid	chr3	+	79595201	79597873	79595201	79595308	79597684	79597873	1655	121,115,58,168	133,103,144,83	84287517124	65,96,17,103	2475	99	0.000533581	0.00244956	0.035,0.043,0.016,0.075	0.049,0.107,0.549,0.046	-0.146
4218	ENSMUSG00000015176	Nolc1	chr19	+	46078702	46079021	46078702	46078758	46078857	46079021	4218	3,2,3,6	0,8,2,2	2,12,15,2	2,1,0,0	198	99	0.000534181	0.00244956	1.0,0.111,0.429,0.6	0.333,0.857,1.0,1.0	-0.262
1349	ENSMUSG00000038346	Zfp384	chr6	+	125024032	125025082	125024032	125024270	125024862	125025082	1349	247,175,90,206	0,0,0,0	103239123133	0,0,0,13	691	99	0.00053754	0.00246095	1.0,1.0,1.0,1.0	1.0,1.0,1.0,0.594	0.102
1999	ENSMUSG00000070808	Bicra	chr7	-	15977050	15978798	15977050	15977112	15978688	15978798	1999	26,7,27,94	357358168240	13,50,150,5	115,204,20,118	1675	99	0.000538429	0.00246102	0.004,0.001,0.009,0.023	0.007,0.014,0.307,0.002	-0.073
3870	ENSMUSG00000079487	Med12	chrX	+	101293957	101294175	101293957	101294012	101294087	101294175	3870	184,149,79,135	19,7,21,12	111157144127	10,7,1,5	174	99	0.00054029	0.00246551	0.846,0.924,0.682,0.865	0.863,0.927,0.988,0.935	-0.099
3057	ENSMUSG00000040701	Ap1g2	chr14	-	55103202	55103507	55103202	55103258	55103408	55103507	3057	0,4,1,2	21,35,27,36	0,37,1,0	4,31,1,26	249	99	0.000551877	0.0025143	0.0,0.043,0.015,0.022	0.0,0.322,0.284,0.0	-0.132
1507	ENSMUSG00000027752	Exosc8	chr3	-	54734102	54734332	54734102	54734166	54734295	54734332	1507	7,3,2,3	58,41,35,44	4,34,24,15	44,75,4,79	228	99	0.000575278	0.00261668	0.05,0.031,0.024,0.029	0.038,0.164,0.723,0.076	-0.217
1847	ENSMUSG00000029071	Dvl1	chr4	+	155854565	155855180	155854565	155855025	155855103	155855180	1847	0,0,1,1	59,28,34,43	0,9,0,4	14,55,6,29	177	99	0.000578571	0.00262741	0.0,0.0,0.016,0.013	0.0,0.084,0.0,0.072	-0.032
627	ENSMUSG00000015363	Trabd	chr15	+	89085525	89087071	89085525	89085637	89085755	89087071	627	2,1,9,2	40,33,10,21	0,0,0,0	33,44,1,30	217	99	0.000588908	0.00267003	0.022,0.014,0.291,0.042	0.0,0.0,0.0,0.0	0.092
1741	ENSMUSG00000027714	Exosc9	chr3	+	36553805	36554142	36553805	36553925	36554039	36554142	1741	0,5,0,0	33,23,33,38	4,2,12,0	30,25,22,37	213	99	0.000605349	0.00274015	0.0,0.092,0.0,0.0	0.058,0.036,0.202,0.0	-0.051
866	ENSMUSG00000026927	Entr1	chr2	-	26385497	26386063	26385497	26385609	26385989	26386063	866	3,20,11,54	227164122218	25,66,149,12	146,204,29,141	479	99	0.000606844	0.00274251	0.003,0.025,0.018,0.049	0.034,0.063,0.515,0.017	-0.134
362	ENSMUSG00000029326	Enoph1	chr5	+	100067798	100068760	100067798	100067941	100068295	100068760	362	359230194202	3,0,0,0	303,411,69,265	0,0,2,13	453	99	0.000612339	0.0027629	0.963,1.0,1.0,1.0	1.0,1.0,0.883,0.817	0.066
3756	ENSMUSG00000026925	Inpp5e	chr2	-	26399232	26399574	26399232	26399348	26399412	26399574	3756	5,17,1,6	16,39,3,10	3,19,17,7	3,9,15,7	163	99	0.000627314	0.00282593	0.16,0.209,0.168,0.267	0.378,0.562,0.408,0.378	-0.23
2271	ENSMUSG00000029713	Gnb2	chr5	-	137529845	137530290	137529845	137529909	137530183	137530290	2271	7,9,0,1	648268276363	0,10,45,0	280,323,56,260	373	99	0.000633873	0.00285091	0.003,0.009,0.0,0.001	0.0,0.008,0.176,0.0	-0.043
980	ENSMUSG00000002395	Use1	chr8	+	71367643	71367848	71367643	71367693	71367769	71367848	980	9,11,9,25	143,91,59,57	35,33,28,17	133,104,56,62	175	99	0.000639503	0.00287163	0.034,0.064,0.079,0.199	0.13,0.152,0.22,0.134	-0.065
1784	ENSMUSG00000029146	Snx17	chr5	+	31195745	31196041	31195745	31195856	31195950	31196041	1784	7,1,0,8	380432273316	0,3,34,5	275,256,33,228	193	99	0.000642095	0.00287344	0.009,0.001,0.0,0.013	0.0,0.006,0.346,0.011	-0.085
2068	ENSMUSG00000036202	Rif1	chr2	+	52093502	52094662	52093502	52093589	52094588	52094662	2068	44,6,1,26	68,30,25,48	32,32,63,17	36,36,11,47	1098	99	0.000642776	0.00287344	0.055,0.018,0.004,0.047	0.074,0.074,0.341,0.032	-0.099
3804	ENSMUSG00000040446	Rprd1a	chr18	-	24507104	24508091	24507104	24507231	24507993	24508091	3804	2,5,1,23	14,38,24,23	0,15,46,4	4,8,7,11	861	99	0.000642973	0.00287344	0.016,0.015,0.005,0.103	0.0,0.177,0.43,0.04	-0.127
539	ENSMUSG00000022536	Glyr1	chr16	-	5048749	5049857	5048749	5048786	5049805	5049857	539	41,59,50,91	155153119162	47,76,94,32	86,143,43,96	1118	99	0.000646617	0.00288514	0.023,0.033,0.036,0.047	0.046,0.045,0.162,0.029	-0.036
1983	ENSMUSG00000028959	Fastk	chr5	-	24441923	24442395	24441923	24442083	24442181	24442395	1983	1,5,0,0	25,39,19,33	0,11,23,2	22,43,4,10	197	99	0.000680109	0.00302977	0.02,0.061,0.0,0.0	0.0,0.114,0.743,0.091	-0.217
2023	ENSMUSG00000041215	Yeats2	chr16	+	20171190	20174539	20171190	20171302	20174494	20174539	2023	133,52,8,130	69,50,59,38	20,197,221,28	25,21,42,35	3291	99	0.000693501	0.00308454	0.055,0.03,0.004,0.093	0.024,0.22,0.137,0.024	-0.056
1480	ENSMUSG00000026269	Rnpepl1	chr1	+	92917146	92917746	92917146	92917260	92917633	92917746	1480	11,2,25,41	51,98,21,34	13,62,196,21	35,22,20,28	472	99	0.00069632	0.00308822	0.043,0.004,0.2,0.202	0.072,0.372,0.673,0.136	-0.201
1593	ENSMUSG00000093445	Lrch4	chr5	+	137633848	137634249	137633848	137633975	137634143	137634249	1593	1,0,0,2	87,35,27,24	4,9,6,3	76,85,8,44	267	99	0.000696525	0.00308822	0.004,0.0,0.0,0.03	0.019,0.038,0.218,0.025	-0.067
1628	ENSMUSG00000029148	Nrbp1	chr5	+	31243762	31243991	31243762	31243832	31243917	31243991	1628	638698208555	15,24,34,21	268341247304	20,35,14,45	184	99	0.000701583	0.00310575	0.958,0.94,0.767,0.934	0.878,0.84,0.905,0.784	0.048
2462	ENSMUSG00000028423	Nfx1	chr4	+	41015202	41016150	41015202	41015433	41016076	41016150	2462	0,10,9,28	67,30,11,85	7,40,107,11	15,45,4,21	742	99	0.000720199	0.00318314	0.0,0.043,0.098,0.042	0.059,0.106,0.781,0.065	-0.207
3320	ENSMUSG00000021240	Abcd4	chr12	-	84608974	84609473	84608974	84609096	84609378	84609473	3320	0,0,2,0	20,3,1,4	2,9,6,0	8,8,1,8	381	99	0.000737844	0.00325601	0.0,0.0,0.342,0.0	0.061,0.226,0.609,0.0	-0.139
2016	ENSMUSG00000002825	Qtrt1	chr9	+	21419438	21419712	21419438	21419548	21419624	21419712	2016	0,8,0,8	72,38,9,41	1,0,0,4	84,53,59,44	175	99	0.000743539	0.00327088	0.0,0.106,0.0,0.099	0.007,0.0,0.0,0.049	0.037
3998	ENSMUSG00000032604	Qars	chr9	+	108508382	108508986	108508382	108508530	108508876	108508986	3998	6,3,1,3	309233147144	5,15,24,1	125,192,21,252	445	99	0.000742819	0.00327088	0.004,0.003,0.002,0.005	0.009,0.017,0.203,0.001	-0.054
2416	ENSMUSG00000056962	Jmjd6	chr11	-	116839837	116840545	116839837	116839926	116840447	116840545	2416	83,129,34,151	0,8,1,0	48,72,10,47	4,37,13,0	620	99	0.000754605	0.00331437	1.0,0.72,0.844,1.0	0.657,0.237,0.109,1.0	0.39
1497	ENSMUSG00000010936	Vac14	chr8	+	110712747	110715577	110712747	110712827	110715426	110715577	1497	84,11,48,65	105,95,145,92	46,105,107,59	70,107,4,90	2698	99	0.00076537	0.00335246	0.029,0.004,0.012,0.025	0.024,0.035,0.495,0.023	-0.127
2202	ENSMUSG00000059796	Eif4a1	chr11	-	69668195	69668753	69668195	69668548	69668643	69668753	2202	262197202204	5258405338743800	227361244145	4740498012764480	194	99	0.000765664	0.00335246	0.025,0.024,0.026,0.027	0.024,0.036,0.089,0.016	-0.016
1654	ENSMUSG00000026213	Stk11ip	chr1	+	75527057	75527466	75527057	75527184	75527362	75527466	1654	0,0,3,3	19,53,21,43	0,6,42,0	18,40,13,10	277	99	0.000775126	0.00338861	0.0,0.0,0.049,0.024	0.0,0.051,0.536,0.0	-0.129
1641	ENSMUSG00000013155	Enkd1	chr8	-	105704112	105704514	105704112	105704249	105704350	105704514	1641	0,2,1,2	52,63,69,16	0,9,10,0	63,75,27,17	200	99	0.000786913	0.0034348	0.0,0.015,0.007,0.058	0.0,0.056,0.155,0.0	-0.033
459	ENSMUSG00000020898	Ctc1	chr11	+	69021029	69022614	69021029	69021115	69022392	69022614	459	54,56,93,78	0,0,0,0	41,86,89,64	3,4,0,0	1376	99	0.000809618	0.00352843	1.0,1.0,1.0,1.0	0.496,0.607,1.0,1.0	0.224
3413	ENSMUSG00000027349	Fam98b	chr2	+	117257633	117259355	117257633	117257779	117259220	117259355	3413	11,11,11,41	405330255267	18,45,86,13	195,295,52,149	1540	99	0.000814157	0.00354272	0.002,0.002,0.003,0.01	0.006,0.01,0.096,0.006	-0.025
1883	ENSMUSG00000031918	Mtmr2	chr9	+	13799149	13800082	13799149	13799335	13799875	13800082	1883	2,9,2,12	225239138165	1,8,70,7	175,239,21,216	639	99	0.000832502	0.00361694	0.001,0.006,0.002,0.011	0.001,0.005,0.341,0.005	-0.083
424	ENSMUSG00000057110	Cntrl	chr2	+	35175537	35176322	35175537	35175600	35176127	35176322	424	42,6,15,36	97,140,65,92	26,101,258,11	56,122,45,112	626	99	0.000836677	0.00362947	0.064,0.007,0.035,0.058	0.068,0.116,0.476,0.015	-0.128
1425	ENSMUSG00000024048	Myl12a	chr17	-	70996109	70996895	70996109	70996271	70996696	70996895	1425	2,12,2,8	113,126,44,79	15,7,26,12	142,79,91,100	524	99	0.000845413	0.00366172	0.003,0.018,0.009,0.019	0.02,0.016,0.051,0.022	-0.015
95	ENSMUSG00000022554	Hgh1	chr15	+	76369855	76370253	76369855	76369954	76370161	76370253	95	0,0,3,0	7,8,9,25	0,18,65,0	11,46,7,13	306	99	0.000852443	0.00368083	0.0,0.0,0.097,0.0	0.0,0.112,0.75,0.0	-0.191
958	ENSMUSG00000053158	Fes	chr7	-	80381164	80381810	80381164	80381287	80381600	80381810	958	0,5,0,0	28,4,3,15	0,0,48,19	8,32,0,3	412	99	0.000851502	0.00368083	0.0,0.231,0.0,0.0	0.0,0.0,1.0,0.603	-0.343
2780	ENSMUSG00000056673	Kdm5d	chrY	+	914024	916760	914024	914183	916640	916760	2780	11,40,6,37	27,11,25,59	34,63,141,18	6,13,0,24	2556	99	0.000871696	0.00375819	0.016,0.123,0.009,0.024	0.18,0.158,1.0,0.028	-0.299
223	ENSMUSG00000024560	Cxxc1	chr18	+	74219130	74219567	74219130	74219238	74219382	74219567	223	56,70,59,21	260329168298	37,46,2,27	217,351,95,242	243	99	0.000874171	0.00376309	0.081,0.08,0.125,0.028	0.065,0.051,0.009,0.043	0.037
549	ENSMUSG00000029385	Ccng2	chr5	+	93270793	93271279	93270793	93271044	93271200	93271279	549	21,7,0,13	135,147,72,133	12,12,47,9	30,125,1,31	255	99	0.000875897	0.00376475	0.057,0.018,0.0,0.037	0.134,0.036,0.948,0.101	-0.277
3662	ENSMUSG00000078784	Rbis	chr3	-	14606288	14607293	14606288	14606408	14607176	14607293	3662	40,47,12,71	1065963711883	31,95,159,41	12781069343811	867	99	0.000881863	0.0037846	0.004,0.006,0.002,0.009	0.003,0.01,0.05,0.006	-0.012
2887	ENSMUSG00000028028	Alpk1	chr3	-	127684341	127686343	127684341	127684437	127686256	127686343	2887	19,13,0,4	0,1,5,7	30,10,43,12	0,2,0,1	1918	99	0.000893296	0.00382783	1.0,0.402,0.0,0.029	1.0,0.205,1.0,0.382	-0.289
3679	ENSMUSG00000068917	Clk2	chr3	+	89168694	89170115	89168694	89168923	89169614	89170115	3679	17,10,13,37	63,78,81,67	5,66,43,15	63,66,46,72	790	99	0.000907068	0.00388093	0.033,0.016,0.02,0.065	0.01,0.111,0.105,0.025	-0.029
1785	ENSMUSG00000029146	Snx17	chr5	+	31195950	31196264	31195950	31196041	31196176	31196264	1785	0,2,0,0	169,137,98,101	0,1,12,8	90,89,31,60	234	99	0.000912745	0.00389885	0.0,0.006,0.0,0.0	0.0,0.005,0.141,0.053	-0.048
2208	ENSMUSG00000025280	Polr3a	chr14	-	24452192	24452675	24452192	24452324	24452510	24452675	2208	2,9,4,12	58,49,43,47	4,0,4,0	57,64,10,49	285	99	0.000914031	0.00389885	0.012,0.06,0.031,0.081	0.024,0.0,0.122,0.0	0.01
361	ENSMUSG00000071653	1810009A15Rik	chr19	+	8889123	8889727	8889123	8889248	8889636	8889727	361	0,13,9,15	5,0,1,12	6,10,42,11	0,0,0,4	487	99	0.000915634	0.00389977	0.0,1.0,0.647,0.203	1.0,1.0,1.0,0.359	-0.377
4118	ENSMUSG00000027778	Ift80	chr3	-	68990741	68994582	68990741	68990963	68994500	68994582	4118	81,95,68,133	97,102,30,58	118,196,365,70	40,52,10,86	3636	99	0.00092307	0.00392549	0.022,0.025,0.058,0.059	0.074,0.093,0.498,0.022	-0.131
4206	ENSMUSG00000029647	Pan3	chr5	+	147545605	147548496	147545605	147545735	147546364	147548496	4206	565576193540	45,31,41,25	243432365311	61,61,79,54	728	99	0.000927384	0.00393788	0.631,0.716,0.39,0.746	0.351,0.491,0.386,0.439	0.204
3655	ENSMUSG00000027710	Acad9	chr3	+	36074349	36075343	36074349	36074456	36075242	36075343	3655	12,2,2,11	55,85,53,9	0,34,8,23	42,45,1,34	885	99	0.000942271	0.00399506	0.024,0.003,0.004,0.12	0.0,0.078,0.472,0.07	-0.117
2582	ENSMUSG00000001833	Septin7	chr9	+	25303716	25306265	25303716	25303852	25306125	25306265	2582	53,17,12,91	115011028321044	20,76,333,7	651676317630	2372	99	0.000944447	0.00399825	0.002,0.001,0.001,0.004	0.001,0.005,0.042,0.0	-0.01
312	ENSMUSG00000024845	Tmem134	chr19	+	4127549	4127836	4127549	4127639	4127759	4127836	312	12,3,0,15	119,69,78,79	3,4,0,3	79,102,54,90	219	99	0.000951202	0.0040208	0.044,0.019,0.0,0.079	0.017,0.017,0.0,0.015	0.023
1763	ENSMUSG00000028453	Fancg	chr4	-	43006983	43007403	43006983	43007114	43007267	43007403	1763	1,2,5,1	25,28,37,26	0,16,27,4	6,12,0,28	252	99	0.000978993	0.00412933	0.015,0.027,0.05,0.015	0.0,0.344,1.0,0.053	-0.322
2505	ENSMUSG00000047767	Atg16l2	chr7	-	101296507	101297008	101296507	101296573	101296756	101297008	2505	8,1,2,11	50,37,30,85	12,16,75,1	32,56,27,67	282	99	0.000979817	0.00412933	0.053,0.009,0.023,0.043	0.116,0.091,0.494,0.005	-0.145
821	ENSMUSG00000025498	Irf7	chr7	-	141264492	141264783	141264492	141264655	141264724	141264783	821	8,1,0,1	0,7,4,0	1,0,9,2	0,1,0,0	168	99	0.00101079	0.00425351	1.0,0.078,0.0,1.0	1.0,0.0,1.0,1.0	-0.23
2316	ENSMUSG00000106864	Gtf3c2	chr5	-	31159433	31159861	31159433	31159521	31159699	31159861	2316	11,9,18,32	105,21,47,57	7,59,191,35	16,89,1,38	277	99	0.00104034	0.0043713	0.036,0.133,0.12,0.167	0.135,0.192,0.986,0.248	-0.276
3130	ENSMUSG00000022407	Adsl	chr15	+	80963659	80964027	80963659	80963729	80963879	80964027	3130	4,9,18,9	184,155,128,80	2,2,0,10	127,189,14,147	249	99	0.00104717	0.00439341	0.009,0.023,0.053,0.043	0.006,0.004,0.0,0.026	0.023
573	ENSMUSG00000032596	Uba7	chr9	+	107977328	107978022	107977328	107977475	107977851	107978022	573	22,17,16,32	34,60,25,31	7,26,56,24	16,13,28,20	475	99	0.00105098	0.00440283	0.119,0.056,0.118,0.177	0.084,0.294,0.294,0.2	-0.1
4019	ENSMUSG00000028923	Necap2	chr4	-	141073507	141073779	141073507	141073589	141073674	141073779	4019	9,0,2,10	172275108172	7,2,24,10	110,155,8,96	184	99	0.00107821	0.0045102	0.027,0.0,0.01,0.03	0.033,0.007,0.617,0.053	-0.161
3839	ENSMUSG00000041130	Zfp598	chr17	+	24677834	24678713	24677834	24678052	24678595	24678713	3839	19,35,12,26	128,106,72,15	30,54,140,20	53,89,34,70	642	99	0.00108439	0.00452929	0.022,0.048,0.025,0.211	0.08,0.086,0.388,0.042	-0.073
3698	ENSMUSG00000001416	Cct3	chr3	+	88321013	88321507	88321013	88321145	88321443	88321507	3698	4,4,1,2	607454385404	2,7,65,16	450500122572	397	99	0.00108667	0.00453026	0.002,0.002,0.001,0.001	0.001,0.003,0.117,0.007	-0.03
3842	ENSMUSG00000020460	Rps27a	chr11	-	29546702	29547260	29546702	29546788	29547205	29547260	3842	58,45,39,75	124012449361134	83,129,64,98	150613988081294	516	99	0.00108784	0.00453026	0.009,0.007,0.008,0.013	0.01,0.017,0.015,0.014	-0.005
2225	ENSMUSG00000024695	Zfp91	chr19	-	12775994	12776462	12775994	12776073	12776411	12776462	2225	33,7,56,13	173,110,82,117	32,33,38,41	87,140,17,100	437	99	0.0011176	0.0046473	0.041,0.014,0.134,0.025	0.077,0.051,0.336,0.085	-0.084
3879	ENSMUSG00000031862	Atp13a1	chr8	+	69798386	69798721	69798386	69798513	69798583	69798721	3879	6,9,0,16	60,11,40,31	17,41,101,21	55,59,27,33	169	99	0.00111956	0.00464857	0.055,0.324,0.0,0.232	0.153,0.289,0.687,0.272	-0.198
2599	ENSMUSG00000016940	Kctd2	chr11	+	115429279	115431274	115429279	115429405	115430312	115431274	2599	56,24,31,53	31,24,7,8	55,118,55,64	2,10,0,21	1006	99	0.0011275	0.00467463	0.151,0.09,0.304,0.395	0.73,0.537,1.0,0.231	-0.389
1473	ENSMUSG00000036606	Plxnb2	chr15	-	89157185	89157539	89157185	89157250	89157391	89157539	1473	4,1,17,10	137,146,74,91	0,0,0,6	67,101,35,73	240	99	0.00114269	0.00473063	0.012,0.003,0.087,0.043	0.0,0.0,0.0,0.033	0.028
1437	ENSMUSG00000057193	Slc44a2	chr9	+	21342394	21342658	21342394	21342505	21342597	21342658	1437	1,9,4,26	164251212144	1,13,33,1	60,129,66,78	191	99	0.00115631	0.00477997	0.003,0.018,0.01,0.086	0.009,0.05,0.206,0.007	-0.039
2865	ENSMUSG00000075289	Carns1	chr19	-	4170995	4171899	4170995	4171170	4171411	4171899	2865	5,8,2,14	1,2,0,9	38,63,147,20	1,3,2,2	340	99	0.00117086	0.00483303	0.593,0.538,1.0,0.312	0.917,0.859,0.955,0.744	-0.258
3593	ENSMUSG00000034807	Colgalt1	chr8	+	71621763	71622830	71621763	71621896	71622702	71622830	3593	51,30,58,65	316185117191	23,105,148,26	90,129,16,119	905	99	0.00122101	0.00503265	0.017,0.017,0.051,0.036	0.027,0.082,0.503,0.023	-0.129
1047	ENSMUSG00000031578	Mak16	chr8	-	31166061	31166632	31166061	31166213	31166522	31166632	1047	14,9,7,13	1,6,8,5	3,43,133,2	0,0,0,11	408	99	0.00123387	0.00507821	0.773,0.267,0.175,0.387	1.0,1.0,1.0,0.042	-0.36
843	ENSMUSG00000024906	Mus81	chr19	-	5485487	5486114	5485487	5485625	5486028	5486114	843	2,19,5,7	24,45,46,7	7,3,27,5	2,8,11,13	502	99	0.00124813	0.00512938	0.016,0.077,0.021,0.165	0.408,0.069,0.326,0.071	-0.149
2113	ENSMUSG00000027953	Slc50a1	chr3	-	89269826	89270139	89269826	89269950	89270061	89270139	2113	5,41,3,33	98,109,30,97	11,15,52,19	59,37,58,26	210	99	0.00125767	0.00516102	0.023,0.151,0.045,0.138	0.081,0.16,0.297,0.256	-0.109
4138	ENSMUSG00000024339	Tap2	chr17	+	34211869	34212358	34211869	34212067	34212229	34212358	4138	11,14,4,9	57,59,9,48	25,32,10,2	32,29,15,38	261	99	0.00129753	0.00531686	0.068,0.083,0.144,0.066	0.229,0.295,0.202,0.02	-0.096
5	ENSMUSG00000002372	Ranbp3	chr17	+	56701022	56702890	56701022	56701088	56702762	56702890	5	14,32,4,15	14,0,4,7	16,81,170,36	0,16,1,0	1773	99	0.00130506	0.00533215	0.053,1.0,0.053,0.107	1.0,0.22,0.905,1.0	-0.478
4178	ENSMUSG00000038502	Ptov1	chr7	-	44864761	44865002	44864761	44864835	44864912	44865002	4178	6,5,0,4	145,143,26,144	0,8,2,24	68,194,45,86	176	99	0.00130415	0.00533215	0.023,0.019,0.0,0.015	0.0,0.023,0.024,0.136	-0.032
2168	ENSMUSG00000043929	Klhl15	chrX	+	94234989	94235420	94234989	94235125	94235220	94235420	2168	3,40,1,10	3,8,0,0	0,0,5,8	4,2,17,0	194	99	0.00132048	0.00538734	0.338,0.718,1.0,1.0	0.0,0.0,0.131,1.0	0.481
1601	ENSMUSG00000026999	Nup35	chr2	+	80655948	80657353	80655948	80656077	80657188	80657353	1601	0,1,0,7	30,41,18,55	0,27,5,3	24,17,44,24	1210	99	0.00133294	0.00543027	0.0,0.002,0.0,0.01	0.0,0.115,0.009,0.01	-0.031
1729	ENSMUSG00000024454	Hdac3	chr18	-	37941378	37941766	37941378	37941458	37941707	37941766	1729	23,15,13,14	240131159129	12,31,17,24	119,197,45,106	348	99	0.00133744	0.00543287	0.027,0.032,0.023,0.03	0.028,0.043,0.097,0.061	-0.029
3260	ENSMUSG00000029221	Slc30a9	chr5	+	67342093	67344569	67342093	67342229	67344529	67344569	3260	36,43,32,70	51,30,50,35	52,111,255,40	53,31,12,32	2399	99	0.00133587	0.00543287	0.028,0.056,0.026,0.076	0.039,0.129,0.467,0.049	-0.125
2980	ENSMUSG00000022558	Mroh1	chr15	+	76434062	76434787	76434062	76434158	76434682	76434787	2980	7,0,0,5	16,8,5,17	0,30,8,4	7,3,0,0	623	99	0.00134322	0.00544063	0.065,0.0,0.0,0.045	0.0,0.614,1.0,1.0	-0.626
3032	ENSMUSG00000025507	Pidd1	chr7	-	141442150	141443356	141442150	141442564	141442967	141443356	3032	6,18,7,21	73,26,35,31	15,10,83,19	27,25,11,18	502	99	0.00134263	0.00544063	0.016,0.12,0.038,0.118	0.099,0.073,0.598,0.172	-0.162
1799	ENSMUSG00000002014	Ssr4	chrX	+	73789799	73790424	73789799	73789874	73790358	73790424	1799	3,7,23,44	2,0,0,7	7,55,113,8	0,0,0,0	583	99	0.00135365	0.00547497	0.203,1.0,1.0,0.516	1.0,1.0,1.0,1.0	-0.32
3382	ENSMUSG00000033952	Aspm	chr1	+	139470437	139470757	139470437	139470583	139470671	139470757	3382	3,2,11,4	238225146183	0,9,21,13	144248129218	187	99	0.0013726	0.00553568	0.007,0.005,0.038,0.011	0.0,0.019,0.079,0.031	-0.017
4204	ENSMUSG00000022075	Rhobtb2	chr14	-	69796273	69798324	69796273	69797292	69798138	69798324	4204	13,1,0,12	121,63,107,63	0,13,29,0	24,62,7,50	945	99	0.00137146	0.00553568	0.011,0.002,0.0,0.02	0.0,0.021,0.303,0.0	-0.073
2844	ENSMUSG00000040044	Orc3	chr4	-	34597307	34598756	34597307	34597441	34598607	34598756	2844	7,0,6,43	236211154184	8,26,78,8	195,120,72,181	1265	99	0.00140109	0.0056425	0.002,0.0,0.003,0.018	0.003,0.017,0.078,0.003	-0.02
3881	ENSMUSG00000031862	Atp13a1	chr8	+	69807191	69807745	69807191	69807335	69807418	69807745	3881	0,0,13,0	23,4,13,19	0,0,0,0	2,33,63,16	182	99	0.00141032	0.00567154	0.0,0.0,0.352,0.0	0.0,0.0,0.0,0.0	0.088
31	ENSMUSG00000008690	Ncaph2	chr15	+	89370752	89370993	89370752	89370808	89370891	89370993	31	12,2,2,1	338310152230	8,12,3,8	223,226,41,155	182	99	0.00142296	0.0057098	0.019,0.003,0.007,0.002	0.019,0.028,0.038,0.027	-0.02
2523	ENSMUSG00000039768	Dnajc11	chr4	+	151968498	151970930	151968498	151968627	151970856	151970930	2523	29,38,40,93	4,0,2,1	20,74,130,35	0,3,0,0	2328	99	0.0014239	0.0057098	0.236,1.0,0.46,0.798	1.0,0.512,1.0,1.0	-0.255
3618	ENSMUSG00000037300	Ttc13	chr8	-	124673447	124673735	124673447	124673527	124673656	124673735	3618	12,0,0,9	66,29,20,46	2,2,0,0	10,41,22,16	228	99	0.00142637	0.00571158	0.073,0.0,0.0,0.078	0.08,0.021,0.0,0.0	0.012
1194	ENSMUSG00000025731	Mettl26	chr17	+	25876660	25877169	25876660	25876739	25876949	25877169	1194	60,49,75,73	57,86,74,75	40,33,7,34	83,49,21,62	309	99	0.00143636	0.00574338	0.252,0.154,0.245,0.238	0.134,0.177,0.096,0.149	0.083
3226	ENSMUSG00000070425	Xntrpc	chr7	+	102082040	102083018	102082040	102082441	102082972	102083018	3226	126,147,86,128	10,0,0,0	110,169,82,65	0,0,0,0	630	99	0.0014872	0.00593823	0.664,1.0,1.0,1.0	1.0,1.0,1.0,1.0	-0.084
1158	ENSMUSG00000017119	Nbr1	chr11	+	101574998	101575416	101574998	101575115	101575223	101575416	1158	100,118,90,66	4,0,3,2	47,52,5,48	1,14,4,2	207	99	0.00150172	0.00598773	0.923,1.0,0.935,0.94	0.957,0.64,0.374,0.92	0.227
1049	ENSMUSG00000025159	Mms19	chr19	-	41945732	41947103	41945732	41945815	41946916	41947103	1049	10,31,9,31	51,20,26,28	18,24,132,48	1,96,0,18	1200	99	0.00151347	0.00602602	0.016,0.113,0.028,0.084	0.598,0.02,1.0,0.18	-0.389
2355	ENSMUSG00000097195	Snhg5	chr9	-	88521065	88521975	88521065	88521716	88521917	88521975	2355	32,17,17,24	130,111,82,201	35,63,96,22	127,198,55,180	300	99	0.00151817	0.00603616	0.075,0.048,0.064,0.038	0.083,0.095,0.365,0.039	-0.089
192	ENSMUSG00000068922	Msto1	chr3	-	88910625	88911014	88910625	88910810	88910882	88911014	192	0,0,0,2	44,38,12,30	0,8,9,0	27,23,1,12	171	99	0.00158448	0.00629091	0.0,0.0,0.0,0.037	0.0,0.168,0.839,0.0	-0.242
4040	ENSMUSG00000002668	Dennd1c	chr17	-	57070112	57070448	57070112	57070184	57070407	57070448	4040	1,1,15,14	45,7,6,9	7,23,23,4	1,6,0,10	322	99	0.00158981	0.00630317	0.007,0.042,0.435,0.324	0.683,0.541,1.0,0.11	-0.382
2704	ENSMUSG00000011096	Akt1s1	chr7	+	44853779	44854108	44853779	44853857	44853938	44854108	2704	0,0,0,7	29,36,62,34	10,3,4,0	23,25,7,54	180	99	0.00160636	0.00635982	0.0,0.0,0.0,0.102	0.193,0.062,0.239,0.0	-0.098
359	ENSMUSG00000035086	Becn1	chr11	-	101295533	101296316	101295533	101295624	101296257	101296316	359	22,38,7,46	109107102164	24,63,26,31	89,118,51,115	732	99	0.00161127	0.00637031	0.027,0.046,0.009,0.037	0.035,0.067,0.065,0.035	-0.021
3724	ENSMUSG00000028068	Iqgap3	chr3	+	88100625	88101595	88100625	88100716	88101427	88101595	3724	2,16,1,6	27,44,38,29	11,47,121,0	17,47,1,13	810	99	0.00163865	0.00646944	0.009,0.043,0.003,0.025	0.073,0.109,0.937,0.0	-0.26
1858	ENSMUSG00000029062	Cdk11b	chr4	+	155625530	155625773	155625530	155625654	155625726	155625773	1858	24,9,21,25	20,15,2,5	33,50,68,16	3,9,1,3	171	99	0.00165904	0.00654078	0.41,0.258,0.859,0.743	0.864,0.763,0.975,0.755	-0.272
3718	ENSMUSG00000029165	Agbl5	chr5	+	30893900	30894510	30893900	30894070	30894374	30894510	3718	9,2,0,0	34,46,10,9	1,7,27,11	32,23,3,19	403	99	0.00168235	0.00662336	0.061,0.011,0.0,0.0	0.008,0.07,0.689,0.125	-0.205
799	ENSMUSG00000004071	Cdip1	chr16	-	4768744	4769795	4768744	4769018	4769639	4769795	799	29,4,6,39	30,33,8,22	10,27,114,22	0,11,24,7	720	99	0.00175516	0.0068954	0.117,0.016,0.093,0.196	1.0,0.252,0.395,0.302	-0.382
2403	ENSMUSG00000094870	Zfp131	chr13	-	119775766	119776449	119775766	119775989	119776091	119776449	2403	135,95,123,25	75,66,91,35	59,72,22,83	78,107,144,58	201	99	0.00175635	0.0068954	0.47,0.415,0.4,0.26	0.271,0.249,0.07,0.413	0.136
291	ENSMUSG00000001415	Smg5	chr3	+	88342440	88342564	88342440	88342480	88342522	88342564	291	218268197192	2,22,4,20	139,242,41,162	1,11,2,0	141	99	0.00176267	0.00691056	0.987,0.895,0.972,0.871	0.99,0.939,0.935,1.0	-0.035
992	ENSMUSG00000024097	Srsf7	chr17	-	80204312	80205438	80204312	80204387	80205261	80205438	992	218140138512	247449210261	235475689178	304321141219	973	99	0.00178896	0.00700386	0.082,0.031,0.063,0.166	0.073,0.131,0.332,0.076	-0.068
4046	ENSMUSG00000040618	Pck2	chr14	+	55544394	55545047	55544394	55544582	55544884	55545047	4046	1,9,1,10	100,147,40,100	0,30,14,3	96,117,6,70	401	99	0.00180409	0.00705327	0.002,0.015,0.006,0.024	0.0,0.06,0.366,0.01	-0.097
11	ENSMUSG00000042396	Rbm7	chr9	-	48488700	48490938	48488700	48489988	48490847	48490938	11	22,8,19,61	167,125,84,107	34,36,95,31	97,84,7,109	958	99	0.00184996	0.0072052	0.013,0.007,0.023,0.056	0.035,0.042,0.584,0.029	-0.148
300	ENSMUSG00000037487	Ubr5	chr15	-	37973302	37975671	37973302	37973458	37975586	37975671	300	12,32,8,40	42,78,65,62	24,50,33,5	20,72,2,23	2227	99	0.00184996	0.0072052	0.013,0.018,0.005,0.028	0.051,0.03,0.423,0.01	-0.113
1439	ENSMUSG00000057193	Slc44a2	chr9	+	21347034	21347986	21347034	21347129	21347882	21347986	1439	1,29,2,31	125111102116	13,10,76,1	42,37,8,37	852	99	0.00185064	0.0072052	0.001,0.029,0.002,0.03	0.035,0.03,0.525,0.003	-0.133
1694	ENSMUSG00000023025	Larp4	chr15	+	99987402	99990429	99987402	99987478	99990292	99990429	1694	5,18,15,29	382379272352	17,47,238,17	312493145298	2913	99	0.00190176	0.00738378	0.0,0.002,0.002,0.003	0.002,0.003,0.053,0.002	-0.013
3515	ENSMUSG00000038828	Tmem214	chr5	+	30874850	30875886	30874850	30874968	30875789	30875886	3515	7,4,9,43	13,30,54,40	13,10,67,20	16,39,52,13	920	99	0.00190009	0.00738378	0.055,0.014,0.018,0.104	0.08,0.027,0.122,0.142	-0.045
1131	ENSMUSG00000035325	Sec31a	chr5	-	100363376	100363947	100363376	100363448	100363827	100363947	1131	36,7,12,20	342321227269	34,22,34,14	139,214,1,120	478	99	0.00190501	0.00738618	0.021,0.004,0.011,0.015	0.048,0.021,0.876,0.024	-0.23
2356	ENSMUSG00000097195	Snhg5	chr9	-	88521051	88522381	88521051	88521716	88522306	88522381	2356	69,54,32,59	0,0,0,0	72,135,236,50	0,1,0,10	689	99	0.00191297	0.00740685	1.0,1.0,1.0,1.0	1.0,0.951,1.0,0.418	0.158
64	ENSMUSG00000070034	Sp110	chr1	-	85584902	85586295	85584902	85585052	85586214	85586295	64	0,45,2,7	81,69,20,87	10,21,68,15	19,71,3,50	1261	99	0.00192242	0.00743319	0.0,0.049,0.008,0.006	0.04,0.023,0.64,0.023	-0.166
1981	ENSMUSG00000062906	Hdac10	chr15	-	89127593	89128018	89127593	89127691	89127921	89128018	1981	3,7,1,31	3,19,18,7	2,2,0,4	3,17,23,10	329	99	0.00194051	0.00749281	0.231,0.1,0.016,0.571	0.167,0.034,0.0,0.107	0.152
1548	ENSMUSG00000035953	Pip4p1	chr14	-	50929005	50929307	50929005	50929058	50929201	50929307	1548	10,0,26,47	67,33,37,28	20,39,35,21	19,23,25,37	242	99	0.00195114	0.00752355	0.058,0.0,0.223,0.407	0.301,0.41,0.364,0.188	-0.144
1023	ENSMUSG00000029775	Klhdc10	chr6	+	30447940	30449630	30447940	30447988	30449490	30449630	1023	9,6,0,5	42,40,32,21	9,28,47,4	37,51,2,44	1601	99	0.00196047	0.00754916	0.013,0.009,0.0,0.015	0.015,0.033,0.592,0.006	-0.152
2512	ENSMUSG00000079677	Fdx2	chr9	-	21073074	21073318	21073074	21073181	21073263	21073318	2512	32,25,7,25	20,18,16,23	20,12,0,6	21,22,37,13	181	99	0.00198831	0.00764589	0.467,0.432,0.193,0.373	0.343,0.23,0.0,0.202	0.172
1992	ENSMUSG00000053332	Gas5	chr1	+	161036819	161037164	161036819	161036852	161037123	161037164	1992	257150218275	362248316337	278425507271	388375189279	370	99	0.00201341	0.00773184	0.16,0.139,0.156,0.179	0.161,0.233,0.418,0.206	-0.096
3077	ENSMUSG00000024851	Pitpnm1	chr19	+	4111581	4112014	4111581	4111698	4111865	4112014	3077	0,3,9,5	53,37,27,94	14,14,35,1	25,56,0,28	266	99	0.00204572	0.00784519	0.0,0.029,0.11,0.019	0.172,0.085,1.0,0.013	-0.278
123	ENSMUSG00000027889	Ampd2	chr3	-	108080266	108080774	108080266	108080335	108080643	108080774	123	1,1,14,1	108,114,101,39	0,11,16,7	87,130,18,60	407	99	0.00205965	0.00788784	0.002,0.002,0.033,0.006	0.0,0.02,0.178,0.028	-0.046
1365	ENSMUSG00000086290	Snhg12	chr4	+	132310150	132310504	132310150	132310215	132310450	132310504	1365	43,25,57,49	103112101152	71,116,30,36	141,155,33,98	334	99	0.0020801	0.00795533	0.11,0.062,0.143,0.087	0.13,0.182,0.212,0.098	-0.055
2417	ENSMUSG00000056962	Jmjd6	chr11	-	116839837	116840545	116839837	116839931	116840447	116840545	2417	83,129,34,151	20,0,0,1	48,72,10,47	6,23,0,13	615	99	0.00213342	0.00814817	0.4,1.0,1.0,0.96	0.563,0.335,1.0,0.368	0.273
477	ENSMUSG00000052331	Ankrd44	chr1	-	54657615	54659006	54657615	54657699	54658918	54659006	477	14,2,1,39	111,55,52,55	1,29,281,25	62,55,10,74	1318	99	0.00216771	0.00825798	0.009,0.003,0.001,0.051	0.001,0.038,0.679,0.025	-0.17
3174	ENSMUSG00000034793	G6pc3	chr11	+	102192748	102193226	102192748	102192867	102193084	102193226	3174	0,0,3,0	25,33,5,9	0,22,0,0	28,22,20,29	316	99	0.00216805	0.00825798	0.0,0.0,0.158,0.0	0.0,0.239,0.0,0.0	-0.02
364	ENSMUSG00000015656	Hspa8	chr9	+	40802417	40802891	40802417	40802623	40802738	40802891	364	44,77,48,91	2871421024832620	35,35,110,126	2578322511223380	214	99	0.00221904	0.00844077	0.007,0.008,0.009,0.016	0.006,0.005,0.043,0.017	-0.008
2709	ENSMUSG00000030815	Phkg2	chr7	+	127577534	127578029	127577534	127577710	127577974	127578029	2709	3,0,9,12	16,52,48,23	23,24,28,10	75,30,2,39	363	99	0.00225732	0.00857477	0.049,0.0,0.049,0.125	0.077,0.179,0.792,0.065	-0.223
1973	ENSMUSG00000039660	Spout1	chr2	-	30175186	30175812	30175186	30175289	30175713	30175812	1973	12,4,1,9	8,25,30,6	7,25,11,7	2,16,4,16	523	99	0.00229169	0.00869357	0.221,0.029,0.006,0.221	0.399,0.228,0.342,0.076	-0.142
3500	ENSMUSG00000024188	Luc7l	chr17	+	26253973	26255125	26253973	26254044	26255030	26255125	3500	96,69,40,125	23,6,16,16	84,270,487,99	10,16,18,11	1085	99	0.00230926	0.00874843	0.276,0.512,0.186,0.416	0.434,0.606,0.712,0.451	-0.203
1899	ENSMUSG00000025583	Rptor	chr11	+	119856266	119857453	119856266	119856384	119857312	119857453	1899	6,9,5,0	28,40,36,23	0,6,58,5	23,59,19,28	1027	99	0.00232002	0.00876179	0.02,0.021,0.013,0.0	0.0,0.01,0.227,0.017	-0.05
1986	ENSMUSG00000040370	Etfrf1	chr6	+	145214521	145215271	145214521	145214784	145215183	145215271	1986	0,20,0,2	6,0,1,0	15,10,22,1	4,0,0,0	498	99	0.00231743	0.00876179	0.0,1.0,0.0,1.0	0.427,1.0,1.0,1.0	-0.357
3893	ENSMUSG00000003848	Nob1	chr8	-	107416105	107417091	107416105	107416250	107416993	107417091	3893	0,1,15,6	79,108,106,42	12,13,37,4	82,179,7,89	842	99	0.00232214	0.00876179	0.0,0.001,0.016,0.017	0.017,0.008,0.383,0.005	-0.095
1130	ENSMUSG00000039356	Exosc2	chr2	+	31675838	31676736	31675838	31675904	31676667	31676736	1130	26,18,30,19	74,23,24,37	45,64,94,20	34,67,34,57	862	99	0.00235131	0.00885995	0.039,0.082,0.126,0.056	0.132,0.099,0.241,0.039	-0.052
2664	ENSMUSG00000029703	Lrwd1	chr5	-	136132305	136133079	136132305	136132428	136132974	136133079	2664	19,4,28,24	171163146144	3,19,10,2	120,204,85,194	645	99	0.00236006	0.00888103	0.017,0.004,0.029,0.025	0.004,0.014,0.018,0.002	0.009
2427	ENSMUSG00000029290	Zfp326	chr5	+	105886316	105888839	105886316	105886428	105888700	105888839	2427	201157110211	0,4,0,3	93177277114	0,0,0,0	2371	99	0.00237176	0.00891311	1.0,0.621,1.0,0.746	1.0,1.0,1.0,1.0	-0.158
2875	ENSMUSG00000007589	Tinf2	chr14	-	55680014	55680707	55680014	55680456	55680610	55680707	2875	28,5,7,12	79,95,101,66	11,24,21,18	95,50,14,74	253	99	0.00237659	0.00891936	0.122,0.02,0.026,0.066	0.043,0.158,0.37,0.087	-0.106
374	ENSMUSG00000036672	Cenpt	chr8	-	105849625	105849923	105849625	105849713	105849832	105849923	374	14,2,0,0	62,64,26,18	3,4,44,16	40,29,6,31	218	99	0.00237996	0.00892011	0.093,0.014,0.0,0.0	0.033,0.059,0.769,0.19	-0.236
1030	ENSMUSG00000022241	Tars	chr15	-	11391813	11392034	11391813	11391892	11391969	11392034	1030	5,1,0,3	166,79,125,85	7,2,11,8	124,206,57,134	176	99	0.00238795	0.00892622	0.017,0.007,0.0,0.019	0.031,0.005,0.098,0.032	-0.031
3654	ENSMUSG00000024792	Zfpl1	chr19	-	6082180	6082471	6082180	6082327	6082398	6082471	3654	6,6,7,0	99,85,75,34	1,38,0,10	61,110,55,46	170	99	0.00238732	0.00892622	0.034,0.039,0.052,0.0	0.009,0.167,0.0,0.112	-0.041
3308	ENSMUSG00000028107	Tars2	chr3	-	95748486	95750417	95748486	95748554	95750338	95750417	3308	372443298272	0,1,0,28	396730664429	22,8,22,24	1883	99	0.00245066	0.00914849	1.0,0.959,1.0,0.338	0.486,0.828,0.613,0.484	0.222
572	ENSMUSG00000032596	Uba7	chr9	+	107975796	107976189	107975796	107975965	107976054	107976189	572	0,3,9,8	80,101,25,37	3,23,30,0	21,15,6,31	188	99	0.00249518	0.00929503	0.0,0.015,0.159,0.102	0.07,0.447,0.725,0.0	-0.241
1422	ENSMUSG00000039637	Coro7	chr16	-	4634588	4634907	4634588	4634681	4634761	4634907	1422	19,15,11,26	245136111187	22,31,86,27	200,219,56,147	179	99	0.00249653	0.00929503	0.041,0.057,0.052,0.071	0.057,0.073,0.459,0.092	-0.115
2571	ENSMUSG00000015536	Mocs2	chr13	+	114825210	114826281	114825210	114825361	114826157	114826281	2571	18,0,1,5	27,7,7,10	13,28,16,11	10,5,0,12	895	99	0.00250416	0.00931109	0.069,0.0,0.016,0.052	0.126,0.383,1.0,0.092	-0.366
2017	ENSMUSG00000071074	Yipf3	chr17	+	46251113	46251487	46251113	46251227	46251363	46251487	2017	33,7,1,33	21,36,11,17	13,2,1,5	25,14,24,44	235	99	0.00252096	0.0093612	0.398,0.076,0.037,0.45	0.18,0.057,0.017,0.046	0.165
2218	ENSMUSG00000034729	Mrps10	chr17	+	47372426	47372645	47372426	47372491	47372572	47372645	2218	0,0,10,3	73,26,61,31	6,16,0,3	54,48,3,20	180	99	0.00255616	0.00947937	0.0,0.0,0.083,0.051	0.058,0.155,0.0,0.076	-0.039
472	ENSMUSG00000025470	Zfp511	chr7	+	140039325	140040602	140039325	140039445	140040242	140040602	472	17,29,8,27	63,47,101,49	4,19,21,5	32,129,89,38	896	99	0.00258182	0.00956191	0.029,0.064,0.009,0.057	0.014,0.016,0.025,0.014	0.022
3912	ENSMUSG00000024312	Wdr46	chr17	+	33940884	33941272	33940884	33941091	33941191	33941272	3912	13,1,0,16	141,95,85,56	1,7,0,2	73,124,46,75	199	99	0.00261877	0.00968599	0.044,0.005,0.0,0.124	0.007,0.027,0.0,0.013	0.032
1317	ENSMUSG00000024843	Chka	chr19	+	3889879	3892213	3889879	3889988	3892106	3892213	1317	19,40,35,16	63,19,56,27	4,22,189,32	26,11,12,26	2217	99	0.00265073	0.00979135	0.013,0.086,0.027,0.026	0.007,0.082,0.413,0.052	-0.101
685	ENSMUSG00000005682	Pan2	chr10	+	128313140	128313743	128313140	128313260	128313614	128313743	685	10,2,6,0	35,18,2,2	6,29,95,14	18,13,11,24	453	99	0.00265984	0.00981208	0.059,0.024,0.396,0.0	0.068,0.328,0.654,0.113	-0.171
2219	ENSMUSG00000034729	Mrps10	chr17	+	47372426	47372645	47372426	47372491	47372575	47372645	2219	1,0,10,3	118,56,36,56	6,19,0,3	56,53,3,70	183	99	0.00267179	0.00983036	0.005,0.0,0.131,0.028	0.055,0.162,0.0,0.023	-0.019
3678	ENSMUSG00000026659	Dusp12	chr1	-	170880129	170881041	170880129	170880226	170880914	170881041	3678	2,5,12,2	5,0,0,9	7,20,2,6	3,0,0,0	787	99	0.00267136	0.00983036	0.048,1.0,1.0,0.027	0.227,1.0,1.0,1.0	-0.288
3725	ENSMUSG00000068328	Aup1	chr6	+	83055128	83055690	83055128	83055279	83055505	83055690	3725	23,17,27,22	176118110111	32,40,112,3	131,86,96,142	325	99	0.00267542	0.00983085	0.038,0.042,0.07,0.057	0.069,0.124,0.262,0.006	-0.064
801	ENSMUSG00000031389	Arhgap4	chrX	-	73899844	73900469	73899844	73899872	73900098	73900469	801	49,48,50,18	350358224375	8,42,6,10	280227131183	325	99	0.00272817	0.0100116	0.041,0.039,0.064,0.014	0.009,0.053,0.014,0.016	0.017
1006	ENSMUSG00000019738	Polr2i	chr7	+	30232749	30232981	30232749	30232823	30232906	30232981	1006	1,17,4,1	168154102136	19,5,0,5	78,83,42,72	182	99	0.00280043	0.0102634	0.003,0.057,0.021,0.004	0.117,0.032,0.0,0.036	-0.025
658	ENSMUSG00000049606	Zfp644	chr5	-	106635609	106638635	106635609	106636323	106636416	106638635	658	138,76,42,45	20,38,41,51	67,180,34,73	10,14,18,8	192	99	0.0028404	0.0103963	0.781,0.508,0.346,0.313	0.776,0.869,0.493,0.825	-0.254
972	ENSMUSG00000006154	Eps8l1	chr7	+	4477889	4478751	4477889	4477998	4478618	4478751	972	6,4,13,4	0,0,0,0	8,9,1,1	1,0,0,4	719	99	0.00287483	0.010495	1.0,1.0,1.0,1.0	0.524,1.0,1.0,0.033	0.361
3090	ENSMUSG00000039176	Polg	chr7	-	79454038	79454711	79454038	79454174	79454593	79454711	3090	3,0,10,28	30,14,13,24	1,40,15,16	6,10,0,3	518	99	0.00287313	0.010495	0.019,0.0,0.128,0.182	0.031,0.433,1.0,0.505	-0.41
2374	ENSMUSG00000010277	2610507B11Rik	chr11	+	78272777	78273299	78272777	78272969	78273096	78273299	2374	14,2,0,8	99,66,84,53	2,5,28,0	21,36,35,33	226	99	0.00288635	0.0105234	0.058,0.013,0.0,0.062	0.04,0.057,0.26,0.0	-0.056
2948	ENSMUSG00000032308	Ulk3	chr9	+	57593750	57594046	57593750	57593853	57593981	57594046	2948	0,0,0,13	4,5,10,2	2,1,21,11	0,10,0,10	227	99	0.00293152	0.0106675	0.0,0.0,0.0,0.739	1.0,0.042,1.0,0.324	-0.407
3372	ENSMUSG00000015880	Ncapg	chr5	+	45696032	45696544	45696032	45696168	45696472	45696544	3372	19,7,13,13	281184110121	8,38,24,9	144,206,60,176	403	99	0.00293348	0.0106675	0.016,0.009,0.028,0.026	0.013,0.043,0.089,0.012	-0.019
3425	ENSMUSG00000053819	Camk2d	chr3	+	126770784	126771846	126770784	126770857	126771773	126771846	3425	21,62,8,63	0,0,15,9	8,92,156,26	2,1,0,0	1015	99	0.00295034	0.010715	1.0,1.0,0.049,0.406	0.281,0.9,1.0,1.0	-0.181
739	ENSMUSG00000073434	Wdr90	chr17	-	25850417	25850938	25850417	25850515	25850746	25850938	739	0,0,0,1	36,44,29,18	0,6,6,0	8,12,2,31	330	99	0.0029877	0.0108287	0.0,0.0,0.0,0.016	0.0,0.13,0.474,0.0	-0.147
3502	ENSMUSG00000019312	Grb7	chr11	+	98451594	98451919	98451594	98451716	98451841	98451919	3502	7,0,5,0	20,3,2,23	1,0,0,0	12,13,1,7	224	99	0.00298936	0.0108287	0.134,0.0,0.525,0.0	0.036,0.0,0.0,0.0	0.156
2674	ENSMUSG00000014850	Msh3	chr13	-	92342245	92345101	92342245	92342412	92344955	92345101	2674	47,15,21,43	26,13,14,9	19,51,193,19	13,9,13,6	2642	99	0.00300127	0.0108579	0.063,0.041,0.053,0.152	0.052,0.175,0.357,0.106	-0.095
2556	ENSMUSG00000032030	Cul5	chr9	-	53632272	53633839	53632272	53632337	53633731	53633839	2556	6,0,17,2	17,22,3,12	14,27,82,20	16,16,0,17	1493	99	0.00303498	0.0109657	0.023,0.0,0.273,0.011	0.055,0.101,1.0,0.072	-0.23
337	ENSMUSG00000039318	Rab3gap2	chr1	+	185275911	185277221	185275911	185275947	185277146	185277221	337	18,20,6,35	51,29,38,40	19,26,100,19	37,60,11,13	1298	99	0.00304721	0.0109958	0.026,0.05,0.012,0.063	0.038,0.032,0.409,0.1	-0.107
3306	ENSMUSG00000042185	Nfrkb	chr9	+	31402234	31403074	31402234	31402278	31403013	31403074	3306	4,11,0,33	58,65,38,59	9,22,92,7	32,19,5,54	834	99	0.00309905	0.0111685	0.008,0.02,0.0,0.062	0.032,0.121,0.686,0.015	-0.191
1292	ENSMUSG00000001909	Trmt1	chr8	+	84690516	84690947	84690516	84690572	84690801	84690947	1292	18,13,4,19	13,8,8,3	10,54,61,25	0,16,0,10	328	99	0.00312549	0.0112494	0.295,0.329,0.131,0.657	1.0,0.505,1.0,0.43	-0.381
184	ENSMUSG00000031783	Polr2c	chr8	+	94862520	94862884	94862520	94862689	94862809	94862884	184	1,4,3,11	289235195235	13,2,21,1	269,266,59,168	219	99	0.00314661	0.0113109	0.002,0.008,0.007,0.021	0.021,0.003,0.139,0.003	-0.032
1525	ENSMUSG00000036966	Spryd3	chr15	-	102130277	102130790	102130277	102130413	102130665	102130790	1525	0,4,2,0	39,21,20,34	6,0,33,0	12,9,0,44	351	99	0.00316022	0.0113453	0.0,0.051,0.027,0.0	0.124,0.0,1.0,0.0	-0.262
2684	ENSMUSG00000032301	Psma4	chr9	+	54952081	54952383	54952081	54952108	54952340	54952383	2684	3,2,0,6	386295262301	3,26,29,0	261323143253	331	99	0.00317014	0.0113664	0.002,0.002,0.0,0.006	0.003,0.024,0.057,0.0	-0.019
3729	ENSMUSG00000038683	Pak1ip1	chr13	+	41008885	41009364	41008885	41008938	41009218	41009364	3729	4,3,0,14	76,73,52,47	0,8,66,4	36,43,20,36	379	99	0.00318697	0.0114122	0.014,0.011,0.0,0.072	0.0,0.046,0.463,0.028	-0.11
2193	ENSMUSG00000022559	Fbxl6	chr15	-	76537916	76538735	76537916	76538075	76538324	76538735	2193	26,8,8,51	49,20,26,29	3,52,86,41	5,30,0,17	348	99	0.00322992	0.0115366	0.131,0.102,0.08,0.333	0.146,0.33,1.0,0.407	-0.309
2305	ENSMUSG00000031066	Usp11	chrX	+	20712325	20712982	20712325	20712443	20712836	20712982	2305	0,18,2,3	63,91,96,68	5,16,33,1	54,117,89,116	492	99	0.0032261	0.0115366	0.0,0.038,0.004,0.009	0.018,0.027,0.069,0.002	-0.016
1503	ENSMUSG00000037552	Plekhg2	chr7	-	28370237	28371042	28370237	28370494	28370877	28371042	1503	35,33,7,40	0,4,2,1	4,14,95,14	0,1,0,1	482	99	0.0032342	0.0115372	1.0,0.629,0.418,0.891	1.0,0.742,1.0,0.742	-0.136
1859	ENSMUSG00000073422	H2-Ke6	chr17	-	34026032	34026470	34026032	34026225	34026395	34026470	1859	49,63,59,57	31,19,25,62	14,30,19,22	18,24,23,36	269	99	0.00325805	0.0116076	0.368,0.55,0.465,0.253	0.223,0.315,0.233,0.184	0.17
220	ENSMUSG00000026553	Copa	chr1	+	172091163	172092354	172091163	172091240	172092244	172092354	220	41,31,10,31	152,128,98,92	27,83,151,41	133,130,5,97	1103	99	0.0032719	0.0116422	0.024,0.021,0.009,0.029	0.018,0.054,0.731,0.037	-0.189
3578	ENSMUSG00000020134	Peli1	chr11	+	21140563	21142657	21140563	21140693	21142555	21142657	3578	32,28,16,34	100,145,45,101	0,38,101,3	100,55,73,53	1961	99	0.00331771	0.0117902	0.016,0.01,0.018,0.017	0.0,0.034,0.065,0.003	-0.01
2729	ENSMUSG00000056536	Pign	chr1	-	105646628	105648239	105646628	105646814	105648108	105648239	2729	0,1,2,21	5,18,2,6	0,44,12,7	3,15,6,5	1393	99	0.00333442	0.0118347	0.0,0.004,0.066,0.199	0.0,0.173,0.124,0.09	-0.029
3607	ENSMUSG00000036810	Cnep1r1	chr8	+	88129694	88130401	88129694	88129804	88130346	88130401	3607	10,5,7,38	32,32,23,54	2,13,7,0	40,29,6,43	641	99	0.0034026	0.0120614	0.046,0.024,0.045,0.098	0.008,0.065,0.153,0.0	-0.003
2740	ENSMUSG00000019971	Cep290	chr10	+	100541549	100542524	100541549	100541816	100542416	100542524	2740	3,1,0,6	5,3,12,14	0,14,63,19	34,16,1,6	699	99	0.00344273	0.0121883	0.078,0.045,0.0,0.057	0.0,0.11,0.899,0.31	-0.285
3460	ENSMUSG00000097471	5830432E09Rik	chr7	-	135651789	135652283	135651789	135651886	135652011	135652283	3460	17,2,6,14	1,2,0,0	6,0,3,9	0,13,0,4	224	99	0.00345781	0.0122263	0.883,0.307,1.0,1.0	1.0,0.0,1.0,0.499	0.173
1067	ENSMUSG00000002274	Metrn	chr17	-	25794866	25795433	25794866	25795291	25795373	25795433	1067	11,6,10,12	248138150137	12,15,46,6	137,187,26,108	181	99	0.00356429	0.0125554	0.024,0.023,0.035,0.046	0.046,0.042,0.492,0.029	-0.12
3082	ENSMUSG00000021621	Zcchc9	chr13	-	91800610	91801016	91800610	91800703	91800865	91801016	3082	5,0,0,0	57,72,51,67	6,3,19,1	43,89,2,49	261	99	0.0035624	0.0125554	0.032,0.0,0.0,0.0	0.05,0.013,0.783,0.008	-0.206
3293	ENSMUSG00000056737	Capg	chr6	+	72555476	72555905	72555476	72555649	72555750	72555905	3293	0,0,0,12	19,17,8,51	0,0,0,0	7,7,9,18	200	99	0.00356336	0.0125554	0.0,0.0,0.0,0.104	0.0,0.0,0.0,0.0	0.026
1802	ENSMUSG00000034610	Tut4	chr4	+	108557321	108559415	108557321	108557474	108558714	108559415	1802	20,7,2,50	613460294341	22,53,170,27	241468295363	1339	99	0.00362798	0.0127638	0.002,0.001,0.001,0.011	0.007,0.008,0.041,0.005	-0.011
2146	ENSMUSG00000054115	Skp2	chr15	-	9111984	9116968	9111984	9113867	9116860	9116968	2146	39,27,6,79	58,65,30,42	73,161,289,67	60,50,0,65	3092	99	0.00366854	0.0128903	0.021,0.013,0.006,0.057	0.037,0.093,1.0,0.032	-0.266
1591	ENSMUSG00000032480	Dhx30	chr9	-	110115035	110115582	110115035	110115211	110115490	110115582	1591	3,5,13,12	19,2,8,0	1,34,28,15	0,13,0,0	378	99	0.00367871	0.0128938	0.04,0.396,0.299,1.0	1.0,0.407,1.0,1.0	-0.418
2786	ENSMUSG00000044201	Cdc25c	chr18	-	34750737	34751211	34750737	34750963	34751113	34751211	2786	26,3,32,15	122,93,55,56	1,26,3,7	75,149,34,47	249	99	0.00367572	0.0128938	0.078,0.013,0.188,0.096	0.005,0.065,0.034,0.056	0.054
151	ENSMUSG00000039254	Pomt1	chr2	+	32241652	32243004	32241652	32241799	32242892	32243004	151	1,1,7,24	15,42,14,22	12,22,30,13	45,27,16,22	1192	99	0.00378597	0.0132437	0.006,0.002,0.04,0.083	0.022,0.063,0.135,0.047	-0.034
637	ENSMUSG00000056919	Cep162	chr9	-	87238353	87239933	87238353	87238384	87239814	87239933	637	13,18,1,10	9,25,9,11	17,25,9,29	11,13,1,16	1529	99	0.00378873	0.0132437	0.086,0.045,0.007,0.056	0.091,0.111,0.368,0.105	-0.12
3449	ENSMUSG00000028104	Polr3gl	chr3	-	96579797	96580089	96579797	96579911	96580015	96580089	3449	15,17,16,66	150,122,76,79	0,6,2,25	50,95,16,109	203	99	0.00379268	0.0132437	0.047,0.064,0.093,0.289	0.0,0.03,0.057,0.101	0.076
480	ENSMUSG00000002625	Akap8l	chr17	-	32333002	32335623	32333002	32334696	32335562	32335623	480	3,7,5,30	21,27,19,30	5,36,272,15	20,41,24,16	965	99	0.00382971	0.0133565	0.014,0.026,0.026,0.093	0.025,0.083,0.538,0.088	-0.144
14	ENSMUSG00000040345	Arhgap9	chr10	+	127328093	127328524	127328093	127328147	127328389	127328524	14	1,2,0,7	56,97,64,27	7,3,20,11	82,97,1,78	341	99	0.00384772	0.0134027	0.005,0.006,0.0,0.07	0.024,0.009,0.853,0.039	-0.211
1486	ENSMUSG00000024948	Map4k2	chr19	+	6343801	6344079	6343801	6343883	6343971	6344079	1486	12,19,13,28	670421303375	14,42,59,21	395672530457	187	99	0.00391584	0.0136231	0.009,0.023,0.022,0.038	0.018,0.032,0.056,0.024	-0.01
2456	ENSMUSG00000007029	Vars	chr17	+	35013642	35013896	35013642	35013747	35013827	35013896	2456	6,7,0,17	899763632647	4,22,63,1	7581297409766	179	99	0.00396332	0.0137712	0.004,0.005,0.0,0.014	0.003,0.009,0.079,0.001	-0.017
1980	ENSMUSG00000062906	Hdac10	chr15	-	89124174	89124588	89124174	89124428	89124531	89124588	1980	14,7,4,32	0,3,0,0	3,48,21,20	0,7,0,5	202	99	0.00397486	0.0137942	1.0,0.533,1.0,1.0	1.0,0.771,1.0,0.662	0.025
282	ENSMUSG00000024287	Thoc1	chr18	+	9986288	9986603	9986288	9986355	9986552	9986603	282	19,5,9,1	117,103,68,101	17,36,8,5	111,171,22,96	296	99	0.00403375	0.0139641	0.052,0.016,0.042,0.003	0.049,0.066,0.108,0.017	-0.032
3204	ENSMUSG00000020697	Lig3	chr11	+	82795364	82795786	82795364	82795452	82795708	82795786	3204	0,3,2,0	84,61,79,41	1,0,28,5	41,62,8,96	355	99	0.00403127	0.0139641	0.0,0.014,0.007,0.0	0.007,0.0,0.494,0.014	-0.123
1355	ENSMUSG00000030058	Copg1	chr6	+	87892632	87893953	87892632	87892719	87893795	87893953	1355	34,8,22,83	112,95,75,59	51,121,145,35	85,112,5,68	1175	99	0.00403961	0.0139672	0.025,0.007,0.024,0.106	0.048,0.083,0.71,0.042	-0.18
4207	ENSMUSG00000005354	Txn2	chr15	-	77915046	77915857	77915046	77915236	77915704	77915857	4207	12141055929987	0,1,13,4	868967110719	10,1,0,17	567	99	0.00407991	0.0140892	1.0,0.995,0.926,0.977	0.938,0.994,1.0,0.881	0.021
1018	ENSMUSG00000020608	Smc6	chr12	+	11291525	11294599	11291525	11291730	11294484	11294599	1018	41,49,47,104	115,146,96,89	20,79,209,37	52,146,15,60	2853	99	0.00410664	0.0141641	0.012,0.012,0.017,0.039	0.013,0.018,0.326,0.021	-0.074
3031	ENSMUSG00000025507	Pidd1	chr7	-	141441611	141442564	141441611	141441860	141442150	141442564	3031	9,5,5,12	3,3,0,4	6,60,136,9	13,0,0,0	389	99	0.00412015	0.0141933	0.433,0.298,1.0,0.433	0.105,1.0,1.0,1.0	-0.235
18	ENSMUSG00000030795	Fus	chr7	+	127972553	127975920	127972553	127972770	127975887	127975920	18	308439307830	18,8,8,28	2909091866314	10,9,1,7	3216	99	0.00420817	0.014473	0.345,0.628,0.542,0.477	0.472,0.757,0.983,0.58	-0.2
3880	ENSMUSG00000031862	Atp13a1	chr8	+	69805219	69805562	69805219	69805377	69805447	69805562	3880	23,0,9,6	49,40,12,44	30,18,42,2	16,12,20,47	169	99	0.00421165	0.014473	0.216,0.0,0.305,0.074	0.523,0.468,0.552,0.024	-0.243
1003	ENSMUSG00000036046	5031439G07Rik	chr15	-	84950611	84953321	84950611	84950774	84953129	84953321	1003	17,57,35,33	219111137119	20,27,60,22	98,84,27,86	2454	99	0.00421857	0.0144791	0.003,0.02,0.01,0.011	0.008,0.013,0.082,0.01	-0.017
597	ENSMUSG00000074643	Cpne1	chr2	-	156078146	156078421	156078146	156078233	156078331	156078421	597	0,2,2,2	128,148,87,155	4,5,16,1	133,182,96,116	197	99	0.00423993	0.0145347	0.0,0.007,0.011,0.006	0.015,0.014,0.077,0.004	-0.021
532	ENSMUSG00000031939	Taf1d	chr9	+	15313989	15314264	15313989	15314032	15314230	15314264	532	12,19,15,42	66,46,37,35	20,135,99,29	31,47,102,49	297	99	0.00424843	0.0145461	0.057,0.121,0.119,0.286	0.177,0.489,0.244,0.165	-0.123
58	ENSMUSG00000079197	Psme2	chr14	-	55589480	55589705	55589480	55589511	55589618	55589705	58	11,2,2,4	530521325548	1,9,32,6	381338182368	206	99	0.0042554	0.0145522	0.01,0.002,0.003,0.003	0.001,0.013,0.078,0.008	-0.021
1524	ENSMUSG00000034928	Rnf44	chr13	-	54683960	54684488	54683960	54684150	54684337	54684488	1524	6,2,13,27	40,14,16,24	27,7,2,19	6,8,0,7	286	99	0.00432608	0.0147759	0.049,0.047,0.22,0.28	0.609,0.232,1.0,0.484	-0.432
3596	ENSMUSG00000006585	Cdt1	chr8	+	122569086	122569475	122569086	122569245	122569323	122569475	3596	9,24,13,10	166,120,148,75	4,14,0,0	96,128,8,89	177	99	0.0043356	0.0147905	0.029,0.101,0.047,0.069	0.023,0.058,0.0,0.0	0.041
1581	ENSMUSG00000014873	Surf2	chr2	+	26917427	26919055	26917427	26917531	26918872	26919055	1581	71,21,10,32	123,132,89,89	5,49,185,24	110,88,22,69	1440	99	0.00437747	0.0149152	0.038,0.011,0.008,0.024	0.003,0.037,0.366,0.023	-0.087
3461	ENSMUSG00000021134	Srsf5	chr12	+	80947495	80949168	80947495	80947594	80947795	80949168	3461	32,7,0,41	728423291587	7,4,41,39	334414271413	300	99	0.00446571	0.0151975	0.014,0.005,0.0,0.023	0.007,0.003,0.048,0.03	-0.011
1168	ENSMUSG00000036023	Parp2	chr14	+	50814869	50816299	50814869	50815427	50816196	50816299	1168	3,15,21,2	173170105184	8,55,28,10	194,247,91,156	868	99	0.00455464	0.0154814	0.002,0.01,0.022,0.001	0.005,0.025,0.034,0.007	-0.009
2744	ENSMUSG00000034893	Cog3	chr14	-	75707089	75708049	75707089	75707188	75707921	75708049	2744	0,4,11,27	23,22,42,26	2,4,48,21	9,16,6,10	832	99	0.00462896	0.015715	0.0,0.021,0.03,0.11	0.026,0.029,0.488,0.2	-0.146
3456	ENSMUSG00000027829	Ccnl1	chr3	-	65948690	65950544	65948690	65948790	65950479	65950544	3456	114,54,49,306	81,59,56,118	73295562131	67,45,12,55	1788	99	0.00464921	0.0157647	0.072,0.048,0.046,0.126	0.057,0.266,0.722,0.117	-0.217
2359	ENSMUSG00000097195	Snhg5	chr9	-	88521649	88522888	88521649	88522381	88522483	88522888	2359	6,19,15,39	122,97,224,243	23,43,151,12	205159149225	201	99	0.00468223	0.0158575	0.024,0.088,0.032,0.073	0.052,0.118,0.333,0.026	-0.078
2327	ENSMUSG00000025262	Fam120c	chrX	+	151467299	151467856	151467299	151467438	151467798	151467856	2327	0,0,0,0	16,9,8,14	0,3,0,7	2,7,1,13	459	99	0.00469815	0.0158923	0.0,0.0,0.0,0.0	0.0,0.085,0.0,0.104	-0.047
2670	ENSMUSG00000037353	Letmd1	chr15	+	100475501	100476886	100475501	100475654	100476789	100476886	2670	0,4,0,2	38,54,21,19	14,28,0,2	55,53,27,36	1234	99	0.00478193	0.0161562	0.0,0.006,0.0,0.008	0.02,0.041,0.0,0.004	-0.013
55	ENSMUSG00000011877	Git1	chr11	+	77503355	77504018	77503355	77503428	77503920	77504018	55	12,12,0,31	72,110,45,48	13,11,2,0	40,143,6,74	591	99	0.00484655	0.0163353	0.027,0.018,0.0,0.098	0.052,0.013,0.053,0.0	0.006
3583	ENSMUSG00000066621	Tecpr1	chr5	-	144216902	144217408	144216902	144217025	144217225	144217408	3583	0,7,0,14	56,47,10,55	11,8,4,2	12,17,23,18	299	99	0.00484482	0.0163353	0.0,0.047,0.0,0.078	0.233,0.135,0.054,0.035	-0.083
1568	ENSMUSG00000026349	Ccnt2	chr1	+	127791604	127795800	127791604	127791733	127795254	127795800	1568	82,31,7,106	0,0,0,0	49,189,319,32	0,1,0,5	3620	99	0.00485687	0.0163505	1.0,1.0,1.0,1.0	1.0,0.838,1.0,0.149	0.253
4223	ENSMUSG00000006763	Saal1	chr7	-	46699635	46701961	46699635	46699718	46701780	46701961	4223	11,9,9,29	46,47,31,15	14,29,79,15	50,47,29,52	2161	99	0.00487508	0.0163922	0.011,0.009,0.013,0.081	0.013,0.027,0.111,0.013	-0.013
1204	ENSMUSG00000002804	Nudt14	chr12	-	112938355	112938859	112938355	112938593	112938794	112938859	1204	1,0,0,1	190,107,37,66	2,4,15,2	87,77,21,112	300	99	0.00503143	0.0168977	0.002,0.0,0.0,0.005	0.008,0.017,0.191,0.006	-0.054
3683	ENSMUSG00000021546	Hnrnpk	chr13	-	58393691	58393868	58393691	58393774	58393852	58393868	3683	78,70,27,70	2361190611011520	47,91,56,72	173217816361399	177	99	0.00508654	0.0170624	0.018,0.02,0.014,0.025	0.015,0.028,0.047,0.028	-0.01
1974	ENSMUSG00000039660	Spout1	chr2	-	30177322	30177965	30177322	30177482	30177592	30177965	1974	0,1,5,0	21,46,8,20	1,3,0,14	21,14,29,30	209	99	0.00513116	0.0171645	0.0,0.01,0.228,0.0	0.022,0.092,0.0,0.181	-0.014
1997	ENSMUSG00000053332	Gas5	chr1	+	161037504	161038037	161037504	161037547	161037994	161038037	1997	216179208130	251193126291	307458683275	322299216304	546	99	0.00513531	0.0171645	0.135,0.144,0.23,0.075	0.147,0.217,0.364,0.141	-0.071
3892	ENSMUSG00000028073	Pear1	chr3	-	87756848	87757264	87756848	87756985	87757143	87757264	3892	0,1,0,14	17,23,2,33	0,0,5,0	3,27,23,28	257	99	0.005133	0.0171645	0.0,0.016,0.0,0.14	0.0,0.0,0.077,0.0	0.02
1000	ENSMUSG00000070000	Fcho1	chr8	-	71708925	71709385	71708925	71709090	71709329	71709385	1000	86,63,75,87	109,151,69,75	77,153,168,86	62,129,1,58	338	99	0.00515355	0.017205	0.188,0.109,0.241,0.254	0.267,0.258,0.98,0.303	-0.254
3611	ENSMUSG00000029034	Ints11	chr4	+	155885564	155886156	155885564	155885703	155886091	155886156	3611	2,0,4,10	75,89,28,52	0,17,55,3	48,88,5,55	487	99	0.00517236	0.0172473	0.005,0.0,0.028,0.038	0.0,0.038,0.691,0.011	-0.167
3947	ENSMUSG00000032103	Pus3	chr9	+	35564783	35565855	35564783	35565197	35565289	35565855	3947	1,9,3,0	26,8,46,52	7,33,1,5	30,21,1,48	191	99	0.00518321	0.017263	0.02,0.368,0.033,0.0	0.108,0.449,0.341,0.051	-0.132
456	ENSMUSG00000032383	Ppib	chr9	+	66062988	66065671	66062988	66063082	66065486	66065671	456	23,71,21,50	465387243331	87,110,97,27	458,270,93,362	2503	99	0.00519718	0.0172687	0.002,0.007,0.003,0.006	0.007,0.016,0.04,0.003	-0.012
3362	ENSMUSG00000027404	Snrpb	chr2	-	130172602	130173174	130172602	130172728	130173035	130173174	3362	61,21,27,16	377272284261	29,47,40,12	209,248,15,232	406	99	0.00519608	0.0172687	0.038,0.018,0.023,0.015	0.033,0.044,0.394,0.012	-0.097
3586	ENSMUSG00000027433	Xrn2	chr2	+	147029726	147029976	147029726	147029784	147029868	147029976	3586	90,20,31,57	465319319332	38,58,171,58	260299100338	183	99	0.00520414	0.0172714	0.095,0.033,0.05,0.085	0.073,0.095,0.481,0.085	-0.118
1884	ENSMUSG00000025236	Adpgk	chr9	+	59310227	59313236	59310227	59310348	59313039	59313236	1884	57,94,164,182	31,27,37,30	47,188,388,78	15,4,0,15	2790	99	0.00521961	0.0173023	0.061,0.11,0.136,0.177	0.1,0.625,1.0,0.156	-0.349
794	ENSMUSG00000040669	Phc1	chr6	-	122321871	122322472	122321871	122322083	122322324	122322472	794	32,5,1,23	62,62,47,50	16,25,7,11	33,35,7,35	340	99	0.00523526	0.0173337	0.131,0.023,0.006,0.118	0.124,0.172,0.226,0.084	-0.082
1481	ENSMUSG00000026269	Rnpepl1	chr1	+	92918017	92919103	92918017	92918126	92918872	92919103	1481	12,15,1,36	54,28,11,65	10,27,97,7	36,17,1,5	845	99	0.00524469	0.0173445	0.025,0.059,0.011,0.061	0.032,0.157,0.919,0.141	-0.273
2658	ENSMUSG00000068206	Pick1	chr15	+	79245289	79246111	79245289	79245352	79245977	79246111	2658	5,6,9,10	11,0,2,3	2,23,32,11	43,49,90,19	724	99	0.00526848	0.0174027	0.059,1.0,0.381,0.313	0.006,0.06,0.046,0.073	0.392
3920	ENSMUSG00000022216	Psme1	chr14	+	55579770	55580041	55579770	55579833	55579930	55580041	3920	28,30,7,34	2628221115682070	48,35,65,20	182421456431846	196	99	0.00528494	0.0174366	0.005,0.007,0.002,0.008	0.013,0.008,0.049,0.005	-0.013
3363	ENSMUSG00000016933	Plcg1	chr2	+	160761079	160761466	160761079	160761194	160761304	160761466	3363	14,4,0,8	173,89,57,121	3,2,0,2	77,79,101,83	209	99	0.00532763	0.0175568	0.037,0.021,0.0,0.03	0.018,0.012,0.0,0.011	0.012
3234	ENSMUSG00000026034	Clk1	chr1	-	58419666	58421308	58419666	58419733	58421082	58421308	3234	150244141577	46,19,33,122	2046401663315	33,40,13,41	1448	99	0.00538098	0.0177119	0.182,0.468,0.226,0.244	0.297,0.522,0.897,0.344	-0.235
2822	ENSMUSG00000027615	Hps3	chr3	-	20012696	20014203	20012696	20012930	20014022	20014203	2822	8,6,5,42	5,6,11,15	16,36,61,6	0,2,0,22	1191	99	0.00540083	0.0177564	0.117,0.077,0.036,0.189	1.0,0.599,1.0,0.022	-0.55
2401	ENSMUSG00000024301	Kifc5b	chr17	+	26922675	26923302	26922675	26922723	26922904	26923302	2401	0,6,0,0	85,33,24,30	10,5,4,4	57,95,53,38	280	99	0.00540755	0.0177577	0.0,0.06,0.0,0.0	0.058,0.018,0.026,0.036	-0.019
2259	ENSMUSG00000014601	Strip1	chr3	-	107615760	107616608	107615760	107615827	107616507	107616608	2259	13,6,2,8	33,27,28,19	5,18,20,7	25,19,12,28	779	99	0.00544548	0.0178467	0.048,0.027,0.009,0.051	0.025,0.107,0.175,0.031	-0.051
4039	ENSMUSG00000002668	Dennd1c	chr17	-	57066731	57067116	57066731	57066942	57067048	57067116	4039	10,5,11,4	15,5,4,24	7,18,14,10	5,8,0,4	205	99	0.00544733	0.0178467	0.244,0.326,0.57,0.074	0.403,0.521,1.0,0.547	-0.314
1267	ENSMUSG00000110206	Flt3l	chr7	-	45132227	45134026	45132227	45132412	45133881	45134026	1267	3,11,2,5	14,24,17,6	20,2,10,1	0,2,1,0	1568	99	0.00549871	0.017994	0.013,0.028,0.007,0.05	1.0,0.059,0.387,1.0	-0.587
2061	ENSMUSG00000020329	Polrmt	chr10	-	79737263	79737509	79737263	79737362	79737456	79737509	2061	0,0,27,3	73,24,46,61	2,6,0,1	53,51,38,53	193	99	0.00552792	0.0180686	0.0,0.0,0.231,0.025	0.019,0.057,0.0,0.01	0.043
1619	ENSMUSG00000026409	Pfkfb2	chr1	-	130697696	130698743	130697696	130698085	130698678	130698743	1619	4,0,0,0	15,8,8,8	0,2,14,0	10,10,11,11	692	99	0.00560574	0.0183017	0.037,0.0,0.0,0.0	0.0,0.028,0.154,0.0	-0.036
505	ENSMUSG00000062963	Ufc1	chr1	-	171289517	171289947	171289517	171289594	171289883	171289947	505	3,0,6,8	179,133,77,177	8,25,1,5	173,165,19,118	388	99	0.00562905	0.0183565	0.004,0.0,0.019,0.011	0.012,0.037,0.013,0.011	-0.01
1261	ENSMUSG00000046032	Snx12	chrX	-	101211958	101213864	101211958	101212346	101213773	101213864	1261	472447255424	40,15,23,53	218314152150	15,3,0,7	1526	99	0.00564719	0.0183851	0.434,0.659,0.418,0.342	0.485,0.872,1.0,0.582	-0.272
3748	ENSMUSG00000006390	Elovl1	chr4	+	118431897	118432613	118431897	118432432	118432537	118432613	3748	188,133,158,89	0,13,0,0	79,115,2,184	0,0,0,0	204	99	0.00565092	0.0183851	1.0,0.832,1.0,1.0	1.0,1.0,1.0,1.0	-0.042
828	ENSMUSG00000108414	Snhg1	chr19	+	8724402	8724721	8724402	8724483	8724671	8724721	828	27,31,42,55	141,72,72,93	39,160,226,66	180,136,113,96	287	99	0.00573296	0.0186125	0.062,0.129,0.168,0.169	0.07,0.289,0.408,0.192	-0.108
2812	ENSMUSG00000011658	Fuz	chr7	+	44898984	44900624	44898984	44899386	44900132	44900624	2812	8,7,1,11	27,13,16,22	6,6,26,10	13,21,12,12	845	99	0.00573405	0.0186125	0.034,0.059,0.007,0.055	0.051,0.032,0.202,0.089	-0.055
1071	ENSMUSG00000027411	Vps16	chr2	+	130437914	130438225	130437914	130438012	130438096	130438225	1071	0,0,4,3	101,85,115,126	0,1,25,0	91,125,20,41	183	99	0.00574364	0.0186221	0.0,0.0,0.018,0.013	0.0,0.004,0.403,0.0	-0.094
795	ENSMUSG00000074129	Rpl13a	chr7	-	45126990	45127274	45126990	45127087	45127208	45127274	795	202234137218	18,6,3,0	355292209228	3,4,7,1	220	99	0.00575973	0.0186528	0.835,0.946,0.954,1.0	0.982,0.97,0.931,0.99	-0.035
678	ENSMUSG00000038766	Gabpb2	chr3	-	95203730	95204808	95203730	95203925	95204640	95204808	678	13,37,5,82	300226229233	7,63,72,24	206316123175	814	99	0.00580622	0.0187639	0.005,0.02,0.003,0.041	0.004,0.024,0.066,0.016	-0.01
1478	ENSMUSG00000026269	Rnpepl1	chr1	+	92916710	92917746	92916710	92916946	92917146	92917746	1478	1,0,1,13	125,130,41,63	0,13,8,0	36,82,15,34	299	99	0.00581131	0.0187639	0.003,0.0,0.008,0.064	0.0,0.05,0.15,0.0	-0.031
3506	ENSMUSG00000031864	Ints10	chr8	+	68796716	68798801	68796716	68796820	68797758	68798801	3506	3,0,15,11	79,32,26,67	8,19,52,4	22,29,0,40	1037	99	0.00581408	0.0187639	0.004,0.0,0.052,0.015	0.034,0.059,1.0,0.009	-0.258
3233	ENSMUSG00000026034	Clk1	chr1	-	58417012	58417383	58417012	58417179	58417266	58417383	3233	7,2,8,16	55,38,68,128	23,27,0,5	43,67,35,52	186	99	0.00591897	0.0190805	0.063,0.027,0.059,0.062	0.222,0.177,0.0,0.049	-0.059
1024	ENSMUSG00000029782	Tmem209	chr6	-	30506785	30508512	30506785	30506917	30508453	30508512	1024	17,11,4,6	68,77,48,45	8,16,4,15	40,46,1,28	1635	99	0.00602025	0.0193626	0.015,0.009,0.005,0.008	0.012,0.021,0.195,0.031	-0.056
3047	ENSMUSG00000000441	Raf1	chr6	-	115620208	115621862	115620208	115620327	115621815	115621862	3047	59,80,86,101	142124120111	57,193,371,50	132,136,19,55	1587	99	0.00601932	0.0193626	0.025,0.039,0.043,0.054	0.026,0.081,0.549,0.054	-0.137
1661	ENSMUSG00000035673	Sbno2	chr10	-	80066830	80067394	80066830	80066936	80067276	80067394	1661	15,0,4,15	48,39,16,40	1,1,10,0	26,26,33,27	439	99	0.00602929	0.0193695	0.066,0.0,0.053,0.078	0.009,0.009,0.064,0.0	0.029
1019	ENSMUSG00000001627	Ifrd1	chr12	-	40217157	40217482	40217157	40217242	40217377	40217482	1019	4,0,4,6	167,167,71,169	1,14,18,3	230,185,71,173	234	99	0.00605451	0.0194283	0.01,0.0,0.023,0.015	0.002,0.031,0.097,0.007	-0.022
2478	ENSMUSG00000031708	Tecr	chr8	-	83572840	83573323	83572840	83572946	83573027	83573323	2478	31,5,2,5	306287256256	1,12,2,0	250,299,85,253	180	99	0.00608169	0.0194933	0.053,0.009,0.004,0.011	0.002,0.022,0.013,0.0	0.01
70	ENSMUSG00000074272	Ceacam1	chr7	-	25464848	25466437	25464848	25464880	25466316	25466437	70	37,28,32,75	10,35,34,87	19,100,70,17	7,8,0,21	1535	99	0.00619024	0.0198186	0.193,0.049,0.057,0.053	0.149,0.446,1.0,0.05	-0.323
2695	ENSMUSG00000038895	Zfp653	chr9	-	22055992	22056528	22055992	22056092	22056413	22056528	2695	4,0,0,22	76,50,54,65	0,3,0,0	42,39,57,51	420	99	0.00626312	0.0200292	0.012,0.0,0.0,0.074	0.0,0.018,0.0,0.0	0.017
4047	ENSMUSG00000040618	Pck2	chr14	+	55544394	55545425	55544394	55545047	55545206	55545425	4047	0,15,10,2	107,89,26,47	12,20,108,5	66,86,16,72	258	99	0.00627475	0.0200436	0.0,0.061,0.129,0.016	0.065,0.082,0.721,0.026	-0.172
2022	ENSMUSG00000035798	Zdhhc17	chr10	-	110949620	110950683	110949620	110949683	110950560	110950683	2022	0,4,2,24	28,12,16,14	19,53,70,28	32,50,0,30	976	99	0.00629464	0.0200843	0.0,0.033,0.013,0.148	0.057,0.097,1.0,0.086	-0.262
2241	ENSMUSG00000029201	Ugdh	chr5	-	65420248	65422782	65420248	65420343	65422634	65422782	2241	14,15,0,41	89,45,36,43	28,23,120,25	44,32,0,40	2390	99	0.0064081	0.0204231	0.006,0.014,0.0,0.038	0.026,0.029,1.0,0.025	-0.255
1293	ENSMUSG00000001909	Trmt1	chr8	+	84690516	84690947	84690516	84690572	84690810	84690947	1293	18,14,4,19	179,126,98,103	10,71,61,25	152,169,1,126	337	99	0.00651265	0.0207254	0.029,0.032,0.012,0.051	0.019,0.11,0.947,0.055	-0.252
3026	ENSMUSG00000025507	Pidd1	chr7	-	141440002	141440366	141440002	141440153	141440230	141440366	3026	0,4,12,5	25,20,8,2	10,37,57,4	18,15,0,7	176	99	0.00651769	0.0207254	0.0,0.101,0.458,0.584	0.238,0.581,1.0,0.243	-0.23
562	ENSMUSG00000029068	Ccnl2	chr4	+	155817922	155820428	155817922	155817987	155818538	155820428	562	1,13,7,15	15,2,1,16	7,67,67,27	3,14,13,0	650	99	0.00669905	0.021278	0.01,0.497,0.516,0.125	0.262,0.422,0.44,1.0	-0.244
3046	ENSMUSG00000028687	Mutyh	chr4	+	116817887	116818282	116817887	116818037	116818240	116818282	3046	7,9,9,5	23,48,2,4	24,11,38,3	0,9,0,18	302	99	0.00672361	0.0213319	0.091,0.058,0.596,0.291	1.0,0.286,1.0,0.052	-0.326
3028	ENSMUSG00000025507	Pidd1	chr7	-	141441172	141441529	141441172	141441374	141441474	141441529	3028	1,18,0,14	25,30,13,15	16,30,8,1	14,32,1,0	199	99	0.00676103	0.0214265	0.02,0.23,0.0,0.317	0.362,0.318,0.799,1.0	-0.478
2270	ENSMUSG00000029713	Gnb2	chr5	-	137529003	137529509	137529003	137529205	137529442	137529509	2270	4,16,2,35	373245163163	0,18,47,4	163,198,80,163	336	99	0.00687196	0.0217535	0.003,0.019,0.004,0.06	0.0,0.026,0.148,0.007	-0.024
2319	ENSMUSG00000005687	Bcas2	chr3	+	103174339	103177419	103174339	103174501	103175618	103177419	2319	30,25,54,40	391392316409	27,22,66,22	317,299,35,273	1216	99	0.00695395	0.0219882	0.006,0.005,0.014,0.008	0.007,0.006,0.133,0.007	-0.03
3381	ENSMUSG00000031796	Cfap20	chr8	-	95422782	95424696	95422782	95422894	95424616	95424696	3381	5,11,0,14	106,149,98,117	9,33,61,6	107,41,1,71	1821	99	0.00700409	0.0221219	0.003,0.004,0.0,0.006	0.005,0.042,0.768,0.005	-0.202
3751	ENSMUSG00000031889	D230025D16Rik	chr8	+	105238422	105239750	105238422	105238466	105239670	105239750	3751	2,12,3,7	34,11,18,14	11,43,36,6	15,13,0,32	1303	99	0.00701702	0.0221379	0.004,0.077,0.013,0.037	0.053,0.201,1.0,0.014	-0.284
2242	ENSMUSG00000013997	Nit1	chr1	-	171344063	171344539	171344063	171344167	171344287	171344539	2242	1,0,3,9	38,12,32,51	0,0,0,0	41,34,22,6	219	99	0.0070391	0.0221578	0.012,0.0,0.041,0.074	0.0,0.0,0.0,0.0	0.032
2602	ENSMUSG00000016664	Pacsin2	chr15	-	83401866	83401999	83401866	83401928	83401987	83401999	2602	256244163144	7,3,6,15	172,232,67,141	0,7,0,4	158	99	0.00703259	0.0221578	0.958,0.981,0.945,0.857	1.0,0.954,1.0,0.957	-0.042
3915	ENSMUSG00000042625	Safb2	chr17	-	56562938	56563431	56562938	56563243	56563361	56563431	3915	43,6,9,20	54,61,46,39	26,50,42,19	43,37,30,69	217	99	0.00710802	0.0223388	0.266,0.043,0.082,0.19	0.216,0.381,0.39,0.112	-0.13
4023	ENSMUSG00000004865	Srpk1	chr17	-	28599470	28600456	28599470	28599869	28600242	28600456	4023	88,77,38,55	373207232190	59,90,170,61	214,266,65,272	472	99	0.0071125	0.0223388	0.047,0.072,0.033,0.057	0.055,0.066,0.354,0.045	-0.078
3508	ENSMUSG00000027406	Idh3b	chr2	-	130283937	130284248	130283937	130284036	130284170	130284248	3508	0,0,9,9	170122119137	1,5,17,5	70,87,98,111	233	99	0.00723829	0.0227085	0.0,0.0,0.031,0.027	0.006,0.024,0.069,0.019	-0.015
1469	ENSMUSG00000018287	Spag7	chr11	-	70664987	70665364	70664987	70665076	70665296	70665364	1469	30,26,29,23	1012927629621	3,15,92,5	883751236778	319	99	0.00724917	0.0227126	0.009,0.009,0.014,0.011	0.001,0.006,0.108,0.002	-0.019
3712	ENSMUSG00000052609	Plekhg3	chr12	+	76572394	76573360	76572394	76572658	76573246	76573360	3712	12,0,0,2	22,6,7,2	12,7,41,0	9,14,6,5	687	99	0.00725575	0.0227126	0.073,0.0,0.0,0.126	0.161,0.067,0.496,0.0	-0.131
2223	ENSMUSG00000034789	Rab24	chr13	-	55321101	55321458	55321101	55321180	55321389	55321458	2223	1,3,0,0	62,83,47,56	0,14,0,0	30,31,32,9	308	99	0.00734022	0.0229515	0.005,0.011,0.0,0.0	0.0,0.127,0.0,0.0	-0.028
3672	ENSMUSG00000036678	Aaas	chr15	-	102339185	102339418	102339185	102339253	102339324	102339418	3672	0,1,1,0	109,61,46,60	1,3,16,0	56,73,5,68	170	99	0.00735285	0.0229654	0.0,0.009,0.013,0.0	0.01,0.023,0.651,0.0	-0.166
909	ENSMUSG00000001750	Tcirg1	chr19	-	3901890	3902556	3901890	3902035	3902343	3902556	909	30,16,28,79	92,55,51,85	31,89,153,28	29,80,61,107	407	99	0.00740566	0.0231047	0.073,0.066,0.118,0.184	0.206,0.213,0.379,0.06	-0.104
2831	ENSMUSG00000004815	Dgkq	chr5	-	108649586	108649925	108649586	108649733	108649824	108649925	2831	0,0,2,2	29,43,1,39	0,6,8,0	2,2,0,27	190	99	0.007438	0.0231798	0.0,0.0,0.51,0.026	0.0,0.61,1.0,0.0	-0.268
3609	ENSMUSG00000019861	Gopc	chr10	-	52354571	52358937	52354571	52354747	52358772	52358937	3609	43,23,20,30	222200118170	16,87,141,25	175,158,77,157	4124	99	0.00744908	0.0231887	0.005,0.003,0.004,0.004	0.002,0.013,0.042,0.004	-0.011
3735	ENSMUSG00000013787	Ehmt2	chr17	+	34905609	34906058	34905609	34905711	34905909	34906058	3735	26,9,33,2	48,74,25,42	4,10,0,5	28,63,5,26	297	99	0.00746403	0.0232095	0.153,0.039,0.306,0.016	0.045,0.05,0.0,0.06	0.09
670	ENSMUSG00000090841	Myl6	chr10	-	128490860	128492136	128490860	128491033	128492058	128492136	670	16,8,4,38	564331268241	25,40,45,30	243,276,62,285	1124	99	0.00751445	0.0233405	0.002,0.002,0.001,0.014	0.009,0.013,0.06,0.009	-0.018
488	ENSMUSG00000047284	Neurl4	chr11	+	69903007	69903719	69903007	69903452	69903653	69903719	488	0,0,9,4	75,69,42,44	0,19,5,0	39,51,41,29	300	99	0.00757415	0.0234999	0.0,0.0,0.066,0.029	0.0,0.109,0.039,0.0	-0.013
1603	ENSMUSG00000031812	Map1lc3b	chr8	+	121593489	121596092	121593489	121593545	121595985	121596092	1603	58,55,60,252	226213105188	21,97,225,39	147,114,90,112	2539	99	0.00758371	0.0235037	0.01,0.01,0.022,0.05	0.006,0.032,0.089,0.013	-0.012
2258	ENSMUSG00000056724	Nbeal2	chr9	-	110628393	110628749	110628393	110628503	110628618	110628749	2258	3,2,0,2	49,29,8,28	10,1,1,10	21,29,84,23	214	99	0.00761743	0.0235822	0.028,0.031,0.0,0.032	0.181,0.016,0.005,0.167	-0.07
320	ENSMUSG00000029472	Anapc5	chr5	-	122791607	122791934	122791607	122791755	122791826	122791934	320	9,19,6,20	311278175249	26,23,3,11	192,267,38,178	170	99	0.00764411	0.0236127	0.017,0.038,0.02,0.045	0.073,0.048,0.044,0.035	-0.02
1366	ENSMUSG00000086290	Snhg12	chr4	+	132310150	132311024	132310150	132310215	132310833	132311024	1366	77,27,65,48	0,0,0,20	121,175,84,47	0,0,0,0	717	99	0.00763797	0.0236127	1.0,1.0,1.0,0.249	1.0,1.0,1.0,1.0	-0.188
2195	ENSMUSG00000028849	Map7d1	chr4	-	126236895	126237278	126236895	126237059	126237155	126237278	2195	44,17,4,37	11,12,28,8	14,17,1,19	3,4,0,2	195	99	0.00768558	0.0237148	0.67,0.418,0.068,0.701	0.703,0.683,1.0,0.828	-0.339
4177	ENSMUSG00000038502	Ptov1	chr7	-	44863534	44864487	44863534	44863732	44864382	44864487	4177	10,12,2,30	133,115,25,43	20,15,34,19	89,78,33,102	749	99	0.00774262	0.0238646	0.01,0.014,0.01,0.084	0.029,0.025,0.12,0.024	-0.02
665	ENSMUSG00000026754	Golga1	chr2	-	39047022	39047766	39047022	39047134	39047596	39047766	665	2,6,2,11	25,3,11,15	3,51,38,6	18,10,19,13	561	99	0.00792558	0.024375	0.014,0.261,0.031,0.115	0.029,0.474,0.261,0.075	-0.104
4152	ENSMUSG00000017760	Ctsa	chr2	+	164834697	164834924	164834697	164834748	164834837	164834924	4152	21,10,11,17	176,171,94,166	9,11,0,1	90,83,96,127	188	99	0.00792529	0.024375	0.059,0.03,0.058,0.051	0.05,0.065,0.0,0.004	0.02
2378	ENSMUSG00000002997	Prkar2b	chr12	-	31958475	31960522	31958475	31958721	31960381	31960522	2378	259,232,136,89	17,15,5,9	213,191,36,70	5,7,0,1	1759	99	0.00794454	0.0244067	0.462,0.465,0.605,0.358	0.706,0.606,1.0,0.798	-0.305
3993	ENSMUSG00000036403	Cep135	chr5	+	76636861	76639026	76636861	76637071	76638921	76639026	3993	123,120,90,89	0,0,0,11	74,123,148,74	0,0,0,0	1949	99	0.00805461	0.0247178	1.0,1.0,1.0,0.291	1.0,1.0,1.0,1.0	-0.177
2041	ENSMUSG00000068114	Ccdc134	chr15	+	82131423	82134762	82131423	82131545	82134580	82134762	2041	42,49,61,115	0,0,0,10	23,129,145,63	0,0,0,0	3134	99	0.00806373	0.0247188	1.0,1.0,1.0,0.266	1.0,1.0,1.0,1.0	-0.183
871	ENSMUSG00000025410	Dctn2	chr10	+	127277694	127278222	127277694	127277772	127277866	127278222	871	0,1,2,1	177153151170	1,20,1,2	147,146,55,145	193	99	0.00809303	0.0247816	0.0,0.003,0.007,0.003	0.003,0.066,0.009,0.007	-0.018
2266	ENSMUSG00000001016	Ilf2	chr3	+	90486850	90487097	90486850	90486912	90486982	90487097	2266	1,2,0,3	43,72,22,33	4,10,0,2	46,78,11,28	169	99	0.00827229	0.025303	0.013,0.016,0.0,0.051	0.048,0.07,0.0,0.04	-0.02
646	ENSMUSG00000024668	Sdhaf2	chr19	-	10516979	10517386	10516979	10517089	10517168	10517386	646	2,22,5,1	135102126122	0,23,22,3	106,94,59,116	178	99	0.00833087	0.0254544	0.008,0.107,0.022,0.005	0.0,0.12,0.172,0.014	-0.041
852	ENSMUSG00000053470	Kdm3a	chr6	-	71620137	71620568	71620137	71620210	71620443	71620568	852	0,0,0,0	144,89,58,123	1,0,21,0	23,75,7,43	332	99	0.00837876	0.025573	0.0,0.0,0.0,0.0	0.013,0.0,0.472,0.0	-0.121
1801	ENSMUSG00000020397	Med7	chr11	+	46439805	46439975	46439805	46439824	46439926	46439975	1801	110,148,87,60	0,2,9,0	84,37,2,12	0,0,0,0	201	99	0.00838921	0.0255771	1.0,0.973,0.826,1.0	1.0,1.0,1.0,1.0	-0.05
2459	ENSMUSG00000036112	Metap2	chr10	-	93879539	93880138	93879539	93879642	93880072	93880138	2459	12,50,7,30	361264286225	12,31,84,8	167,343,37,241	529	99	0.00866015	0.0263745	0.006,0.034,0.005,0.024	0.013,0.017,0.298,0.006	-0.066
2107	ENSMUSG00000073468	Sft2d1	chr17	+	8321799	8323335	8321799	8321835	8323276	8323335	2107	20,27,32,49	9,22,10,20	55,77,194,52	14,28,3,10	1540	99	0.00875671	0.0266397	0.125,0.073,0.171,0.136	0.202,0.15,0.806,0.251	-0.226
3602	ENSMUSG00000091625	Lsm5	chr6	-	56703005	56703409	56703005	56703033	56703317	56703409	3602	13,1,2,19	21,9,9,14	0,24,16,6	2,8,0,0	383	99	0.00879937	0.0267406	0.138,0.028,0.054,0.26	0.0,0.437,1.0,1.0	-0.489
2973	ENSMUSG00000003166	Dgcr2	chr16	-	17858359	17859526	17858359	17858579	17859403	17859526	2973	6,24,1,20	68,93,37,64	4,16,45,5	46,53,9,24	923	99	0.00892302	0.0270871	0.009,0.027,0.003,0.032	0.009,0.031,0.349,0.022	-0.085
2038	ENSMUSG00000037318	Traf3ip3	chr1	-	193194824	193195422	193194824	193195136	193195274	193195422	2038	25,11,4,17	238185184242	14,19,38,26	232,220,3,136	237	99	0.00895891	0.0271667	0.042,0.024,0.009,0.029	0.025,0.035,0.841,0.074	-0.218
3116	ENSMUSG00000002833	Hdgfl2	chr17	+	56098973	56099387	56098973	56099075	56099176	56099387	3116	0,6,0,3	187121112148	0,8,10,0	85,117,3,135	200	99	0.00902258	0.0273303	0.0,0.024,0.0,0.01	0.0,0.033,0.623,0.0	-0.155
3022	ENSMUSG00000026972	Arrdc1	chr2	-	24925755	24926448	24925755	24926194	24926271	24926448	3022	0,10,1,15	63,22,14,11	19,11,6,3	12,10,11,13	176	99	0.00913093	0.0276287	0.0,0.204,0.039,0.434	0.471,0.382,0.235,0.115	-0.132
105	ENSMUSG00000015377	Dennd6b	chr15	-	89185361	89185647	89185361	89185464	89185537	89185647	105	0,0,1,0	1,8,1,8	0,15,0,2	22,0,4,7	172	99	0.0092811	0.0280529	0.0,0.0,0.365,0.0	0.0,1.0,0.0,0.141	-0.194
4173	ENSMUSG00000019039	Dalrd3	chr9	+	108571781	108572297	108571781	108571864	108572186	108572297	4173	96,78,30,71	0,0,1,0	46,87,77,51	9,0,0,0	421	99	0.00932592	0.0281581	1.0,1.0,0.876,1.0	0.546,1.0,1.0,1.0	0.082
3480	ENSMUSG00000003549	Ercc1	chr7	+	19355100	19355361	19355100	19355172	19355292	19355361	3480	0,0,0,0	27,27,17,49	1,7,3,1	1,25,0,17	219	99	0.00937331	0.0282708	0.0,0.0,0.0,0.0	0.311,0.112,1.0,0.026	-0.362
3056	ENSMUSG00000040701	Ap1g2	chr14	-	55101070	55101522	55101070	55101175	55101394	55101522	3056	4,0,0,10	90,81,22,32	20,9,1,0	69,65,19,60	318	99	0.0094528	0.02848	0.014,0.0,0.0,0.089	0.083,0.041,0.016,0.0	-0.009
1421	ENSMUSG00000039637	Coro7	chr16	-	4634298	4634907	4634298	4634430	4634761	4634907	1421	23,46,18,62	0,0,0,0	21,94,255,49	0,0,0,9	430	99	0.00951154	0.0286263	1.0,1.0,1.0,1.0	1.0,1.0,1.0,0.556	0.111
1952	ENSMUSG00000025571	Tnrc6c	chr11	+	117749576	117753144	117749576	117749817	117752976	117753144	1952	45,51,21,64	31,60,21,35	33,134,357,9	20,22,5,19	3258	99	0.00954936	0.0287094	0.042,0.025,0.029,0.053	0.048,0.156,0.685,0.014	-0.189
860	ENSMUSG00000005625	Psmd4	chr3	-	95032704	95033546	95032704	95032984	95033481	95033546	860	67,26,62,72	588574271505	59,60,38,56	347411168372	596	99	0.00958814	0.0287952	0.019,0.007,0.037,0.023	0.027,0.024,0.036,0.024	-0.006
1536	ENSMUSG00000060671	Atp8b2	chr3	-	89946427	89946789	89946427	89946539	89946624	89946789	1536	0,3,1,10	74,51,39,33	2,5,45,9	48,71,16,50	184	99	0.00989377	0.0296813	0.0,0.031,0.014,0.14	0.022,0.037,0.602,0.088	-0.141
2361	ENSMUSG00000097195	Snhg5	chr9	-	88522483	88522888	88522483	88522586	88522850	88522888	2361	360234210385	34,8,31,21	254261162218	25,33,20,47	363	99	0.00994948	0.0298166	0.743,0.889,0.649,0.833	0.735,0.683,0.688,0.558	0.113
3218	ENSMUSG00000022800	Fyttd1	chr16	+	32898373	32898939	32898373	32898470	32898877	32898939	3218	5,5,24,11	190,153,71,165	29,26,3,8	138,191,38,109	506	99	0.00997625	0.029865	0.005,0.006,0.062,0.013	0.039,0.026,0.015,0.014	-0.002
1192	ENSMUSG00000007458	M6pr	chr6	+	122313258	122315166	122313258	122313425	122315056	122315166	1192	111,103,63,184	258288205180	150,157,344,76	218,141,5,197	1730	99	0.0099889	0.0298711	0.024,0.02,0.017,0.055	0.038,0.06,0.797,0.022	-0.2
4113	ENSMUSG00000024194	Cuta	chr17	-	26938417	26938786	26938417	26938467	26938726	26938786	4113	69,53,13,49	3,4,0,15	36,11,27,55	0,0,0,5	358	99	0.0100409	0.0299947	0.864,0.786,1.0,0.475	1.0,1.0,1.0,0.753	-0.157
1683	ENSMUSG00000030216	Wbp11	chr6	-	136825515	136826109	136825515	136825547	136826000	136826109	1683	35,54,49,47	611597474444	39,70,12,64	373,730,95,325	552	99	0.010109	0.0301634	0.01,0.016,0.018,0.019	0.018,0.017,0.022,0.034	-0.007
1709	ENSMUSG00000023110	Prmt5	chr14	-	54516105	54516615	54516105	54516191	54516496	54516615	1709	72,98,57,31	145231269115	41,120,69,70	151,239,53,168	404	99	0.0101188	0.0301634	0.108,0.094,0.049,0.062	0.062,0.11,0.242,0.093	-0.049
1755	ENSMUSG00000040532	Abhd11	chr5	+	135010886	135011380	135010886	135011060	135011209	135011380	1755	0,3,0,12	33,48,24,42	0,0,4,0	25,16,57,35	248	99	0.0101474	0.0302166	0.0,0.024,0.0,0.102	0.0,0.0,0.027,0.0	0.025
478	ENSMUSG00000002625	Akap8l	chr17	-	32332478	32332916	32332478	32332609	32332810	32332916	478	1,7,0,9	37,36,2,58	1,1,0,3	24,40,1,37	300	99	0.0101771	0.0302728	0.009,0.06,0.0,0.049	0.014,0.008,0.0,0.026	0.017
740	ENSMUSG00000073434	Wdr90	chr17	-	25854529	25855234	25854529	25854765	25855117	25855234	740	20,5,11,2	4,8,6,15	8,19,4,17	2,15,0,0	451	99	0.0102924	0.0305835	0.523,0.121,0.287,0.028	0.468,0.218,1.0,1.0	-0.432
775	ENSMUSG00000021428	Riok1	chr13	+	38058687	38060092	38058687	38058741	38059939	38060092	775	45,17,2,34	282154169182	38,50,23,17	138,164,91,235	1297	99	0.0104738	0.0310662	0.012,0.008,0.001,0.014	0.021,0.023,0.019,0.005	-0.008
3914	ENSMUSG00000064289	Tank	chr2	+	61643714	61644422	61643714	61643785	61644306	61644422	3914	6,0,0,21	134,73,54,117	5,13,8,2	46,53,30,44	620	99	0.010477	0.0310662	0.007,0.0,0.0,0.028	0.017,0.038,0.041,0.007	-0.017
1588	ENSMUSG00000032480	Dhx30	chr9	-	110086931	110087195	110086931	110087036	110087119	110087195	1588	1,12,6,20	149,82,111,82	0,2,5,11	105,87,78,111	182	99	0.0105425	0.0312276	0.004,0.074,0.029,0.117	0.0,0.012,0.034,0.051	0.032
457	ENSMUSG00000020898	Ctc1	chr11	+	69021029	69022614	69021029	69021115	69022376	69022614	457	54,53,92,78	0,4,1,1	40,81,89,53	0,1,0,0	1360	99	0.0105569	0.0312374	1.0,0.491,0.87,0.85	1.0,0.855,1.0,1.0	-0.161
536	ENSMUSG00000028245	Nsmaf	chr4	-	6417164	6417877	6417164	6417207	6417745	6417877	536	1,17,0,39	14,53,18,38	12,15,175,2	2,21,15,24	637	99	0.010583	0.0312818	0.011,0.047,0.0,0.138	0.483,0.1,0.645,0.013	-0.261
3347	ENSMUSG00000025995	Wdr75	chr1	+	45817262	45818264	45817262	45817443	45818169	45818264	3347	10,4,4,23	51,17,39,22	0,16,0,5	69,22,3,44	825	99	0.0107246	0.031667	0.023,0.027,0.012,0.111	0.0,0.08,0.0,0.013	0.02
90	ENSMUSG00000031388	Naa10	chrX	-	73919501	73919869	73919501	73919540	73919753	73919869	90	20,28,4,13	32,9,2,6	7,6,12,11	22,15,9,15	312	99	0.0109213	0.0322137	0.165,0.497,0.388,0.407	0.092,0.113,0.297,0.189	0.192
4025	ENSMUSG00000024335	Brd2	chr17	-	34113931	34114478	34113931	34114177	34114349	34114478	4025	37,12,9,47	421408276365	21,57,43,11	367,506,72,340	271	99	0.0110032	0.0324213	0.031,0.011,0.012,0.045	0.02,0.04,0.179,0.012	-0.038
1064	ENSMUSG00000017221	Psmd3	chr11	+	98690462	98691019	98690462	98690653	98690915	98691019	1064	51,24,15,42	232174261148	26,101,116,34	167,268,12,193	361	99	0.0110361	0.0324503	0.057,0.036,0.016,0.072	0.041,0.094,0.726,0.046	-0.181
3030	ENSMUSG00000025507	Pidd1	chr7	-	141441611	141442564	141441611	141441821	141442150	141442564	3030	9,5,5,16	23,25,16,44	6,70,137,9	28,65,0,26	428	99	0.0110354	0.0324503	0.083,0.044,0.067,0.078	0.047,0.199,1.0,0.074	-0.262
3633	ENSMUSG00000084957	Bbip1	chr19	-	53932129	53933570	53932129	53932205	53933490	53933570	3633	59,23,22,62	14,2,1,12	18,41,21,22	0,0,0,18	1384	99	0.0110535	0.0324676	0.232,0.451,0.611,0.27	1.0,1.0,1.0,0.08	-0.379
4136	ENSMUSG00000019927	Ube2d1	chr10	-	71259741	71262115	71259741	71259819	71262083	71262115	4136	0,2,8,9	239,226,86,197	16,66,96,5	212,227,67,116	2363	99	0.0111563	0.0327353	0.0,0.0,0.004,0.002	0.003,0.012,0.057,0.002	-0.017
3484	ENSMUSG00000024220	Zfp523	chr17	+	28201260	28202348	28201260	28201440	28202114	28202348	3484	0,9,3,21	28,20,31,8	3,17,3,21	0,16,0,6	773	99	0.0112341	0.0329292	0.0,0.054,0.012,0.252	1.0,0.12,1.0,0.31	-0.528
3281	ENSMUSG00000024824	Rad9a	chr19	-	4197338	4197780	4197338	4197586	4197670	4197780	3281	5,8,19,6	86,72,66,83	9,3,0,0	51,67,9,63	183	99	0.0113382	0.0331997	0.03,0.057,0.135,0.038	0.087,0.024,0.0,0.0	0.037
3074	ENSMUSG00000027933	Ints3	chr3	-	90392527	90392891	90392527	90392600	90392790	90392891	3074	5,10,0,1	104,108,71,46	0,16,0,8	66,70,1,71	289	99	0.0114375	0.0334555	0.016,0.031,0.0,0.007	0.0,0.073,0.0,0.037	-0.014
228	ENSMUSG00000026083	Eif5b	chr1	+	38033067	38034103	38033067	38033157	38034028	38034103	228	7,8,26,38	308307240272	9,26,67,16	188349108161	970	99	0.011494	0.0335511	0.002,0.003,0.011,0.014	0.005,0.008,0.06,0.01	-0.013
1279	ENSMUSG00000019139	Isyna1	chr8	+	70595138	70595554	70595138	70595271	70595360	70595554	1279	3,9,0,2	44,43,40,30	0,3,0,1	35,41,6,35	188	99	0.0114911	0.0335511	0.035,0.099,0.0,0.034	0.0,0.037,0.0,0.015	0.029
164	ENSMUSG00000041459	Tardbp	chr4	-	148612381	148618791	148612381	148617705	148618646	148618791	164	1949164313141710	10,6,2,0	128016417321423	2,1,0,0	1040	99	0.0115155	0.033579	0.949,0.963,0.984,1.0	0.984,0.994,1.0,1.0	-0.02
2861	ENSMUSG00000027613	Eif6	chr2	-	155826124	155826436	155826124	155826210	155826326	155826436	2861	9,2,3,2	33,63,46,35	0,1,0,4	42,56,3,40	215	99	0.0116005	0.0337918	0.112,0.014,0.029,0.026	0.0,0.008,0.0,0.044	0.032
3271	ENSMUSG00000025733	Rhot2	chr17	-	25841558	25841855	25841558	25841667	25841756	25841855	3271	7,4,8,8	43,32,14,23	1,9,0,3	39,54,7,22	188	99	0.0117384	0.0341582	0.079,0.062,0.231,0.155	0.013,0.081,0.0,0.067	0.091
63	ENSMUSG00000070034	Sp110	chr1	-	85579056	85579745	85579056	85579199	85579643	85579745	63	31,37,30,46	229173163153	15,40,187,36	113,87,2,116	543	99	0.0117526	0.0341639	0.024,0.038,0.032,0.052	0.024,0.077,0.945,0.054	-0.239
1794	ENSMUSG00000029617	Ccz1	chr5	-	143998162	143998605	143998162	143998274	143998543	143998605	1794	1,5,12,11	805700376614	1,8,70,8	470553205478	368	99	0.011827	0.0343381	0.0,0.002,0.009,0.005	0.001,0.004,0.084,0.004	-0.019
3950	ENSMUSG00000023015	Racgap1	chr15	-	99634241	99637774	99634241	99634295	99637637	99637774	3950	85,66,9,73	0,0,0,8	67,387,477,73	6,17,25,4	3441	99	0.0118369	0.0343381	1.0,1.0,1.0,0.208	0.243,0.396,0.354,0.344	0.468
1837	ENSMUSG00000006998	Psmd2	chr16	+	20659678	20660102	20659678	20659780	20659956	20660102	1837	63,53,54,40	129310858951043	45,120,11,47	8461188234934	275	99	0.0119462	0.0346194	0.017,0.017,0.021,0.014	0.019,0.035,0.017,0.018	-0.005
3613	ENSMUSG00000067713	Prkag1	chr15	-	98815182	98815359	98815182	98815237	98815313	98815359	3613	3,1,2,9	79,40,21,68	10,15,2,1	61,60,12,42	175	99	0.0119782	0.0346764	0.021,0.014,0.051,0.07	0.085,0.124,0.086,0.013	-0.038
2096	ENSMUSG00000062867	Impdh2	chr9	+	108561596	108561857	108561596	108561698	108561782	108561857	2096	36,12,6,36	718756594584	11,22,48,12	612659123521	183	99	0.0120214	0.0347657	0.026,0.009,0.005,0.032	0.01,0.018,0.174,0.012	-0.036
2924	ENSMUSG00000021901	Bap1	chr14	+	31251749	31251954	31251749	31251779	31251899	31251954	2924	7,0,8,19	405366241437	9,12,21,0	372,277,71,247	219	99	0.0120689	0.0348529	0.008,0.0,0.015,0.019	0.011,0.019,0.118,0.0	-0.026
3706	ENSMUSG00000024181	Mrpl28	chr17	+	26125256	26125564	26125256	26125391	26125499	26125564	3706	59,169,27,73	0,0,1,0	107,75,3,76	7,2,0,0	207	99	0.0120764	0.0348529	1.0,1.0,0.928,1.0	0.88,0.947,1.0,1.0	0.025
485	ENSMUSG00000020812	Snhg16	chr11	+	116673937	116674375	116673937	116674071	116674299	116674375	485	4,0,16,7	33,7,30,6	12,20,87,5	33,21,14,11	327	99	0.0123028	0.0354335	0.035,0.0,0.139,0.261	0.099,0.224,0.653,0.121	-0.165
1397	ENSMUSG00000036932	Aifm1	chrX	-	48483154	48484635	48483154	48483262	48484526	48484635	1397	6,8,10,21	159133133139	2,19,40,5	97,139,16,119	1363	99	0.0122978	0.0354335	0.003,0.004,0.005,0.011	0.001,0.01,0.154,0.003	-0.036
2015	ENSMUSG00000002825	Qtrt1	chr9	+	21412232	21412531	21412232	21412301	21412392	21412531	2015	0,0,7,1	5,6,11,13	0,1,0,0	10,11,3,10	190	99	0.0123219	0.0354523	0.0,0.0,0.249,0.039	0.0,0.045,0.0,0.0	0.061
4121	ENSMUSG00000030035	Wbp1	chr6	-	83120184	83120876	83120184	83120287	83120771	83120876	4121	14,20,8,6	41,29,17,10	2,8,0,6	18,17,1,27	583	99	0.0125088	0.0359531	0.055,0.105,0.074,0.092	0.019,0.074,0.0,0.036	0.049
3096	ENSMUSG00000041763	Tpp2	chr1	+	44001318	44003000	44001318	44001438	44002103	44003000	3096	0,4,1,4	60,87,69,53	0,0,109,1	62,116,6,34	764	99	0.0127348	0.0365653	0.0,0.006,0.002,0.01	0.0,0.0,0.702,0.004	-0.172
3889	ENSMUSG00000073423	Zfp414	chr17	+	33630575	33631463	33630575	33630681	33631128	33631463	3889	10,0,21,26	90,91,50,69	6,25,49,11	55,78,12,49	546	99	0.0127767	0.0366482	0.02,0.0,0.071,0.064	0.019,0.055,0.425,0.039	-0.096
2702	ENSMUSG00000000134	Tfe3	chrX	+	7770994	7772596	7770994	7771070	7772448	7772596	2702	7,1,12,7	46,28,37,35	1,7,11,16	31,18,11,29	1477	99	0.0128826	0.0369143	0.01,0.002,0.021,0.013	0.002,0.025,0.063,0.036	-0.02
2503	ENSMUSG00000047767	Atg16l2	chr7	-	101291486	101291999	101291486	101291592	101291878	101291999	2503	8,5,1,18	153,115,64,167	12,6,86,6	122,129,1,75	385	99	0.012916	0.0369723	0.013,0.011,0.004,0.027	0.025,0.012,0.957,0.02	-0.24
446	ENSMUSG00000027936	Crtc2	chr3	+	90257116	90257411	90257116	90257218	90257294	90257411	446	5,13,0,5	34,75,27,37	0,6,25,6	17,29,26,18	175	99	0.0130269	0.0372482	0.077,0.089,0.0,0.071	0.0,0.105,0.352,0.159	-0.095
2818	ENSMUSG00000004110	Cacna1e	chr1	-	154486497	154488133	154486497	154486707	154488043	154488133	2818	1,5,1,11	0,0,0,8	2,2,10,1	0,0,0,0	1435	99	0.0130389	0.0372482	1.0,1.0,1.0,0.087	1.0,1.0,1.0,1.0	-0.228
1232	ENSMUSG00000025237	Parp6	chr9	+	59623917	59624433	59623917	59624012	59624372	59624433	1232	2,0,0,13	24,12,20,33	1,7,22,4	8,22,4,15	459	99	0.0131698	0.0375841	0.018,0.0,0.0,0.078	0.026,0.064,0.543,0.054	-0.148
2245	ENSMUSG00000036291	Ap5m1	chr14	+	49073548	49074194	49073548	49073742	49073969	49074194	2245	51,64,49,24	0,0,0,0	51,38,20,15	0,0,0,14	326	99	0.0131972	0.0376239	1.0,1.0,1.0,1.0	1.0,1.0,1.0,0.245	0.189
72	ENSMUSG00000053553	3110082I17Rik	chr5	-	139359738	139361388	139359738	139360730	139361306	139361388	72	7,1,0,7	31,28,12,69	9,6,45,0	34,31,0,7	675	99	0.0132691	0.0377907	0.032,0.005,0.0,0.015	0.037,0.028,1.0,0.0	-0.253
2328	ENSMUSG00000029471	Camkk2	chr5	-	122763773	122764302	122763773	122763953	122764259	122764302	2328	174,174,81,132	26,0,1,2	72,166,98,98	0,4,0,2	405	99	0.013341	0.0379569	0.621,1.0,0.952,0.942	1.0,0.91,1.0,0.923	-0.08
3264	ENSMUSG00000033589	Reep4	chr14	+	70546929	70547235	70546929	70547006	70547114	70547235	3264	19,20,27,15	85,54,24,62	60,46,31,38	56,65,39,95	207	99	0.0134175	0.0381362	0.097,0.15,0.35,0.104	0.339,0.253,0.275,0.161	-0.082
3721	ENSMUSG00000022550	Adck5	chr15	+	76594152	76594447	76594152	76594284	76594363	76594447	3721	0,0,0,2	34,2,13,12	0,0,7,4	16,32,1,27	178	99	0.0134336	0.0381432	0.0,0.0,0.0,0.085	0.0,0.0,0.796,0.076	-0.197
1673	ENSMUSG00000013858	Tmem259	chr10	-	79977962	79978320	79977962	79978062	79978187	79978320	1673	4,7,9,36	34,53,35,115	8,1,12,9	62,100,40,40	224	99	0.0134698	0.0382073	0.049,0.055,0.102,0.122	0.054,0.004,0.117,0.09	0.016
2220	ENSMUSG00000034729	Mrps10	chr17	+	47372575	47375109	47372575	47372645	47374972	47375109	2220	38,14,46,61	117,39,56,57	26,137,176,24	37,50,2,81	2426	99	0.0134945	0.038239	0.013,0.014,0.032,0.042	0.028,0.101,0.782,0.012	-0.206
3162	ENSMUSG00000060036	Rpl3	chr15	-	80080895	80081783	80080895	80081031	80081614	80081783	3162	196217258397	9518708456206460	216457367284	7356655821306620	682	99	0.0136656	0.0386848	0.003,0.004,0.007,0.009	0.004,0.01,0.024,0.006	-0.005
3119	ENSMUSG00000071657	Bscl2	chr19	+	8840534	8843090	8840534	8841424	8843008	8843090	3119	9,4,0,19	43,49,36,33	2,20,30,9	25,18,0,21	1683	99	0.0137375	0.0388493	0.012,0.005,0.0,0.033	0.005,0.061,1.0,0.025	-0.26
3961	ENSMUSG00000033862	Cdk10	chr8	+	123227659	123228396	123227659	123227741	123228328	123228396	3961	21,0,9,14	14,6,19,20	13,21,23,21	16,5,0,13	686	99	0.0137952	0.0389733	0.178,0.0,0.064,0.092	0.105,0.377,1.0,0.189	-0.334
1038	ENSMUSG00000067071	Hes6	chr1	-	91411482	91412802	91411482	91412482	91412720	91412802	1038	42,36,23,61	201,103,65,115	28,14,2,21	85,106,33,63	337	99	0.0138249	0.0390178	0.058,0.093,0.094,0.135	0.088,0.037,0.017,0.089	0.037
901	ENSMUSG00000006498	Ptbp1	chr10	+	79858751	79859271	79858751	79858824	79858951	79859271	901	17,55,13,41	2848233918831830	15,48,81,22	144824804701477	226	99	0.0139385	0.0392991	0.003,0.01,0.003,0.01	0.005,0.008,0.07,0.006	-0.016
2888	ENSMUSG00000062729	Ppox	chr1	-	171277446	171277804	171277446	171277596	171277693	171277804	2888	5,5,1,3	48,22,1,29	1,3,0,0	15,9,30,9	196	99	0.0141756	0.0399274	0.05,0.103,0.336,0.05	0.033,0.144,0.0,0.0	0.091
1651	ENSMUSG00000030929	Eri2	chr7	-	119790233	119791228	119790233	119790390	119791100	119791228	1651	0,6,0,2	20,25,24,16	7,3,17,0	7,30,0,2	809	99	0.0142843	0.0401934	0.0,0.029,0.0,0.015	0.109,0.012,1.0,0.0	-0.269
3200	ENSMUSG00000023971	Rrp36	chr17	-	46672524	46672847	46672524	46672591	46672705	46672847	3200	11,8,0,7	43,59,21,23	8,0,6,1	20,84,64,34	213	99	0.014433	0.040571	0.106,0.059,0.0,0.124	0.157,0.0,0.042,0.013	0.019
2680	ENSMUSG00000027944	Hax1	chr3	-	89997386	89998003	89997386	89997574	89997801	89998003	2680	94,64,30,48	0,0,0,8	117,87,38,64	0,0,0,0	326	99	0.014535	0.0406628	1.0,1.0,1.0,0.646	1.0,1.0,1.0,1.0	-0.089
2772	ENSMUSG00000024384	Iws1	chr18	+	32086272	32087152	32086272	32086423	32087069	32087152	2772	26,2,15,8	67,39,71,58	14,24,27,13	41,84,30,66	745	99	0.0145461	0.0406628	0.049,0.007,0.027,0.018	0.043,0.037,0.107,0.026	-0.028
3501	ENSMUSG00000005823	Gpr108	chr17	-	57237205	57237497	57237205	57237323	57237423	57237497	3501	1,2,0,25	106,113,13,79	2,0,1,6	61,74,7,79	199	99	0.0145171	0.0406628	0.005,0.009,0.0,0.136	0.016,0.0,0.066,0.036	0.008
3543	ENSMUSG00000034211	Mrps17	chr5	+	129715683	129716866	129715683	129715910	129716726	129716866	3543	36,58,28,46	23,34,11,42	34,63,87,36	16,15,0,14	915	99	0.0144918	0.0406628	0.145,0.156,0.216,0.106	0.187,0.312,1.0,0.218	-0.274
3858	ENSMUSG00000040331	Nsmce4a	chr7	-	130533576	130533861	130533576	130533666	130533769	130533861	3858	753514456434	189215163119	507534273364	167,97,22,99	202	99	0.0145524	0.0406628	0.661,0.54,0.578,0.641	0.598,0.73,0.859,0.643	-0.103
3965	ENSMUSG00000026277	Stk25	chr1	-	93626050	93627133	93626050	93626208	93627024	93627133	3965	32,54,42,61	104,80,35,104	55,60,130,29	66,54,13,69	915	99	0.0144987	0.0406628	0.032,0.068,0.115,0.06	0.083,0.107,0.52,0.043	-0.119
872	ENSMUSG00000025410	Dctn2	chr10	+	127277866	127278222	127277866	127277938	127278119	127278222	872	2,0,18,2	80,46,12,57	16,7,21,8	53,68,33,57	280	99	0.0146539	0.0408793	0.009,0.0,0.347,0.012	0.096,0.035,0.184,0.047	0.002
2975	ENSMUSG00000030263	Lrmp	chr6	+	145147635	145147844	145147635	145147682	145147779	145147844	2975	242344175257	1169886743896	131233144131	456638290483	196	99	0.014659	0.0408793	0.095,0.164,0.106,0.127	0.127,0.156,0.201,0.12	-0.028
3750	ENSMUSG00000041354	Rgl2	chr17	+	33932039	33932371	33932039	33932218	33932320	33932371	3750	12,0,18,22	28,18,1,23	0,8,0,1	3,20,3,0	201	99	0.0146846	0.0409103	0.174,0.0,0.899,0.32	0.0,0.165,0.0,1.0	0.057
2610	ENSMUSG00000036591	Arhgap21	chr2	-	20855353	20855706	20855353	20855395	20855580	20855706	2610	0,5,6,5	165120172135	0,18,0,2	64,80,37,68	284	99	0.0148243	0.0412585	0.0,0.014,0.012,0.013	0.0,0.073,0.0,0.01	-0.011
2710	ENSMUSG00000004667	Polr2e	chr10	-	80036526	80036973	80036526	80036598	80036763	80036973	2710	2,3,1,18	123,133,54,84	2,10,8,9	98,80,10,45	264	99	0.0151204	0.0420411	0.006,0.008,0.007,0.074	0.008,0.045,0.231,0.07	-0.065
810	ENSMUSG00000042447	Mios	chr6	+	8233049	8234361	8233049	8233254	8234231	8234361	810	10,1,0,19	60,52,33,27	3,12,19,8	27,6,53,35	1076	99	0.0151624	0.0421161	0.015,0.002,0.0,0.061	0.01,0.155,0.032,0.021	-0.035
1996	ENSMUSG00000053332	Gas5	chr1	+	161037287	161037547	161037287	161037315	161037504	161037547	1996	414220206276	438320237422	395493350391	446505301439	288	99	0.0152029	0.042187	0.245,0.191,0.23,0.184	0.233,0.251,0.286,0.234	-0.038
976	ENSMUSG00000019823	Mical1	chr10	+	41478009	41478635	41478009	41478314	41478427	41478635	976	6,2,3,12	64,33,33,26	8,20,39,0	32,20,5,23	212	99	0.015564	0.043126	0.042,0.028,0.041,0.177	0.105,0.318,0.785,0.0	-0.23
3008	ENSMUSG00000060601	Nr1h2	chr7	-	44553578	44553923	44553578	44553708	44553808	44553923	3008	22,5,6,37	110,97,84,95	23,16,17,10	53,65,29,71	199	99	0.015572	0.043126	0.09,0.025,0.034,0.162	0.178,0.109,0.226,0.065	-0.067
2698	ENSMUSG00000040860	Crocc	chr4	-	141017853	141018381	141017853	141018033	141018249	141018381	2698	0,0,10,3	48,22,15,19	0,1,0,1	18,18,13,54	315	99	0.0156328	0.0432517	0.0,0.0,0.173,0.047	0.0,0.017,0.0,0.006	0.049
242	ENSMUSG00000027981	Rnpc3	chr3	-	113605066	113608411	113605066	113607299	113608339	113608411	242	19,5,0,24	0,0,2,0	3,4,81,12	3,17,0,0	1139	99	0.0158803	0.0438501	1.0,1.0,0.0,1.0	0.08,0.02,1.0,1.0	0.225
1990	ENSMUSG00000053332	Gas5	chr1	+	161035982	161037315	161035982	161036014	161036819	161037315	1990	450417553706	44,55,32,35	65714781907743	100,38,1,60	904	99	0.0158685	0.0438501	0.528,0.454,0.654,0.688	0.418,0.81,0.995,0.576	-0.119
3113	ENSMUSG00000038886	Man2a2	chr7	-	80369592	80370929	80369592	80369745	80370731	80370929	3113	84,75,31,137	83,60,44,50	50,135,213,72	33,60,0,31	1085	99	0.0159491	0.0439969	0.085,0.102,0.06,0.2	0.121,0.17,1.0,0.175	-0.255
3011	ENSMUSG00000005378	Bud23	chr5	-	135056027	135056384	135056027	135056086	135056338	135056384	3011	0,16,11,8	128116115112	0,9,0,5	131,151,32,95	351	99	0.0160107	0.0441237	0.0,0.037,0.026,0.02	0.0,0.017,0.0,0.015	0.013
653	ENSMUSG00000018999	Slc35b4	chr6	-	34163588	34166423	34163588	34163670	34166373	34166423	653	52,23,7,34	29,21,33,15	12,131,376,29	26,54,11,16	2802	99	0.0160533	0.0441976	0.06,0.037,0.007,0.074	0.016,0.079,0.547,0.06	-0.131
948	ENSMUSG00000038644	Pold1	chr7	-	44533884	44534487	44533884	44534017	44534384	44534487	948	45,64,74,79	227213141130	53,121,82,54	151,203,13,101	466	99	0.0161452	0.0444073	0.04,0.06,0.1,0.114	0.069,0.112,0.573,0.102	-0.136
2700	ENSMUSG00000000134	Tfe3	chrX	+	7766554	7767684	7766554	7766855	7767438	7767684	2700	10,0,0,6	53,17,9,25	24,16,1,2	22,46,49,27	682	99	0.0163168	0.0448353	0.027,0.0,0.0,0.034	0.137,0.048,0.003,0.011	-0.035
1418	ENSMUSG00000023277	Twf2	chr9	+	106212731	106213063	106212731	106212836	106212937	106213063	1418	0,4,2,20	190,182,78,132	7,6,0,20	115,134,43,77	200	99	0.0164935	0.0452765	0.0,0.011,0.013,0.07	0.029,0.022,0.0,0.114	-0.018
30	ENSMUSG00000008690	Ncaph2	chr15	+	89370394	89370675	89370394	89370488	89370603	89370675	30	81,50,74,79	520328285333	39,52,20,40	303302133305	214	99	0.0166786	0.0456096	0.067,0.066,0.107,0.099	0.056,0.074,0.065,0.057	0.022
137	ENSMUSG00000024982	Zdhhc6	chr19	-	55300802	55302604	55300802	55301869	55302557	55302604	137	24,20,2,29	0,0,0,0	16,53,48,18	0,0,0,9	787	99	0.0166797	0.0456096	1.0,1.0,1.0,1.0	1.0,1.0,1.0,0.201	0.2
968	ENSMUSG00000038538	Ubn2	chr6	+	38487107	38491931	38487107	38487150	38490383	38491931	968	41,30,19,72	17,11,21,60	36,145,305,21	10,58,76,59	3332	99	0.0166701	0.0456096	0.067,0.075,0.026,0.034	0.097,0.069,0.107,0.01	-0.02
2309	ENSMUSG00000028633	Ctps	chr4	-	120542530	120542765	120542530	120542627	120542709	120542765	2309	16,2,4,5	379358307220	1,6,15,7	134,297,45,215	181	99	0.0166516	0.0456096	0.023,0.003,0.007,0.012	0.004,0.011,0.154,0.017	-0.035
2767	ENSMUSG00000060950	Trmt61a	chr12	+	111678104	111678962	111678104	111678161	111678602	111678962	2767	99,58,70,63	12,0,7,3	48,65,0,41	11,6,4,4	540	99	0.0167187	0.0456716	0.602,1.0,0.647,0.794	0.444,0.665,0.0,0.653	0.32
4189	ENSMUSG00000040940	Arhgef1	chr7	+	24923658	24923970	24923658	24923734	24923802	24923970	4189	5,15,1,10	171,68,98,104	4,20,37,8	101,230,44,98	167	99	0.0167352	0.0456725	0.017,0.116,0.006,0.054	0.023,0.049,0.333,0.046	-0.065
3464	ENSMUSG00000021866	Anxa11	chr14	+	25874209	25874784	25874209	25874304	25874670	25874784	3464	16,20,1,15	361237119190	9,6,33,2	170,147,41,157	465	99	0.016782	0.0457558	0.009,0.018,0.002,0.017	0.011,0.009,0.146,0.003	-0.031
1186	ENSMUSG00000037805	Rpl10a	chr17	+	28328966	28329522	28328966	28329280	28329373	28329522	1186	77,75,67,99	32,77,73,37	137198248132	62,78,3,104	192	99	0.0172521	0.0469919	0.554,0.334,0.321,0.58	0.533,0.567,0.977,0.396	-0.171
3285	ENSMUSG00000030323	Ift122	chr6	+	115913871	115916047	115913871	115913974	115915906	115916047	3285	1,5,1,18	7,23,11,28	14,8,59,2	6,18,0,7	2031	99	0.0174193	0.0474015	0.007,0.01,0.004,0.03	0.102,0.021,1.0,0.014	-0.272
1877	ENSMUSG00000019518	Ap4m1	chr5	+	138177922	138178180	138177922	138177973	138178068	138178180	1877	4,20,0,0	36,33,13,25	0,17,24,14	16,11,1,32	194	99	0.0175526	0.0477178	0.054,0.236,0.0,0.0	0.0,0.441,0.925,0.183	-0.315
2371	ENSMUSG00000045411	2410002F23Rik	chr7	+	44250308	44252312	44250308	44250340	44250612	44252312	2371	7,8,0,16	26,34,29,16	10,36,5,29	29,5,24,27	371	99	0.0175775	0.0477396	0.067,0.059,0.0,0.211	0.084,0.658,0.053,0.223	-0.17
882	ENSMUSG00000025888	Casp1	chr9	+	5303539	5304327	5303539	5303774	5304186	5304327	882	0,0,7,0	43,58,15,82	3,5,0,10	36,44,7,32	511	99	0.0177003	0.0480265	0.0,0.0,0.083,0.0	0.016,0.022,0.0,0.057	-0.003
1144	ENSMUSG00000020250	Txnrd1	chr10	+	82881722	82884006	82881722	82881948	82883913	82884006	1144	3,0,4,30	706556415496	9,72,136,15	552865125627	2064	99	0.0180533	0.0489371	0.0,0.0,0.0,0.003	0.001,0.004,0.05,0.001	-0.013
323	ENSMUSG00000038429	Usp5	chr6	-	124816983	124817471	124816983	124817068	124817317	124817471	323	6,0,21,15	115,126,91,96	42,9,6,2	66,188,20,71	348	99	0.0183523	0.0496996	0.015,0.0,0.062,0.043	0.153,0.013,0.079,0.008	-0.033
1450	ENSMUSG00000017210	Med24	chr11	-	98716413	98718142	98716413	98716525	98717909	98718142	1450	55,9,11,68	65,48,30,21	16,109,115,40	37,38,2,27	1483	99	0.0184073	0.0498008	0.053,0.012,0.024,0.178	0.028,0.161,0.793,0.09	-0.201
2357	ENSMUSG00000097195	Snhg5	chr9	-	88521649	88522381	88521649	88521975	88522306	88522381	2357	37,38,16,40	92,75,84,178	37,78,140,28	124,90,21,139	430	99	0.0184483	0.0498636	0.085,0.104,0.042,0.049	0.064,0.166,0.606,0.044	-0.15

## Sheet: RI FDR<0.05 IncL 10%
ID	GeneID	geneSymbol	chr	strand	riExonStart_0base	riExonEnd	upstreamES	upstreamEE	downstreamES	downstreamEE	ID	IJC_SAMPLE_1	SJC_SAMPLE_1	IJC_SAMPLE_2	SJC_SAMPLE_2	IncFormLen	SkipFormLen	PValue	FDR	IncLevel1	IncLevel2	IncLevelDifference
1285	ENSMUSG00000021235	Coq6	chr12	+	84370255	84371031	84370255	84370386	84370923	84371031	1285	0,0,0,3	55,7,9,7	4,17,13,18	0,0,0,0	636	99	0	0	0.0,0.0,0.0,0.063	1.0,1.0,1.0,1.0	-0.984
4179	ENSMUSG00000032724	Abtb2	chr2	+	103716039	103718423	103716039	103716153	103717159	103718423	4179	0,0,0,10	1,7,5,1	1,1,13,1	0,0,0,0	1105	99	0	0	0.0,0.0,0.0,0.473	1.0,1.0,1.0,1.0	-0.882
693	ENSMUSG00000028256	Odf2l	chr3	+	145126092	145127890	145126092	145126225	145127830	145127890	693	11,2,10,11	0,1,13,11	18,32,175,34	0,0,0,0	1704	99	9.91429e-14	5.68757e-12	1.0,0.104,0.043,0.055	1.0,1.0,1.0,1.0	-0.7
208	ENSMUSG00000021868	Ppif	chr14	+	25696003	25698341	25696003	25696092	25698265	25698341	208	10,8,21,56	17,4,14,10	45,69,130,43	1,0,8,0	2272	99	2.58717e-09	5.19467e-08	0.025,0.08,0.061,0.196	0.662,1.0,0.415,1.0	-0.679
2433	ENSMUSG00000044906	4930503L19Rik	chr18	-	70467334	70468517	70467334	70467485	70467758	70468517	2433	31,10,3,12	5,20,9,12	18,53,67,24	2,0,0,0	372	99	1.77636e-15	1.42667e-13	0.623,0.117,0.081,0.21	0.705,1.0,1.0,1.0	-0.669
3330	ENSMUSG00000040359	Ufl1	chr4	-	25269027	25270618	25269027	25269174	25270559	25270618	3330	10,0,0,20	5,4,4,11	4,31,31,7	1,0,1,0	1484	99	5.7922e-08	7.75328e-07	0.118,0.0,0.0,0.108	0.211,1.0,0.674,1.0	-0.665
2135	ENSMUSG00000014418	Hps5	chr7	-	46774813	46775951	46774813	46774937	46775764	46775951	2135	6,0,0,1	19,4,24,20	3,41,45,34	10,4,0,0	926	99	3.40164e-10	8.38774e-09	0.033,0.0,0.0,0.005	0.031,0.523,1.0,1.0	-0.629
2980	ENSMUSG00000022558	Mroh1	chr15	+	76434062	76434787	76434062	76434158	76434682	76434787	2980	7,0,0,5	16,8,5,17	0,30,8,4	7,3,0,0	623	99	0.00134322	0.00544063	0.065,0.0,0.0,0.045	0.0,0.614,1.0,1.0	-0.626
1835	ENSMUSG00000027263	Tubgcp4	chr2	+	121189361	121189965	121189361	121189469	121189826	121189965	1835	14,8,4,11	13,5,2,8	1,2,10,3	0,0,0,1	456	99	3.16466e-07	3.61621e-06	0.189,0.258,0.303,0.23	1.0,1.0,1.0,0.394	-0.604
1447	ENSMUSG00000030057	Cnbp	chr6	-	87845121	87845793	87845121	87845557	87845676	87845793	1447	129,116,69,72	411301366220	187,120,17,146	17,27,3,33	218	99	0	0	0.125,0.149,0.079,0.129	0.833,0.669,0.72,0.668	-0.602
384	ENSMUSG00000001065	Zfp276	chr8	+	123264815	123265070	123264815	123264926	123264994	123265070	384	12,6,0,0	5,10,3,9	5,7,28,12	0,15,0,0	167	99	9.21271e-06	6.96154e-05	0.587,0.262,0.0,0.0	1.0,0.217,1.0,1.0	-0.592
4070	ENSMUSG00000009995	Taz	chrX	+	74288177	74288513	74288177	74288219	74288447	74288513	4070	7,17,5,1	0,7,11,3	20,44,29,9	0,0,0,0	327	99	4.25538e-11	1.30021e-09	1.0,0.424,0.121,0.092	1.0,1.0,1.0,1.0	-0.591
1267	ENSMUSG00000110206	Flt3l	chr7	-	45132227	45134026	45132227	45132412	45133881	45134026	1267	3,11,2,5	14,24,17,6	20,2,10,1	0,2,1,0	1568	99	0.00549871	0.017994	0.013,0.028,0.007,0.05	1.0,0.059,0.387,1.0	-0.587
2415	ENSMUSG00000056962	Jmjd6	chr11	-	116839837	116840545	116839837	116839931	116840409	116840545	2415	21,5,0,15	6,0,3,6	14,6,9,10	0,0,0,0	577	99	3.77439e-11	1.17887e-09	0.375,1.0,0.0,0.3	1.0,1.0,1.0,1.0	-0.581
2822	ENSMUSG00000027615	Hps3	chr3	-	20012696	20014203	20012696	20012930	20014022	20014203	2822	8,6,5,42	5,6,11,15	16,36,61,6	0,2,0,22	1191	99	0.00540083	0.0177564	0.117,0.077,0.036,0.189	1.0,0.599,1.0,0.022	-0.55
3079	ENSMUSG00000034616	Ssh3	chr19	-	4266374	4266637	4266374	4266446	4266521	4266637	3079	0,2,0,0	16,13,1,3	3,3,2,1	0,7,0,9	174	99	0.000194285	0.000994782	0.0,0.08,0.0,0.0	1.0,0.196,1.0,0.059	-0.544
2655	ENSMUSG00000024645	Timm21	chr18	-	84947833	84949291	84947833	84947939	84949193	84949291	2655	5,18,0,14	2,0,14,8	12,73,49,14	0,0,5,0	1353	99	4.62185e-05	0.000293274	0.155,1.0,0.0,0.114	1.0,1.0,0.418,1.0	-0.537
2222	ENSMUSG00000034789	Rab24	chr13	-	55320502	55320844	55320502	55320553	55320744	55320844	2222	45,45,37,65	126,73,45,41	27,85,65,46	11,0,0,14	290	99	3.51639e-09	6.67876e-08	0.109,0.174,0.219,0.351	0.456,1.0,1.0,0.529	-0.533
3484	ENSMUSG00000024220	Zfp523	chr17	+	28201260	28202348	28201260	28201440	28202114	28202348	3484	0,9,3,21	28,20,31,8	3,17,3,21	0,16,0,6	773	99	0.0112341	0.0329292	0.0,0.054,0.012,0.252	1.0,0.12,1.0,0.31	-0.528
3084	ENSMUSG00000004933	Matk	chr10	+	81261630	81262534	81261630	81262156	81262447	81262534	3084	0,0,0,0	14,12,7,20	14,6,11,3	4,9,0,1	390	99	1.17643e-10	3.21062e-09	0.0,0.0,0.0,0.0	0.47,0.145,1.0,0.432	-0.512
1722	ENSMUSG00000014075	Tctex1d2	chr16	+	32425240	32426921	32425240	32425310	32426857	32426921	1722	0,4,8,7	3,11,0,6	4,10,35,4	3,0,0,0	1646	99	0.000411834	0.00193914	0.0,0.021,1.0,0.066	0.074,1.0,1.0,1.0	-0.497
3602	ENSMUSG00000091625	Lsm5	chr6	-	56703005	56703409	56703005	56703033	56703317	56703409	3602	13,1,2,19	21,9,9,14	0,24,16,6	2,8,0,0	383	99	0.00879937	0.0267406	0.138,0.028,0.054,0.26	0.0,0.437,1.0,1.0	-0.489
3471	ENSMUSG00000038780	Smurf1	chr5	-	144880624	144881819	144880624	144880700	144881617	144881819	3471	16,3,0,5	4,1,1,9	5,2,25,3	1,1,0,0	1016	99	0.000165307	0.000876749	0.28,0.226,0.0,0.051	0.328,0.163,1.0,1.0	-0.484
5	ENSMUSG00000002372	Ranbp3	chr17	+	56701022	56702890	56701022	56701088	56702762	56702890	5	14,32,4,15	14,0,4,7	16,81,170,36	0,16,1,0	1773	99	0.00130506	0.00533215	0.053,1.0,0.053,0.107	1.0,0.22,0.905,1.0	-0.478
3028	ENSMUSG00000025507	Pidd1	chr7	-	141441172	141441529	141441172	141441374	141441474	141441529	3028	1,18,0,14	25,30,13,15	16,30,8,1	14,32,1,0	199	99	0.00676103	0.0214265	0.02,0.23,0.0,0.317	0.362,0.318,0.799,1.0	-0.478
227	ENSMUSG00000026848	Tor1b	chr2	+	30953751	30955953	30953751	30954017	30955777	30955953	227	42,31,20,19	15,8,8,26	25,55,67,24	8,3,2,0	1859	99	0.000513731	0.00237178	0.13,0.171,0.117,0.037	0.143,0.494,0.641,1.0	-0.456
3383	ENSMUSG00000003038	Hmgn2	chr4	-	133966428	133966795	133966428	133966479	133966759	133966795	3383	91,18,34,70	76,129,23,68	12,86,103,32	27,4,0,5	379	99	3.82279e-05	0.000248022	0.238,0.035,0.279,0.212	0.104,0.849,1.0,0.626	-0.454
3473	ENSMUSG00000032316	Clk3	chr9	-	57758283	57761040	57758283	57758350	57758626	57761040	3473	20,38,29,18	85,118,38,66	23,31,163,4	17,2,0,10	375	99	1.38297e-05	9.6946e-05	0.058,0.078,0.168,0.067	0.263,0.804,1.0,0.096	-0.448
2046	ENSMUSG00000024426	Atat1	chr17	-	35908562	35908966	35908562	35908664	35908852	35908966	2046	0,0,0,0	10,11,2,5	0,33,19,0	1,4,0,5	287	99	4.1554e-05	0.000266685	0.0,0.0,0.0,0.0	0.0,0.74,1.0,0.0	-0.435
1547	ENSMUSG00000040663	Clcf1	chr19	+	4220177	4223490	4220177	4220344	4222073	4223490	1547	14,21,5,97	7,25,2,2	17,79,171,50	2,0,0,4	1828	99	0.00027196	0.00134712	0.098,0.044,0.119,0.724	0.315,1.0,1.0,0.404	-0.433
1524	ENSMUSG00000034928	Rnf44	chr13	-	54683960	54684488	54683960	54684150	54684337	54684488	1524	6,2,13,27	40,14,16,24	27,7,2,19	6,8,0,7	286	99	0.00432608	0.0147759	0.049,0.047,0.22,0.28	0.609,0.232,1.0,0.484	-0.432
740	ENSMUSG00000073434	Wdr90	chr17	-	25854529	25855234	25854529	25854765	25855117	25855234	740	20,5,11,2	4,8,6,15	8,19,4,17	2,15,0,0	451	99	0.0102924	0.0305835	0.523,0.121,0.287,0.028	0.468,0.218,1.0,1.0	-0.432
272	ENSMUSG00000058503	Fam133b	chr5	+	3558660	3559159	3558660	3558693	3559137	3559159	272	56,56,43,87	16,10,9,7	96,103,160,60	0,3,1,1	543	99	1.20559e-12	5.29006e-11	0.39,0.505,0.466,0.694	1.0,0.862,0.967,0.916	-0.423
1836	ENSMUSG00000022833	Ccdc14	chr16	+	34705160	34706897	34705160	34705255	34706386	34706897	1836	3,7,1,18	14,10,20,8	25,23,44,24	13,1,0,14	1230	99	0.000100933	0.000572024	0.017,0.053,0.004,0.153	0.134,0.649,1.0,0.121	-0.419
2897	ENSMUSG00000067722	BC003965	chr17	+	25184553	25187662	25184553	25184640	25184719	25187662	2897	3,10,5,3	26,36,38,36	21,44,30,25	9,15,19,29	178	99	2.33147e-15	1.82049e-13	0.06,0.134,0.068,0.044	0.565,0.62,0.468,0.324	-0.418
1591	ENSMUSG00000032480	Dhx30	chr9	-	110115035	110115582	110115035	110115211	110115490	110115582	1591	3,5,13,12	19,2,8,0	1,34,28,15	0,13,0,0	378	99	0.00367871	0.0128938	0.04,0.396,0.299,1.0	1.0,0.407,1.0,1.0	-0.418
1650	ENSMUSG00000030929	Eri2	chr7	-	119786738	119787485	119786738	119786827	119787403	119787485	1650	9,0,0,0	26,15,7,9	6,4,74,7	1,6,6,1	675	99	2.86405e-10	7.25503e-09	0.048,0.0,0.0,0.0	0.468,0.089,0.644,0.507	-0.415
3090	ENSMUSG00000039176	Polg	chr7	-	79454038	79454711	79454038	79454174	79454593	79454711	3090	3,0,10,28	30,14,13,24	1,40,15,16	6,10,0,3	518	99	0.00287313	0.010495	0.019,0.0,0.128,0.182	0.031,0.433,1.0,0.505	-0.41
664	ENSMUSG00000026754	Golga1	chr2	-	39047022	39047766	39047022	39047134	39047585	39047766	664	2,6,2,11	2,0,0,7	3,51,38,6	0,0,0,0	550	99	0.000139562	0.000758819	0.153,1.0,1.0,0.22	1.0,1.0,1.0,1.0	-0.407
2948	ENSMUSG00000032308	Ulk3	chr9	+	57593750	57594046	57593750	57593853	57593981	57594046	2948	0,0,0,13	4,5,10,2	2,1,21,11	0,10,0,10	227	99	0.00293152	0.0106675	0.0,0.0,0.0,0.739	1.0,0.042,1.0,0.324	-0.407
2639	ENSMUSG00000054099	Slc25a40	chr5	+	8440720	8442571	8440720	8440788	8442446	8442571	2639	20,20,31,31	26,0,10,2	13,30,181,9	2,0,0,0	1757	99	7.65639e-06	5.91267e-05	0.042,1.0,0.149,0.466	0.268,1.0,1.0,1.0	-0.403
601	ENSMUSG00000004896	Rrnad1	chr3	-	87926730	87927117	87926730	87926874	87927054	87927117	601	0,0,2,4	3,20,6,26	0,24,24,7	5,12,0,5	279	99	1.48075e-05	0.000103264	0.0,0.0,0.106,0.052	0.0,0.415,1.0,0.332	-0.397
1629	ENSMUSG00000029148	Nrbp1	chr5	+	31244165	31244559	31244165	31244288	31244457	31244559	1629	4,22,15,18	29,39,49,50	22,47,30,7	7,17,2,19	268	99	4.33385e-05	0.000276246	0.048,0.172,0.102,0.117	0.537,0.505,0.847,0.12	-0.392
2599	ENSMUSG00000016940	Kctd2	chr11	+	115429279	115431274	115429279	115429405	115430312	115431274	2599	56,24,31,53	31,24,7,8	55,118,55,64	2,10,0,21	1006	99	0.0011275	0.00467463	0.151,0.09,0.304,0.395	0.73,0.537,1.0,0.231	-0.389
1049	ENSMUSG00000025159	Mms19	chr19	-	41945732	41947103	41945732	41945815	41946916	41947103	1049	10,31,9,31	51,20,26,28	18,24,132,48	1,96,0,18	1200	99	0.00151347	0.00602602	0.016,0.113,0.028,0.084	0.598,0.02,1.0,0.18	-0.389
221	ENSMUSG00000023393	Slc17a9	chr2	+	180731879	180732572	180731879	180732007	180732432	180732572	221	38,10,15,26	31,23,14,36	19,18,123,28	4,1,58,4	524	99	1.04109e-05	7.64097e-05	0.188,0.076,0.168,0.12	0.473,0.773,0.286,0.569	-0.387
2839	ENSMUSG00000067212	H2-T23	chr17	-	36030821	36031913	36030821	36031097	36031637	36031913	2839	35,23,19,71	131,117,37,94	12,67,103,46	50,3,3,49	639	99	0.000523144	0.00241075	0.04,0.03,0.074,0.105	0.036,0.776,0.842,0.127	-0.383
848	ENSMUSG00000027371	Fahd2a	chr2	-	127438112	127438569	127438112	127438272	127438509	127438569	848	1,0,2,4	55,67,17,57	10,26,6,9	7,30,0,28	336	99	1.54006e-07	1.8473e-06	0.005,0.0,0.034,0.02	0.296,0.203,1.0,0.087	-0.382
4040	ENSMUSG00000002668	Dennd1c	chr17	-	57070112	57070448	57070112	57070184	57070407	57070448	4040	1,1,15,14	45,7,6,9	7,23,23,4	1,6,0,10	322	99	0.00158981	0.00630317	0.007,0.042,0.435,0.324	0.683,0.541,1.0,0.11	-0.382
799	ENSMUSG00000004071	Cdip1	chr16	-	4768744	4769795	4768744	4769018	4769639	4769795	799	29,4,6,39	30,33,8,22	10,27,114,22	0,11,24,7	720	99	0.00175516	0.0068954	0.117,0.016,0.093,0.196	1.0,0.252,0.395,0.302	-0.382
1292	ENSMUSG00000001909	Trmt1	chr8	+	84690516	84690947	84690516	84690572	84690801	84690947	1292	18,13,4,19	13,8,8,3	10,54,61,25	0,16,0,10	328	99	0.00312549	0.0112494	0.295,0.329,0.131,0.657	1.0,0.505,1.0,0.43	-0.381
3762	ENSMUSG00000001248	Gramd1a	chr7	-	31134413	31135739	31134413	31134517	31135596	31135739	3762	182,204,77,338	73,58,65,41	124429643204	8,31,1,34	1178	99	7.5293e-06	5.83054e-05	0.173,0.228,0.091,0.409	0.566,0.538,0.982,0.335	-0.38
3633	ENSMUSG00000084957	Bbip1	chr19	-	53932129	53933570	53932129	53932205	53933490	53933570	3633	59,23,22,62	14,2,1,12	18,41,21,22	0,0,0,18	1384	99	0.0110535	0.0324676	0.232,0.451,0.611,0.27	1.0,1.0,1.0,0.08	-0.379
361	ENSMUSG00000071653	1810009A15Rik	chr19	+	8889123	8889727	8889123	8889248	8889636	8889727	361	0,13,9,15	5,0,1,12	6,10,42,11	0,0,0,4	487	99	0.000915634	0.00389977	0.0,1.0,0.647,0.203	1.0,1.0,1.0,0.359	-0.377
661	ENSMUSG00000007570	Fance	chr17	+	28318061	28318407	28318061	28318156	28318328	28318407	661	0,0,0,1	37,13,8,26	1,9,29,0	1,10,0,2	271	99	4.52975e-06	3.7237e-05	0.0,0.0,0.0,0.014	0.268,0.247,1.0,0.0	-0.375
2828	ENSMUSG00000086370	Ftx	chrX	-	103569567	103572561	103569567	103570875	103572499	103572561	2828	75,39,74,160	58,75,49,46	70,237,718,81	12,22,2,14	1723	99	9.17549e-07	9.3113e-06	0.069,0.029,0.08,0.167	0.251,0.382,0.954,0.249	-0.373
2723	ENSMUSG00000030083	Abtb1	chr6	-	88836524	88838285	88836524	88836725	88838117	88838285	2723	2,11,0,35	52,29,13,30	13,44,37,21	6,4,1,3	1491	99	5.67142e-11	1.67814e-09	0.003,0.025,0.0,0.072	0.126,0.422,0.711,0.317	-0.369
2571	ENSMUSG00000015536	Mocs2	chr13	+	114825210	114826281	114825210	114825361	114826157	114826281	2571	18,0,1,5	27,7,7,10	13,28,16,11	10,5,0,12	895	99	0.00250416	0.00931109	0.069,0.0,0.016,0.052	0.126,0.383,1.0,0.092	-0.366
3480	ENSMUSG00000003549	Ercc1	chr7	+	19355100	19355361	19355100	19355172	19355292	19355361	3480	0,0,0,0	27,27,17,49	1,7,3,1	1,25,0,17	219	99	0.00937331	0.0282708	0.0,0.0,0.0,0.0	0.311,0.112,1.0,0.026	-0.362
2616	ENSMUSG00000000561	Wdr77	chr3	+	105965764	105966425	105965764	105965856	105966356	105966425	2616	16,12,16,4	6,0,0,2	39,53,63,62	0,0,0,0	599	99	0.000387553	0.00184646	0.306,1.0,1.0,0.248	1.0,1.0,1.0,1.0	-0.361
1047	ENSMUSG00000031578	Mak16	chr8	-	31166061	31166632	31166061	31166213	31166522	31166632	1047	14,9,7,13	1,6,8,5	3,43,133,2	0,0,0,11	408	99	0.00123387	0.00507821	0.773,0.267,0.175,0.387	1.0,1.0,1.0,0.042	-0.36
1986	ENSMUSG00000040370	Etfrf1	chr6	+	145214521	145215271	145214521	145214784	145215183	145215271	1986	0,20,0,2	6,0,1,0	15,10,22,1	4,0,0,0	498	99	0.00231743	0.00876179	0.0,1.0,0.0,1.0	0.427,1.0,1.0,1.0	-0.357
692	ENSMUSG00000037364	Srrt	chr5	-	137301317	137302314	137301317	137301647	137302125	137302314	692	119,77,34,132	28,34,19,14	103288444146	22,9,2,10	577	99	2.07439e-05	0.000141189	0.422,0.28,0.235,0.618	0.445,0.846,0.974,0.715	-0.356
161	ENSMUSG00000020284	Cfap410	chr10	+	77979752	77980547	77979752	77979771	77980500	77980547	161	6,4,1,3	16,16,3,9	12,26,40,7	13,5,0,9	828	99	0.000188362	0.000971532	0.043,0.029,0.038,0.038	0.099,0.383,1.0,0.085	-0.355
2944	ENSMUSG00000017756	Slc12a7	chr13	+	73796766	73797701	73796766	73796824	73797526	73797701	2944	0,1,0,8	26,9,1,14	14,9,129,9	24,19,0,2	801	99	9.91521e-06	7.3441e-05	0.0,0.014,0.0,0.066	0.067,0.055,1.0,0.357	-0.35
2055	ENSMUSG00000022721	Trmt2a	chr16	+	18250819	18251660	18250819	18251001	18251548	18251660	2055	21,13,48,46	4,0,2,12	34,16,66,32	0,0,0,0	646	99	4.60551e-09	8.19372e-08	0.446,1.0,0.786,0.37	1.0,1.0,1.0,1.0	-0.349
3812	ENSMUSG00000025142	Aspscr1	chr11	+	120708929	120709246	120708929	120708999	120709070	120709246	3812	3,0,2,2	71,71,66,64	3,26,22,7	24,37,1,20	170	99	1.88021e-08	2.84154e-07	0.024,0.0,0.017,0.018	0.068,0.29,0.928,0.169	-0.349
1884	ENSMUSG00000025236	Adpgk	chr9	+	59310227	59313236	59310227	59310348	59313039	59313236	1884	57,94,164,182	31,27,37,30	47,188,388,78	15,4,0,15	2790	99	0.00521961	0.0173023	0.061,0.11,0.136,0.177	0.1,0.625,1.0,0.156	-0.349
958	ENSMUSG00000053158	Fes	chr7	-	80381164	80381810	80381164	80381287	80381600	80381810	958	0,5,0,0	28,4,3,15	0,0,48,19	8,32,0,3	412	99	0.000851502	0.00368083	0.0,0.231,0.0,0.0	0.0,0.0,1.0,0.603	-0.343
2195	ENSMUSG00000028849	Map7d1	chr4	-	126236895	126237278	126236895	126237059	126237155	126237278	2195	44,17,4,37	11,12,28,8	14,17,1,19	3,4,0,2	195	99	0.00768558	0.0237148	0.67,0.418,0.068,0.701	0.703,0.683,1.0,0.828	-0.339
2131	ENSMUSG00000052566	Hook2	chr8	+	84995735	84995937	84995735	84995766	84995838	84995937	2131	5,12,7,13	2,2,3,8	18,7,40,1	3,0,0,0	171	99	1.18313e-06	1.17518e-05	0.591,0.776,0.575,0.485	0.776,1.0,1.0,1.0	-0.337
2136	ENSMUSG00000005262	Ufd1	chr16	+	18826254	18827106	18826254	18826302	18827017	18827106	2136	18,2,1,12	118,120,44,74	36,48,97,18	11,32,3,13	814	99	3.51941e-14	2.24842e-12	0.018,0.002,0.003,0.019	0.285,0.154,0.797,0.144	-0.334
3961	ENSMUSG00000033862	Cdk10	chr8	+	123227659	123228396	123227659	123227741	123228328	123228396	3961	21,0,9,14	14,6,19,20	13,21,23,21	16,5,0,13	686	99	0.0137952	0.0389733	0.178,0.0,0.064,0.092	0.105,0.377,1.0,0.189	-0.334
194	ENSMUSG00000025188	Hps1	chr19	-	42756257	42757906	42756257	42756340	42757792	42757906	194	16,16,1,24	48,24,15,10	40,126,36,32	12,22,0,23	1551	99	0.000377036	0.00180247	0.021,0.041,0.004,0.133	0.175,0.268,1.0,0.082	-0.332
2927	ENSMUSG00000021901	Bap1	chr14	+	31257880	31258530	31257880	31258041	31258457	31258530	2927	24,27,16,46	6,0,0,25	3,41,18,13	0,0,0,0	515	99	1.93163e-06	1.82822e-05	0.435,1.0,1.0,0.261	1.0,1.0,1.0,1.0	-0.326
3046	ENSMUSG00000028687	Mutyh	chr4	+	116817887	116818282	116817887	116818037	116818240	116818282	3046	7,9,9,5	23,48,2,4	24,11,38,3	0,9,0,18	302	99	0.00672361	0.0213319	0.091,0.058,0.596,0.291	1.0,0.286,1.0,0.052	-0.326
1970	ENSMUSG00000041263	Rusc1	chr3	-	89089176	89089561	89089176	89089351	89089484	89089561	1970	2,0,0,1	7,17,11,9	3,2,85,0	3,4,1,5	232	99	1.19313e-05	8.53409e-05	0.109,0.0,0.0,0.045	0.299,0.176,0.973,0.0	-0.324
1496	ENSMUSG00000010936	Vac14	chr8	+	110710317	110711711	110710317	110710556	110711592	110711711	1496	29,23,16,31	0,0,9,2	37,54,63,11	0,0,0,0	1135	99	5.10938e-05	0.000318459	1.0,1.0,0.134,0.575	1.0,1.0,1.0,1.0	-0.323
70	ENSMUSG00000074272	Ceacam1	chr7	-	25464848	25466437	25464848	25464880	25466316	25466437	70	37,28,32,75	10,35,34,87	19,100,70,17	7,8,0,21	1535	99	0.00619024	0.0198186	0.193,0.049,0.057,0.053	0.149,0.446,1.0,0.05	-0.323
1763	ENSMUSG00000028453	Fancg	chr4	-	43006983	43007403	43006983	43007114	43007267	43007403	1763	1,2,5,1	25,28,37,26	0,16,27,4	6,12,0,28	252	99	0.000978993	0.00412933	0.015,0.027,0.05,0.015	0.0,0.344,1.0,0.053	-0.322
526	ENSMUSG00000019261	Map1s	chr8	+	70912905	70916574	70912905	70914994	70916350	70916574	526	2,21,4,14	7,30,36,40	27,83,108,21	26,16,1,7	1455	99	1.32604e-06	1.3125e-05	0.019,0.045,0.008,0.023	0.066,0.261,0.88,0.17	-0.321
1799	ENSMUSG00000002014	Ssr4	chrX	+	73789799	73790424	73789799	73789874	73790358	73790424	1799	3,7,23,44	2,0,0,7	7,55,113,8	0,0,0,0	583	99	0.00135365	0.00547497	0.203,1.0,1.0,0.516	1.0,1.0,1.0,1.0	-0.32
4071	ENSMUSG00000009995	Taz	chrX	+	74288177	74288513	74288177	74288219	74288450	74288513	4071	7,17,5,9	17,22,9,26	20,44,29,10	11,2,17,9	330	99	0.000317166	0.00153982	0.11,0.188,0.143,0.094	0.353,0.868,0.339,0.25	-0.319
1453	ENSMUSG00000040482	Dxo	chr17	+	34838547	34838907	34838547	34838683	34838812	34838907	1453	0,1,9,3	44,59,13,16	17,9,32,8	14,52,0,17	228	99	9.13236e-05	0.000531492	0.0,0.007,0.231,0.075	0.345,0.07,1.0,0.17	-0.318
1877	ENSMUSG00000019518	Ap4m1	chr5	+	138177922	138178180	138177922	138177973	138178068	138178180	1877	4,20,0,0	36,33,13,25	0,17,24,14	16,11,1,32	194	99	0.0175526	0.0477178	0.054,0.236,0.0,0.0	0.0,0.441,0.925,0.183	-0.315
4039	ENSMUSG00000002668	Dennd1c	chr17	-	57066731	57067116	57066731	57066942	57067048	57067116	4039	10,5,11,4	15,5,4,24	7,18,14,10	5,8,0,4	205	99	0.00544733	0.0178467	0.244,0.326,0.57,0.074	0.403,0.521,1.0,0.547	-0.314
1482	ENSMUSG00000026269	Rnpepl1	chr1	+	92918017	92919103	92918017	92918126	92918905	92919103	1482	23,51,4,48	3,1,0,7	11,45,132,18	0,0,0,0	878	99	1.19719e-07	1.50237e-06	0.464,0.852,1.0,0.436	1.0,1.0,1.0,1.0	-0.312
3909	ENSMUSG00000063108	Zfp26	chr9	-	20444258	20444985	20444258	20444367	20444893	20444985	3909	23,11,7,6	70,32,12,20	12,40,66,41	18,17,3,13	625	99	2.51141e-06	2.26996e-05	0.049,0.052,0.085,0.045	0.096,0.272,0.777,0.333	-0.312
3783	ENSMUSG00000031858	Mau2	chr8	-	70022619	70023697	70022619	70022669	70023610	70023697	3783	28,26,32,44	26,40,15,55	16,114,191,28	10,3,14,14	1040	99	0.000165262	0.000876749	0.093,0.058,0.169,0.071	0.132,0.783,0.565,0.16	-0.312
2104	ENSMUSG00000021820	Camk2g	chr14	-	20764860	20765479	20764860	20764955	20765395	20765479	2104	4,0,1,1	23,26,14,14	9,11,39,8	17,40,0,8	539	99	9.59293e-06	7.19086e-05	0.031,0.0,0.013,0.013	0.089,0.048,1.0,0.155	-0.309
2193	ENSMUSG00000022559	Fbxl6	chr15	-	76537916	76538735	76537916	76538075	76538324	76538735	2193	26,8,8,51	49,20,26,29	3,52,86,41	5,30,0,17	348	99	0.00322992	0.0115366	0.131,0.102,0.08,0.333	0.146,0.33,1.0,0.407	-0.309
2378	ENSMUSG00000002997	Prkar2b	chr12	-	31958475	31960522	31958475	31958721	31960381	31960522	2378	259,232,136,89	17,15,5,9	213,191,36,70	5,7,0,1	1759	99	0.00794454	0.0244067	0.462,0.465,0.605,0.358	0.706,0.606,1.0,0.798	-0.305
2780	ENSMUSG00000056673	Kdm5d	chrY	+	914024	916760	914024	914183	916640	916760	2780	11,40,6,37	27,11,25,59	34,63,141,18	6,13,0,24	2556	99	0.000871696	0.00375819	0.016,0.123,0.009,0.024	0.18,0.158,1.0,0.028	-0.299
802	ENSMUSG00000031389	Arhgap4	chrX	-	73899844	73900469	73899844	73899872	73900277	73900469	802	15,53,32,31	0,0,17,5	27,43,6,48	0,0,0,0	504	99	3.1443e-06	2.72797e-05	1.0,1.0,0.27,0.549	1.0,1.0,1.0,1.0	-0.295
122	ENSMUSG00000027889	Ampd2	chr3	-	108079184	108079773	108079184	108079326	108079586	108079773	122	0,0,1,6	22,37,49,31	0,36,35,8	13,42,0,45	359	99	0.000126965	0.000708131	0.0,0.0,0.006,0.051	0.0,0.191,1.0,0.047	-0.295
54	ENSMUSG00000032580	Rbm5	chr9	-	107756908	107760391	107756908	107756992	107760321	107760391	54	152,124,73,327	27,13,17,49	1816111340151	3,21,36,18	3428	99	7.50218e-06	5.82559e-05	0.14,0.216,0.11,0.162	0.635,0.457,0.518,0.195	-0.294
2121	ENSMUSG00000029625	Cpsf4	chr5	+	145177229	145178928	145177229	145177302	145178835	145178928	2121	21,16,12,41	64,39,37,51	68,73,155,37	36,46,0,23	1632	99	0.000333053	0.00161416	0.02,0.024,0.019,0.046	0.103,0.088,1.0,0.089	-0.293
684	ENSMUSG00000002413	Braf	chr6	-	39677377	39677641	39677377	39677472	39677571	39677641	684	73,63,39,66	53,38,34,39	91,133,92,65	12,26,9,32	198	99	1.9847e-06	1.87214e-05	0.408,0.453,0.364,0.458	0.791,0.719,0.836,0.504	-0.292
3163	ENSMUSG00000060036	Rpl3	chr15	-	80080895	80081783	80080895	80081211	80081614	80081783	3163	63,48,78,165	8,22,4,12	52,231,229,88	1,16,0,1	502	99	0.000138703	0.000755609	0.608,0.301,0.794,0.731	0.911,0.74,1.0,0.946	-0.291
1221	ENSMUSG00000039233	Tbce	chr13	-	14005787	14006007	14005787	14005852	14005942	14006007	1221	0,0,0,3	45,65,45,20	5,17,6,6	14,59,1,14	189	99	8.53121e-09	1.41901e-07	0.0,0.0,0.0,0.073	0.158,0.131,0.759,0.183	-0.29
2143	ENSMUSG00000030330	Ing4	chr6	+	125047481	125048237	125047481	125047587	125047792	125048237	2143	1,3,1,1	57,64,11,26	5,15,21,9	23,51,0,42	304	99	2.45761e-05	0.000165271	0.006,0.015,0.029,0.012	0.066,0.087,1.0,0.065	-0.289
2887	ENSMUSG00000028028	Alpk1	chr3	-	127684341	127686343	127684341	127684437	127686256	127686343	2887	19,13,0,4	0,1,5,7	30,10,43,12	0,2,0,1	1918	99	0.000893296	0.00382783	1.0,0.402,0.0,0.029	1.0,0.205,1.0,0.382	-0.289
3678	ENSMUSG00000026659	Dusp12	chr1	-	170880129	170881041	170880129	170880226	170880914	170881041	3678	2,5,12,2	5,0,0,9	7,20,2,6	3,0,0,0	787	99	0.00267136	0.00983036	0.048,1.0,1.0,0.027	0.227,1.0,1.0,1.0	-0.288
3407	ENSMUSG00000028461	Ccdc107	chr4	+	43495508	43495921	43495508	43495621	43495696	43495921	3407	0,15,7,10	242,137,91,160	32,27,95,9	107,90,4,78	174	99	1.37202e-05	9.65163e-05	0.0,0.059,0.042,0.034	0.145,0.146,0.931,0.062	-0.287
59	ENSMUSG00000053907	Mat2a	chr6	-	72432798	72435114	72432798	72434395	72434980	72435114	59	113185109236	228242137138	2166861109300	197,146,31,143	684	99	0.000187283	0.000969523	0.067,0.1,0.103,0.198	0.137,0.405,0.838,0.233	-0.286
2740	ENSMUSG00000019971	Cep290	chr10	+	100541549	100542524	100541549	100541816	100542416	100542524	2740	3,1,0,6	5,3,12,14	0,14,63,19	34,16,1,6	699	99	0.00344273	0.0121883	0.078,0.045,0.0,0.057	0.0,0.11,0.899,0.31	-0.285
3751	ENSMUSG00000031889	D230025D16Rik	chr8	+	105238422	105239750	105238422	105238466	105239670	105239750	3751	2,12,3,7	34,11,18,14	11,43,36,6	15,13,0,32	1303	99	0.00701702	0.0221379	0.004,0.077,0.013,0.037	0.053,0.201,1.0,0.014	-0.284
4068	ENSMUSG00000030590	Fam98c	chr7	-	29153321	29154535	29153321	29153489	29154418	29154535	4068	52,33,11,75	22,11,8,15	51,101,104,52	6,17,5,5	1028	99	0.000138542	0.000755609	0.185,0.224,0.117,0.325	0.45,0.364,0.667,0.5	-0.283
3612	ENSMUSG00000029034	Ints11	chr4	+	155888047	155888326	155888047	155888109	155888183	155888326	3612	0,3,2,0	35,59,60,34	3,6,26,3	51,42,0,24	173	99	0.000102942	0.000581066	0.0,0.028,0.019,0.0	0.033,0.076,1.0,0.067	-0.282
680	ENSMUSG00000003778	Brd8	chr18	-	34608417	34609949	34608417	34608627	34609804	34609949	680	125,70,84,156	221203129144	2076871115182	96,113,38,80	1276	99	3.88873e-09	7.1446e-08	0.042,0.026,0.048,0.078	0.143,0.321,0.695,0.15	-0.279
1586	ENSMUSG00000032480	Dhx30	chr9	-	110084728	110085053	110084728	110084868	110084949	110085053	1586	8,2,5,1	43,32,31,47	22,41,18,11	31,50,7,32	180	99	6.68487e-09	1.13886e-07	0.093,0.033,0.081,0.012	0.281,0.311,0.586,0.159	-0.279
3356	ENSMUSG00000047098	Rnf31	chr14	+	55596651	55598811	55596651	55596858	55598637	55598811	3356	8,2,3,51	23,33,27,18	36,134,134,0	17,8,3,21	1878	99	0.000179926	0.000940098	0.018,0.003,0.006,0.13	0.1,0.469,0.702,0.0	-0.278
3077	ENSMUSG00000024851	Pitpnm1	chr19	+	4111581	4112014	4111581	4111698	4111865	4112014	3077	0,3,9,5	53,37,27,94	14,14,35,1	25,56,0,28	266	99	0.00204572	0.00784519	0.0,0.029,0.11,0.019	0.172,0.085,1.0,0.013	-0.278
3627	ENSMUSG00000020818	Mfsd11	chr11	+	116863905	116865956	116863905	116863946	116865890	116865956	3627	0,4,1,18	4,11,2,18	10,35,67,1	4,2,2,5	2043	99	0.000188301	0.000971532	0.0,0.017,0.024,0.046	0.108,0.459,0.619,0.01	-0.277
549	ENSMUSG00000029385	Ccng2	chr5	+	93270793	93271279	93270793	93271044	93271200	93271279	549	21,7,0,13	135,147,72,133	12,12,47,9	30,125,1,31	255	99	0.000875897	0.00376475	0.057,0.018,0.0,0.037	0.134,0.036,0.948,0.101	-0.277
2316	ENSMUSG00000106864	Gtf3c2	chr5	-	31159433	31159861	31159433	31159521	31159699	31159861	2316	11,9,18,32	105,21,47,57	7,59,191,35	16,89,1,38	277	99	0.00104034	0.0043713	0.036,0.133,0.12,0.167	0.135,0.192,0.986,0.248	-0.276
2911	ENSMUSG00000078765	U2af1l4	chr7	+	30564081	30564301	30564081	30564101	30564202	30564301	2911	14,16,18,39	0,12,8,9	38,30,1,28	0,3,0,2	200	99	0.000163908	0.000872624	1.0,0.398,0.527,0.682	1.0,0.832,1.0,0.874	-0.275
3543	ENSMUSG00000034211	Mrps17	chr5	+	129715683	129716866	129715683	129715910	129716726	129716866	3543	36,58,28,46	23,34,11,42	34,63,87,36	16,15,0,14	915	99	0.0144918	0.0406628	0.145,0.156,0.216,0.106	0.187,0.312,1.0,0.218	-0.274
789	ENSMUSG00000038412	Higd1a	chr9	-	121848562	121850322	121848562	121849689	121850187	121850322	789	7,2,0,5	85,77,24,65	13,8,71,11	66,46,0,28	597	99	0.000160703	0.000857182	0.013,0.004,0.0,0.013	0.032,0.028,1.0,0.061	-0.273
1481	ENSMUSG00000026269	Rnpepl1	chr1	+	92918017	92919103	92918017	92918126	92918872	92919103	1481	12,15,1,36	54,28,11,65	10,27,97,7	36,17,1,5	845	99	0.00524469	0.0173445	0.025,0.059,0.011,0.061	0.032,0.157,0.919,0.141	-0.273
1858	ENSMUSG00000029062	Cdk11b	chr4	+	155625530	155625773	155625530	155625654	155625726	155625773	1858	24,9,21,25	20,15,2,5	33,50,68,16	3,9,1,3	171	99	0.00165904	0.00654078	0.41,0.258,0.859,0.743	0.864,0.763,0.975,0.755	-0.272
1261	ENSMUSG00000046032	Snx12	chrX	-	101211958	101213864	101211958	101212346	101213773	101213864	1261	472447255424	40,15,23,53	218314152150	15,3,0,7	1526	99	0.00564719	0.0183851	0.434,0.659,0.418,0.342	0.485,0.872,1.0,0.582	-0.272
3285	ENSMUSG00000030323	Ift122	chr6	+	115913871	115916047	115913871	115913974	115915906	115916047	3285	1,5,1,18	7,23,11,28	14,8,59,2	6,18,0,7	2031	99	0.0174193	0.0474015	0.007,0.01,0.004,0.03	0.102,0.021,1.0,0.014	-0.272
420	ENSMUSG00000037266	Rsrp1	chr4	+	134925292	134926818	134925292	134925432	134926025	134926818	420	123139110274	32,32,22,19	135393608147	6,10,19,23	692	99	0.000346621	0.00167414	0.355,0.383,0.417,0.674	0.763,0.849,0.821,0.478	-0.27
563	ENSMUSG00000029068	Ccnl2	chr4	+	155817922	155820428	155817922	155817987	155820328	155820428	563	100,112,69,223	94,57,54,55	101364559136	27,36,7,23	2440	99	2.43379e-05	0.000164062	0.041,0.074,0.049,0.141	0.132,0.291,0.764,0.193	-0.269
1651	ENSMUSG00000030929	Eri2	chr7	-	119790233	119791228	119790233	119790390	119791100	119791228	1651	0,6,0,2	20,25,24,16	7,3,17,0	7,30,0,2	809	99	0.0142843	0.0401934	0.0,0.029,0.0,0.015	0.109,0.012,1.0,0.0	-0.269
2831	ENSMUSG00000004815	Dgkq	chr5	-	108649586	108649925	108649586	108649733	108649824	108649925	2831	0,0,2,2	29,43,1,39	0,6,8,0	2,2,0,27	190	99	0.007438	0.0231798	0.0,0.0,0.51,0.026	0.0,0.61,1.0,0.0	-0.268
1693	ENSMUSG00000031816	Mthfsd	chr8	-	121101423	121103004	121101423	121101536	121102913	121103004	1693	0,3,18,23	43,36,31,38	27,51,17,19	41,3,1,32	1476	99	1.06953e-05	7.80892e-05	0.0,0.006,0.037,0.039	0.042,0.533,0.533,0.038	-0.266
2146	ENSMUSG00000054115	Skp2	chr15	-	9111984	9116968	9111984	9113867	9116860	9116968	2146	39,27,6,79	58,65,30,42	73,161,289,67	60,50,0,65	3092	99	0.00366854	0.0128903	0.021,0.013,0.006,0.057	0.037,0.093,1.0,0.032	-0.266
92	ENSMUSG00000063268	Parp10	chr15	-	76241657	76242639	76241657	76242322	76242402	76242639	92	0,0,0,0	17,40,3,16	3,0,59,7	16,14,15,10	179	99	4.31692e-08	6.03725e-07	0.0,0.0,0.0,0.0	0.094,0.0,0.685,0.279	-0.265
689	ENSMUSG00000015697	Setdb1	chr3	-	95337148	95339032	95337148	95337265	95338345	95339032	689	66,90,32,86	184164195167	100,234,360,84	73,202,2,120	1179	99	0.00040791	0.00192388	0.029,0.044,0.014,0.041	0.103,0.089,0.938,0.056	-0.264
4218	ENSMUSG00000015176	Nolc1	chr19	+	46078702	46079021	46078702	46078758	46078857	46079021	4218	3,2,3,6	0,8,2,2	2,12,15,2	2,1,0,0	198	99	0.000534181	0.00244956	1.0,0.111,0.429,0.6	0.333,0.857,1.0,1.0	-0.262
1525	ENSMUSG00000036966	Spryd3	chr15	-	102130277	102130790	102130277	102130413	102130665	102130790	1525	0,4,2,0	39,21,20,34	6,0,33,0	12,9,0,44	351	99	0.00316022	0.0113453	0.0,0.051,0.027,0.0	0.124,0.0,1.0,0.0	-0.262
2022	ENSMUSG00000035798	Zdhhc17	chr10	-	110949620	110950683	110949620	110949683	110950560	110950683	2022	0,4,2,24	28,12,16,14	19,53,70,28	32,50,0,30	976	99	0.00629464	0.0200843	0.0,0.033,0.013,0.148	0.057,0.097,1.0,0.086	-0.262
3030	ENSMUSG00000025507	Pidd1	chr7	-	141441611	141442564	141441611	141441821	141442150	141442564	3030	9,5,5,16	23,25,16,44	6,70,137,9	28,65,0,26	428	99	0.0110354	0.0324503	0.083,0.044,0.067,0.078	0.047,0.199,1.0,0.074	-0.262
1484	ENSMUSG00000024948	Map4k2	chr19	+	6341743	6341967	6341743	6341834	6341902	6341967	1484	20,67,15,71	178,161,56,169	58139247122	89,197,92,88	167	99	8.75025e-08	1.12533e-06	0.062,0.198,0.137,0.199	0.279,0.295,0.614,0.451	-0.261
77	ENSMUSG00000036529	Sbf1	chr15	-	89301842	89302377	89301842	89301970	89302181	89302377	77	3,19,2,36	82,75,84,54	16,43,123,10	26,39,8,50	310	99	0.000385666	0.00184059	0.012,0.075,0.008,0.176	0.164,0.26,0.831,0.06	-0.261
536	ENSMUSG00000028245	Nsmaf	chr4	-	6417164	6417877	6417164	6417207	6417745	6417877	536	1,17,0,39	14,53,18,38	12,15,175,2	2,21,15,24	637	99	0.010583	0.0312818	0.011,0.047,0.0,0.138	0.483,0.1,0.645,0.013	-0.261
3724	ENSMUSG00000028068	Iqgap3	chr3	+	88100625	88101595	88100625	88100716	88101427	88101595	3724	2,16,1,6	27,44,38,29	11,47,121,0	17,47,1,13	810	99	0.00163865	0.00646944	0.009,0.043,0.003,0.025	0.073,0.109,0.937,0.0	-0.26
3119	ENSMUSG00000071657	Bscl2	chr19	+	8840534	8843090	8840534	8841424	8843008	8843090	3119	9,4,0,19	43,49,36,33	2,20,30,9	25,18,0,21	1683	99	0.0137375	0.0388493	0.012,0.005,0.0,0.033	0.005,0.061,1.0,0.025	-0.26
2865	ENSMUSG00000075289	Carns1	chr19	-	4170995	4171899	4170995	4171170	4171411	4171899	2865	5,8,2,14	1,2,0,9	38,63,147,20	1,3,2,2	340	99	0.00117086	0.00483303	0.593,0.538,1.0,0.312	0.917,0.859,0.955,0.744	-0.258
3506	ENSMUSG00000031864	Ints10	chr8	+	68796716	68798801	68796716	68796820	68797758	68798801	3506	3,0,15,11	79,32,26,67	8,19,52,4	22,29,0,40	1037	99	0.00581408	0.0187639	0.004,0.0,0.052,0.015	0.034,0.059,1.0,0.009	-0.258
2523	ENSMUSG00000039768	Dnajc11	chr4	+	151968498	151970930	151968498	151968627	151970856	151970930	2523	29,38,40,93	4,0,2,1	20,74,130,35	0,3,0,0	2328	99	0.0014239	0.0057098	0.236,1.0,0.46,0.798	1.0,0.512,1.0,1.0	-0.255
2241	ENSMUSG00000029201	Ugdh	chr5	-	65420248	65422782	65420248	65420343	65422634	65422782	2241	14,15,0,41	89,45,36,43	28,23,120,25	44,32,0,40	2390	99	0.0064081	0.0204231	0.006,0.014,0.0,0.038	0.026,0.029,1.0,0.025	-0.255
3113	ENSMUSG00000038886	Man2a2	chr7	-	80369592	80370929	80369592	80369745	80370731	80370929	3113	84,75,31,137	83,60,44,50	50,135,213,72	33,60,0,31	1085	99	0.0159491	0.0439969	0.085,0.102,0.06,0.2	0.121,0.17,1.0,0.175	-0.255
2603	ENSMUSG00000023908	Pkmyt1	chr17	+	23732336	23734316	23732336	23732824	23733822	23734316	2603	68,96,34,111	50,48,54,55	108,228,234,60	20,31,19,18	1097	99	8.92978e-11	2.51016e-09	0.109,0.153,0.054,0.154	0.328,0.399,0.526,0.231	-0.254
658	ENSMUSG00000049606	Zfp644	chr5	-	106635609	106638635	106635609	106636323	106636416	106638635	658	138,76,42,45	20,38,41,51	67,180,34,73	10,14,18,8	192	99	0.0028404	0.0103963	0.781,0.508,0.346,0.313	0.776,0.869,0.493,0.825	-0.254
1000	ENSMUSG00000070000	Fcho1	chr8	-	71708925	71709385	71708925	71709090	71709329	71709385	1000	86,63,75,87	109,151,69,75	77,153,168,86	62,129,1,58	338	99	0.00515355	0.017205	0.188,0.109,0.241,0.254	0.267,0.258,0.98,0.303	-0.254
72	ENSMUSG00000053553	3110082I17Rik	chr5	-	139359738	139361388	139359738	139360730	139361306	139361388	72	7,1,0,7	31,28,12,69	9,6,45,0	34,31,0,7	675	99	0.0132691	0.0377907	0.032,0.005,0.0,0.015	0.037,0.028,1.0,0.0	-0.253
1293	ENSMUSG00000001909	Trmt1	chr8	+	84690516	84690947	84690516	84690572	84690810	84690947	1293	18,14,4,19	179,126,98,103	10,71,61,25	152,169,1,126	337	99	0.00651265	0.0207254	0.029,0.032,0.012,0.051	0.019,0.11,0.947,0.055	-0.252
4198	ENSMUSG00000024045	Akap8	chr17	-	32312285	32313262	32312285	32312373	32313104	32313262	4198	103,66,102,194	34,64,60,55	84,242,356,86	11,12,66,28	830	99	0.000133754	0.000737787	0.265,0.11,0.169,0.296	0.477,0.706,0.391,0.268	-0.25
2824	ENSMUSG00000027615	Hps3	chr3	-	20030313	20030805	20030313	20030409	20030558	20030805	2824	90,66,36,43	2,6,11,8	36,22,33,12	0,0,0,0	248	99	6.40382e-09	1.09763e-07	0.947,0.815,0.566,0.682	1.0,1.0,1.0,1.0	-0.248
2351	ENSMUSG00000025736	Jmjd8	chr17	+	25829941	25830206	25829941	25830061	25830138	25830206	2351	0,1,0,0	33,41,12,22	0,6,16,2	20,15,3,14	176	99	9.07522e-06	6.89472e-05	0.0,0.014,0.0,0.0	0.0,0.184,0.75,0.074	-0.248
1882	ENSMUSG00000090077	Lime1	chr2	+	181382486	181382703	181382486	181382544	181382615	181382703	1882	1,0,0,0	7,21,3,15	7,4,13,0	6,3,27,7	170	99	6.17441e-08	8.22571e-07	0.077,0.0,0.0,0.0	0.405,0.437,0.219,0.0	-0.246
562	ENSMUSG00000029068	Ccnl2	chr4	+	155817922	155820428	155817922	155817987	155818538	155820428	562	1,13,7,15	15,2,1,16	7,67,67,27	3,14,13,0	650	99	0.00669905	0.021278	0.01,0.497,0.516,0.125	0.262,0.422,0.44,1.0	-0.244
1159	ENSMUSG00000022681	Ntan1	chr16	+	13826882	13827125	13826882	13826985	13827059	13827125	1159	0,2,0,0	29,16,26,5	21,5,60,1	32,21,20,36	173	99	4.73317e-08	6.53809e-07	0.0,0.067,0.0,0.0	0.273,0.12,0.632,0.016	-0.243
3880	ENSMUSG00000031862	Atp13a1	chr8	+	69805219	69805562	69805219	69805377	69805447	69805562	3880	23,0,9,6	49,40,12,44	30,18,42,2	16,12,20,47	169	99	0.00421165	0.014473	0.216,0.0,0.305,0.074	0.523,0.468,0.552,0.024	-0.243
1676	ENSMUSG00000013858	Tmem259	chr10	-	79978391	79978605	79978391	79978475	79978547	79978605	1676	20,23,7,28	88,39,26,26	42,34,35,20	15,20,26,26	171	99	0.000114107	0.00064023	0.116,0.255,0.135,0.384	0.618,0.496,0.438,0.308	-0.242
192	ENSMUSG00000068922	Msto1	chr3	-	88910625	88911014	88910625	88910810	88910882	88911014	192	0,0,0,2	44,38,12,30	0,8,9,0	27,23,1,12	171	99	0.00158448	0.00629091	0.0,0.0,0.0,0.037	0.0,0.168,0.839,0.0	-0.242
572	ENSMUSG00000032596	Uba7	chr9	+	107975796	107976189	107975796	107975965	107976054	107976189	572	0,3,9,8	80,101,25,37	3,23,30,0	21,15,6,31	188	99	0.00249518	0.00929503	0.0,0.015,0.159,0.102	0.07,0.447,0.725,0.0	-0.241
1604	ENSMUSG00000031812	Map1lc3b	chr8	+	121593489	121596092	121593489	121593650	121595985	121596092	1604	34,39,51,219	1,1,6,1	12,86,195,22	0,0,0,2	2434	99	0.000289467	0.00141758	0.58,0.613,0.257,0.899	1.0,1.0,1.0,0.309	-0.24
2503	ENSMUSG00000047767	Atg16l2	chr7	-	101291486	101291999	101291486	101291592	101291878	101291999	2503	8,5,1,18	153,115,64,167	12,6,86,6	122,129,1,75	385	99	0.012916	0.0369723	0.013,0.011,0.004,0.027	0.025,0.012,0.957,0.02	-0.24
63	ENSMUSG00000070034	Sp110	chr1	-	85579056	85579745	85579056	85579199	85579643	85579745	63	31,37,30,46	229173163153	15,40,187,36	113,87,2,116	543	99	0.0117526	0.0341639	0.024,0.038,0.032,0.052	0.024,0.077,0.945,0.054	-0.239
785	ENSMUSG00000035215	Lsm7	chr10	-	80854617	80855193	80854617	80854708	80855013	80855193	785	3,7,26,15	0,2,1,8	7,6,12,8	0,1,0,0	404	99	8.13137e-06	6.22814e-05	1.0,0.462,0.864,0.315	1.0,0.595,1.0,1.0	-0.238
374	ENSMUSG00000036672	Cenpt	chr8	-	105849625	105849923	105849625	105849713	105849832	105849923	374	14,2,0,0	62,64,26,18	3,4,44,16	40,29,6,31	218	99	0.00237996	0.00892011	0.093,0.014,0.0,0.0	0.033,0.059,0.769,0.19	-0.236
3031	ENSMUSG00000025507	Pidd1	chr7	-	141441611	141442564	141441611	141441860	141442150	141442564	3031	9,5,5,12	3,3,0,4	6,60,136,9	13,0,0,0	389	99	0.00412015	0.0141933	0.433,0.298,1.0,0.433	0.105,1.0,1.0,1.0	-0.235
3234	ENSMUSG00000026034	Clk1	chr1	-	58419666	58421308	58419666	58419733	58421082	58421308	3234	150244141577	46,19,33,122	2046401663315	33,40,13,41	1448	99	0.00538098	0.0177119	0.182,0.468,0.226,0.244	0.297,0.522,0.897,0.344	-0.235
1483	ENSMUSG00000026269	Rnpepl1	chr1	+	92918017	92919103	92918017	92918126	92918937	92919103	1483	63,53,26,63	5,0,3,0	20,48,132,21	0,0,0,0	910	99	0.000185057	0.000959772	0.578,1.0,0.485,1.0	1.0,1.0,1.0,1.0	-0.234
687	ENSMUSG00000005682	Pan2	chr10	+	128318162	128319038	128318162	128318342	128318944	128319038	687	3,7,18,14	38,16,22,45	3,62,52,22	35,20,5,10	701	99	7.78388e-05	0.00046259	0.011,0.058,0.104,0.042	0.012,0.304,0.595,0.237	-0.233
3340	ENSMUSG00000038679	Trps1	chr15	-	50830828	50831958	50830828	50831006	50831606	50831958	3340	109,133,104,68	12,0,5,3	54,119,112,76	0,0,0,0	699	99	7.04375e-09	1.19277e-07	0.563,1.0,0.747,0.762	1.0,1.0,1.0,1.0	-0.232
3756	ENSMUSG00000026925	Inpp5e	chr2	-	26399232	26399574	26399232	26399348	26399412	26399574	3756	5,17,1,6	16,39,3,10	3,19,17,7	3,9,15,7	163	99	0.000627314	0.00282593	0.16,0.209,0.168,0.267	0.378,0.562,0.408,0.378	-0.23
821	ENSMUSG00000025498	Irf7	chr7	-	141264492	141264783	141264492	141264655	141264724	141264783	821	8,1,0,1	0,7,4,0	1,0,9,2	0,1,0,0	168	99	0.00101079	0.00425351	1.0,0.078,0.0,1.0	1.0,0.0,1.0,1.0	-0.23
1131	ENSMUSG00000035325	Sec31a	chr5	-	100363376	100363947	100363376	100363448	100363827	100363947	1131	36,7,12,20	342321227269	34,22,34,14	139,214,1,120	478	99	0.00190501	0.00738618	0.021,0.004,0.011,0.015	0.048,0.021,0.876,0.024	-0.23
2556	ENSMUSG00000032030	Cul5	chr9	-	53632272	53633839	53632272	53632337	53633731	53633839	2556	6,0,17,2	17,22,3,12	14,27,82,20	16,16,0,17	1493	99	0.00303498	0.0109657	0.023,0.0,0.273,0.011	0.055,0.101,1.0,0.072	-0.23
3026	ENSMUSG00000025507	Pidd1	chr7	-	141440002	141440366	141440002	141440153	141440230	141440366	3026	0,4,12,5	25,20,8,2	10,37,57,4	18,15,0,7	176	99	0.00651769	0.0207254	0.0,0.101,0.458,0.584	0.238,0.581,1.0,0.243	-0.23
976	ENSMUSG00000019823	Mical1	chr10	+	41478009	41478635	41478009	41478314	41478427	41478635	976	6,2,3,12	64,33,33,26	8,20,39,0	32,20,5,23	212	99	0.015564	0.043126	0.042,0.028,0.041,0.177	0.105,0.318,0.785,0.0	-0.23
1146	ENSMUSG00000022322	Shcbp1	chr8	-	4748704	4749460	4748704	4748825	4749291	4749460	1146	7,1,1,5	46,62,30,21	10,18,58,2	44,28,2,28	565	99	0.000469126	0.0021833	0.026,0.003,0.006,0.04	0.038,0.101,0.836,0.012	-0.228
2818	ENSMUSG00000004110	Cacna1e	chr1	-	154486497	154488133	154486497	154486707	154488043	154488133	2818	1,5,1,11	0,0,0,8	2,2,10,1	0,0,0,0	1435	99	0.0130389	0.0372482	1.0,1.0,1.0,0.087	1.0,1.0,1.0,1.0	-0.228
1766	ENSMUSG00000030805	Stx4a	chr7	+	127846019	127846276	127846019	127846128	127846199	127846276	1766	1,5,0,0	116,102,69,107	4,1,57,10	95,80,7,62	170	99	0.000135227	0.000743883	0.005,0.028,0.0,0.0	0.024,0.007,0.826,0.086	-0.227
2107	ENSMUSG00000073468	Sft2d1	chr17	+	8321799	8323335	8321799	8321835	8323276	8323335	2107	20,27,32,49	9,22,10,20	55,77,194,52	14,28,3,10	1540	99	0.00875671	0.0266397	0.125,0.073,0.171,0.136	0.202,0.15,0.806,0.251	-0.226
2709	ENSMUSG00000030815	Phkg2	chr7	+	127577534	127578029	127577534	127577710	127577974	127578029	2709	3,0,9,12	16,52,48,23	23,24,28,10	75,30,2,39	363	99	0.00225732	0.00857477	0.049,0.0,0.049,0.125	0.077,0.179,0.792,0.065	-0.223
336	ENSMUSG00000039318	Rab3gap2	chr1	+	185266900	185267279	185266900	185267074	185267172	185267279	336	0,0,0,0	1,3,14,14	1,2,5,3	1,3,35,5	197	99	0.000158963	0.000849514	0.0,0.0,0.0,0.0	0.334,0.251,0.067,0.232	-0.221
1007	ENSMUSG00000057411	Fam173a	chr17	-	25790505	25790983	25790505	25790778	25790932	25790983	1007	0,2,0,1	50,52,42,52	0,16,48,3	7,7,29,37	253	99	8.22892e-10	1.82138e-08	0.0,0.015,0.0,0.007	0.0,0.472,0.393,0.031	-0.218
2038	ENSMUSG00000037318	Traf3ip3	chr1	-	193194824	193195422	193194824	193195136	193195274	193195422	2038	25,11,4,17	238185184242	14,19,38,26	232,220,3,136	237	99	0.00895891	0.0271667	0.042,0.024,0.009,0.029	0.025,0.035,0.841,0.074	-0.218
1507	ENSMUSG00000027752	Exosc8	chr3	-	54734102	54734332	54734102	54734166	54734295	54734332	1507	7,3,2,3	58,41,35,44	4,34,24,15	44,75,4,79	228	99	0.000575278	0.00261668	0.05,0.031,0.024,0.029	0.038,0.164,0.723,0.076	-0.217
1983	ENSMUSG00000028959	Fastk	chr5	-	24441923	24442395	24441923	24442083	24442181	24442395	1983	1,5,0,0	25,39,19,33	0,11,23,2	22,43,4,10	197	99	0.000680109	0.00302977	0.02,0.061,0.0,0.0	0.0,0.114,0.743,0.091	-0.217
3456	ENSMUSG00000027829	Ccnl1	chr3	-	65948690	65950544	65948690	65948790	65950479	65950544	3456	114,54,49,306	81,59,56,118	73295562131	67,45,12,55	1788	99	0.00464921	0.0157647	0.072,0.048,0.046,0.126	0.057,0.266,0.722,0.117	-0.217
3886	ENSMUSG00000042699	Dhx9	chr1	-	153464617	153465068	153464617	153464712	153464854	153465068	3886	20,33,32,41	306363213232	49,50,112,24	66,281,22,157	241	99	0.000144945	0.000780537	0.026,0.036,0.058,0.068	0.234,0.068,0.677,0.059	-0.213
14	ENSMUSG00000040345	Arhgap9	chr10	+	127328093	127328524	127328093	127328147	127328389	127328524	14	1,2,0,7	56,97,64,27	7,3,20,11	82,97,1,78	341	99	0.00384772	0.0134027	0.005,0.006,0.0,0.07	0.024,0.009,0.853,0.039	-0.211
673	ENSMUSG00000019951	Uhrf1bp1l	chr10	+	89808517	89809778	89808517	89808660	89809627	89809778	673	2,4,11,0	67,26,26,34	9,34,31,1	13,31,1,43	1066	99	0.000106153	0.000597989	0.003,0.014,0.038,0.0	0.06,0.092,0.742,0.002	-0.21
2462	ENSMUSG00000028423	Nfx1	chr4	+	41015202	41016150	41015202	41015433	41016076	41016150	2462	0,10,9,28	67,30,11,85	7,40,107,11	15,45,4,21	742	99	0.000720199	0.00318314	0.0,0.043,0.098,0.042	0.059,0.106,0.781,0.065	-0.207
3082	ENSMUSG00000021621	Zcchc9	chr13	-	91800610	91801016	91800610	91800703	91800865	91801016	3082	5,0,0,0	57,72,51,67	6,3,19,1	43,89,2,49	261	99	0.0035624	0.0125554	0.032,0.0,0.0,0.0	0.05,0.013,0.783,0.008	-0.206
2220	ENSMUSG00000034729	Mrps10	chr17	+	47372575	47375109	47372575	47372645	47374972	47375109	2220	38,14,46,61	117,39,56,57	26,137,176,24	37,50,2,81	2426	99	0.0134945	0.038239	0.013,0.014,0.032,0.042	0.028,0.101,0.782,0.012	-0.206
177	ENSMUSG00000031161	Hdac6	chrX	-	7938385	7939665	7938385	7938492	7939442	7939665	177	0,0,2,0	22,43,3,24	21,26,32,1	20,11,2,19	1049	99	1.34246e-08	2.09648e-07	0.0,0.0,0.059,0.0	0.09,0.182,0.602,0.005	-0.205
3718	ENSMUSG00000029165	Agbl5	chr5	+	30893900	30894510	30893900	30894070	30894374	30894510	3718	9,2,0,0	34,46,10,9	1,7,27,11	32,23,3,19	403	99	0.00168235	0.00662336	0.061,0.011,0.0,0.0	0.008,0.07,0.689,0.125	-0.205
3500	ENSMUSG00000024188	Luc7l	chr17	+	26253973	26255125	26253973	26254044	26255030	26255125	3500	96,69,40,125	23,6,16,16	84,270,487,99	10,16,18,11	1085	99	0.00230926	0.00874843	0.276,0.512,0.186,0.416	0.434,0.606,0.712,0.451	-0.203
3711	ENSMUSG00000060373	Hnrnpc	chr14	-	52098014	52098544	52098014	52098040	52098315	52098544	3711	81,128,59,100	8,8,7,1	88,105,78,49	0,0,0,0	374	99	6.67564e-10	1.53813e-08	0.728,0.809,0.691,0.964	1.0,1.0,1.0,1.0	-0.202
863	ENSMUSG00000025737	Wdr24	chr17	+	25827234	25827532	25827234	25827356	25827427	25827532	863	5,20,0,4	69,53,22,35	15,17,7,20	40,15,11,36	170	99	4.9199e-06	3.97318e-05	0.04,0.18,0.0,0.062	0.179,0.398,0.27,0.244	-0.202
3381	ENSMUSG00000031796	Cfap20	chr8	-	95422782	95424696	95422782	95422894	95424616	95424696	3381	5,11,0,14	106,149,98,117	9,33,61,6	107,41,1,71	1821	99	0.00700409	0.0221219	0.003,0.004,0.0,0.006	0.005,0.042,0.768,0.005	-0.202
2527	ENSMUSG00000032503	Arpp21	chr9	-	112155417	112157798	112155417	112155516	112157689	112157798	2527	121,83,19,243	135,102,15,64	1265221152125	60,64,28,63	2272	99	0.000131953	0.000730156	0.038,0.034,0.052,0.142	0.084,0.262,0.642,0.08	-0.201
1480	ENSMUSG00000026269	Rnpepl1	chr1	+	92917146	92917746	92917146	92917260	92917633	92917746	1480	11,2,25,41	51,98,21,34	13,62,196,21	35,22,20,28	472	99	0.00069632	0.00308822	0.043,0.004,0.2,0.202	0.072,0.372,0.673,0.136	-0.201
1450	ENSMUSG00000017210	Med24	chr11	-	98716413	98718142	98716413	98716525	98717909	98718142	1450	55,9,11,68	65,48,30,21	16,109,115,40	37,38,2,27	1483	99	0.0184073	0.0498008	0.053,0.012,0.024,0.178	0.028,0.161,0.793,0.09	-0.201
2120	ENSMUSG00000029625	Cpsf4	chr5	+	145177229	145178928	145177229	145177302	145178832	145178928	2120	21,16,12,41	69,64,64,52	68,73,155,37	31,70,5,35	1629	99	2.75504e-06	2.45076e-05	0.018,0.015,0.011,0.046	0.118,0.06,0.653,0.06	-0.2
479	ENSMUSG00000002625	Akap8l	chr17	-	32333002	32334696	32333002	32333144	32334587	32334696	479	48,69,73,139	44,47,15,28	49,118,227,85	4,27,12,19	1542	99	0.000236132	0.00118319	0.065,0.086,0.238,0.242	0.44,0.219,0.548,0.223	-0.2
18	ENSMUSG00000030795	Fus	chr7	+	127972553	127975920	127972553	127972770	127975887	127975920	18	308439307830	18,8,8,28	2909091866314	10,9,1,7	3216	99	0.00420817	0.014473	0.345,0.628,0.542,0.477	0.472,0.757,0.983,0.58	-0.2
1192	ENSMUSG00000007458	M6pr	chr6	+	122313258	122315166	122313258	122313425	122315056	122315166	1192	111,103,63,184	258288205180	150,157,344,76	218,141,5,197	1730	99	0.0099889	0.0298711	0.024,0.02,0.017,0.055	0.038,0.06,0.797,0.022	-0.2
2118	ENSMUSG00000029625	Cpsf4	chr5	+	145177229	145178928	145177229	145177302	145178757	145178928	2118	10,7,8,16	9,17,26,40	46,70,125,28	9,33,9,17	1554	99	3.00129e-11	9.47935e-10	0.066,0.026,0.019,0.025	0.246,0.119,0.469,0.095	-0.198
3879	ENSMUSG00000031862	Atp13a1	chr8	+	69798386	69798721	69798386	69798513	69798583	69798721	3879	6,9,0,16	60,11,40,31	17,41,101,21	55,59,27,33	169	99	0.00111956	0.00464857	0.055,0.324,0.0,0.232	0.153,0.289,0.687,0.272	-0.198
3721	ENSMUSG00000022550	Adck5	chr15	+	76594152	76594447	76594152	76594284	76594363	76594447	3721	0,0,0,2	34,2,13,12	0,0,7,4	16,32,1,27	178	99	0.0134336	0.0381432	0.0,0.0,0.0,0.085	0.0,0.0,0.796,0.076	-0.197
440	ENSMUSG00000039686	Zer1	chr2	-	30107494	30108122	30107494	30107668	30107975	30108122	440	3,0,3,14	63,51,38,54	5,12,53,12	15,55,8,21	406	99	6.95107e-06	5.44275e-05	0.011,0.0,0.019,0.059	0.075,0.051,0.618,0.122	-0.194
105	ENSMUSG00000015377	Dennd6b	chr15	-	89185361	89185647	89185361	89185464	89185537	89185647	105	0,0,1,0	1,8,1,8	0,15,0,2	22,0,4,7	172	99	0.0092811	0.0280529	0.0,0.0,0.365,0.0	0.0,1.0,0.0,0.141	-0.194
3736	ENSMUSG00000000916	Nsun5	chr5	+	135375274	135375698	135375274	135375485	135375554	135375698	3736	0,0,1,8	12,26,37,15	12,8,7,1	10,42,6,5	168	99	0.000289321	0.00141758	0.0,0.0,0.016,0.239	0.414,0.101,0.407,0.105	-0.193
490	ENSMUSG00000029298	Gbp9	chr5	-	105082703	105083853	105082703	105082910	105083572	105083853	490	2,5,7,54	147,74,17,83	5,50,111,12	14,20,10,52	761	99	1.43786e-05	0.000100543	0.002,0.009,0.051,0.078	0.044,0.245,0.591,0.029	-0.192
95	ENSMUSG00000022554	Hgh1	chr15	+	76369855	76370253	76369855	76369954	76370161	76370253	95	0,0,3,0	7,8,9,25	0,18,65,0	11,46,7,13	306	99	0.000852443	0.00368083	0.0,0.0,0.097,0.0	0.0,0.112,0.75,0.0	-0.191
3306	ENSMUSG00000042185	Nfrkb	chr9	+	31402234	31403074	31402234	31402278	31403013	31403074	3306	4,11,0,33	58,65,38,59	9,22,92,7	32,19,5,54	834	99	0.00309905	0.0111685	0.008,0.02,0.0,0.062	0.032,0.121,0.686,0.015	-0.191
3304	ENSMUSG00000037475	Thoc2	chrX	-	41822692	41823546	41822692	41822871	41823361	41823546	3304	9,1,0,12	73,89,52,78	24,76,149,4	41,45,27,43	589	99	3.80473e-13	1.84398e-11	0.02,0.002,0.0,0.025	0.09,0.221,0.481,0.015	-0.19
3305	ENSMUSG00000042185	Nfrkb	chr9	+	31397719	31398644	31397719	31397793	31398559	31398644	3305	8,3,18,20	46,61,39,52	19,47,230,4	16,55,14,44	865	99	0.000401084	0.00190126	0.02,0.006,0.05,0.042	0.12,0.089,0.653,0.01	-0.189
220	ENSMUSG00000026553	Copa	chr1	+	172091163	172092354	172091163	172091240	172092244	172092354	220	41,31,10,31	152,128,98,92	27,83,151,41	133,130,5,97	1103	99	0.0032719	0.0116422	0.024,0.021,0.009,0.029	0.018,0.054,0.731,0.037	-0.189
1952	ENSMUSG00000025571	Tnrc6c	chr11	+	117749576	117753144	117749576	117749817	117752976	117753144	1952	45,51,21,64	31,60,21,35	33,134,357,9	20,22,5,19	3258	99	0.00954936	0.0287094	0.042,0.025,0.029,0.053	0.048,0.156,0.685,0.014	-0.189
3006	ENSMUSG00000060601	Nr1h2	chr7	-	44551954	44552620	44551954	44552343	44552506	44552620	3006	9,7,25,30	5,3,1,0	3,16,47,8	1,0,0,0	262	99	0.000142907	0.000772523	0.405,0.469,0.904,1.0	0.531,1.0,1.0,1.0	-0.188
1366	ENSMUSG00000086290	Snhg12	chr4	+	132310150	132311024	132310150	132310215	132310833	132311024	1366	77,27,65,48	0,0,0,20	121,175,84,47	0,0,0,0	717	99	0.00763797	0.0236127	1.0,1.0,1.0,0.249	1.0,1.0,1.0,1.0	-0.188
1517	ENSMUSG00000003575	Crtc1	chr8	-	70392921	70397954	70392921	70393055	70397745	70397954	1517	31,8,6,14	26,7,4,24	21,71,72,14	1,17,2,16	4789	99	1.37341e-05	9.65163e-05	0.024,0.023,0.03,0.012	0.303,0.079,0.427,0.018	-0.184
1111	ENSMUSG00000041375	Ccdc9	chr7	-	16276726	16278538	16276726	16276773	16278356	16278538	1111	2,3,7,39	30,24,6,20	32,92,118,17	11,13,10,16	1682	99	9.437e-10	2.02499e-08	0.004,0.007,0.064,0.103	0.146,0.294,0.41,0.059	-0.183
3076	ENSMUSG00000024851	Pitpnm1	chr19	+	4106711	4107975	4106711	4106962	4107785	4107975	3076	35,30,17,66	84,73,37,114	33,73,131,81	39,46,11,57	922	99	1.23579e-05	8.81678e-05	0.043,0.042,0.047,0.059	0.083,0.146,0.561,0.132	-0.183
2041	ENSMUSG00000068114	Ccdc134	chr15	+	82131423	82134762	82131423	82131545	82134580	82134762	2041	42,49,61,115	0,0,0,10	23,129,145,63	0,0,0,0	3134	99	0.00806373	0.0247188	1.0,1.0,1.0,0.266	1.0,1.0,1.0,1.0	-0.183
3475	ENSMUSG00000032316	Clk3	chr9	-	57758626	57761040	57758626	57758723	57760823	57761040	3475	76,73,93,111	193216157126	37,139,278,67	25,49,13,16	2199	99	2.41407e-12	9.69421e-11	0.017,0.015,0.026,0.038	0.062,0.113,0.491,0.159	-0.182
2282	ENSMUSG00000022255	Mtdh	chr15	+	34114023	34118110	34114023	34114108	34117879	34118110	2282	386321226476	3,0,0,12	466638777435	0,0,0,0	3870	99	9.66682e-07	9.73958e-06	0.767,1.0,1.0,0.504	1.0,1.0,1.0,1.0	-0.182
3425	ENSMUSG00000053819	Camk2d	chr3	+	126770784	126771846	126770784	126770857	126771773	126771846	3425	21,62,8,63	0,0,15,9	8,92,156,26	2,1,0,0	1015	99	0.00295034	0.010715	1.0,1.0,0.049,0.406	0.281,0.9,1.0,1.0	-0.181
1064	ENSMUSG00000017221	Psmd3	chr11	+	98690462	98691019	98690462	98690653	98690915	98691019	1064	51,24,15,42	232174261148	26,101,116,34	167,268,12,193	361	99	0.0110361	0.0324503	0.057,0.036,0.016,0.072	0.041,0.094,0.726,0.046	-0.181
2881	ENSMUSG00000037740	Mrps26	chr2	+	130564080	130564431	130564080	130564227	130564307	130564431	2881	69,62,13,26	201126152154	36,70,4,56	95,59,4,73	179	99	3.74258e-06	3.188e-05	0.16,0.214,0.045,0.085	0.173,0.396,0.356,0.298	-0.18
1355	ENSMUSG00000030058	Copg1	chr6	+	87892632	87893953	87892632	87892719	87893795	87893953	1355	34,8,22,83	112,95,75,59	51,121,145,35	85,112,5,68	1175	99	0.00403961	0.0139672	0.025,0.007,0.024,0.106	0.048,0.083,0.71,0.042	-0.18
4055	ENSMUSG00000037174	Elf2	chr3	-	51264869	51266866	51264869	51265006	51266752	51266866	4055	36,35,21,79	158,93,61,97	44,84,95,74	52,109,3,41	1845	99	0.000142768	0.000772523	0.012,0.02,0.018,0.042	0.043,0.04,0.63,0.088	-0.177
3993	ENSMUSG00000036403	Cep135	chr5	+	76636861	76639026	76636861	76637071	76638921	76639026	3993	123,120,90,89	0,0,0,11	74,123,148,74	0,0,0,0	1949	99	0.00805461	0.0247178	1.0,1.0,1.0,0.291	1.0,1.0,1.0,1.0	-0.177
2899	ENSMUSG00000025138	Sirt7	chr11	-	120620423	120620883	120620423	120620504	120620646	120620883	2899	4,1,2,9	77,70,43,35	1,24,40,3	50,30,17,11	241	99	4.20352e-06	3.50626e-05	0.021,0.006,0.019,0.096	0.008,0.247,0.491,0.101	-0.176
1841	ENSMUSG00000024516	Sec11c	chr18	+	65812664	65814957	65812664	65812814	65814837	65814957	1841	140,123,79,326	531513200494	1634871084239	87,73,95,92	2122	99	0	0	0.012,0.011,0.018,0.03	0.08,0.237,0.347,0.108	-0.175
4035	ENSMUSG00000027937	Jtb	chr3	+	90232194	90232511	90232194	90232232	90232428	90232511	4035	4,6,0,2	43,47,31,46	8,21,45,17	56,59,14,45	295	99	4.13024e-07	4.62554e-06	0.03,0.041,0.0,0.014	0.046,0.107,0.519,0.113	-0.175
2738	ENSMUSG00000007850	Hnrnph1	chr11	+	50379820	50382715	50379820	50379964	50382536	50382715	2738	2661206618132370	108,89,75,269	2070359738472160	53,74,91,75	2671	99	5.23744e-05	0.000324766	0.477,0.462,0.473,0.247	0.591,0.643,0.61,0.516	-0.175
2917	ENSMUSG00000041777	Cir1	chr2	-	73305889	73306341	73305889	73305938	73306276	73306341	2917	1,0,5,1	42,37,21,55	2,8,27,10	24,30,4,30	437	99	4.54368e-06	3.7237e-05	0.005,0.0,0.051,0.004	0.019,0.057,0.605,0.07	-0.173
892	ENSMUSG00000061028	Clasrp	chr7	-	19591992	19594552	19591992	19592077	19594472	19594552	892	23,60,31,65	87,74,58,70	27,100,152,33	18,39,4,32	2494	99	7.21723e-05	0.000432572	0.01,0.031,0.021,0.036	0.056,0.092,0.601,0.039	-0.173
668	ENSMUSG00000026201	Stk16	chr1	+	75212599	75213006	75212599	75212733	75212885	75213006	668	4,0,0,9	115,60,16,47	12,15,12,9	13,61,10,34	251	99	2.35717e-10	6.19254e-09	0.014,0.0,0.0,0.07	0.267,0.088,0.321,0.095	-0.172
3301	ENSMUSG00000003199	Mpnd	chr17	+	56012270	56012492	56012270	56012343	56012415	56012492	3301	5,7,4,9	137,97,96,122	4,11,49,39	41,67,34,80	171	99	1.27956e-08	2.0207e-07	0.021,0.04,0.024,0.041	0.053,0.087,0.455,0.22	-0.172
3610	ENSMUSG00000006024	Napa	chr7	+	16113349	16113560	16113349	16113405	16113475	16113560	3610	5,2,12,5	289217160159	8,22,55,15	151,201,19,194	169	99	2.3633e-05	0.000160078	0.01,0.005,0.042,0.018	0.03,0.06,0.629,0.043	-0.172
4047	ENSMUSG00000040618	Pck2	chr14	+	55544394	55545425	55544394	55545047	55545206	55545425	4047	0,15,10,2	107,89,26,47	12,20,108,5	66,86,16,72	258	99	0.00627475	0.0200436	0.0,0.061,0.129,0.016	0.065,0.082,0.721,0.026	-0.172
3096	ENSMUSG00000041763	Tpp2	chr1	+	44001318	44003000	44001318	44001438	44002103	44003000	3096	0,4,1,4	60,87,69,53	0,0,109,1	62,116,6,34	764	99	0.0127348	0.0365653	0.0,0.006,0.002,0.01	0.0,0.0,0.702,0.004	-0.172
685	ENSMUSG00000005682	Pan2	chr10	+	128313140	128313743	128313140	128313260	128313614	128313743	685	10,2,6,0	35,18,2,2	6,29,95,14	18,13,11,24	453	99	0.00265984	0.00981208	0.059,0.024,0.396,0.0	0.068,0.328,0.654,0.113	-0.171
1186	ENSMUSG00000037805	Rpl10a	chr17	+	28328966	28329522	28328966	28329280	28329373	28329522	1186	77,75,67,99	32,77,73,37	137198248132	62,78,3,104	192	99	0.0172521	0.0469919	0.554,0.334,0.321,0.58	0.533,0.567,0.977,0.396	-0.171
2908	ENSMUSG00000030556	Lrrc28	chr7	-	67641103	67645207	67641103	67641340	67645177	67645207	2908	2,4,8,22	9,3,2,18	2,31,71,10	1,2,4,1	3936	99	5.24965e-08	7.12888e-07	0.006,0.032,0.091,0.03	0.048,0.281,0.309,0.201	-0.17
477	ENSMUSG00000052331	Ankrd44	chr1	-	54657615	54659006	54657615	54657699	54658918	54659006	477	14,2,1,39	111,55,52,55	1,29,281,25	62,55,10,74	1318	99	0.00216771	0.00825798	0.009,0.003,0.001,0.051	0.001,0.038,0.679,0.025	-0.17
2371	ENSMUSG00000045411	2410002F23Rik	chr7	+	44250308	44252312	44250308	44250340	44250612	44252312	2371	7,8,0,16	26,34,29,16	10,36,5,29	29,5,24,27	371	99	0.0175775	0.0477396	0.067,0.059,0.0,0.211	0.084,0.658,0.053,0.223	-0.17
3611	ENSMUSG00000029034	Ints11	chr4	+	155885564	155886156	155885564	155885703	155886091	155886156	3611	2,0,4,10	75,89,28,52	0,17,55,3	48,88,5,55	487	99	0.00517236	0.0172473	0.005,0.0,0.028,0.038	0.0,0.038,0.691,0.011	-0.167
64	ENSMUSG00000070034	Sp110	chr1	-	85584902	85586295	85584902	85585052	85586214	85586295	64	0,45,2,7	81,69,20,87	10,21,68,15	19,71,3,50	1261	99	0.00192242	0.00743319	0.0,0.049,0.008,0.006	0.04,0.023,0.64,0.023	-0.166
3672	ENSMUSG00000036678	Aaas	chr15	-	102339185	102339418	102339185	102339253	102339324	102339418	3672	0,1,1,0	109,61,46,60	1,3,16,0	56,73,5,68	170	99	0.00735285	0.0229654	0.0,0.009,0.013,0.0	0.01,0.023,0.651,0.0	-0.166
485	ENSMUSG00000020812	Snhg16	chr11	+	116673937	116674375	116673937	116674071	116674299	116674375	485	4,0,16,7	33,7,30,6	12,20,87,5	33,21,14,11	327	99	0.0123028	0.0354335	0.035,0.0,0.139,0.261	0.099,0.224,0.653,0.121	-0.165
2920	ENSMUSG00000030037	Mrpl53	chr6	+	83109313	83109939	83109313	83109426	83109521	83109939	2920	0,0,0,2	35,29,19,31	6,7,45,5	23,58,31,27	194	99	8.84272e-10	1.91207e-08	0.0,0.0,0.0,0.032	0.117,0.058,0.426,0.086	-0.164
1892	ENSMUSG00000038241	Cep250	chr2	+	155969994	155970895	155969994	155970236	155970712	155970895	1892	5,1,0,3	38,6,35,12	1,36,1,10	11,11,1,6	575	99	4.41512e-09	7.90503e-08	0.022,0.028,0.0,0.041	0.015,0.36,0.147,0.223	-0.164
3098	ENSMUSG00000022488	Nckap1l	chr15	+	103475601	103476097	103475601	103475734	103475977	103476097	3098	64,37,41,37	642653290449	40,111,163,61	300,309,36,311	342	99	9.80714e-06	7.29309e-05	0.028,0.016,0.039,0.023	0.037,0.094,0.567,0.054	-0.162
3032	ENSMUSG00000025507	Pidd1	chr7	-	141442150	141443356	141442150	141442564	141442967	141443356	3032	6,18,7,21	73,26,35,31	15,10,83,19	27,25,11,18	502	99	0.00134263	0.00544063	0.016,0.12,0.038,0.118	0.099,0.073,0.598,0.172	-0.162
121	ENSMUSG00000027889	Ampd2	chr3	-	108075248	108075704	108075248	108075359	108075530	108075704	121	7,2,0,1	37,38,15,14	0,16,2,11	4,24,1,26	270	99	0.000422003	0.00198038	0.065,0.019,0.0,0.026	0.0,0.196,0.423,0.134	-0.161
4019	ENSMUSG00000028923	Necap2	chr4	-	141073507	141073779	141073507	141073589	141073674	141073779	4019	9,0,2,10	172275108172	7,2,24,10	110,155,8,96	184	99	0.00107821	0.0045102	0.027,0.0,0.01,0.03	0.033,0.007,0.617,0.053	-0.161
457	ENSMUSG00000020898	Ctc1	chr11	+	69021029	69022614	69021029	69021115	69022376	69022614	457	54,53,92,78	0,4,1,1	40,81,89,53	0,1,0,0	1360	99	0.0105569	0.0312374	1.0,0.491,0.87,0.85	1.0,0.855,1.0,1.0	-0.161
3180	ENSMUSG00000073702	Rpl31	chr1	+	39367928	39368255	39367928	39368006	39368148	39368255	3180	12,39,20,15	62,75,62,80	28,73,45,43	82,59,31,54	241	99	6.60318e-06	5.19931e-05	0.074,0.176,0.117,0.072	0.123,0.337,0.374,0.246	-0.16
2958	ENSMUSG00000024410	Rmc1	chr18	+	12183978	12184262	12183978	12184023	12184208	12184262	2958	0,7,4,0	29,44,54,87	0,41,13,8	13,16,36,19	284	99	3.79321e-08	5.35815e-07	0.0,0.053,0.025,0.0	0.0,0.472,0.112,0.128	-0.159
2427	ENSMUSG00000029290	Zfp326	chr5	+	105886316	105888839	105886316	105886428	105888700	105888839	2427	201157110211	0,4,0,3	93177277114	0,0,0,0	2371	99	0.00237176	0.00891311	1.0,0.621,1.0,0.746	1.0,1.0,1.0,1.0	-0.158
2339	ENSMUSG00000021532	Fastkd3	chr13	+	68585177	68587834	68585177	68585263	68587659	68587834	2339	1,9,4,8	17,12,23,36	19,38,68,21	24,32,2,30	2495	99	1.26548e-05	8.93787e-05	0.002,0.029,0.007,0.009	0.03,0.045,0.574,0.027	-0.157
4113	ENSMUSG00000024194	Cuta	chr17	-	26938417	26938786	26938417	26938467	26938726	26938786	4113	69,53,13,49	3,4,0,15	36,11,27,55	0,0,0,5	358	99	0.0100409	0.0299947	0.864,0.786,1.0,0.475	1.0,1.0,1.0,0.753	-0.157
3116	ENSMUSG00000002833	Hdgfl2	chr17	+	56098973	56099387	56098973	56099075	56099176	56099387	3116	0,6,0,3	187121112148	0,8,10,0	85,117,3,135	200	99	0.00902258	0.0273303	0.0,0.024,0.0,0.01	0.0,0.033,0.623,0.0	-0.155
455	ENSMUSG00000025332	Kdm5c	chrX	+	152244872	152245283	152244872	152244996	152245101	152245283	455	1,2,0,1	99,55,45,74	3,5,34,2	38,62,14,31	204	99	2.59031e-06	2.31154e-05	0.005,0.017,0.0,0.007	0.037,0.038,0.541,0.03	-0.154
3631	ENSMUSG00000073838	Tufm	chr7	+	126489551	126489911	126489551	126489703	126489791	126489911	3631	0,4,3,0	263236183213	4,23,42,2	259,172,18,255	187	99	3.16699e-05	0.000208296	0.0,0.009,0.009,0.0	0.008,0.066,0.553,0.004	-0.153
2048	ENSMUSG00000039994	Timeless	chr10	+	128239833	128240291	128239833	128239997	128240137	128240291	2048	5,1,0,1	72,87,130,47	11,57,5,10	23,49,18,68	239	99	0	0	0.028,0.005,0.0,0.009	0.165,0.325,0.103,0.057	-0.152
1178	ENSMUSG00000020359	Phykpl	chr11	+	51593603	51594141	51593603	51593686	51593915	51594141	1178	7,0,0,0	20,11,3,49	0,38,17,0	4,9,31,1	328	99	9.63036e-05	0.000551343	0.096,0.0,0.0,0.0	0.0,0.56,0.142,0.0	-0.152
1023	ENSMUSG00000029775	Klhdc10	chr6	+	30447940	30449630	30447940	30447988	30449490	30449630	1023	9,6,0,5	42,40,32,21	9,28,47,4	37,51,2,44	1601	99	0.00196047	0.00754916	0.013,0.009,0.0,0.015	0.015,0.033,0.592,0.006	-0.152
4011	ENSMUSG00000028608	Czib	chr4	+	107894872	107897118	107894872	107894938	107896870	107897118	4011	34,7,19,58	62,66,40,49	59,149,147,66	63,25,13,32	2031	99	6.63802e-13	3.10991e-11	0.026,0.005,0.023,0.055	0.044,0.225,0.355,0.091	-0.151
2946	ENSMUSG00000029482	Aacs	chr5	+	125511639	125511968	125511639	125511704	125511845	125511968	2946	2,0,0,0	75,70,33,28	0,10,7,0	39,17,4,58	240	99	0.000166734	0.000882655	0.011,0.0,0.0,0.0	0.0,0.195,0.419,0.0	-0.151
2357	ENSMUSG00000097195	Snhg5	chr9	-	88521649	88522381	88521649	88521975	88522306	88522381	2357	37,38,16,40	92,75,84,178	37,78,140,28	124,90,21,139	430	99	0.0184483	0.0498636	0.085,0.104,0.042,0.049	0.064,0.166,0.606,0.044	-0.15
843	ENSMUSG00000024906	Mus81	chr19	-	5485487	5486114	5485487	5485625	5486028	5486114	843	2,19,5,7	24,45,46,7	7,3,27,5	2,8,11,13	502	99	0.00124813	0.00512938	0.016,0.077,0.021,0.165	0.408,0.069,0.326,0.071	-0.149
11	ENSMUSG00000042396	Rbm7	chr9	-	48488700	48490938	48488700	48489988	48490847	48490938	11	22,8,19,61	167,125,84,107	34,36,95,31	97,84,7,109	958	99	0.00184996	0.0072052	0.013,0.007,0.023,0.056	0.035,0.042,0.584,0.029	-0.148
1232	ENSMUSG00000025237	Parp6	chr9	+	59623917	59624433	59623917	59624012	59624372	59624433	1232	2,0,0,13	24,12,20,33	1,7,22,4	8,22,4,15	459	99	0.0131698	0.0375841	0.018,0.0,0.0,0.078	0.026,0.064,0.543,0.054	-0.148
3053	ENSMUSG00000023952	Gtpbp2	chr17	+	46164193	46164833	46164193	46164378	46164724	46164833	3053	1,0,5,11	58,28,20,47	2,20,24,18	45,52,6,26	445	99	4.91851e-05	0.000307927	0.004,0.0,0.053,0.049	0.01,0.079,0.471,0.133	-0.147
739	ENSMUSG00000073434	Wdr90	chr17	-	25850417	25850938	25850417	25850515	25850746	25850938	739	0,0,0,1	36,44,29,18	0,6,6,0	8,12,2,31	330	99	0.0029877	0.0108287	0.0,0.0,0.0,0.016	0.0,0.13,0.474,0.0	-0.147
1948	ENSMUSG00000041747	Utp15	chr13	-	98257835	98259289	98257835	98258014	98259104	98259289	1948	9,0,11,10	55,41,38,57	24,19,74,11	46,71,5,47	1189	99	0.000133857	0.000737787	0.013,0.0,0.024,0.014	0.042,0.022,0.552,0.019	-0.146
1655	ENSMUSG00000027804	Ppid	chr3	+	79595201	79597873	79595201	79595308	79597684	79597873	1655	121,115,58,168	133,103,144,83	84287517124	65,96,17,103	2475	99	0.000533581	0.00244956	0.035,0.043,0.016,0.075	0.049,0.107,0.549,0.046	-0.146
2744	ENSMUSG00000034893	Cog3	chr14	-	75707089	75708049	75707089	75707188	75707921	75708049	2744	0,4,11,27	23,22,42,26	2,4,48,21	9,16,6,10	832	99	0.00462896	0.015715	0.0,0.021,0.03,0.11	0.026,0.029,0.488,0.2	-0.146
3594	ENSMUSG00000021500	Ddx46	chr13	+	55659019	55660799	55659019	55659098	55660716	55660799	3594	51,80,35,109	524460354391	98,229,569,67	221,470,27,208	1717	99	3.31704e-06	2.86019e-05	0.006,0.01,0.006,0.016	0.025,0.027,0.549,0.018	-0.145
3399	ENSMUSG00000036622	Atp13a2	chr4	+	141002456	141002783	141002456	141002546	141002623	141002783	3399	10,6,3,7	107,78,59,97	9,36,30,7	98,89,20,78	176	99	0.000119148	0.000665857	0.05,0.041,0.028,0.039	0.049,0.185,0.458,0.048	-0.145
2505	ENSMUSG00000047767	Atg16l2	chr7	-	101296507	101297008	101296507	101296573	101296756	101297008	2505	8,1,2,11	50,37,30,85	12,16,75,1	32,56,27,67	282	99	0.000979817	0.00412933	0.053,0.009,0.023,0.043	0.116,0.091,0.494,0.005	-0.145
3985	ENSMUSG00000039187	Fanci	chr7	+	79448819	79449180	79448819	79448915	79449072	79449180	3985	4,0,0,0	54,107,49,36	0,17,36,6	42,72,19,21	256	99	7.16872e-10	1.6121e-08	0.028,0.0,0.0,0.0	0.0,0.084,0.423,0.099	-0.144
1548	ENSMUSG00000035953	Pip4p1	chr14	-	50929005	50929307	50929005	50929058	50929201	50929307	1548	10,0,26,47	67,33,37,28	20,39,35,21	19,23,25,37	242	99	0.00195114	0.00752355	0.058,0.0,0.223,0.407	0.301,0.41,0.364,0.188	-0.144
480	ENSMUSG00000002625	Akap8l	chr17	-	32333002	32335623	32333002	32334696	32335562	32335623	480	3,7,5,30	21,27,19,30	5,36,272,15	20,41,24,16	965	99	0.00382971	0.0133565	0.014,0.026,0.026,0.093	0.025,0.083,0.538,0.088	-0.144
1359	ENSMUSG00000028467	Gba2	chr4	-	43569488	43569955	43569488	43569661	43569829	43569955	1359	0,0,0,5	14,32,29,17	1,11,23,0	7,9,19,9	267	99	1.35396e-07	1.66929e-06	0.0,0.0,0.0,0.098	0.05,0.312,0.31,0.0	-0.143
1973	ENSMUSG00000039660	Spout1	chr2	-	30175186	30175812	30175186	30175289	30175713	30175812	1973	12,4,1,9	8,25,30,6	7,25,11,7	2,16,4,16	523	99	0.00229169	0.00869357	0.221,0.029,0.006,0.221	0.399,0.228,0.342,0.076	-0.142
1536	ENSMUSG00000060671	Atp8b2	chr3	-	89946427	89946789	89946427	89946539	89946624	89946789	1536	0,3,1,10	74,51,39,33	2,5,45,9	48,71,16,50	184	99	0.00989377	0.0296813	0.0,0.031,0.014,0.14	0.022,0.037,0.602,0.088	-0.141
3320	ENSMUSG00000021240	Abcd4	chr12	-	84608974	84609473	84608974	84609096	84609378	84609473	3320	0,0,2,0	20,3,1,4	2,9,6,0	8,8,1,8	381	99	0.000737844	0.00325601	0.0,0.0,0.342,0.0	0.061,0.226,0.609,0.0	-0.139
1860	ENSMUSG00000073422	H2-Ke6	chr17	-	34026850	34027101	34026850	34026935	34027015	34027101	1860	1,1,3,5	234138182203	14,29,34,8	83,96,41,116	179	99	0	0	0.002,0.004,0.009,0.013	0.085,0.143,0.314,0.037	-0.138
271	ENSMUSG00000058503	Fam133b	chr5	+	3558660	3559159	3558660	3558693	3559096	3559159	271	26,15,22,20	253238174186	37,61,123,46	233,155,28,133	502	99	4.48554e-08	6.242e-07	0.02,0.012,0.024,0.021	0.03,0.072,0.464,0.064	-0.138
3047	ENSMUSG00000000441	Raf1	chr6	-	115620208	115621862	115620208	115620327	115621815	115621862	3047	59,80,86,101	142124120111	57,193,371,50	132,136,19,55	1587	99	0.00601932	0.0193626	0.025,0.039,0.043,0.054	0.026,0.081,0.549,0.054	-0.137
1503	ENSMUSG00000037552	Plekhg2	chr7	-	28370237	28371042	28370237	28370494	28370877	28371042	1503	35,33,7,40	0,4,2,1	4,14,95,14	0,1,0,1	482	99	0.0032342	0.0115372	1.0,0.629,0.418,0.891	1.0,0.742,1.0,0.742	-0.136
948	ENSMUSG00000038644	Pold1	chr7	-	44533884	44534487	44533884	44534017	44534384	44534487	948	45,64,74,79	227213141130	53,121,82,54	151,203,13,101	466	99	0.0161452	0.0444073	0.04,0.06,0.1,0.114	0.069,0.112,0.573,0.102	-0.136
1218	ENSMUSG00000036819	Jmjd4	chr11	+	59450674	59453645	59450674	59450840	59453510	59453645	1218	5,25,8,22	41,36,40,37	33,49,194,9	41,17,8,28	2769	99	2.43823e-06	2.23253e-05	0.004,0.024,0.007,0.021	0.028,0.093,0.464,0.011	-0.135
3550	ENSMUSG00000029283	Cdc7	chr5	+	106974600	106975660	106974600	106974696	106975484	106975660	3550	10,2,12,28	121126110128	43,111,188,29	110,172,26,124	887	99	2.0664e-10	5.47986e-09	0.009,0.002,0.012,0.024	0.042,0.067,0.447,0.025	-0.134
629	ENSMUSG00000064127	Med14	chrX	-	12706298	12706692	12706298	12706445	12706531	12706692	629	0,0,0,0	90,129,81,45	6,15,1,7	51,100,1,66	185	99	3.32476e-07	3.76851e-06	0.0,0.0,0.0,0.0	0.059,0.074,0.349,0.054	-0.134
866	ENSMUSG00000026927	Entr1	chr2	-	26385497	26386063	26385497	26385609	26385989	26386063	866	3,20,11,54	227164122218	25,66,149,12	146,204,29,141	479	99	0.000606844	0.00274251	0.003,0.025,0.018,0.049	0.034,0.063,0.515,0.017	-0.134
1439	ENSMUSG00000057193	Slc44a2	chr9	+	21347034	21347986	21347034	21347129	21347882	21347986	1439	1,29,2,31	125111102116	13,10,76,1	42,37,8,37	852	99	0.00185064	0.0072052	0.001,0.029,0.002,0.03	0.035,0.03,0.525,0.003	-0.133
1381	ENSMUSG00000018068	Ints2	chr11	-	86242912	86244629	86242912	86243038	86244402	86244629	1381	22,1,43,16	52,43,50,64	28,158,192,28	27,54,22,70	1463	99	4.33253e-09	7.90503e-08	0.028,0.002,0.055,0.017	0.066,0.165,0.371,0.026	-0.132
3057	ENSMUSG00000040701	Ap1g2	chr14	-	55103202	55103507	55103202	55103258	55103408	55103507	3057	0,4,1,2	21,35,27,36	0,37,1,0	4,31,1,26	249	99	0.000551877	0.0025143	0.0,0.043,0.015,0.022	0.0,0.322,0.284,0.0	-0.132
3947	ENSMUSG00000032103	Pus3	chr9	+	35564783	35565855	35564783	35565197	35565289	35565855	3947	1,9,3,0	26,8,46,52	7,33,1,5	30,21,1,48	191	99	0.00518321	0.017263	0.02,0.368,0.033,0.0	0.108,0.449,0.341,0.051	-0.132
3022	ENSMUSG00000026972	Arrdc1	chr2	-	24925755	24926448	24925755	24926194	24926271	24926448	3022	0,10,1,15	63,22,14,11	19,11,6,3	12,10,11,13	176	99	0.00913093	0.0276287	0.0,0.204,0.039,0.434	0.471,0.382,0.235,0.115	-0.132
4118	ENSMUSG00000027778	Ift80	chr3	-	68990741	68994582	68990741	68990963	68994500	68994582	4118	81,95,68,133	97,102,30,58	118,196,365,70	40,52,10,86	3636	99	0.00092307	0.00392549	0.022,0.025,0.058,0.059	0.074,0.093,0.498,0.022	-0.131
3712	ENSMUSG00000052609	Plekhg3	chr12	+	76572394	76573360	76572394	76572658	76573246	76573360	3712	12,0,0,2	22,6,7,2	12,7,41,0	9,14,6,5	687	99	0.00725575	0.0227126	0.073,0.0,0.0,0.126	0.161,0.067,0.496,0.0	-0.131
653	ENSMUSG00000018999	Slc35b4	chr6	-	34163588	34166423	34163588	34163670	34166373	34166423	653	52,23,7,34	29,21,33,15	12,131,376,29	26,54,11,16	2802	99	0.0160533	0.0441976	0.06,0.037,0.007,0.074	0.016,0.079,0.547,0.06	-0.131
421	ENSMUSG00000037266	Rsrp1	chr4	+	134925292	134926818	134925292	134925432	134926734	134926818	421	262316265612	551737326704	2819481114317	236246156323	1401	99	1.10256e-12	4.91953e-11	0.033,0.029,0.054,0.058	0.078,0.214,0.335,0.065	-0.13
3831	ENSMUSG00000026509	Capn2	chr1	-	182490866	182492195	182490866	182491035	182492061	182492195	3831	0,2,0,3	32,19,15,7	0,5,16,0	2,1,4,11	1125	99	0.000182703	0.000949313	0.0,0.009,0.0,0.036	0.0,0.306,0.26,0.0	-0.13
3915	ENSMUSG00000042625	Safb2	chr17	-	56562938	56563431	56562938	56563243	56563361	56563431	3915	43,6,9,20	54,61,46,39	26,50,42,19	43,37,30,69	217	99	0.00710802	0.0223388	0.266,0.043,0.082,0.19	0.216,0.381,0.39,0.112	-0.13
3929	ENSMUSG00000031065	Cdk16	chrX	+	20696017	20696467	20696017	20696141	20696346	20696467	3929	5,4,4,5	24,18,57,48	9,25,74,9	39,48,35,34	304	99	2.13419e-06	1.99309e-05	0.064,0.067,0.022,0.033	0.07,0.145,0.408,0.079	-0.129
1654	ENSMUSG00000026213	Stk11ip	chr1	+	75527057	75527466	75527057	75527184	75527362	75527466	1654	0,0,3,3	19,53,21,43	0,6,42,0	18,40,13,10	277	99	0.000775126	0.00338861	0.0,0.0,0.049,0.024	0.0,0.051,0.536,0.0	-0.129
3593	ENSMUSG00000034807	Colgalt1	chr8	+	71621763	71622830	71621763	71621896	71622702	71622830	3593	51,30,58,65	316185117191	23,105,148,26	90,129,16,119	905	99	0.00122101	0.00503265	0.017,0.017,0.051,0.036	0.027,0.082,0.503,0.023	-0.129
424	ENSMUSG00000057110	Cntrl	chr2	+	35175537	35176322	35175537	35175600	35176127	35176322	424	42,6,15,36	97,140,65,92	26,101,258,11	56,122,45,112	626	99	0.000836677	0.00362947	0.064,0.007,0.035,0.058	0.068,0.116,0.476,0.015	-0.128
3804	ENSMUSG00000040446	Rprd1a	chr18	-	24507104	24508091	24507104	24507231	24507993	24508091	3804	2,5,1,23	14,38,24,23	0,15,46,4	4,8,7,11	861	99	0.000642973	0.00287344	0.016,0.015,0.005,0.103	0.0,0.177,0.43,0.04	-0.127
1497	ENSMUSG00000010936	Vac14	chr8	+	110712747	110715577	110712747	110712827	110715426	110715577	1497	84,11,48,65	105,95,145,92	46,105,107,59	70,107,4,90	2698	99	0.00076537	0.00335246	0.029,0.004,0.012,0.025	0.024,0.035,0.495,0.023	-0.127
2123	ENSMUSG00000032590	Apeh	chr9	-	108088260	108089569	108088260	108088349	108089517	108089569	2123	39,12,2,39	68,47,112,128	26,28,92,51	57,44,9,59	1267	99	1.83573e-06	1.75519e-05	0.043,0.02,0.001,0.023	0.034,0.047,0.444,0.063	-0.125
3260	ENSMUSG00000029221	Slc30a9	chr5	+	67342093	67344569	67342093	67342229	67344529	67344569	3260	36,43,32,70	51,30,50,35	52,111,255,40	53,31,12,32	2399	99	0.00133587	0.00543287	0.028,0.056,0.026,0.076	0.039,0.129,0.467,0.049	-0.125
3669	ENSMUSG00000005506	Celf1	chr2	+	91013237	91019497	91013237	91013402	91016565	91019497	3669	4076386226183250	13,4,7,45	2482439213162790	1,2,0,0	3262	99	9.83547e-12	3.45594e-10	0.905,0.967,0.919,0.687	0.987,0.985,1.0,1.0	-0.124
2622	ENSMUSG00000036270	Edc4	chr8	+	105887781	105888045	105887781	105887854	105887953	105888045	2622	0,0,9,6	168,135,98,92	0,24,52,18	62,102,45,78	198	99	6.43817e-11	1.82805e-09	0.0,0.0,0.044,0.032	0.0,0.105,0.366,0.103	-0.124
1893	ENSMUSG00000038241	Cep250	chr2	+	155988311	155989620	155988311	155988432	155989498	155989620	1893	47,50,17,129	143,170,74,224	49,158,295,27	74,121,32,102	1165	99	7.00115e-05	0.000420856	0.027,0.024,0.019,0.047	0.053,0.1,0.439,0.022	-0.124
2921	ENSMUSG00000032127	Vps11	chr9	-	44353836	44354291	44353836	44353998	44354102	44354291	2921	6,13,2,9	68,73,24,100	20,17,22,3	42,44,22,67	203	99	7.00678e-05	0.000420856	0.041,0.08,0.039,0.042	0.188,0.159,0.328,0.021	-0.124
3204	ENSMUSG00000020697	Lig3	chr11	+	82795364	82795786	82795364	82795452	82795708	82795786	3204	0,3,2,0	84,61,79,41	1,0,28,5	41,62,8,96	355	99	0.00403127	0.0139641	0.0,0.014,0.007,0.0	0.007,0.0,0.494,0.014	-0.123
532	ENSMUSG00000031939	Taf1d	chr9	+	15313989	15314264	15313989	15314032	15314230	15314264	532	12,19,15,42	66,46,37,35	20,135,99,29	31,47,102,49	297	99	0.00424843	0.0145461	0.057,0.121,0.119,0.286	0.177,0.489,0.244,0.165	-0.123
3857	ENSMUSG00000000759	Tubgcp3	chr8	-	12648620	12649822	12648620	12648787	12649689	12649822	3857	0,5,3,24	14,29,55,22	8,41,89,9	16,19,29,5	1001	99	1.04361e-13	5.75213e-12	0.0,0.017,0.005,0.097	0.047,0.176,0.233,0.151	-0.122
2640	ENSMUSG00000014353	Tmem87b	chr2	+	128845460	128846799	128845460	128845534	128846728	128846799	2640	2,0,0,20	25,19,22,13	17,41,61,11	4,17,30,13	1293	99	2.06923e-12	8.55385e-11	0.006,0.0,0.0,0.105	0.246,0.156,0.135,0.061	-0.122
2216	ENSMUSG00000000486	Septin1	chr7	-	127217618	127218057	127217618	127217742	127217970	127218057	2216	18,15,6,12	142133123112	15,40,36,4	87,109,14,86	327	99	0.000440135	0.0020586	0.037,0.033,0.015,0.031	0.05,0.1,0.438,0.014	-0.122
3312	ENSMUSG00000038271	Iffo1	chr6	+	125149740	125151525	125149740	125149836	125151384	125151525	3312	0,32,1,7	45,33,27,30	23,33,41,15	7,13,9,21	1647	99	4.10783e-15	2.88677e-13	0.0,0.055,0.002,0.014	0.165,0.132,0.215,0.041	-0.121
852	ENSMUSG00000053470	Kdm3a	chr6	-	71620137	71620568	71620137	71620210	71620443	71620568	852	0,0,0,0	144,89,58,123	1,0,21,0	23,75,7,43	332	99	0.00837876	0.025573	0.0,0.0,0.0,0.0	0.013,0.0,0.472,0.0	-0.121
3730	ENSMUSG00000038683	Pak1ip1	chr13	+	41009447	41011282	41009447	41009545	41011182	41011282	3730	2,5,8,12	100,37,47,40	2,36,85,18	45,30,7,25	1736	99	2.65285e-08	3.88394e-07	0.001,0.008,0.01,0.017	0.003,0.064,0.409,0.039	-0.12
3703	ENSMUSG00000019802	Sec63	chr10	+	42796205	42797733	42796205	42796264	42797682	42797733	3703	10,21,2,29	44,95,29,63	27,52,155,17	55,40,15,35	1517	99	1.12994e-07	1.42433e-06	0.015,0.014,0.004,0.029	0.031,0.078,0.403,0.031	-0.12
3789	ENSMUSG00000029817	Tra2a	chr6	-	49245475	49246964	49245475	49245610	49246848	49246964	3789	65,3,13,89	40,31,9,28	37,122,181,40	6,32,42,25	1337	99	6.36763e-05	0.000389965	0.107,0.007,0.097,0.191	0.313,0.22,0.242,0.106	-0.12
1067	ENSMUSG00000002274	Metrn	chr17	-	25794866	25795433	25794866	25795291	25795373	25795433	1067	11,6,10,12	248138150137	12,15,46,6	137,187,26,108	181	99	0.00356429	0.0125554	0.024,0.023,0.035,0.046	0.046,0.042,0.492,0.029	-0.12
637	ENSMUSG00000056919	Cep162	chr9	-	87238353	87239933	87238353	87238384	87239814	87239933	637	13,18,1,10	9,25,9,11	17,25,9,29	11,13,1,16	1529	99	0.00378873	0.0132437	0.086,0.045,0.007,0.056	0.091,0.111,0.368,0.105	-0.12
267	ENSMUSG00000052142	Rasal3	chr17	-	32392045	32392788	32392045	32392203	32392397	32392788	267	6,16,22,13	323205134200	21,39,37,17	127,206,16,195	293	99	1.48412e-05	0.000103264	0.006,0.026,0.053,0.021	0.053,0.06,0.439,0.029	-0.119
3965	ENSMUSG00000026277	Stk25	chr1	-	93626050	93627133	93626050	93626208	93627024	93627133	3965	32,54,42,61	104,80,35,104	55,60,130,29	66,54,13,69	915	99	0.0144987	0.0406628	0.032,0.068,0.115,0.06	0.083,0.107,0.52,0.043	-0.119
1990	ENSMUSG00000053332	Gas5	chr1	+	161035982	161037315	161035982	161036014	161036819	161037315	1990	450417553706	44,55,32,35	65714781907743	100,38,1,60	904	99	0.0158685	0.0438501	0.528,0.454,0.654,0.688	0.418,0.81,0.995,0.576	-0.119
3586	ENSMUSG00000027433	Xrn2	chr2	+	147029726	147029976	147029726	147029784	147029868	147029976	3586	90,20,31,57	465319319332	38,58,171,58	260299100338	183	99	0.00520414	0.0172714	0.095,0.033,0.05,0.085	0.073,0.095,0.481,0.085	-0.118
1594	ENSMUSG00000002055	Spag5	chr11	+	78313512	78313939	78313512	78313647	78313819	78313939	1594	2,5,6,9	140,161,123,79	4,68,85,12	96,187,52,120	271	99	3.05532e-09	5.96424e-08	0.005,0.011,0.018,0.04	0.015,0.117,0.374,0.035	-0.117
3655	ENSMUSG00000027710	Acad9	chr3	+	36074349	36075343	36074349	36074456	36075242	36075343	3655	12,2,2,11	55,85,53,9	0,34,8,23	42,45,1,34	885	99	0.000942271	0.00399506	0.024,0.003,0.004,0.12	0.0,0.078,0.472,0.07	-0.117
3125	ENSMUSG00000003153	Slc2a3	chr6	-	122737057	122739993	122737057	122737298	122739832	122739993	3125	1,6,18,7	16,22,33,23	18,55,146,9	11,8,25,5	2633	99	0	0	0.002,0.01,0.02,0.011	0.058,0.205,0.18,0.063	-0.116
2354	ENSMUSG00000097195	Snhg5	chr9	-	88521051	88521716	88521051	88521448	88521649	88521716	2354	7,13,8,17	122,90,71,172	29,127,44,11	90,152,44,95	300	99	1.93912e-12	8.1356e-11	0.019,0.045,0.036,0.032	0.096,0.216,0.248,0.037	-0.116
186	ENSMUSG00000027330	Cdc25b	chr2	+	131192556	131193148	131192556	131192688	131193067	131193148	186	51,44,38,93	553529291462	97,150,256,43	292,399,79,361	478	99	2.6853e-07	3.10633e-06	0.019,0.017,0.026,0.04	0.064,0.072,0.402,0.024	-0.115
1422	ENSMUSG00000039637	Coro7	chr16	-	4634588	4634907	4634588	4634681	4634761	4634907	1422	19,15,11,26	245136111187	22,31,86,27	200,219,56,147	179	99	0.00249653	0.00929503	0.041,0.057,0.052,0.071	0.057,0.073,0.459,0.092	-0.115
3733	ENSMUSG00000029104	Htt	chr5	+	34898796	34899927	34898796	34898926	34899771	34899927	3733	1,3,22,9	50,80,51,50	2,51,107,12	34,40,19,45	944	99	1.24211e-07	1.55181e-06	0.002,0.004,0.043,0.019	0.006,0.118,0.371,0.027	-0.114
3902	ENSMUSG00000001588	Acap1	chr11	-	69884795	69885604	69884795	69884865	69885392	69885604	3902	43,55,21,66	96,148,67,99	54,87,222,54	68,87,51,127	626	99	0.000247873	0.00123981	0.066,0.056,0.047,0.095	0.112,0.137,0.408,0.063	-0.114
2435	ENSMUSG00000044906	4930503L19Rik	chr18	-	70467334	70468517	70467334	70467485	70468220	70468517	2435	161,236,92,166	16,0,0,0	101101225118	0,0,0,0	834	99	0.000505966	0.00234312	0.544,1.0,1.0,1.0	1.0,1.0,1.0,1.0	-0.114
1564	ENSMUSG00000022295	Atp6v1c1	chr15	+	38679319	38681165	38679319	38679411	38681066	38681165	1564	14,1,4,10	122,97,43,50	3,28,83,15	83,66,6,63	1754	99	0.000232724	0.00117028	0.006,0.001,0.005,0.011	0.002,0.023,0.438,0.013	-0.113
300	ENSMUSG00000037487	Ubr5	chr15	-	37973302	37975671	37973302	37973458	37975586	37975671	300	12,32,8,40	42,78,65,62	24,50,33,5	20,72,2,23	2227	99	0.00184996	0.0072052	0.013,0.018,0.005,0.028	0.051,0.03,0.423,0.01	-0.113
1313	ENSMUSG00000031835	Mbtps1	chr8	-	119515577	119518279	119515577	119515709	119518138	119518279	1313	32,15,16,57	67,33,11,44	63,113,185,22	20,53,12,35	2528	99	2.84101e-06	2.51927e-05	0.018,0.017,0.054,0.048	0.11,0.077,0.376,0.024	-0.112
1240	ENSMUSG00000072501	Phf20l1	chr15	+	66629799	66630966	66629799	66629981	66630866	66630966	1240	7,0,0,2	37,16,14,12	0,9,33,4	17,9,6,11	984	99	4.33279e-06	3.5822e-05	0.019,0.0,0.0,0.016	0.0,0.091,0.356,0.035	-0.112
2789	ENSMUSG00000012114	Med15	chr16	-	17682274	17685504	17682274	17683188	17685452	17685504	2789	26,17,2,39	117,65,43,69	5,94,192,21	47,73,11,50	2363	99	1.109e-05	8.03451e-05	0.009,0.011,0.002,0.023	0.004,0.051,0.422,0.017	-0.112
3958	ENSMUSG00000028809	Srrm1	chr4	-	135344498	135346857	135344498	135344669	135346734	135346857	3958	162118152346	804610517625	1616031062111	251,393,79,228	2164	99	1.60922e-11	5.3218e-10	0.009,0.009,0.013,0.025	0.029,0.066,0.381,0.022	-0.111
874	ENSMUSG00000045679	Pqlc3	chr12	-	16992277	16993573	16992277	16992319	16993452	16993573	874	4,14,5,35	109,94,41,159	1,46,161,8	37,43,20,55	1232	99	7.24583e-07	7.65716e-06	0.003,0.012,0.01,0.017	0.002,0.079,0.393,0.012	-0.111
676	ENSMUSG00000020156	Pwwp3a	chr10	+	80236110	80238920	80236110	80236181	80238314	80238920	676	61,24,24,37	105,138,67,84	66,134,173,20	54,106,12,59	2232	99	2.22247e-07	2.62495e-06	0.025,0.008,0.016,0.019	0.051,0.053,0.39,0.015	-0.11
3361	ENSMUSG00000015291	Gdi1	chrX	+	74309075	74310134	74309075	74309175	74309962	74310134	3361	13,36,23,113	43,51,28,68	21,81,157,36	16,22,70,20	886	99	2.46922e-06	2.24627e-05	0.033,0.073,0.084,0.157	0.128,0.291,0.2,0.167	-0.11
458	ENSMUSG00000020898	Ctc1	chr11	+	69021029	69022614	69021029	69021193	69022376	69022614	458	5,5,0,1	93,61,87,33	12,9,45,6	14,47,6,76	1282	99	4.67562e-06	3.81455e-05	0.004,0.006,0.0,0.002	0.062,0.015,0.367,0.006	-0.11
3729	ENSMUSG00000038683	Pak1ip1	chr13	+	41008885	41009364	41008885	41008938	41009218	41009364	3729	4,3,0,14	76,73,52,47	0,8,66,4	36,43,20,36	379	99	0.00318697	0.0114122	0.014,0.011,0.0,0.072	0.0,0.046,0.463,0.028	-0.11
2113	ENSMUSG00000027953	Slc50a1	chr3	-	89269826	89270139	89269826	89269950	89270061	89270139	2113	5,41,3,33	98,109,30,97	11,15,52,19	59,37,58,26	210	99	0.00125767	0.00516102	0.023,0.151,0.045,0.138	0.081,0.16,0.297,0.256	-0.109
23	ENSMUSG00000020883	Fbxl20	chr11	-	98095132	98097059	98095132	98095193	98096928	98097059	23	2,10,8,67	84,76,20,27	9,71,113,11	27,16,17,5	1834	99	1.63114e-12	6.94717e-11	0.001,0.007,0.021,0.118	0.018,0.193,0.264,0.106	-0.108
2754	ENSMUSG00000028059	Arhgef2	chr3	+	88632912	88633367	88632912	88633042	88633257	88633367	2754	20,11,9,43	175184110191	16,36,84,22	107,145,39,120	314	99	0.000211848	0.00107835	0.035,0.018,0.025,0.066	0.045,0.073,0.404,0.055	-0.108
828	ENSMUSG00000108414	Snhg1	chr19	+	8724402	8724721	8724402	8724483	8724671	8724721	828	27,31,42,55	141,72,72,93	39,160,226,66	180,136,113,96	287	99	0.00573296	0.0186125	0.062,0.129,0.168,0.169	0.07,0.289,0.408,0.192	-0.108
355	ENSMUSG00000035086	Becn1	chr11	-	101294000	101295164	101294000	101294147	101294969	101295164	355	28,27,31,119	251169161154	57,76,163,51	94,103,29,122	921	99	2.2514e-07	2.64799e-06	0.012,0.017,0.02,0.077	0.061,0.073,0.377,0.043	-0.107
337	ENSMUSG00000039318	Rab3gap2	chr1	+	185275911	185277221	185275911	185275947	185277146	185277221	337	18,20,6,35	51,29,38,40	19,26,100,19	37,60,11,13	1298	99	0.00304721	0.0109958	0.026,0.05,0.012,0.063	0.038,0.032,0.409,0.1	-0.107
3270	ENSMUSG00000025733	Rhot2	chr17	-	25839984	25840335	25839984	25840107	25840254	25840335	3270	5,12,2,0	166,106,55,86	11,14,7,47	80,64,35,47	246	99	1.76305e-11	5.7627e-10	0.012,0.044,0.014,0.0	0.052,0.081,0.074,0.287	-0.106
2141	ENSMUSG00000030822	Prr14	chr7	+	127473594	127473986	127473594	127473716	127473796	127473986	2141	1,2,1,7	159,137,82,163	2,18,20,1	127,100,20,67	179	99	1.17256e-06	1.16882e-05	0.003,0.008,0.007,0.023	0.009,0.091,0.356,0.008	-0.106
2875	ENSMUSG00000007589	Tinf2	chr14	-	55680014	55680707	55680014	55680456	55680610	55680707	2875	28,5,7,12	79,95,101,66	11,24,21,18	95,50,14,74	253	99	0.00237659	0.00891936	0.122,0.02,0.026,0.066	0.043,0.158,0.37,0.087	-0.106
4075	ENSMUSG00000020719	Ddx5	chr11	-	106782468	106784018	106782468	106782693	106783958	106784018	4075	8349955901355	2147157611971940	1367301332681180	116313886061084	1364	99	0	0	0.027,0.044,0.035,0.048	0.079,0.136,0.281,0.074	-0.104
22	ENSMUSG00000036138	Acaa1a	chr9	+	119344465	119346568	119344465	119344508	119346469	119346568	22	17,35,29,25	96,55,50,39	36,95,106,58	75,31,12,42	2060	99	2.89294e-10	7.26075e-09	0.008,0.03,0.027,0.03	0.023,0.128,0.298,0.062	-0.104
3888	ENSMUSG00000022761	Lztr1	chr16	+	17523276	17524222	17523276	17523433	17524095	17524222	3888	0,0,7,0	52,61,57,50	0,26,54,0	23,32,14,22	761	99	3.6345e-09	6.85677e-08	0.0,0.0,0.016,0.0	0.0,0.096,0.334,0.0	-0.104
500	ENSMUSG00000040356	Skiv2l	chr17	-	34846026	34846667	34846026	34846173	34846521	34846667	500	10,34,2,61	195,123,37,213	40,47,65,14	69,79,35,80	447	99	2.25633e-08	3.35584e-07	0.011,0.058,0.012,0.06	0.114,0.116,0.291,0.037	-0.104
1995	ENSMUSG00000053332	Gas5	chr1	+	161036819	161037315	161036819	161037164	161037287	161037315	1995	190,111,108,87	387237316359	186235287191	389378194327	222	99	9.33236e-05	0.000538671	0.18,0.173,0.132,0.098	0.176,0.217,0.397,0.207	-0.104
2455	ENSMUSG00000007029	Vars	chr17	+	35013121	35013390	35013121	35013192	35013264	35013390	2455	12,18,5,24	346334284228	9,38,61,32	345,417,51,290	171	99	0.000467056	0.00217727	0.02,0.03,0.01,0.057	0.015,0.05,0.409,0.06	-0.104
909	ENSMUSG00000001750	Tcirg1	chr19	-	3901890	3902556	3901890	3902035	3902343	3902556	909	30,16,28,79	92,55,51,85	31,89,153,28	29,80,61,107	407	99	0.00740566	0.0231047	0.073,0.066,0.118,0.184	0.206,0.213,0.379,0.06	-0.104
665	ENSMUSG00000026754	Golga1	chr2	-	39047022	39047766	39047022	39047134	39047596	39047766	665	2,6,2,11	25,3,11,15	3,51,38,6	18,10,19,13	561	99	0.00792558	0.024375	0.014,0.261,0.031,0.115	0.029,0.474,0.261,0.075	-0.104
1541	ENSMUSG00000033166	Dis3	chr14	-	99087733	99088908	99087733	99087850	99088761	99088908	1541	2,9,9,21	135,128,153,96	31,34,102,8	31,56,24,90	1010	99	0	0	0.001,0.007,0.006,0.021	0.089,0.056,0.294,0.009	-0.103
1982	ENSMUSG00000028959	Fastk	chr5	-	24441527	24441823	24441527	24441663	24441731	24441823	1982	1,3,0,0	26,58,25,24	4,9,7,5	11,26,71,44	167	99	6.16136e-06	4.89254e-05	0.022,0.03,0.0,0.0	0.177,0.17,0.055,0.063	-0.103
3858	ENSMUSG00000040331	Nsmce4a	chr7	-	130533576	130533861	130533576	130533666	130533769	130533861	3858	753514456434	189215163119	507534273364	167,97,22,99	202	99	0.0145524	0.0406628	0.661,0.54,0.578,0.641	0.598,0.73,0.859,0.643	-0.103
1126	ENSMUSG00000032624	Eml4	chr17	+	83473045	83473748	83473045	83473133	83473649	83473748	1126	2,17,0,3	127,121,126,93	2,31,51,0	43,114,13,90	615	99	1.03636e-05	7.62622e-05	0.003,0.022,0.0,0.005	0.007,0.042,0.387,0.0	-0.102
4168	ENSMUSG00000035585	Tsen34	chr7	+	3694597	3695227	3694597	3694844	3694977	3695227	4168	8,0,0,15	232188145196	7,16,43,9	111,272,30,175	232	99	4.16056e-06	3.48075e-05	0.015,0.0,0.0,0.032	0.026,0.024,0.38,0.021	-0.101
1317	ENSMUSG00000024843	Chka	chr19	+	3889879	3892213	3889879	3889988	3892106	3892213	1317	19,40,35,16	63,19,56,27	4,22,189,32	26,11,12,26	2217	99	0.00265073	0.00979135	0.013,0.086,0.027,0.026	0.007,0.082,0.413,0.052	-0.101
1659	ENSMUSG00000031386	Hcfc1	chrX	-	73946709	73947050	73946709	73946847	73946934	73947050	1659	6,0,23,4	340306289205	20,39,89,15	144290113256	186	99	4.58522e-14	2.80197e-12	0.009,0.0,0.041,0.01	0.069,0.067,0.295,0.03	-0.1
3856	ENSMUSG00000000759	Tubgcp3	chr8	-	12637666	12639715	12637666	12637802	12639525	12639715	3856	129,45,84,130	74,63,71,44	92,309,335,87	30,100,43,29	1822	99	1.21968e-08	1.95757e-07	0.087,0.037,0.06,0.138	0.143,0.144,0.297,0.14	-0.1
861	ENSMUSG00000005625	Psmd4	chr3	-	95033632	95034026	95033632	95033764	95033908	95034026	861	4,7,4,4	237228113183	3,12,30,2	189,118,19,210	243	99	0.000181331	0.00094568	0.007,0.012,0.014,0.009	0.006,0.04,0.391,0.004	-0.1
573	ENSMUSG00000032596	Uba7	chr9	+	107977328	107978022	107977328	107977475	107977851	107978022	573	22,17,16,32	34,60,25,31	7,26,56,24	16,13,28,20	475	99	0.00105098	0.00440283	0.119,0.056,0.118,0.177	0.084,0.294,0.294,0.2	-0.1
2399	ENSMUSG00000035278	Plekhj1	chr10	-	80797772	80797977	80797772	80797839	80797909	80797977	2399	61,52,27,60	200,131,93,100	32,33,7,21	197,184,57,115	169	99	2.60774e-07	3.04164e-06	0.152,0.189,0.145,0.26	0.087,0.095,0.067,0.097	0.1
356	ENSMUSG00000035086	Becn1	chr11	-	101294000	101295164	101294000	101294147	101295034	101295164	356	476411322398	1,1,0,3	247282260219	0,10,2,5	986	99	6.81714e-05	0.000413068	0.98,0.976,1.0,0.93	1.0,0.739,0.929,0.815	0.101
1349	ENSMUSG00000038346	Zfp384	chr6	+	125024032	125025082	125024032	125024270	125024862	125025082	1349	247,175,90,206	0,0,0,0	103239123133	0,0,0,13	691	99	0.00053754	0.00246095	1.0,1.0,1.0,1.0	1.0,1.0,1.0,0.594	0.102
647	ENSMUSG00000024668	Sdhaf2	chr19	-	10516979	10517386	10516979	10517089	10517319	10517386	647	693592441606	7,27,9,20	382395175411	24,22,19,23	329	99	2.99479e-06	2.63074e-05	0.968,0.868,0.936,0.901	0.827,0.844,0.735,0.843	0.106
1138	ENSMUSG00000002107	Celf2	chr2	-	6539704	6547213	6539704	6545675	6547041	6547213	1138	1241958401863	123159113159	315409189269	101,146,31,152	1465	99	9.97379e-05	0.000567537	0.405,0.289,0.193,0.268	0.174,0.159,0.292,0.107	0.106
1421	ENSMUSG00000039637	Coro7	chr16	-	4634298	4634907	4634298	4634430	4634761	4634907	1421	23,46,18,62	0,0,0,0	21,94,255,49	0,0,0,9	430	99	0.00951154	0.0286263	1.0,1.0,1.0,1.0	1.0,1.0,1.0,0.556	0.111
2361	ENSMUSG00000097195	Snhg5	chr9	-	88522483	88522888	88522483	88522586	88522850	88522888	2361	360234210385	34,8,31,21	254261162218	25,33,20,47	363	99	0.00994948	0.0298166	0.743,0.889,0.649,0.833	0.735,0.683,0.688,0.558	0.113
809	ENSMUSG00000037321	Tap1	chr17	+	34192836	34192965	34192836	34192857	34192941	34192965	809	285243127181	2,1,0,3	178,167,69,130	42,1,0,18	183	99	5.21503e-10	1.23189e-08	0.987,0.992,1.0,0.97	0.696,0.989,1.0,0.796	0.117
1967	ENSMUSG00000030232	Aebp2	chr6	+	140650755	140652826	140650755	140650782	140651315	140652826	1967	650582488485	8,7,1,11	165349170161	3,26,2,9	632	99	0.000155341	0.000831738	0.927,0.929,0.987,0.874	0.896,0.678,0.93,0.737	0.119
3168	ENSMUSG00000033916	Chmp2a	chr7	-	13032434	13032821	13032434	13032565	13032791	13032821	3168	223175167224	9,0,1,1	95,127,83,98	9,4,0,14	325	99	8.65282e-05	0.000506614	0.883,1.0,0.981,0.986	0.763,0.906,1.0,0.681	0.125
3560	ENSMUSG00000035842	Ddx11	chr17	+	66149030	66150052	66149030	66149099	66149967	66150052	3560	56,33,34,93	0,0,0,0	41,93,281,33	0,0,29,0	967	99	9.84321e-05	0.000561243	1.0,1.0,1.0,1.0	1.0,1.0,0.498,1.0	0.125
3349	ENSMUSG00000066800	Rnasel	chr1	+	153758382	153758588	153758382	153758419	153758527	153758588	3349	102,52,5,108	0,0,0,0	61,55,30,41	1,9,2,2	207	99	5.27232e-07	5.74438e-06	1.0,1.0,1.0,1.0	0.967,0.745,0.878,0.907	0.126
1646	ENSMUSG00000035851	Ythdc1	chr5	+	86827954	86831700	86827954	86828121	86831663	86831700	1646	448445291845	0,0,0,0	3229161289393	0,10,0,3	3641	99	7.74283e-06	5.94675e-05	1.0,1.0,1.0,1.0	1.0,0.714,1.0,0.781	0.126
47	ENSMUSG00000022884	Eif4a2	chr16	+	23111125	23111592	23111125	23111263	23111502	23111592	47	662651730726	364491239490	186616625421072	142716407131516	338	99	1.70518e-06	1.64153e-05	0.348,0.28,0.472,0.303	0.277,0.229,0.182,0.172	0.136
2403	ENSMUSG00000094870	Zfp131	chr13	-	119775766	119776449	119775766	119775989	119776091	119776449	2403	135,95,123,25	75,66,91,35	59,72,22,83	78,107,144,58	201	99	0.00175635	0.0068954	0.47,0.415,0.4,0.26	0.271,0.249,0.07,0.413	0.136
3837	ENSMUSG00000026883	Dab2ip	chr2	+	35728057	35730994	35728057	35728128	35729110	35730994	3837	590378120529	7,3,0,0	316611295545	5,16,6,12	1081	99	2.04048e-05	0.000139218	0.885,0.92,1.0,1.0	0.853,0.778,0.818,0.806	0.138
2162	ENSMUSG00000059208	Hnrnpm	chr17	-	33666493	33666685	33666493	33666529	33666646	33666685	2162	11709027101039	145412248271141	239370150261	8581512281914	216	99	0	0	0.269,0.252,0.282,0.294	0.113,0.101,0.197,0.116	0.142
1567	ENSMUSG00000038524	Fchsd1	chr18	-	37963127	37963421	37963127	37963211	37963292	37963421	1567	13,0,4,4	16,7,11,12	0,2,0,0	39,21,1,12	180	99	9.66762e-08	1.22967e-06	0.309,0.0,0.167,0.155	0.0,0.05,0.0,0.0	0.145
281	ENSMUSG00000024287	Thoc1	chr18	+	9959097	9959315	9959097	9959171	9959254	9959315	281	24,22,4,6	55,13,56,33	0,1,5,0	98,43,12,40	182	99	3.76598e-08	5.34655e-07	0.192,0.479,0.037,0.09	0.0,0.012,0.185,0.0	0.15
1981	ENSMUSG00000062906	Hdac10	chr15	-	89127593	89128018	89127593	89127691	89127921	89128018	1981	3,7,1,31	3,19,18,7	2,2,0,4	3,17,23,10	329	99	0.00194051	0.00749281	0.231,0.1,0.016,0.571	0.167,0.034,0.0,0.107	0.152
3341	ENSMUSG00000038679	Trps1	chr15	-	50846013	50846942	50846013	50846591	50846729	50846942	3341	39,40,38,78	3,1,0,1	22,4,42,9	6,0,15,0	237	99	0.0002801	0.00138134	0.844,0.944,1.0,0.97	0.605,1.0,0.539,1.0	0.153
418	ENSMUSG00000026565	Pou2f1	chr1	-	165875456	165876048	165875456	165875516	165875902	165876048	418	765841475573	9,0,2,8	248637174241	12,11,4,31	485	99	5.30602e-09	9.26411e-08	0.946,1.0,0.98,0.936	0.808,0.922,0.899,0.613	0.155
3502	ENSMUSG00000019312	Grb7	chr11	+	98451594	98451919	98451594	98451716	98451841	98451919	3502	7,0,5,0	20,3,2,23	1,0,0,0	12,13,1,7	224	99	0.00298936	0.0108287	0.134,0.0,0.525,0.0	0.036,0.0,0.0,0.0	0.156
2356	ENSMUSG00000097195	Snhg5	chr9	-	88521051	88522381	88521051	88521716	88522306	88522381	2356	69,54,32,59	0,0,0,0	72,135,236,50	0,1,0,10	689	99	0.00191297	0.00740685	1.0,1.0,1.0,1.0	1.0,0.951,1.0,0.418	0.158
2457	ENSMUSG00000036112	Metap2	chr10	-	93879539	93880138	93879539	93879573	93880072	93880138	2457	1047838858755	9,3,3,3	770846211783	12,23,26,14	598	99	5.15949e-09	9.12158e-08	0.951,0.979,0.979,0.977	0.914,0.859,0.573,0.903	0.159
2017	ENSMUSG00000071074	Yipf3	chr17	+	46251113	46251487	46251113	46251227	46251363	46251487	2017	33,7,1,33	21,36,11,17	13,2,1,5	25,14,24,44	235	99	0.00252096	0.0093612	0.398,0.076,0.037,0.45	0.18,0.057,0.017,0.046	0.165
21	ENSMUSG00000022617	Chkb	chr15	-	89428410	89428827	89428410	89428578	89428713	89428827	21	28,21,55,81	0,0,0,0	30,33,92,33	0,8,0,6	234	99	2.58068e-06	2.31154e-05	1.0,1.0,1.0,1.0	1.0,0.636,1.0,0.699	0.166
1859	ENSMUSG00000073422	H2-Ke6	chr17	-	34026032	34026470	34026032	34026225	34026395	34026470	1859	49,63,59,57	31,19,25,62	14,30,19,22	18,24,23,36	269	99	0.00325805	0.0116076	0.368,0.55,0.465,0.253	0.223,0.315,0.233,0.184	0.17
2512	ENSMUSG00000079677	Fdx2	chr9	-	21073074	21073318	21073074	21073181	21073263	21073318	2512	32,25,7,25	20,18,16,23	20,12,0,6	21,22,37,13	181	99	0.00198831	0.00764589	0.467,0.432,0.193,0.373	0.343,0.23,0.0,0.202	0.172
3460	ENSMUSG00000097471	5830432E09Rik	chr7	-	135651789	135652283	135651789	135651886	135652011	135652283	3460	17,2,6,14	1,2,0,0	6,0,3,9	0,13,0,4	224	99	0.00345781	0.0122263	0.883,0.307,1.0,1.0	1.0,0.0,1.0,0.499	0.173
754	ENSMUSG00000033540	Idua	chr5	+	108680110	108680497	108680110	108680206	108680394	108680497	754	37,5,8,4	0,0,0,1	6,30,53,17	9,2,0,1	287	99	0.000212524	0.00107835	1.0,1.0,1.0,0.58	0.187,0.838,1.0,0.854	0.175
3722	ENSMUSG00000022550	Adck5	chr15	+	76594528	76594752	76594528	76594610	76594673	76594752	3722	0,6,0,9	10,5,3,8	0,0,0,3	8,22,8,17	162	99	8.66886e-05	0.000506614	0.0,0.423,0.0,0.407	0.0,0.0,0.0,0.097	0.183
2245	ENSMUSG00000036291	Ap5m1	chr14	+	49073548	49074194	49073548	49073742	49073969	49074194	2245	51,64,49,24	0,0,0,0	51,38,20,15	0,0,0,14	326	99	0.0131972	0.0376239	1.0,1.0,1.0,1.0	1.0,1.0,1.0,0.245	0.189
90	ENSMUSG00000031388	Naa10	chrX	-	73919501	73919869	73919501	73919540	73919753	73919869	90	20,28,4,13	32,9,2,6	7,6,12,11	22,15,9,15	312	99	0.0109213	0.0322137	0.165,0.497,0.388,0.407	0.092,0.113,0.297,0.189	0.192
1621	ENSMUSG00000041264	Uspl1	chr5	+	149213351	149215434	149213351	149213522	149214022	149215434	1621	248248186434	27,12,11,10	176256120236	30,24,14,39	599	99	0.000168424	0.000889925	0.603,0.774,0.736,0.878	0.492,0.638,0.586,0.5	0.194
1213	ENSMUSG00000023262	Acy1	chr9	-	106434529	106434829	106434529	106434598	106434684	106434829	1213	16,7,0,23	22,17,28,13	4,1,0,1	19,35,27,15	185	99	1.42208e-06	1.40262e-05	0.28,0.181,0.0,0.486	0.101,0.015,0.0,0.034	0.199
137	ENSMUSG00000024982	Zdhhc6	chr19	-	55300802	55302604	55300802	55301869	55302557	55302604	137	24,20,2,29	0,0,0,0	16,53,48,18	0,0,0,9	787	99	0.0166797	0.0456096	1.0,1.0,1.0,1.0	1.0,1.0,1.0,0.201	0.2
965	ENSMUSG00000029267	Mtf2	chr5	+	108080824	108081023	108080824	108080841	108080921	108081023	965	663402288395	49,23,20,24	264513125365	113,75,36,64	179	99	1.19753e-11	4.10519e-10	0.882,0.906,0.888,0.901	0.564,0.791,0.658,0.759	0.201
4206	ENSMUSG00000029647	Pan3	chr5	+	147545605	147548496	147545605	147545735	147546364	147548496	4206	565576193540	45,31,41,25	243432365311	61,61,79,54	728	99	0.000927384	0.00393788	0.631,0.716,0.39,0.746	0.351,0.491,0.386,0.439	0.204
3308	ENSMUSG00000028107	Tars2	chr3	-	95748486	95750417	95748486	95748554	95750338	95750417	3308	372443298272	0,1,0,28	396730664429	22,8,22,24	1883	99	0.00245066	0.00914849	1.0,0.959,1.0,0.338	0.486,0.828,0.613,0.484	0.222
1337	ENSMUSG00000022210	Dhrs4	chr14	+	55487092	55487311	55487092	55487163	55487259	55487311	1337	4,23,16,9	25,26,7,20	2,4,0,2	27,18,2,12	195	99	8.03158e-05	0.000474302	0.075,0.31,0.537,0.186	0.036,0.101,0.0,0.078	0.223
459	ENSMUSG00000020898	Ctc1	chr11	+	69021029	69022614	69021029	69021115	69022392	69022614	459	54,56,93,78	0,0,0,0	41,86,89,64	3,4,0,0	1376	99	0.000809618	0.00352843	1.0,1.0,1.0,1.0	0.496,0.607,1.0,1.0	0.224
242	ENSMUSG00000027981	Rnpc3	chr3	-	113605066	113608411	113605066	113607299	113608339	113608411	242	19,5,0,24	0,0,2,0	3,4,81,12	3,17,0,0	1139	99	0.0158803	0.0438501	1.0,1.0,0.0,1.0	0.08,0.02,1.0,1.0	0.225
1158	ENSMUSG00000017119	Nbr1	chr11	+	101574998	101575416	101574998	101575115	101575223	101575416	1158	100,118,90,66	4,0,3,2	47,52,5,48	1,14,4,2	207	99	0.00150172	0.00598773	0.923,1.0,0.935,0.94	0.957,0.64,0.374,0.92	0.227
2570	ENSMUSG00000015536	Mocs2	chr13	+	114825210	114826281	114825210	114825265	114826157	114826281	2570	90,72,63,100	0,0,0,0	111,87,58,67	1,0,2,9	991	99	2.42099e-06	2.22399e-05	1.0,1.0,1.0,1.0	0.917,1.0,0.743,0.427	0.228
2592	ENSMUSG00000026288	Inpp5d	chr1	+	87715037	87715313	87715037	87715093	87715276	87715313	2592	963793355905	85,92,58,86	361524318382	100,161,92,159	282	99	0	0	0.799,0.752,0.682,0.787	0.559,0.533,0.548,0.458	0.23
3518	ENSMUSG00000033542	Arhgef5	chr6	+	43283892	43285429	43283892	43284054	43285358	43285429	3518	3,1,1,1	0,0,0,1	5,1,37,2	3,3,0,0	1403	99	8.05094e-05	0.000474449	1.0,1.0,1.0,0.066	0.105,0.023,1.0,1.0	0.234
2320	ENSMUSG00000005687	Bcas2	chr3	+	103174339	103177419	103174339	103174501	103177338	103177419	2320	38,47,93,93	2,1,6,14	50,76,274,58	85,110,12,38	2936	99	1.10412e-05	8.01987e-05	0.39,0.613,0.343,0.183	0.019,0.023,0.435,0.049	0.251
1568	ENSMUSG00000026349	Ccnt2	chr1	+	127791604	127795800	127791604	127791733	127795254	127795800	1568	82,31,7,106	0,0,0,0	49,189,319,32	0,1,0,5	3620	99	0.00485687	0.0163505	1.0,1.0,1.0,1.0	1.0,0.838,1.0,0.149	0.253
2235	ENSMUSG00000027381	Bcl2l11	chr2	+	128128619	128129014	128128619	128128756	128128924	128129014	2235	163,127,59,159	35,13,22,37	63,118,67,86	33,66,87,39	267	99	7.1543e-06	5.58631e-05	0.633,0.784,0.499,0.614	0.414,0.399,0.222,0.45	0.261
3003	ENSMUSG00000013236	Ptprs	chr17	-	56428851	56429157	56428851	56428966	56429098	56429157	3003	88,105,71,66	0,20,4,1	49,53,60,61	6,15,32,15	231	99	1.17829e-05	8.44941e-05	1.0,0.692,0.884,0.966	0.778,0.602,0.446,0.635	0.27
3118	ENSMUSG00000034327	Kctd9	chr14	+	67729223	67729409	67729223	67729237	67729350	67729409	3118	25,39,22,19	5,0,0,0	18,24,11,40	8,21,0,6	212	99	0.000213383	0.00108076	0.7,1.0,1.0,1.0	0.512,0.348,1.0,0.757	0.271
2417	ENSMUSG00000056962	Jmjd6	chr11	-	116839837	116840545	116839837	116839931	116840447	116840545	2417	83,129,34,151	20,0,0,1	48,72,10,47	6,23,0,13	615	99	0.00213342	0.00814817	0.4,1.0,1.0,0.96	0.563,0.335,1.0,0.368	0.273
2240	ENSMUSG00000001632	Brpf1	chr6	+	113321728	113322086	113321728	113321865	113321967	113322086	2240	41,22,20,15	16,16,7,15	8,15,4,3	7,62,29,5	201	99	1.90192e-06	1.80618e-05	0.558,0.404,0.585,0.33	0.36,0.106,0.064,0.228	0.28
290	ENSMUSG00000042831	Alkbh6	chr7	+	30312236	30312707	30312236	30312388	30312590	30312707	290	63,54,35,35	34,7,15,10	29,12,12,27	37,19,8,29	301	99	2.47274e-05	0.000165892	0.379,0.717,0.434,0.535	0.205,0.172,0.33,0.234	0.281
1754	ENSMUSG00000031342	Gpm6b	chrX	+	166385390	166388988	166385390	166385481	166386951	166388988	1754	19,45,21,42	0,0,1,1	8,29,17,22	11,0,0,24	1569	99	3.83811e-05	0.000248022	1.0,1.0,0.57,0.726	0.044,1.0,1.0,0.055	0.299
2066	ENSMUSG00000067768	Xlr4b	chrX	+	73214773	73215355	73214773	73214856	73215240	73215355	2066	27,13,10,2	0,2,0,0	4,15,25,6	3,0,0,8	483	99	0.000532329	0.00244906	1.0,0.571,1.0,1.0	0.215,1.0,1.0,0.133	0.306
103	ENSMUSG00000040599	Mis12	chr11	+	71019610	71020189	71019610	71019723	71020005	71020189	103	237202110179	9,12,7,9	81,120,36,79	19,14,18,18	381	99	7.2124e-08	9.51834e-07	0.872,0.814,0.803,0.838	0.526,0.69,0.342,0.533	0.309
614	ENSMUSG00000027569	Mrgbp	chr2	+	180584405	180584871	180584405	180584487	180584693	180584871	614	34,22,4,77	0,0,2,0	7,18,12,11	1,8,6,2	305	99	2.40725e-07	2.81949e-06	1.0,1.0,0.394,1.0	0.694,0.422,0.394,0.641	0.311
3325	ENSMUSG00000026554	Dcaf8	chr1	+	172186295	172187460	172186295	172186368	172187352	172187460	3325	41,14,15,54	0,0,0,0	53,50,103,19	2,0,1,11	1083	99	4.92448e-06	3.97318e-05	1.0,1.0,1.0,1.0	0.708,1.0,0.904,0.136	0.313
2767	ENSMUSG00000060950	Trmt61a	chr12	+	111678104	111678962	111678104	111678161	111678602	111678962	2767	99,58,70,63	12,0,7,3	48,65,0,41	11,6,4,4	540	99	0.0167187	0.0456716	0.602,1.0,0.647,0.794	0.444,0.665,0.0,0.653	0.32
822	ENSMUSG00000040506	Ambra1	chr2	+	91772290	91773747	91772290	91772437	91772710	91773747	822	142,94,71,142	17,28,5,8	58,54,43,90	11,61,26,55	372	99	1.50187e-05	0.000104241	0.69,0.472,0.791,0.825	0.584,0.191,0.306,0.303	0.348
2297	ENSMUSG00000005899	Smpd4	chr16	+	17625719	17626538	17625719	17625862	17626429	17626538	2297	18,18,20,33	0,0,0,1	2,40,94,3	0,14,0,3	666	99	5.24524e-05	0.000324766	1.0,1.0,1.0,0.831	1.0,0.298,1.0,0.129	0.351
2524	ENSMUSG00000039768	Dnajc11	chr4	+	151977998	151979586	151977998	151978350	151979271	151979586	2524	13,11,12,11	0,1,0,0	5,36,2,6	11,0,0,9	1020	99	4.27776e-06	3.54713e-05	1.0,0.516,1.0,1.0	0.042,1.0,1.0,0.061	0.353
972	ENSMUSG00000006154	Eps8l1	chr7	+	4477889	4478751	4477889	4477998	4478618	4478751	972	6,4,13,4	0,0,0,0	8,9,1,1	1,0,0,4	719	99	0.00287483	0.010495	1.0,1.0,1.0,1.0	0.524,1.0,1.0,0.033	0.361
417	ENSMUSG00000025487	Psmd13	chr7	+	140886387	140886845	140886387	140886422	140886801	140886845	417	40,10,17,13	0,0,0,0	5,36,7,18	4,9,0,1	478	99	7.99655e-08	1.03587e-06	1.0,1.0,1.0,1.0	0.206,0.453,1.0,0.788	0.388
2416	ENSMUSG00000056962	Jmjd6	chr11	-	116839837	116840545	116839837	116839926	116840447	116840545	2416	83,129,34,151	0,8,1,0	48,72,10,47	4,37,13,0	620	99	0.000754605	0.00331437	1.0,0.72,0.844,1.0	0.657,0.237,0.109,1.0	0.39
2658	ENSMUSG00000068206	Pick1	chr15	+	79245289	79246111	79245289	79245352	79245977	79246111	2658	5,6,9,10	11,0,2,3	2,23,32,11	43,49,90,19	724	99	0.00526848	0.0174027	0.059,1.0,0.381,0.313	0.006,0.06,0.046,0.073	0.392
1622	ENSMUSG00000027677	Ttc14	chr3	+	33800190	33800674	33800190	33800436	33800581	33800674	1622	51,27,28,65	5,21,3,4	15,32,1,21	9,29,20,18	244	99	1.24897e-05	8.84349e-05	0.805,0.343,0.791,0.868	0.403,0.309,0.02,0.321	0.439
2159	ENSMUSG00000057649	Brd9	chr13	+	73941943	73942806	73941943	73942054	73942630	73942806	2159	8,9,5,18	0,0,0,1	0,15,65,14	5,7,0,1	675	99	4.71879e-07	5.18145e-06	1.0,1.0,1.0,0.725	0.0,0.239,1.0,0.672	0.454
3950	ENSMUSG00000023015	Racgap1	chr15	-	99634241	99637774	99634241	99634295	99637637	99637774	3950	85,66,9,73	0,0,0,8	67,387,477,73	6,17,25,4	3441	99	0.0118369	0.0343381	1.0,1.0,1.0,0.208	0.243,0.396,0.354,0.344	0.468
2168	ENSMUSG00000043929	Klhl15	chrX	+	94234989	94235420	94234989	94235125	94235220	94235420	2168	3,40,1,10	3,8,0,0	0,0,5,8	4,2,17,0	194	99	0.00132048	0.00538734	0.338,0.718,1.0,1.0	0.0,0.0,0.131,1.0	0.481
4051	ENSMUSG00000024830	Rps6kb2	chr19	-	4158609	4158919	4158609	4158717	4158802	4158919	4051	17,5,2,11	0,2,0,5	0,3,7,0	16,0,25,5	184	99	2.37259e-05	0.000160321	1.0,0.574,1.0,0.542	0.0,1.0,0.131,0.0	0.496
1310	ENSMUSG00000032178	Ilf3	chr9	+	21397968	21399250	21397968	21398136	21399112	21399250	1310	44,50,20,58	1,1,0,0	8,43,111,14	3,13,42,0	1075	99	7.77687e-08	1.01678e-06	0.802,0.822,1.0,1.0	0.197,0.233,0.196,1.0	0.499
1398	ENSMUSG00000054021	Sirt5	chr13	+	43385497	43387656	43385497	43385613	43387049	43387656	1398	22,34,7,16	0,0,0,0	27,36,52,8	1,7,28,0	1535	99	2.64281e-10	6.81553e-09	1.0,1.0,1.0,1.0	0.635,0.249,0.107,1.0	0.502
2923	ENSMUSG00000032127	Vps11	chr9	-	44355698	44356429	44355698	44355850	44356294	44356429	2923	43,39,76,84	1,2,0,2	49,4,2,51	17,7,39,3	543	99	5.79226e-11	1.69604e-09	0.887,0.78,1.0,0.884	0.344,0.094,0.009,0.756	0.587
3806	ENSMUSG00000037971	1110032A03Rik	chr9	-	50764223	50764926	50764223	50764290	50764764	50764926	3806	3,28,23,19	0,0,0,1	1,1,10,2	4,29,0,4	573	99	7.78611e-12	2.84243e-10	1.0,1.0,1.0,0.767	0.041,0.006,1.0,0.08	0.66
1870	ENSMUSG00000036555	Iqce	chr5	-	140674336	140677506	140674336	140674360	140677415	140677506	1870	19,24,12,35	0,0,0,0	31,62,8,30	0,10,5,10	3154	99	1.53877e-13	8.01015e-12	1.0,1.0,1.0,1.0	1.0,0.163,0.048,0.086	0.676

## Sheet: SE FDR<0.05. 
ID	GeneID	geneSymbol	chr	strand	exonStart_0base	exonEnd	upstreamES	upstreamEE	downstreamES	downstreamEE	ID	IJC_SAMPLE_1	SJC_SAMPLE_1	IJC_SAMPLE_2	SJC_SAMPLE_2	IncFormLen	SkipFormLen	PValue	FDR	IncLevel1	IncLevel2	IncLevelDifference
152	ENSMUSG00000036879	Phkb	chr8	+	86021384	86021446	86019035	86019126	86021542	86021705	152	48,35,36,51	0,0,0,0	7,6,0,5	5,11,26,2	161	99	0	0	1.0,1.0,1.0,1.0	0.463,0.251,0.0,0.606	0.67
183	ENSMUSG00000024556	Me2	chr18	-	73773129	73773228	73769902	73770808	73775378	73775449	183	695467516501	0,0,0,1	405,522,11,375	30,16,0,12	198	99	0	0	1.0,1.0,1.0,0.996	0.871,0.942,1.0,0.94	0.061
347	ENSMUSG00000022884	Eif4a2	chr16	+	23109119	23109259	23108718	23108851	23109984	23110153	347	556546335633	38,17,31,62	2474247511482760	86,32,2,30	239	99	0	0	0.858,0.93,0.817,0.809	0.923,0.97,0.996,0.974	-0.112
365	ENSMUSG00000022884	Eif4a2	chr16	+	23112350	23112457	23111816	23111896	23113166	23113184	365	666631516809	141200117240	452532340288	244921548182335	206	99	0	0	0.694,0.603,0.679,0.618	0.081,0.106,0.166,0.056	0.546
367	ENSMUSG00000041890	Git2	chr5	-	114737347	114737437	114733860	114733943	114739032	114739281	367	310345153270	323322118334	69,120,17,92	173,395,70,221	189	99	0	0	0.335,0.359,0.404,0.297	0.173,0.137,0.113,0.179	0.198
375	ENSMUSG00000041890	Git2	chr5	-	114764586	114764673	114764346	114764477	114766451	114766523	375	774610301531	10,11,6,22	249349138186	49,117,16,88	186	99	0	0	0.976,0.967,0.964,0.928	0.73,0.614,0.821,0.529	0.285
435	ENSMUSG00000109061	Gm49320	chr8	+	4240687	4240735	4238864	4239033	4243303	4243445	435	91,55,57,42	88,91,88,109	4,1,0,6	83,104,113,82	147	99	0	0	0.411,0.289,0.304,0.206	0.031,0.006,0.0,0.047	0.281
639	ENSMUSG00000066568	Lsm14a	chr7	-	34347925	34347982	34344645	34345958	34351285	34351413	639	149136113121	80,35,70,87	130,157,32,129	5,17,1,9	156	99	0	0	0.542,0.711,0.506,0.469	0.943,0.854,0.953,0.901	-0.356
662	ENSMUSG00000040054	Baz2a	chr10	+	128122067	128122127	128121799	128121980	128122305	128122450	662	132,64,31,87	0,0,0,0	23,31,16,17	5,18,6,17	159	99	0	0	1.0,1.0,1.0,1.0	0.741,0.517,0.624,0.384	0.433
861	ENSMUSG00000021549	Rasa1	chr13	-	85238138	85238217	85234359	85234480	85244187	85244338	861	816559370599	0,0,0,0	112,174,87,184	5,25,13,2	178	99	0	0	1.0,1.0,1.0,1.0	0.926,0.795,0.788,0.981	0.127
1179	ENSMUSG00000052707	Tnrc6a	chr7	+	123143749	123143837	123124667	123124715	123162493	123162877	1179	510334341546	0,3,0,4	313489263296	0,36,36,51	187	99	0	0	1.0,0.983,1.0,0.986	1.0,0.878,0.795,0.754	0.136
1190	ENSMUSG00000021816	Ppp3cb	chr14	-	20503246	20503276	20499363	20501662	20508623	20508721	1190	734488448356	69,26,23,48	412519122369	4,0,1,0	129	99	0	0	0.891,0.935,0.937,0.851	0.988,1.0,0.989,1.0	-0.091
1264	ENSMUSG00000002608	Ccdc97	chr7	-	25716636	25716814	25716140	25716187	25718917	25719055	1264	12,6,6,9	311255246271	1,32,51,16	48,80,66,102	277	99	0	0	0.014,0.008,0.009,0.012	0.007,0.125,0.216,0.053	-0.089
1370	ENSMUSG00000026709	Dars2	chr1	-	161049937	161050000	161046776	161046929	161051330	161051438	1370	179190195182	7,11,4,27	107,133,27,82	68,54,10,57	162	99	0	0	0.94,0.913,0.968,0.805	0.49,0.601,0.623,0.468	0.361
1717	ENSMUSG00000026238	Ptma	chr1	+	86529455	86529552	86529172	86529244	86529730	86529745	1717	3.66043e+19	114,121,43,118	2.36152e+18	281,255,70,221	196	99	0	0	0.994,0.992,0.995,0.989	0.977,0.98,0.977,0.981	0.014
1797	ENSMUSG00000051154	Commd3	chr2	+	18674124	18674188	18673894	18674006	18674280	18674315	1797	276315145235	0,0,0,0	145,186,30,147	15,14,0,20	163	99	0	0	1.0,1.0,1.0,1.0	0.854,0.89,1.0,0.817	0.11
1896	ENSMUSG00000030779	Rbbp6	chr7	+	122989829	122989933	122988601	122988774	122990044	122990382	1896	291346302257	0,1,0,0	170395127198	19,59,0,15	203	99	0	0	1.0,0.994,1.0,1.0	0.814,0.766,1.0,0.866	0.137
1994	ENSMUSG00000029414	Kntc1	chr5	+	123760602	123760716	123760332	123760367	123762512	123762606	1994	87,74,63,107	0,0,0,0	6,17,13,11	31,23,6,11	213	99	0	0	1.0,1.0,1.0,1.0	0.083,0.256,0.502,0.317	0.711
2025	ENSMUSG00000028277	Ube2j1	chr4	+	33045079	33045199	33043856	33043986	33049681	33052363	2025	779599337606	44,33,32,50	241,265,54,194	91,127,31,120	219	99	0	0	0.889,0.891,0.826,0.846	0.545,0.485,0.441,0.422	0.39
2179	ENSMUSG00000029422	Rsrc2	chr5	-	123745496	123745589	123744954	123745111	123749288	123749371	2179	98,89,47,53	365322212365	4,19,0,1	193,213,81,203	192	99	0	0	0.122,0.125,0.103,0.07	0.011,0.044,0.0,0.003	0.09
2216	ENSMUSG00000058503	Fam133b	chr5	+	3558660	3558693	3558472	3558547	3559096	3559159	2216	342316226259	1,0,1,1	289,221,49,184	65,79,51,137	132	99	0	0	0.996,1.0,0.994,0.995	0.769,0.677,0.419,0.502	0.405
2256	ENSMUSG00000022890	Atp5j	chr16	-	84833819	84833874	84831328	84831507	84834808	84834983	2256	54,42,26,27	509368266375	2,5,0,7	381,383,99,304	154	99	0	0	0.064,0.068,0.059,0.044	0.003,0.008,0.0,0.015	0.052
2664	ENSMUSG00000073639	Rab18	chr18	+	6778494	6778556	6770053	6770109	6783119	6783152	2664	286270133228	0,0,0,0	121,101,45,203	20,0,8,26	161	99	0	0	1.0,1.0,1.0,1.0	0.788,1.0,0.776,0.828	0.152
2714	ENSMUSG00000024135	Srbd1	chr17	-	86120649	86120746	86119913	86120049	86126110	86126249	2714	277217203134	0,0,0,0	99,78,96,51	3,7,29,12	196	99	0	0	1.0,1.0,1.0,1.0	0.943,0.849,0.626,0.682	0.225
2990	ENSMUSG00000005610	Eif4g2	chr7	-	111076279	111076393	111075586	111075712	111076695	111076856	2990	8338684851325960	127,96,64,160	4270510811914130	219289106297	213	99	0	0	0.968,0.971,0.974,0.945	0.901,0.891,0.839,0.866	0.09
3655	ENSMUSG00000015937	Macroh2a1	chr13	-	56088251	56088342	56084195	56084285	56089757	56090058	3655	215183100268	3034226312001470	78,47,10,75	245024365282010	190	99	0	0	0.036,0.04,0.042,0.086	0.016,0.01,0.01,0.019	0.037
3946	ENSMUSG00000025332	Kdm5c	chrX	+	152239629	152239752	152237632	152237710	152240025	152240196	3946	308346214280	23,2,1,10	170,241,86,156	58,49,32,32	222	99	0	0	0.857,0.987,0.99,0.926	0.567,0.687,0.545,0.685	0.319
4169	ENSMUSG00000022253	Nadk2	chr15	+	9091174	9091258	9085724	9085806	9092713	9092850	4169	180,192,80,104	1,0,0,0	89,114,38,106	5,25,2,19	183	99	0	0	0.99,1.0,1.0,1.0	0.906,0.712,0.911,0.751	0.178
4171	ENSMUSG00000022253	Nadk2	chr15	+	9098808	9098874	9096013	9096092	9100105	9100145	4171	36,28,3,23	227150110111	3,0,0,0	117,173,26,156	165	99	0	0	0.087,0.101,0.016,0.111	0.015,0.0,0.0,0.0	0.075
4399	ENSMUSG00000021392	Nol8	chr13	+	49655172	49655235	49654346	49654502	49656674	49656753	4399	320372245269	0,0,19,2	209,254,58,244	48,109,28,69	162	99	0	0	1.0,1.0,0.887,0.988	0.727,0.587,0.559,0.684	0.329
4720	ENSMUSG00000022770	Dlg1	chr16	+	31771756	31771855	31743105	31743270	31781781	31781835	4720	160235128211	63,84,65,61	8,41,3,5	66,143,24,52	198	99	0	0	0.559,0.583,0.496,0.634	0.057,0.125,0.059,0.046	0.496
5033	ENSMUSG00000021072	Tmx1	chr12	+	70460344	70460390	70458778	70458907	70460478	70460580	5033	164,145,93,96	0,1,0,0	3,11,0,7	20,4,37,20	145	99	0	0	1.0,0.99,1.0,1.0	0.093,0.652,0.0,0.193	0.763
5125	ENSMUSG00000032712	Resf1	chr6	+	149324731	149324800	149310321	149310359	149325404	149325489	5125	55,48,4,33	11,5,2,36	0,0,0,3	25,47,1,23	168	99	0	0	0.747,0.85,0.541,0.351	0.0,0.0,0.0,0.071	0.604
5127	ENSMUSG00000032712	Resf1	chr6	+	149324731	149324800	149317634	149317708	149325404	149325489	5127	103,102,30,67	75,106,99,48	1,0,1,5	58,110,17,137	168	99	0	0	0.447,0.362,0.152,0.451	0.01,0.0,0.034,0.021	0.337
5330	ENSMUSG00000001911	Nfix	chr8	-	84723727	84723850	84721642	84721818	84726468	84726605	5330	148,87,68,78	43,27,16,14	67,135,1,50	1,3,0,0	222	99	0	0	0.606,0.59,0.655,0.713	0.968,0.953,1.0,1.0	-0.339
5839	ENSMUSG00000034484	Snx2	chr18	+	53194429	53194593	53189654	53189772	53197854	53197921	5839	3194343918332330	4,8,0,13	3327271210272750	26,62,6,42	263	99	0	0	0.997,0.994,1.0,0.985	0.98,0.943,0.985,0.961	0.027
5920	ENSMUSG00000090110	Cmc4	chrX	-	75409545	75409613	75404845	75405218	75416014	75416213	5920	30,43,20,35	0,0,0,0	15,23,2,3	9,8,10,6	167	99	0	0	1.0,1.0,1.0,1.0	0.497,0.63,0.106,0.229	0.634
5940	ENSMUSG00000032727	Mier3	chr13	+	111687827	111687852	111686177	111686354	111691235	111691381	5940	145,84,20,98	0,1,0,4	37,95,20,52	30,64,9,35	124	99	0	0	1.0,0.985,1.0,0.951	0.496,0.542,0.64,0.543	0.429
5954	ENSMUSG00000003778	Brd8	chr18	-	34606419	34606466	34605473	34605688	34606674	34606768	5954	902552442568	59,24,4,50	236516136239	131310240112	146	99	0	0	0.912,0.94,0.987,0.885	0.55,0.53,0.278,0.591	0.444
5981	ENSMUSG00000042133	Ppig	chr2	+	69735867	69735897	69734290	69734378	69735988	69736128	5981	236205145189	1,19,0,8	23,10,2,14	100,155,52,105	129	99	0	0	0.995,0.892,1.0,0.948	0.15,0.047,0.029,0.093	0.879
6935	ENSMUSG00000025626	Phf6	chrX	+	52940536	52940680	52940224	52940391	52942563	52942668	6935	782820666660	9,1,0,0	365294116331	37,49,0,23	243	99	0	0	0.973,0.997,1.0,1.0	0.801,0.71,1.0,0.854	0.151
6936	ENSMUSG00000025626	Phf6	chrX	+	52940536	52940680	52940224	52940391	52945883	52946017	6936	441528400285	0,0,0,0	202,201,67,205	23,9,17,31	243	99	0	0	1.0,1.0,1.0,1.0	0.782,0.901,0.616,0.729	0.243
6937	ENSMUSG00000025626	Phf6	chrX	+	52942563	52942668	52940224	52940391	52945883	52946017	6937	100,100,41,98	0,0,0,0	71,127,20,45	23,9,17,31	204	99	0	0	1.0,1.0,1.0,1.0	0.6,0.873,0.363,0.413	0.438
6960	ENSMUSG00000059534	Uqcr10	chr11	-	4703903	4703989	4701974	4702220	4704156	4704334	6960	58,49,30,25	125312058851163	179,92,30,93	12659704751202	185	99	0	0	0.024,0.021,0.018,0.011	0.07,0.048,0.033,0.04	-0.029
7237	ENSMUSG00000009079	Ewsr1	chr11	-	5079484	5079519	5078919	5078952	5083359	5083571	7237	219151165159	0,0,1,0	124165188113	43,72,6,60	134	99	0	0	1.0,1.0,0.992,1.0	0.681,0.629,0.959,0.582	0.285
7240	ENSMUSG00000009079	Ewsr1	chr11	-	5082283	5082433	5078919	5078952	5083359	5083571	7240	925484603732	0,0,1,0	328578331373	43,72,6,60	249	99	0	0	1.0,1.0,0.996,1.0	0.752,0.761,0.956,0.712	0.204
7335	ENSMUSG00000033228	Scaf11	chr15	-	96434919	96434997	96432323	96432424	96443944	96444102	7335	11301055752910	17,13,3,7	401634126359	77,112,70,83	177	99	0	0	0.974,0.978,0.993,0.986	0.744,0.76,0.502,0.708	0.304
8066	ENSMUSG00000073557	Ppp1r12b	chr1	-	134870067	134870250	134865777	134865960	134872806	134872932	8066	3,16,1,6	27,9,6,2	48,43,62,5	0,0,0,0	282	99	0	0	0.038,0.384,0.055,0.513	1.0,1.0,1.0,1.0	-0.752
8114	ENSMUSG00000027160	Ccdc34	chr2	+	110038079	110038276	110032331	110032439	110040573	110040732	8114	26,50,18,24	238143141118	0,2,0,10	159,173,53,168	296	99	0	0	0.035,0.105,0.041,0.064	0.0,0.004,0.0,0.02	0.055
8350	ENSMUSG00000028156	Eif4e	chr3	+	138547658	138547754	138546320	138546427	138550262	138550326	8350	895831715770	2,13,2,2	779606175654	49,13,1,49	195	99	0	0	0.996,0.97,0.995,0.995	0.89,0.959,0.989,0.871	0.062
8382	ENSMUSG00000068039	Tcp1	chr17	+	12919350	12919448	12918042	12918171	12919814	12919925	8382	5371450834833730	23,36,17,29	350440119733388	100,100,21,77	197	99	0	0	0.992,0.984,0.99,0.985	0.946,0.953,0.959,0.957	0.034
8578	ENSMUSG00000034653	Ythdc2	chr18	+	44850307	44850434	44847743	44847879	44850635	44850701	8578	118,93,46,58	0,0,5,2	13,13,11,10	19,5,7,15	226	99	0	0	1.0,1.0,0.801,0.927	0.231,0.532,0.408,0.226	0.583
8617	ENSMUSG00000041685	Fcho2	chr13	-	98749851	98749894	98748215	98748304	98751906	98751931	8617	82,32,5,70	0,0,0,0	3,20,0,0	9,5,4,17	142	99	0	0	1.0,1.0,1.0,1.0	0.189,0.736,0.0,0.0	0.769
8748	ENSMUSG00000038481	Cdk19	chr10	+	40394324	40394400	40349307	40349721	40434303	40434414	8748	194,81,64,80	1,0,0,2	48,84,90,62	7,8,22,19	175	99	0	0	0.991,1.0,1.0,0.958	0.795,0.856,0.698,0.649	0.238
9283	ENSMUSG00000028788	Ptp4a2	chr4	+	129845061	129845192	129842669	129842762	129846464	129846539	9283	3285296820092660	9,17,4,17	193322016121824	39,68,34,48	230	99	0	0	0.994,0.987,0.995,0.985	0.955,0.933,0.886,0.942	0.061
9375	ENSMUSG00000021711	Trappc13	chr13	-	104152164	104152182	104150049	104150183	104154295	104154340	9375	112,115,37,44	96,58,60,48	1,1,2,2	142168101141	117	99	0	0	0.497,0.627,0.343,0.437	0.006,0.005,0.016,0.012	0.466
9632	ENSMUSG00000017677	Wsb1	chr11	-	79240687	79240795	79239371	79240462	79241594	79241708	9632	428335129292	0,0,0,0	155,138,47,152	37,24,5,13	207	99	0	0	1.0,1.0,1.0,1.0	0.667,0.733,0.818,0.848	0.234
9714	ENSMUSG00000004980	Hnrnpa2b1	chr6	-	51464427	51464547	51464088	51464211	51465178	51465241	9714	554544416543	267300221353	253328104337	466,530,94,551	219	99	0	0	0.484,0.45,0.46,0.41	0.197,0.219,0.333,0.217	0.209
9719	ENSMUSG00000004980	Hnrnpa2b1	chr6	-	51467390	51467426	51467184	51467295	51469670	51469826	9719	14571026870848	1.11451e+17	474,614,94,382	7123893030537130	135	99	0	0	0.087,0.068,0.08,0.07	0.047,0.048,0.022,0.038	0.037
10044	ENSMUSG00000028559	Osbpl9	chr4	-	109091660	109091699	109087394	109087485	109099920	109099950	10044	49,24,13,33	0,0,0,0	29,22,1,22	21,18,18,36	138	99	0	0	1.0,1.0,1.0,1.0	0.498,0.467,0.038,0.305	0.673
10046	ENSMUSG00000028559	Osbpl9	chr4	-	109098502	109098553	109087394	109087485	109099920	109099950	10046	243243159223	0,0,0,0	118108116152	21,18,18,36	150	99	0	0	1.0,1.0,1.0,1.0	0.788,0.798,0.81,0.736	0.217
10064	ENSMUSG00000020074	Ccar1	chr10	-	62747343	62747464	62746900	62747086	62750546	62750693	10064	127712858981091	3,4,0,3	574861379680	46,40,64,35	220	99	0	0	0.995,0.993,1.0,0.994	0.849,0.906,0.727,0.897	0.151
10116	ENSMUSG00000035325	Sec31a	chr5	-	100388533	100388611	100386127	100386203	100389067	100389106	10116	377273216210	2,0,1,2	3,6,1,11	7,20,6,25	177	99	0	0	0.991,1.0,0.992,0.983	0.193,0.144,0.085,0.197	0.837
10117	ENSMUSG00000035325	Sec31a	chr5	-	100388533	100388611	100386127	100386203	100390758	100390833	10117	172,113,88,105	34,36,23,24	2,2,0,5	164,186,49,189	177	99	0	0	0.739,0.637,0.682,0.71	0.007,0.006,0.0,0.015	0.685
10118	ENSMUSG00000035325	Sec31a	chr5	-	100389067	100389106	100386127	100386203	100390758	100390833	10118	61,69,56,47	34,36,23,24	11,25,6,34	164,186,49,189	138	99	0	0	0.563,0.579,0.636,0.584	0.046,0.088,0.081,0.114	0.508
10308	ENSMUSG00000055436	Srsf11	chr3	-	158012779	158012875	158012309	158012448	158013951	158014041	10308	1742173910801770	11,13,7,22	110613135991152	54,86,34,69	195	99	0	0	0.988,0.985,0.987,0.976	0.912,0.886,0.899,0.894	0.086
10310	ENSMUSG00000055436	Srsf11	chr3	-	158012779	158012896	158012309	158012448	158013951	158014041	10310	152415339521541	11,13,7,22	9281147525925	54,86,34,69	216	99	0	0	0.984,0.982,0.984,0.97	0.887,0.859,0.876,0.86	0.11
10550	ENSMUSG00000000861	Bcl11a	chr11	+	24158252	24158354	24085320	24085650	24163145	24163288	10550	993851487814	52,17,28,42	6791015288704	134,203,25,92	201	99	0	0	0.904,0.961,0.895,0.905	0.714,0.711,0.85,0.79	0.15
10642	ENSMUSG00000037236	Matr3	chr18	+	35581596	35581722	35581169	35581295	35581918	35582086	10642	2008191013661700	10,0,0,0	139918604571475	44,78,57,44	225	99	0	0	0.989,1.0,1.0,1.0	0.933,0.913,0.779,0.937	0.107
10665	ENSMUSG00000032376	Usp3	chr9	-	66566842	66566903	66562553	66562685	66592783	66592958	10665	424427255512	0,5,14,11	178315204255	150,96,89,132	160	99	0	0	1.0,0.981,0.919,0.966	0.423,0.67,0.586,0.544	0.411
10775	ENSMUSG00000026775	Yme1l1	chr2	+	23193087	23193239	23192406	23192562	23194516	23194643	10775	11941138685996	0,1,0,0	829702367717	26,11,12,17	251	99	0	0	1.0,0.998,1.0,1.0	0.926,0.962,0.923,0.943	0.061
11106	ENSMUSG00000005069	Pex5	chr6	-	124414006	124414042	124413568	124413701	124414286	124414433	11106	110,116,74,92	0,1,0,1	79,56,20,42	13,12,9,10	135	99	0	0	1.0,0.988,1.0,0.985	0.817,0.774,0.62,0.755	0.252
11271	ENSMUSG00000030846	Tial1	chr7	-	128454935	128455032	128448620	128448719	128461124	128461178	11271	298227165241	0,0,0,2	0,5,2,0	62,94,47,55	196	99	0	0	1.0,1.0,1.0,0.984	0.0,0.026,0.021,0.0	0.984
11272	ENSMUSG00000030846	Tial1	chr7	-	128454935	128455032	128448620	128448770	128461124	128461178	11272	99,107,80,89	0,0,0,1	0,2,1,0	7,15,0,11	196	99	0	0	1.0,1.0,1.0,0.978	0.0,0.063,1.0,0.0	0.729
11433	ENSMUSG00000042569	Dhrs7b	chr11	+	60852418	60852511	60851741	60851958	60855699	60855852	11433	86,39,33,25	1,0,0,0	37,9,0,0	5,43,4,16	192	99	0	0	0.978,1.0,1.0,1.0	0.792,0.097,0.0,0.0	0.772
11683	ENSMUSG00000067367	Lyar	chr5	+	38223133	38223227	38220519	38220635	38224626	38224797	11683	50,54,27,37	303202279214	1,9,0,1	207263104227	193	99	0	0	0.078,0.121,0.047,0.081	0.002,0.017,0.0,0.002	0.076
11684	ENSMUSG00000067367	Lyar	chr5	+	38223133	38223231	38220481	38220635	38224626	38224797	11684	81,36,39,29	303202279214	6,13,0,0	207263104227	197	99	0	0	0.118,0.082,0.066,0.064	0.014,0.024,0.0,0.0	0.073
12058	ENSMUSG00000020362	Cnot6	chr11	-	49679920	49680151	49677299	49677502	49681140	49681295	12058	135414728441216	0,0,0,0	9081359237950	17,44,0,27	330	99	0	0	1.0,1.0,1.0,1.0	0.941,0.903,1.0,0.913	0.061
12158	ENSMUSG00000020283	Pex13	chr11	-	23655435	23656130	23650929	23651055	23665746	23665959	12158	818876470647	0,0,0,0	620609223520	26,9,1,30	794	99	0	0	1.0,1.0,1.0,1.0	0.748,0.894,0.965,0.684	0.177
12196	ENSMUSG00000024974	Smc3	chr19	+	53618068	53618140	53615105	53615173	53618466	53618546	12196	592597401463	4,2,1,0	329415124307	15,55,18,42	171	99	0	0	0.988,0.994,0.996,1.0	0.927,0.814,0.8,0.809	0.157
12264	ENSMUSG00000020640	Itsn2	chr12	+	4624890	4624983	4613211	4613305	4626529	4626593	12264	455265240250	0,0,0,0	167171138201	19,15,3,13	192	99	0	0	1.0,1.0,1.0,1.0	0.819,0.855,0.96,0.889	0.119
12305	ENSMUSG00000021189	Atxn3	chr12	-	101945833	101945919	101945399	101945466	101948003	101948045	12305	231,192,91,212	0,0,0,0	52,82,0,34	16,30,52,17	185	99	0	0	1.0,1.0,1.0,1.0	0.635,0.594,0.0,0.517	0.564
12337	ENSMUSG00000027763	Mbnl1	chr3	+	60596718	60596829	60595640	60595764	60603693	60603894	12337	97,45,35,87	889973544859	6,17,0,3	450576200359	210	99	0	0	0.049,0.021,0.029,0.046	0.006,0.014,0.0,0.004	0.03
12347	ENSMUSG00000027763	Mbnl1	chr3	+	60621422	60621458	60615619	60615773	60622145	60622240	12347	127510407031035	12,32,43,38	220,163,38,254	252,269,83,164	135	99	0	0	0.987,0.96,0.923,0.952	0.39,0.308,0.251,0.532	0.585
12348	ENSMUSG00000027763	Mbnl1	chr3	+	60621422	60621458	60615619	60615773	60625123	60625198	12348	289344158340	67,33,16,39	95,129,20,131	236256150252	135	99	0	0	0.76,0.884,0.879,0.865	0.228,0.27,0.089,0.276	0.631
12350	ENSMUSG00000027763	Mbnl1	chr3	+	60622145	60622240	60615619	60615773	60625123	60625198	12350	1807153510781480	67,33,16,39	711969342789	236256150252	194	99	0	0	0.932,0.96,0.972,0.951	0.606,0.659,0.538,0.615	0.349
12584	ENSMUSG00000020076	Ddx50	chr10	-	62647533	62647643	62645990	62647201	62651024	62651203	12584	358251210329	532631326383	135,140,92,54	565604285517	209	99	0	0	0.242,0.159,0.234,0.289	0.102,0.099,0.133,0.047	0.136
12893	ENSMUSG00000022353	Mtss1	chr15	-	58947325	58947520	58945845	58946019	58951469	58951680	12893	637501369486	50,38,42,63	268492141446	8,1,0,8	294	99	0	0	0.811,0.816,0.747,0.722	0.919,0.994,1.0,0.949	-0.192
12897	ENSMUSG00000037474	Dtl	chr1	-	191558060	191558134	191556783	191556887	191561424	191561537	12897	344309201193	0,8,0,4	67,150,56,55	15,18,9,38	173	99	0	0	1.0,0.957,1.0,0.965	0.719,0.827,0.781,0.453	0.285
13042	ENSMUSG00000030304	Ergic2	chr6	-	148201415	148201486	148198957	148199396	148202495	148202542	13042	284363193286	5,3,8,10	85,110,74,134	65,50,38,29	170	99	0	0	0.971,0.986,0.934,0.943	0.432,0.562,0.531,0.729	0.395
13086	ENSMUSG00000031711	Zfp330	chr8	-	82771338	82771358	82770800	82770871	82772879	82773011	13086	142,69,65,51	0,0,11,0	22,20,1,15	27,24,4,9	119	99	0	0	1.0,1.0,0.831,1.0	0.404,0.409,0.172,0.581	0.566
13152	ENSMUSG00000010755	Cars	chr7	-	143559648	143559708	143559127	143559211	143561858	143561926	13152	455332295239	5,0,5,4	175,119,22,145	91,102,10,52	159	99	0	0	0.983,1.0,0.973,0.974	0.545,0.421,0.578,0.635	0.438
13330	ENSMUSG00000061136	Prpf40a	chr2	-	53159262	53159316	53157892	53157917	53159557	53159678	13330	1018770531769	22,6,10,28	340,341,82,245	183,388,83,172	153	99	0	0	0.968,0.988,0.972,0.947	0.546,0.363,0.39,0.48	0.524
13705	ENSMUSG00000034560	Washc4	chr10	+	83558597	83558721	83556802	83556923	83558817	83558945	13705	249224140166	1,0,5,4	34,36,22,37	19,11,71,16	223	99	0	0	0.991,1.0,0.926,0.949	0.443,0.592,0.121,0.507	0.551
13709	ENSMUSG00000034560	Washc4	chr10	+	83585817	83585884	83583254	83583363	83586633	83586720	13709	258197109243	16,5,1,13	38,35,21,54	14,34,62,43	166	99	0	0	0.906,0.959,0.985,0.918	0.618,0.38,0.168,0.428	0.544
14022	ENSMUSG00000040363	Bcor	chrX	-	12055638	12055692	12054968	12055155	12056343	12059190	14022	355276213189	226,115,88,187	10,10,1,33	176251156210	153	99	0	0	0.504,0.608,0.61,0.395	0.035,0.025,0.004,0.092	0.49
14289	ENSMUSG00000021000	Mia2	chr12	+	59174105	59174188	59172524	59172592	59179849	59180008	14289	180137206102	1,0,0,4	12,14,2,16	5,4,23,11	182	99	0	0	0.99,1.0,1.0,0.933	0.566,0.656,0.045,0.442	0.554
14290	ENSMUSG00000021000	Mia2	chr12	+	59176330	59176459	59172524	59172592	59179849	59180008	14290	169199173152	1,0,0,4	6,2,1,5	5,4,23,11	228	99	0	0	0.987,1.0,1.0,0.943	0.343,0.178,0.019,0.165	0.806
14467	ENSMUSG00000057738	Sptan1	chr2	+	30001099	30001159	29999913	30000062	30002230	30002429	14467	870610430711	245205187246	357461184414	48,61,29,42	159	99	0	0	0.689,0.649,0.589,0.643	0.822,0.825,0.798,0.86	-0.184
14533	ENSMUSG00000073563	Csnk1g3	chr18	+	53948644	53948668	53948047	53948154	53953244	53955548	14533	38,64,41,66	251223225225	4,6,1,3	128264143151	123	99	0	0	0.109,0.188,0.128,0.191	0.025,0.018,0.006,0.016	0.138
14846	ENSMUSG00000027677	Ttc14	chr3	+	33802858	33802943	33801190	33801390	33803074	33803204	14846	111,126,41,88	12,3,4,20	17,22,0,10	17,54,70,62	184	99	0	0	0.833,0.958,0.847,0.703	0.35,0.18,0.0,0.08	0.683
14990	ENSMUSG00000031729	Ist1	chr8	-	109675642	109675802	109675375	109675424	109676757	109676850	14990	28,35,36,23	167130103115	0,1,4,0	136,140,71,151	259	99	0	0	0.06,0.093,0.118,0.071	0.0,0.003,0.021,0.0	0.08
15097	ENSMUSG00000029202	Pds5a	chr5	-	65666107	65666311	65659606	65659733	65696762	65696937	15097	12841185832949	7,13,0,0	577890436592	41,70,0,58	303	99	0	0	0.984,0.968,1.0,1.0	0.821,0.806,1.0,0.769	0.139
15147	ENSMUSG00000030254	Rad18	chr6	-	112672123	112672200	112664350	112665338	112675745	112675776	15147	502373327307	1,1,0,5	188376195218	6,24,38,9	176	99	0	0	0.996,0.995,1.0,0.972	0.946,0.898,0.743,0.932	0.111
15460	ENSMUSG00000027379	Bub1	chr2	-	127814838	127814967	127814637	127814748	127816088	127816147	15460	395602252381	0,9,4,0	312305262129	26,30,92,30	228	99	0	0	1.0,0.967,0.965,1.0	0.839,0.815,0.553,0.651	0.269
15602	ENSMUSG00000003847	Nfat5	chr8	+	107338294	107338356	107324638	107324764	107338808	107339367	15602	31,32,18,36	85,24,29,53	1,0,0,0	15,38,20,59	161	99	0	0	0.183,0.451,0.276,0.295	0.039,0.0,0.0,0.0	0.292
16019	ENSMUSG00000034445	Cyb561a3	chr19	+	10578981	10579074	10577450	10577563	10580462	10580562	16019	148,125,67,137	40,14,7,19	65,45,4,76	99,52,21,109	192	99	0	0	0.656,0.822,0.832,0.788	0.253,0.309,0.089,0.264	0.546
16181	ENSMUSG00000099908	Gm28539	chr16	+	18897697	18897788	18896453	18896564	18899362	18899457	16181	242261203176	0,1,0,0	34,46,29,47	21,30,1,24	190	99	0	0	1.0,0.993,1.0,1.0	0.458,0.444,0.938,0.505	0.412
16438	ENSMUSG00000034610	Tut4	chr4	+	108542010	108542088	108530835	108530949	108542265	108542443	16438	428485301441	0,0,0,0	181229155156	14,13,0,30	177	99	0	0	1.0,1.0,1.0,1.0	0.879,0.908,1.0,0.744	0.117
16922	ENSMUSG00000028248	Pnisr	chr4	+	21859083	21859307	21857179	21857368	21860819	21860991	16922	586420485692	1,0,0,0	303484591232	10,22,37,16	323	99	0	0	0.994,1.0,1.0,1.0	0.903,0.871,0.83,0.816	0.143
17100	ENSMUSG00000019841	Rev3l	chr10	+	39846141	39846283	39843410	39843529	39846668	39846913	17100	98,135,131,69	1,0,0,0	13,22,0,26	18,18,4,29	241	99	0	0	0.976,1.0,1.0,1.0	0.229,0.334,0.0,0.269	0.786
17108	ENSMUSG00000026511	Srp9	chr1	+	182128683	182128752	182124749	182124975	182131335	182132407	17108	192715728741525	22,4,10,17	1016778303862	412218125318	168	99	0	0	0.981,0.996,0.981,0.981	0.592,0.678,0.588,0.615	0.366
17470	ENSMUSG00000021290	Atp5mpl	chr12	-	111963229	111963353	111962432	111962456	111966923	111966977	17470	2312207714151650	0,0,0,0	167415607261336	22,15,26,30	223	99	0	0	1.0,1.0,1.0,1.0	0.971,0.979,0.925,0.952	0.043
17551	ENSMUSG00000045962	Wnk1	chr6	-	119953770	119954232	119951897	119951995	119956070	119956196	17551	100,135,60,116	235201167305	149367184214	74,114,34,46	561	99	0	0	0.07,0.106,0.06,0.063	0.262,0.362,0.488,0.451	-0.316
17737	ENSMUSG00000021149	Gtpbp4	chr13	-	8991931	8992035	8991714	8991851	8992644	8992815	17737	378314310414	0,0,2,0	217,189,34,173	3,28,1,17	203	99	0	0	1.0,1.0,0.987,1.0	0.972,0.767,0.943,0.832	0.118
17849	ENSMUSG00000032397	Tipin	chr9	+	64289709	64289782	64288107	64288243	64290373	64290449	17849	13071114708709	6,7,0,25	310,333,12,193	41,48,2,40	172	99	0	0	0.992,0.989,1.0,0.942	0.813,0.8,0.775,0.735	0.2
17853	ENSMUSG00000032397	Tipin	chr9	+	64294322	64294386	64294009	64294132	64301041	64301248	17853	674505292398	7,19,14,18	86,223,15,68	34,100,19,56	163	99	0	0	0.983,0.942,0.927,0.931	0.606,0.575,0.324,0.424	0.463
18637	ENSMUSG00000036202	Rif1	chr2	+	52116667	52116745	52116247	52116394	52116834	52116950	18637	320215181165	200157195201	0,3,1,6	155281180245	177	99	0	0	0.472,0.434,0.342,0.315	0.0,0.006,0.003,0.014	0.385
18674	ENSMUSG00000023953	Polh	chr17	-	46181465	46181531	46175150	46175320	46182684	46182808	18674	397462184254	0,0,3,8	120,138,73,73	29,32,0,27	165	99	0	0	1.0,1.0,0.974,0.95	0.713,0.721,1.0,0.619	0.218
18719	ENSMUSG00000039205	Ciz1	chr2	+	32365802	32365874	32364218	32364334	32367302	32367528	18719	376307250333	12,6,1,2	89,141,32,85	44,85,57,42	171	99	0	0	0.948,0.967,0.993,0.99	0.539,0.49,0.245,0.54	0.521
18832	ENSMUSG00000031697	Orc6	chr8	+	85301108	85301238	85299631	85299992	85303361	85303451	18832	154,130,60,154	20,1,0,4	49,49,16,66	23,35,10,35	229	99	0	0	0.769,0.983,1.0,0.943	0.479,0.377,0.409,0.449	0.495
19246	ENSMUSG00000068823	Csde1	chr3	+	103040440	103040533	103039932	103040042	103041144	103041242	19246	178195139143	542476386414	23,11,15,11	433425130355	192	99	0	0	0.145,0.174,0.157,0.151	0.027,0.013,0.056,0.016	0.129
19276	ENSMUSG00000036087	Slain2	chr5	+	72965803	72965881	72958148	72958286	72974530	72974702	19276	54,45,46,28	214,115,91,150	14,0,0,3	95,91,70,118	177	99	0	0	0.124,0.18,0.22,0.095	0.076,0.0,0.0,0.014	0.132
19305	ENSMUSG00000026087	Mrpl30	chr1	+	37895329	37895410	37893934	37894015	37897687	37897834	19305	154613126941079	2,0,5,0	10671055532906	39,58,23,71	180	99	0	0	0.998,1.0,0.987,1.0	0.938,0.909,0.927,0.875	0.084
19558	ENSMUSG00000028382	Ptbp3	chr4	-	59546148	59546182	59524394	59524476	59549147	59549252	19558	376278236253	10931053626921	13,117,2,46	727735197632	133	99	0	0	0.204,0.164,0.219,0.17	0.013,0.106,0.008,0.051	0.145
19584	ENSMUSG00000051285	Pcmtd1	chr1	+	7120193	7120615	7088919	7089216	7147636	7147739	19584	150511946091252	68,70,16,90	310452493436	120,105,166,97	521	99	0	0	0.808,0.764,0.879,0.726	0.329,0.45,0.361,0.461	0.394
19755	ENSMUSG00000006678	Pola1	chrX	-	93582017	93582134	93580721	93580897	93584585	93584675	19755	561479427452	0,0,0,0	346359283262	14,28,46,16	216	99	0	0	1.0,1.0,1.0,1.0	0.919,0.855,0.738,0.882	0.151
19964	ENSMUSG00000000838	Fmr1	chrX	+	68695013	68695085	68691500	68691594	68695488	68695637	19964	823697526609	4,6,2,12	232,232,62,176	87,114,75,117	171	99	0	0	0.992,0.985,0.993,0.967	0.607,0.541,0.324,0.465	0.5
20358	ENSMUSG00000024695	Zfp91	chr19	-	12778623	12778660	12777941	12778046	12778892	12779099	20358	1745165311071400	0,0,0,0	10541466263999	51,60,3,31	136	99	0	0	1.0,1.0,1.0,1.0	0.938,0.947,0.985,0.959	0.043
20382	ENSMUSG00000020166	Cnot2	chr10	-	116517316	116517383	116504034	116504114	116527826	116527949	20382	311184170240	1,0,8,4	65,92,17,57	43,26,2,21	166	99	0	0	0.995,1.0,0.927,0.973	0.474,0.678,0.835,0.618	0.323
20384	ENSMUSG00000020166	Cnot2	chr10	-	116517316	116517383	116507040	116507188	116527826	116527949	20384	455355319411	24,20,2,15	116,158,24,95	62,55,13,68	166	99	0	0	0.919,0.914,0.99,0.942	0.527,0.631,0.524,0.455	0.407
20399	ENSMUSG00000020166	Cnot2	chr10	-	116537220	116537448	116527826	116527949	116549032	116549105	20399	39,45,11,27	795546476558	54,108,34,53	320535152361	327	99	0	0	0.015,0.024,0.007,0.014	0.049,0.058,0.063,0.043	-0.038
20417	ENSMUSG00000017485	Top2b	chr14	+	16416951	16417035	16416556	16416712	16418336	16418531	20417	2480205511701710	0,2,0,6	101216973531394	36,35,0,23	183	99	0	0	1.0,0.998,1.0,0.994	0.938,0.963,1.0,0.97	0.03
20801	ENSMUSG00000067851	Arfgef1	chr1	-	10216528	10216559	10215836	10215993	10232370	10232670	20801	356434314341	32,6,21,22	49,80,19,40	186163114182	130	99	0	0	0.894,0.982,0.919,0.922	0.167,0.272,0.113,0.143	0.756
20958	ENSMUSG00000024392	Bag6	chr17	+	35139022	35139076	35138572	35138782	35139234	35139309	20958	279319292262	34,28,37,28	202,335,87,150	2,3,0,2	153	99	0	0	0.842,0.881,0.836,0.858	0.985,0.986,1.0,0.98	-0.134
21093	ENSMUSG00000022255	Mtdh	chr15	+	34123667	34123766	34117879	34118110	34131163	34131288	21093	596452238363	19,32,7,14	104,86,24,53	110,108,44,82	198	99	0	0	0.94,0.876,0.944,0.928	0.321,0.285,0.214,0.244	0.656
21098	ENSMUSG00000022255	Mtdh	chr15	+	34139740	34139897	34136673	34136827	34140691	34140710	21098	148111118971149	20,43,23,48	13309783911165	133,91,72,115	256	99	0	0	0.966,0.909,0.938,0.903	0.795,0.806,0.677,0.797	0.16
21334	ENSMUSG00000023286	Ube2j2	chr4	+	155946254	155946417	155943849	155944150	155949006	155949137	21334	342216207225	294199207278	120,180,18,83	293,450,92,237	262	99	0	0	0.305,0.291,0.274,0.234	0.134,0.131,0.069,0.117	0.163
21396	ENSMUSG00000106864	Gtf3c2	chr5	-	31173382	31173511	31172781	31173061	31173767	31174089	21396	113,120,68,89	143127110183	18,46,14,13	135,247,59,132	228	99	0	0	0.255,0.291,0.212,0.174	0.055,0.075,0.093,0.041	0.167
21423	ENSMUSG00000005687	Bcas2	chr3	+	103175618	103175669	103174339	103174501	103177338	103177419	21423	562527466585	2,1,6,14	469,435,80,382	85,110,12,38	150	99	0	0	0.995,0.997,0.981,0.965	0.785,0.723,0.815,0.869	0.186
21428	ENSMUSG00000021843	Ktn1	chr14	+	47692438	47692476	47690908	47690977	47693403	47693494	21428	177211162105	17,50,12,47	24,46,42,20	55,75,112,45	137	99	0	0	0.883,0.753,0.907,0.618	0.24,0.307,0.213,0.243	0.54
21495	ENSMUSG00000000085	Scmh1	chr4	+	120453751	120453775	120453242	120453306	120463074	120463119	21495	30,47,10,11	0,0,0,0	20,3,1,0	4,30,4,9	123	99	0	0	1.0,1.0,1.0,1.0	0.801,0.074,0.168,0.0	0.739
21499	ENSMUSG00000000085	Scmh1	chr4	+	120462012	120462155	120453242	120453306	120463074	120463084	21499	45,68,59,83	0,0,0,0	16,27,4,36	4,30,4,9	242	99	0	0	1.0,1.0,1.0,1.0	0.621,0.269,0.29,0.621	0.55
21760	ENSMUSG00000021374	Nup153	chr13	-	46707746	46707893	46705168	46705215	46709628	46709682	21760	12741133861904	4,0,1,1	577804292564	21,62,0,62	246	99	0	0	0.992,1.0,0.997,0.997	0.917,0.839,1.0,0.785	0.111
21777	ENSMUSG00000056531	Ccdc18	chr5	+	108201324	108201424	108197756	108197970	108202064	108202181	21777	150131156114	0,2,3,4	47,53,2,30	16,23,2,32	199	99	0	0	1.0,0.97,0.963,0.934	0.594,0.534,0.332,0.318	0.522
21864	ENSMUSG00000020212	Mdm1	chr10	+	118156833	118156863	118152174	118152274	118157194	118157370	21864	51,42,24,63	47,53,32,41	0,0,0,2	72,46,31,34	129	99	0	0	0.454,0.378,0.365,0.541	0.0,0.0,0.0,0.043	0.424
22250	ENSMUSG00000025613	Cct8	chr16	-	87485579	87485744	87484803	87484923	87486235	87486351	22250	2082171513921470	18,0,0,2	178219883051648	36,40,24,17	264	99	0	0	0.977,1.0,1.0,0.996	0.949,0.949,0.827,0.973	0.069
22464	ENSMUSG00000075415	Fnbp1	chr2	-	31052984	31053167	31040404	31040514	31054023	31054218	22464	108,64,57,50	636425426510	116,187,33,144	323,394,85,307	282	99	0	0	0.056,0.05,0.045,0.033	0.112,0.143,0.12,0.141	-0.083
23099	ENSMUSG00000031592	Pcm1	chr8	+	41283555	41283746	41282579	41282720	41285964	41286162	23099	1166881504776	1,3,0,1	296468441302	6,19,20,42	290	99	0	0	0.997,0.99,1.0,0.996	0.944,0.894,0.883,0.711	0.138
23103	ENSMUSG00000031592	Pcm1	chr8	+	41303986	41304151	41293457	41293816	41312157	41312278	23103	170,116,80,140	2,1,1,0	31,97,63,34	8,29,26,7	264	99	0	0	0.97,0.978,0.968,1.0	0.592,0.556,0.476,0.646	0.411
23106	ENSMUSG00000031592	Pcm1	chr8	+	41310008	41310140	41293457	41293816	41312157	41312278	23106	208238131171	2,1,1,0	58,102,93,98	8,29,26,7	231	99	0	0	0.978,0.99,0.983,1.0	0.757,0.601,0.605,0.857	0.283
23568	ENSMUSG00000016833	Mrps18c	chr5	+	100799551	100799613	100798626	100798860	100801907	100801991	23568	172157153154	11,2,6,3	135,94,47,153	98,98,79,95	161	99	0	0	0.906,0.98,0.94,0.969	0.459,0.371,0.268,0.498	0.55
23577	ENSMUSG00000016833	Mrps18c	chr5	+	100803052	100803110	100801907	100801991	100803969	100804029	23577	441335128285	29,4,15,18	268,237,50,146	257,174,98,209	157	99	0	0	0.906,0.981,0.843,0.909	0.397,0.462,0.243,0.306	0.558
24529	ENSMUSG00000037685	Atp8a1	chr5	-	67738412	67738482	67732168	67732253	67745579	67745629	24529	184236107202	4,0,0,9	33,73,83,82	19,14,29,14	169	99	0	0	0.964,1.0,1.0,0.929	0.504,0.753,0.626,0.774	0.309
24609	ENSMUSG00000031229	Atrx	chrX	-	105845794	105845941	105845496	105845674	105846685	105846773	24609	456466313351	0,8,5,0	110,256,128,99	19,40,38,30	246	99	0	0	1.0,0.959,0.962,1.0	0.7,0.72,0.575,0.57	0.339
24765	ENSMUSG00000027193	Api5	chr2	-	94423411	94423501	94422296	94422478	94424973	94425078	24765	925779571668	0,0,0,0	485,692,53,447	7,72,0,58	189	99	0	0	1.0,1.0,1.0,1.0	0.973,0.834,1.0,0.801	0.098
24951	ENSMUSG00000027203	Dut	chr2	+	125250972	125251017	125249165	125249257	125256848	125256923	24951	3990329322022600	90,162,64,77	146212964171087	160314795511099	144	99	0	0	0.968,0.933,0.959,0.959	0.385,0.376,0.342,0.405	0.578
25128	ENSMUSG00000027331	Knstrn	chr2	+	118817863	118817990	118814232	118814492	118818834	118818882	25128	16241493933981	14,33,8,59	144716104541361	7,2,0,3	226	99	0	0	0.981,0.952,0.981,0.879	0.989,0.997,1.0,0.995	-0.047
25175	ENSMUSG00000029405	G3bp2	chr5	-	92073159	92073278	92070356	92070438	92083528	92083658	25175	1121956598703	9,8,0,2	650753223685	18,27,28,19	218	99	0	0	0.983,0.982,1.0,0.994	0.943,0.927,0.783,0.942	0.091
25856	ENSMUSG00000028034	Fubp1	chr3	+	152214824	152214887	152213976	152214067	152215591	152215630	25856	124,109,49,82	603789506583	0,1,4,4	689920210611	162	99	0	0	0.112,0.078,0.056,0.079	0.0,0.001,0.012,0.004	0.077
25858	ENSMUSG00000028034	Fubp1	chr3	+	152228170	152228245	152224727	152226208	152231876	152232022	25858	1015802621717	0,3,13,1	10441198401907	40,45,6,40	174	99	0	0	1.0,0.993,0.965,0.998	0.937,0.938,0.974,0.928	0.045
26014	ENSMUSG00000027201	Myef2	chr2	-	125097976	125098075	125097562	125097634	125098449	125098518	26014	270241188229	0,15,0,0	135,146,44,87	30,45,7,22	198	99	0	0	1.0,0.889,1.0,1.0	0.692,0.619,0.759,0.664	0.289
26138	ENSMUSG00000051278	Zgrf1	chr3	+	127584655	127584794	127583583	127584170	127586018	127586203	26138	34,41,37,15	1,14,0,2	0,0,0,0	18,6,8,1	238	99	0	0	0.934,0.549,1.0,0.757	0.0,0.0,0.0,0.0	0.81
26204	ENSMUSG00000045427	Hnrnph2	chrX	+	134602917	134602962	134601270	134601333	134604854	134606384	26204	72,44,42,15	0,0,1,1	12,4,0,6	8,4,1,23	144	99	0	0	1.0,1.0,0.967,0.912	0.508,0.407,0.0,0.152	0.703
26205	ENSMUSG00000045427	Hnrnph2	chrX	+	134602917	134602962	134602691	134602762	134604854	134606384	26205	363353236278	453459222329	45,76,1,80	332316105294	144	99	0	0	0.355,0.346,0.422,0.367	0.085,0.142,0.007,0.158	0.274
26228	ENSMUSG00000018189	Uchl5	chr1	+	143794276	143794402	143786129	143786235	143794482	143794544	26228	718441503521	0,0,0,0	680836121543	33,14,0,26	225	99	0	0	1.0,1.0,1.0,1.0	0.901,0.963,1.0,0.902	0.058
26231	ENSMUSG00000018189	Uchl5	chr1	+	143802927	143803077	143802134	143802233	143806683	143806941	26231	60,83,38,76	650666535578	4,26,8,16	1044959172870	249	99	0	0	0.035,0.047,0.027,0.05	0.002,0.011,0.018,0.007	0.03
26389	ENSMUSG00000000131	Xpo6	chr7	-	126103078	126103190	126101720	126102390	126104703	126104934	26389	9,0,4,0	139,125,57,104	16,15,71,15	35,76,63,41	211	99	0	0	0.029,0.0,0.032,0.0	0.177,0.085,0.346,0.147	-0.173
26580	ENSMUSG00000053119	Chmp3	chr6	+	71552398	71552459	71543796	71544033	71560896	71561076	26580	1038854616668	25,8,0,17	407,368,97,343	85,86,10,139	160	99	0	0	0.963,0.985,1.0,0.96	0.748,0.726,0.857,0.604	0.243
26647	ENSMUSG00000034163	Zfc3h1	chr10	+	115431702	115431765	115431402	115431442	115431895	115432771	26647	131,172,53,73	0,0,0,0	33,40,3,50	22,11,0,19	162	99	0	0	1.0,1.0,1.0,1.0	0.478,0.69,1.0,0.617	0.304
26674	ENSMUSG00000029106	Add1	chr5	+	34598168	34598447	34573764	34573913	34601323	34601538	26674	105,33,37,47	205,138,72,131	0,2,2,0	77,101,27,92	378	99	0	0	0.118,0.059,0.119,0.086	0.0,0.005,0.019,0.0	0.089
27574	ENSMUSG00000030263	Lrmp	chr6	+	145138045	145138086	145137459	145137607	145138181	145138263	27574	740485417364	1601143611661300	497530206570	497525243508	140	99	0	0	0.246,0.193,0.202,0.165	0.414,0.417,0.375,0.442	-0.21
27629	ENSMUSG00000002897	Il17ra	chr6	+	120472091	120472116	120463246	120463466	120472925	120473072	27629	996931319701	0,0,0,1	972825771850	165,221,64,244	124	99	0	0	1.0,1.0,1.0,0.998	0.825,0.749,0.906,0.736	0.196
27745	ENSMUSG00000029227	Fip1l1	chr5	+	74585045	74585072	74572428	74572585	74587002	74587057	27745	158,163,80,138	43,54,35,49	16,16,1,1	157,182,54,160	126	99	0	0	0.743,0.703,0.642,0.689	0.074,0.065,0.014,0.005	0.655
27763	ENSMUSG00000021962	Dcp1a	chr14	+	30521589	30521655	30518918	30519677	30522727	30522946	27763	66,86,66,34	92,68,44,92	158,138,25,90	11,6,1,5	165	99	0	0	0.301,0.431,0.474,0.181	0.896,0.932,0.938,0.915	-0.574
27968	ENSMUSG00000029687	Ezh2	chr6	-	47546748	47546830	47545675	47545916	47547344	47547436	27968	125,83,28,91	1692154610361270	11,21,11,26	143219376191412	181	99	0	0	0.039,0.029,0.015,0.038	0.004,0.006,0.01,0.01	0.023
28359	ENSMUSG00000066306	Numa1	chr7	+	102002294	102002336	102001164	102001659	102007485	102007554	28359	691687491741	65,33,57,17	422438273329	91,112,36,99	141	99	0	0	0.882,0.936,0.858,0.968	0.765,0.733,0.842,0.7	0.151
28684	ENSMUSG00000028560	Usp1	chr4	+	98926454	98926674	98923809	98924243	98928233	98928354	28684	786637409536	215321152241	321,364,52,231	273,409,76,275	319	99	0	0	0.532,0.381,0.455,0.408	0.267,0.216,0.175,0.207	0.228
29121	ENSMUSG00000043909	Trp53bp1	chr2	-	121221157	121221250	121215666	121216171	121223704	121223762	29121	204164129118	18,8,5,4	54,160,28,85	38,47,16,35	192	99	0	0	0.854,0.914,0.93,0.938	0.423,0.637,0.474,0.556	0.387
29273	ENSMUSG00000030663	1110004F10Rik	chr7	+	116099439	116099523	116093300	116093525	116101943	116101991	29273	172214489841150	3,9,0,3	116812685121088	42,32,30,38	183	99	0	0	0.997,0.989,1.0,0.995	0.938,0.955,0.902,0.939	0.062
29283	ENSMUSG00000006191	Cdkal1	chr13	-	29854897	29854941	29849938	29850108	29855562	29855639	29283	86,103,94,193	0,0,0,0	121,97,73,114	22,28,32,5	143	99	0	0	1.0,1.0,1.0,1.0	0.792,0.706,0.612,0.94	0.238
29401	ENSMUSG00000007411	Mark3	chr12	+	111615395	111615444	111604510	111604564	111623244	111623315	29401	211112134154	17,32,1,11	39,41,13,43	46,77,18,49	148	99	0	0	0.893,0.701,0.989,0.904	0.362,0.263,0.326,0.37	0.541
29607	ENSMUSG00000025014	Dntt	chr19	+	41058566	41058626	41055759	41055843	41059065	41059525	29607	21881328155752	595342445063235	229130317722792	2176221910072410	159	99	0	0	0.186,0.163,0.16,0.126	0.396,0.46,0.323,0.419	-0.241
29803	ENSMUSG00000024943	Smc5	chr19	-	23215154	23215199	23214644	23214740	23218404	23218530	29803	57,95,43,46	105,102,61,67	15,23,0,14	99,210,70,85	144	99	0	0	0.272,0.39,0.326,0.321	0.094,0.07,0.0,0.102	0.261
29924	ENSMUSG00000046230	Vps13a	chr19	-	16741176	16741271	16740762	16740905	16742438	16742568	29924	209158139216	0,0,0,0	10,50,25,19	10,13,10,13	194	99	0	0	1.0,1.0,1.0,1.0	0.338,0.662,0.561,0.427	0.503
29987	ENSMUSG00000026103	Gls	chr1	-	52196742	52196809	52196164	52196215	52199710	52199769	29987	475556387523	0,0,0,0	92,86,28,71	12,23,1,10	166	99	0	0	1.0,1.0,1.0,1.0	0.821,0.69,0.943,0.809	0.184
30075	ENSMUSG00000037458	Azin1	chr15	-	38495272	38495354	38494291	38494366	38497263	38497388	30075	573508375446	2,1,0,5	236,290,17,158	31,23,0,10	181	99	0	0	0.994,0.996,1.0,0.98	0.806,0.873,1.0,0.896	0.099
30145	ENSMUSG00000055531	Cpsf6	chr10	-	117361773	117361884	117360855	117361360	117362013	117362187	30145	72,86,33,49	67,84,40,61	13,4,15,2	57,68,41,67	210	99	0	0	0.336,0.326,0.28,0.275	0.097,0.027,0.147,0.014	0.233
30324	ENSMUSG00000040225	Prrc2c	chr1	-	162674098	162674151	162670724	162673656	162676690	162676817	30324	410280224330	340279241417	52,83,50,40	258,437,88,308	152	99	0	0	0.44,0.395,0.377,0.34	0.116,0.11,0.27,0.078	0.245
30325	ENSMUSG00000040225	Prrc2c	chr1	-	162674102	162674151	162671787	162673656	162675604	162675841	30325	29,34,17,29	267205141190	6,7,0,1	169278126222	148	99	0	0	0.068,0.1,0.075,0.093	0.023,0.017,0.0,0.003	0.073
30383	ENSMUSG00000010025	Aldh3a2	chr11	-	61247928	61248041	61244852	61246321	61248861	61249097	30383	28,43,14,23	60,69,55,37	3,5,0,0	50,124,9,24	212	99	0	0	0.179,0.225,0.106,0.225	0.027,0.018,0.0,0.0	0.172
30424	ENSMUSG00000019961	Tmpo	chr10	-	91153084	91153180	91152627	91152738	91158747	91158845	30424	2508223812871620	184348171257	10341427194807	7079291401084	195	99	0	0	0.874,0.766,0.793,0.762	0.426,0.438,0.413,0.274	0.411
30527	ENSMUSG00000037475	Thoc2	chrX	-	41844026	41844128	41839549	41839634	41844224	41844355	30527	416314212386	0,0,0,1	122,150,89,92	22,33,12,21	201	99	0	0	1.0,1.0,1.0,0.995	0.732,0.691,0.785,0.683	0.276
30602	ENSMUSG00000039985	Sinhcaf	chr6	-	148930550	148930650	148928508	148928635	148933001	148933148	30602	439353215409	0,1,0,3	295,358,82,225	38,27,1,32	199	99	0	0	1.0,0.994,1.0,0.985	0.794,0.868,0.976,0.778	0.141
31138	ENSMUSG00000034681	Rnps1	chr17	+	24418037	24418218	24414662	24414734	24418456	24418612	31138	565415407318	176190183168	189,246,54,175	239,265,74,261	280	99	0	0	0.532,0.436,0.44,0.401	0.219,0.247,0.205,0.192	0.236
31271	ENSMUSG00000021418	Rpp40	chr13	-	35903687	35903756	35902012	35902108	35904418	35904563	31271	32,6,24,24	0,0,0,0	7,11,0,18	10,13,15,12	168	99	0	0	1.0,1.0,1.0,1.0	0.292,0.333,0.0,0.469	0.727
31307	ENSMUSG00000000568	Hnrnpd	chr5	-	99963730	99963877	99962282	99962612	99963983	99964083	31307	1705125710841240	525382396375	533823130428	550794159570	246	99	0	0	0.567,0.57,0.524,0.572	0.281,0.294,0.248,0.232	0.295
31311	ENSMUSG00000000568	Hnrnpd	chr5	-	99976533	99976590	99967218	99967387	99978391	99978449	31311	1240703668796	401273208202	123,217,78,166	514691135480	156	99	0	0	0.662,0.62,0.671,0.714	0.132,0.166,0.268,0.18	0.48
31366	ENSMUSG00000057363	Uxs1	chr1	-	43807349	43807377	43805625	43805674	43827614	43827741	31366	479345225267	0,0,0,0	193203105187	15,23,0,33	127	99	0	0	1.0,1.0,1.0,1.0	0.909,0.873,1.0,0.815	0.101
31426	ENSMUSG00000027349	Fam98b	chr2	+	117262838	117262919	117260174	117260353	117263822	117263939	31426	542464378359	1,5,9,6	123,169,6,80	63,116,29,74	180	99	0	0	0.997,0.981,0.959,0.971	0.518,0.445,0.102,0.373	0.617
31458	ENSMUSG00000090290	Tarbp1	chr8	-	126470018	126470088	126467033	126467182	126471301	126471399	31458	312344177290	14,38,12,47	15,68,32,26	75,68,152,51	169	99	0	0	0.929,0.841,0.896,0.783	0.105,0.369,0.11,0.23	0.659
31748	ENSMUSG00000027272	Ubr1	chr2	-	120929720	120929782	120929385	120929496	120930845	120931026	31748	24,39,31,39	0,0,0,0	4,15,1,5	15,4,6,6	161	99	0	0	1.0,1.0,1.0,1.0	0.141,0.698,0.093,0.339	0.682
31795	ENSMUSG00000029313	Aff1	chr5	+	103847035	103847107	103846233	103846367	103847713	103847851	31795	488547176477	0,2,0,0	225450313359	19,49,1,64	171	99	0	0	1.0,0.994,1.0,1.0	0.873,0.842,0.995,0.765	0.13
31930	ENSMUSG00000018501	Ncor1	chr11	-	62345234	62345318	62344631	62344888	62349352	62349493	31930	711641454613	3,2,3,1	78,101,11,27	87,141,39,69	183	99	0	0	0.992,0.994,0.988,0.997	0.327,0.279,0.132,0.175	0.764
31931	ENSMUSG00000018501	Ncor1	chr11	-	62345234	62345318	62344631	62344888	62349394	62349493	31931	527518361471	0,0,0,1	88,77,10,23	23,21,0,21	183	99	0	0	1.0,1.0,1.0,0.996	0.674,0.665,1.0,0.372	0.321
31933	ENSMUSG00000018501	Ncor1	chr11	-	62349352	62349493	62344631	62344888	62351377	62351546	31933	712728451645	4,1,0,6	514753349364	41,121,0,74	240	99	0	0	0.987,0.997,1.0,0.978	0.838,0.72,1.0,0.67	0.183
31935	ENSMUSG00000018501	Ncor1	chr11	-	62349394	62349493	62344631	62344888	62351377	62351390	31935	651656391559	4,1,0,6	382551257277	41,121,0,74	198	99	0	0	0.988,0.997,1.0,0.979	0.823,0.695,1.0,0.652	0.199
32014	ENSMUSG00000032316	Clk3	chr9	-	57758626	57758723	57758283	57758350	57760823	57761040	32014	278334195192	1,5,12,21	33,51,13,26	14,38,37,20	196	99	0	0	0.993,0.971,0.891,0.822	0.544,0.404,0.151,0.396	0.545
32788	ENSMUSG00000022378	Fam49b	chr15	-	63956599	63956682	63950005	63950127	63970929	63970968	32788	586460393415	39,15,39,17	79,65,5,103	75,98,78,73	182	99	0	0	0.891,0.943,0.846,0.93	0.364,0.265,0.034,0.434	0.628
32832	ENSMUSG00000068015	Lrch1	chr14	-	74804360	74804450	74804220	74804257	74805468	74805552	32832	221157163181	19,1,0,5	45,89,18,45	54,80,39,35	189	99	0	0	0.859,0.988,1.0,0.95	0.304,0.368,0.195,0.402	0.632
33422	ENSMUSG00000027708	Dcun1d1	chr3	-	35916219	35916350	35897792	35897875	35919000	35919169	33422	909970760882	9,10,1,16	388425108438	55,42,1,35	230	99	0	0	0.978,0.977,0.997,0.96	0.752,0.813,0.979,0.843	0.131
33466	ENSMUSG00000040385	Ppp1ca	chr19	+	4192744	4192876	4192064	4192271	4193021	4193252	33466	4625374322193240	13,12,6,14	2886305910512830	61,36,19,48	231	99	0	0	0.993,0.993,0.994,0.99	0.953,0.973,0.96,0.962	0.03
33467	ENSMUSG00000040385	Ppp1ca	chr19	+	4192749	4192876	4192158	4192271	4193021	4193217	33467	2644213811811750	13,12,6,14	159818065301401	61,36,19,48	226	99	0	0	0.989,0.987,0.989,0.982	0.92,0.956,0.924,0.927	0.055
33804	ENSMUSG00000000826	Dnajc5	chr2	+	181521234	181521287	181520550	181520697	181546370	181546488	33804	64,42,62,69	426322230296	8,12,1,16	232250227224	152	99	0	0	0.089,0.078,0.149,0.132	0.022,0.03,0.003,0.044	0.087
33807	ENSMUSG00000061518	Cox5b	chr1	+	36692430	36692550	36692210	36692284	36693196	36693386	33807	907797532702	1,7,2,5	763501226604	30,47,1,26	219	99	0	0	0.998,0.981,0.992,0.984	0.92,0.828,0.99,0.913	0.076
33864	ENSMUSG00000000355	Mcts1	chrX	+	38601928	38602081	38600654	38600778	38602575	38602673	33864	273293243236	7,0,2,2	188,96,168,135	16,29,20,28	252	99	0	0	0.939,1.0,0.979,0.979	0.822,0.565,0.767,0.654	0.272
33975	ENSMUSG00000066037	Hnrnpr	chr4	+	136314086	136314255	136310967	136311089	136316360	136316479	33975	13031036744755	221237143224	350556116448	351451141380	268	99	0	0	0.685,0.618,0.658,0.555	0.269,0.313,0.233,0.303	0.349
33977	ENSMUSG00000066037	Hnrnpr	chr4	+	136314089	136314255	136310967	136311089	136316360	136316423	33977	13531026654813	221237143224	360,575,95,427	351451141380	265	99	0	0	0.696,0.618,0.631,0.576	0.277,0.323,0.201,0.296	0.356
33999	ENSMUSG00000042323	Pbrm1	chr14	+	31056235	31056280	31054157	31054255	31061468	31061745	33999	91,95,49,61	265283156171	11,12,1,8	145248116120	144	99	0	0	0.191,0.188,0.178,0.197	0.05,0.032,0.006,0.044	0.155
34034	ENSMUSG00000038126	Mphosph9	chr5	-	124320844	124320954	124316081	124316171	124324873	124325127	34034	37,54,67,44	0,4,8,0	17,8,8,6	27,18,5,10	209	99	0	0	1.0,0.865,0.799,1.0	0.23,0.174,0.431,0.221	0.652
34345	ENSMUSG00000060373	Hnrnpc	chr14	-	52098014	52098040	52083868	52084391	52103888	52103999	34345	166615589341296	519416273397	663647359812	788655287762	125	99	0	0	0.718,0.748,0.73,0.721	0.4,0.439,0.498,0.458	0.28
34414	ENSMUSG00000013593	Ndufs2	chr1	-	171235272	171235330	171234852	171235087	171236356	171236440	34414	488435317369	15,9,23,31	196,142,58,168	131,134,28,160	157	99	0	0	0.954,0.968,0.897,0.882	0.485,0.401,0.566,0.398	0.463
34520	ENSMUSG00000054520	Sh3bp2	chr5	+	34544226	34544289	34543364	34543582	34551560	34551700	34520	0,0,0,0	4,2,2,25	4,10,23,10	0,0,0,3	162	99	0	0	0.0,0.0,0.0,0.0	1.0,1.0,1.0,0.671	-0.918
34833	ENSMUSG00000021051	Ppp2r5e	chr12	-	75466791	75466845	75466627	75466678	75468511	75468620	34833	349288169191	1,0,0,1	171,244,61,142	20,33,4,67	153	99	0	0	0.996,1.0,1.0,0.992	0.847,0.827,0.908,0.578	0.207
35028	ENSMUSG00000025979	Mob4	chr1	+	55136676	55136739	55131230	55131359	55145123	55145224	35028	350387150373	4,5,0,5	190153118161	20,32,20,25	162	99	0	0	0.982,0.979,1.0,0.979	0.853,0.745,0.783,0.797	0.191
35488	ENSMUSG00000032897	Nfyc	chr4	-	120781471	120781543	120779119	120779233	120790376	120790481	35488	906929581545	9,18,0,15	479,735,98,515	51,50,23,27	171	99	0	0	0.983,0.968,1.0,0.955	0.845,0.895,0.712,0.917	0.134
35752	ENSMUSG00000031885	Cbfb	chr8	+	105194474	105194591	105178592	105178709	105202451	105202547	35752	2318226314631600	6,6,18,7	120514442491235	53,62,5,62	216	99	0	0	0.994,0.994,0.974,0.991	0.912,0.914,0.958,0.901	0.067
35879	ENSMUSG00000042790	Rnf214	chr9	-	45866946	45867051	45866565	45866661	45867499	45867632	35879	47,42,39,36	21,24,13,49	0,0,0,0	14,58,19,20	204	99	0	0	0.521,0.459,0.593,0.263	0.0,0.0,0.0,0.0	0.459
36072	ENSMUSG00000062901	Klhl24	chr16	+	20101991	20102054	20097541	20097671	20106662	20106768	36072	377473278507	188111108150	34,106,115,33	88163118193	162	99	0	0	0.551,0.723,0.611,0.674	0.191,0.284,0.373,0.095	0.404
36109	ENSMUSG00000026219	Trip12	chr1	-	84795689	84795815	84793524	84794327	84814822	84814969	36109	165,202,86,133	307209154225	9,52,13,43	155,165,79,190	225	99	0	0	0.191,0.298,0.197,0.206	0.025,0.122,0.068,0.091	0.146
36114	ENSMUSG00000032253	Phip	chr9	-	82932485	82932586	82930303	82930374	82932845	82933067	36114	430376214358	0,0,0,0	215268288204	17,48,2,18	200	99	0	0	1.0,1.0,1.0,1.0	0.862,0.734,0.986,0.849	0.142
36345	ENSMUSG00000005501	Usp40	chr1	-	87974076	87974134	87968395	87968449	87975807	87975931	36345	29,48,16,12	0,0,3,0	7,2,8,1	12,28,19,2	157	99	0	0	1.0,1.0,0.771,1.0	0.269,0.043,0.21,0.24	0.752
36941	ENSMUSG00000036371	Serbp1	chr6	+	67272138	67272228	67271878	67272027	67272863	67272938	36941	7594597756555740	6,1,0,23	5144681815815710	118,197,24,216	189	99	0	0	0.998,1.0,1.0,0.992	0.958,0.948,0.972,0.933	0.045
36944	ENSMUSG00000036371	Serbp1	chr6	+	67272156	67272228	67271886	67272027	67272863	67272938	36944	7198551450485320	6,1,0,23	4446608314205260	118,197,24,216	171	99	0	0	0.999,1.0,1.0,0.993	0.956,0.947,0.972,0.934	0.046
36947	ENSMUSG00000036371	Serbp1	chr6	+	67272156	67272232	67271886	67272027	67272863	67274010	36947	1722130110121060	6,1,0,23	8871035258941	118,197,24,216	175	99	0	0	0.994,0.999,1.0,0.963	0.81,0.748,0.859,0.711	0.207
36983	ENSMUSG00000032212	Sltm	chr9	+	70543969	70544057	70542753	70543081	70559036	70559101	36983	519439386483	0,11,4,4	210356201168	30,39,30,14	187	99	0	0	1.0,0.955,0.981,0.985	0.787,0.829,0.78,0.864	0.165
37125	ENSMUSG00000063511	Snrnp70	chr7	-	45395092	45395172	45394658	45394815	45395508	45395709	37125	106,88,74,75	1693145210001330	99179110146	8071076406884	179	99	0	0	0.033,0.032,0.039,0.03	0.064,0.084,0.13,0.084	-0.057
37318	ENSMUSG00000061244	Exoc5	chr14	-	49037003	49037048	49036758	49036899	49037672	49037782	37318	227271123242	0,0,0,0	65,79,2,85	42,74,24,35	144	99	0	0	1.0,1.0,1.0,1.0	0.516,0.423,0.054,0.625	0.595
37331	ENSMUSG00000017707	Serinc3	chr2	-	163643141	163643298	163639165	163639327	163644997	163645125	37331	108,138,57,132	168615257221450	332463472309	117811806421278	256	99	0	0	0.024,0.034,0.03,0.034	0.098,0.132,0.221,0.086	-0.104
37475	ENSMUSG00000036777	Anln	chr9	-	22349246	22349300	22339001	22339088	22350919	22351032	37475	44,47,4,35	66,23,16,34	0,0,0,0	18,25,1,40	153	99	0	0	0.301,0.569,0.139,0.4	0.0,0.0,0.0,0.0	0.352
37547	ENSMUSG00000032053	Pou2af1	chr9	+	51232847	51232890	51232231	51232362	51232977	51233243	37547	1730161210561240	2,3,2,1	810845151742	27,27,5,31	142	99	0	0	0.998,0.997,0.997,0.999	0.954,0.956,0.955,0.943	0.046
37621	ENSMUSG00000037286	Stag1	chr9	+	100712437	100712540	100705152	100705254	100737977	100737996	37621	1039855623664	1,1,0,0	419773323576	1,33,43,6	202	99	0	0	0.998,0.998,1.0,1.0	0.995,0.92,0.786,0.979	0.079
37870	ENSMUSG00000037486	Asxl2	chr12	+	3445451	3445454	3442473	3442556	3451661	3451770	37870	55,30,17,48	15,8,2,4	8,11,1,4	18,28,77,19	102	99	0	0	0.781,0.784,0.892,0.921	0.301,0.276,0.012,0.17	0.655
38091	ENSMUSG00000043411	Usp48	chr4	+	137633832	137633894	137633342	137633465	137634897	137635008	38091	95,71,45,64	0,0,0,4	25,40,22,17	10,20,16,20	161	99	0	0	1.0,1.0,1.0,0.908	0.606,0.552,0.458,0.343	0.487
38573	ENSMUSG00000034269	Setd5	chr6	+	113105664	113105761	113104934	113105121	113105916	113106319	38573	34,63,41,12	91,136,101,80	1,0,0,2	48,137,24,54	196	99	0	0	0.159,0.19,0.17,0.07	0.01,0.0,0.0,0.018	0.14
38652	ENSMUSG00000040848	Sft2d2	chr1	-	165187968	165188054	165185007	165185089	165188247	165188334	38652	282,180,69,198	62,27,11,15	36,29,6,39	53,53,55,48	185	99	0	0	0.709,0.781,0.77,0.876	0.267,0.226,0.055,0.303	0.571
38678	ENSMUSG00000047534	Mis18bp1	chr12	-	65136749	65136849	65133803	65133858	65138644	65138796	38678	437262109216	0,0,0,0	106,175,62,126	12,25,0,32	199	99	0	0	1.0,1.0,1.0,1.0	0.815,0.777,1.0,0.662	0.186
38685	ENSMUSG00000047534	Mis18bp1	chr12	-	65156991	65157065	65154718	65154849	65158394	65158861	38685	344290177196	3,5,2,6	82,123,22,121	19,16,17,31	173	99	0	0	0.985,0.971,0.981,0.949	0.712,0.815,0.425,0.691	0.311
38891	ENSMUSG00000026779	Mastl	chr2	-	23120892	23121006	23120456	23120558	23131679	23131818	38891	156,74,88,82	2,1,0,0	26,41,3,20	21,32,50,14	213	99	0	0	0.973,0.972,1.0,1.0	0.365,0.373,0.027,0.399	0.695
3759	ENSMUSG00000056268	Dennd1b	chr1	+	139053345	139053415	139041923	139042043	139054540	139054621	3759	98,92,56,91	0,0,0,0	32,43,2,49	16,14,0,23	169	99	1.11022e-16	1.21707e-14	1.0,1.0,1.0,1.0	0.54,0.643,1.0,0.555	0.316
4027	ENSMUSG00000037572	Wdhd1	chr14	-	47268655	47268762	47268071	47268213	47270134	47270227	4027	322284152200	0,0,0,0	123,107,90,51	6,19,5,4	206	99	1.11022e-16	1.21707e-14	1.0,1.0,1.0,1.0	0.908,0.73,0.896,0.86	0.152
9676	ENSMUSG00000031245	Hmgn5	chrX	-	109011421	109011445	109010856	109010886	109013251	109013404	9676	403331268310	0,1,0,1	228,314,74,203	3,31,10,11	123	99	1.11022e-16	1.21707e-14	1.0,0.996,1.0,0.996	0.984,0.891,0.856,0.937	0.081
10492	ENSMUSG00000052298	Cdc42se2	chr11	-	54760180	54760339	54756405	54756559	54787559	54787675	10492	4,4,7,4	145170141139	36,20,11,30	105,166,68,120	258	99	1.11022e-16	1.21707e-14	0.01,0.009,0.019,0.011	0.116,0.044,0.058,0.088	-0.064
14977	ENSMUSG00000026771	Spopl	chr2	-	23545152	23545274	23544745	23544897	23545443	23545579	14977	57,68,35,45	0,1,0,3	57,20,49,18	22,22,12,14	221	99	1.11022e-16	1.21707e-14	1.0,0.968,1.0,0.87	0.537,0.289,0.647,0.365	0.5
23630	ENSMUSG00000032030	Cul5	chr9	-	53622781	53622943	53621857	53621976	53623634	53623810	23630	230209181248	0,5,0,0	212,250,55,176	42,16,19,11	261	99	1.11022e-16	1.21707e-14	1.0,0.941,1.0,1.0	0.657,0.856,0.523,0.859	0.261
34495	ENSMUSG00000013701	Timm23	chr14	-	32193853	32193947	32193402	32193487	32198968	32199027	34495	668547453606	5,3,6,2	678454166450	10,89,10,24	193	99	1.11022e-16	1.21707e-14	0.986,0.989,0.975,0.994	0.972,0.724,0.895,0.906	0.112
36115	ENSMUSG00000032253	Phip	chr9	-	82945757	82945918	82932845	82933067	82959511	82959610	36115	679606351653	8,2,18,7	237400399361	22,20,57,26	260	99	1.11022e-16	1.21707e-14	0.97,0.991,0.881,0.973	0.804,0.884,0.727,0.841	0.14
38700	ENSMUSG00000031928	Mre11a	chr9	+	14802763	14802949	14799555	14799670	14805355	14805527	38700	200201128162	0,0,0,0	167143101128	31,16,0,20	285	99	1.11022e-16	1.21707e-14	1.0,1.0,1.0,1.0	0.652,0.756,1.0,0.69	0.226
865	ENSMUSG00000021549	Rasa1	chr13	-	85246590	85246643	85244187	85244338	85250431	85250463	865	173136102111	1,0,0,13	16,39,1,8	14,15,4,11	152	99	2.22045e-16	2.37882e-14	0.991,1.0,1.0,0.848	0.427,0.629,0.14,0.321	0.581
8757	ENSMUSG00000038481	Cdk19	chr10	+	40469885	40469955	40466637	40466769	40475568	40475641	8757	349258102259	1,1,0,2	135280142144	3,18,61,25	169	99	2.22045e-16	2.37882e-14	0.995,0.993,1.0,0.987	0.963,0.901,0.577,0.771	0.191
11293	ENSMUSG00000046201	Scaf8	chr17	+	3122052	3122114	3115248	3115418	3145074	3145158	11293	92,39,15,20	445446330416	112,76,51,96	168363201189	161	99	2.22045e-16	2.37882e-14	0.113,0.051,0.027,0.029	0.291,0.114,0.135,0.238	-0.14
20377	ENSMUSG00000020166	Cnot2	chr10	-	116507040	116507188	116504034	116504114	116549032	116549175	20377	350283305345	1,0,0,0	183276100275	8,26,0,15	247	99	2.22045e-16	2.37882e-14	0.993,1.0,1.0,1.0	0.902,0.81,1.0,0.88	0.1
26423	ENSMUSG00000009575	Cbx5	chr15	-	103215021	103215125	103213081	103213254	103239732	103239816	26423	176,240,137,76	1272848691731	323425140213	840893176665	203	99	2.22045e-16	2.37882e-14	0.063,0.121,0.088,0.048	0.158,0.188,0.28,0.135	-0.11
33042	ENSMUSG00000020134	Peli1	chr11	+	21146914	21147112	21140563	21142657	21147257	21147446	33042	195144116154	1,0,9,0	17,59,86,36	10,27,17,7	297	99	2.22045e-16	2.37882e-14	0.985,1.0,0.811,1.0	0.362,0.421,0.628,0.632	0.438
1785	ENSMUSG00000038696	Mapkap1	chr2	+	34432002	34432330	34407182	34407254	34444257	34444406	1785	717630419585	8,7,5,6	339400199273	17,46,27,13	427	99	3.33067e-16	3.50191e-14	0.954,0.954,0.951,0.958	0.822,0.668,0.631,0.83	0.217
8473	ENSMUSG00000030435	U2af2	chr7	+	5067209	5067254	5066402	5066538	5067543	5067647	8473	3052239720092030	147,128,80,95	181722225741619	202,232,52,164	144	99	3.33067e-16	3.50191e-14	0.935,0.928,0.945,0.936	0.861,0.868,0.884,0.872	0.065
15879	ENSMUSG00000029101	Rgs12	chr5	+	35030467	35030621	35030010	35030090	35031870	35032052	15879	405375128265	2,5,0,0	78,146,16,55	18,24,0,8	253	99	3.33067e-16	3.50191e-14	0.988,0.967,1.0,1.0	0.629,0.704,1.0,0.729	0.223
16144	ENSMUSG00000027620	Rbm39	chr2	-	156178879	156178952	156177160	156177385	156179176	156179240	16144	268231109303	1788222011352110	295388158284	101414632761333	172	99	3.33067e-16	3.50191e-14	0.079,0.057,0.052,0.076	0.143,0.132,0.248,0.109	-0.092
37556	ENSMUSG00000029131	Dnajb6	chr5	+	29748344	29748435	29735687	29736116	29750937	29751025	37556	1970197412071550	20,27,10,25	117014654221247	30,60,52,45	190	99	3.33067e-16	3.50191e-14	0.981,0.974,0.984,0.97	0.953,0.927,0.809,0.935	0.071
6456	ENSMUSG00000020954	Strn3	chr12	-	51661609	51661713	51655401	51655483	51691421	51691887	6456	533508362449	9,6,0,2	227157192143	11,14,44,6	203	99	4.44089e-16	4.61771e-14	0.967,0.976,1.0,0.991	0.91,0.845,0.68,0.921	0.145
7751	ENSMUSG00000020982	Nemf	chr12	-	69324432	69324491	69324231	69324352	69324918	69324976	7751	169185139170	0,0,2,0	33,54,7,53	6,15,0,35	158	99	4.44089e-16	4.61771e-14	1.0,1.0,0.978,1.0	0.775,0.693,1.0,0.487	0.256
26441	ENSMUSG00000052889	Prkcb	chr7	+	122627655	122627871	122600689	122600830	122633744	122634399	26441	124110256191141	8,15,7,11	660794244661	56,94,0,63	315	99	4.44089e-16	4.61771e-14	0.98,0.956,0.965,0.97	0.787,0.726,1.0,0.767	0.148
11296	ENSMUSG00000046201	Scaf8	chr17	+	3177092	3177224	3171102	3171220	3177610	3177723	11296	531467337422	8,1,0,3	403557131291	17,55,0,25	231	99	5.55112e-16	5.70917e-14	0.966,0.995,1.0,0.984	0.91,0.813,1.0,0.833	0.097
20350	ENSMUSG00000074247	Dda1	chr8	+	71472194	71472246	71472036	71472117	71473774	71473836	20350	1027806481681	83,16,11,29	542800158689	4,10,0,3	151	99	5.55112e-16	5.70917e-14	0.89,0.971,0.966,0.939	0.989,0.981,1.0,0.993	-0.049
31746	ENSMUSG00000027272	Ubr1	chr2	-	120917820	120917873	120916423	120916526	120921377	120921502	31746	93,47,25,37	0,0,0,0	11,4,3,10	4,6,1,8	152	99	5.55112e-16	5.70917e-14	1.0,1.0,1.0,1.0	0.642,0.303,0.661,0.449	0.486
13356	ENSMUSG00000019843	Fyn	chr10	+	39455065	39455135	39395004	39395044	39511738	39511859	13356	388414244336	14,9,13,15	211265113220	47,101,13,32	169	99	6.66134e-16	6.77707e-14	0.942,0.964,0.917,0.929	0.725,0.606,0.836,0.801	0.196
17972	ENSMUSG00000020326	Ccng1	chr11	-	40751439	40751518	40751260	40751359	40752103	40752357	17972	308223163214	1,0,0,1	191,93,100,118	15,11,0,20	178	99	6.66134e-16	6.77707e-14	0.994,1.0,1.0,0.992	0.876,0.825,1.0,0.766	0.13
19906	ENSMUSG00000021012	Zc3h14	chr12	+	98779107	98779267	98774244	98774319	98780047	98780280	19906	900862546738	14,1,0,0	145,178,77,199	14,6,0,26	259	99	6.66134e-16	6.77707e-14	0.961,0.997,1.0,1.0	0.798,0.919,1.0,0.745	0.124
[truncated: 4,226 more rows]

## Sheet: SE FDR<0.05 IncL 10%
ID	GeneID	geneSymbol	chr	strand	exonStart_0base	exonEnd	upstreamES	upstreamEE	downstreamES	downstreamEE	ID	IJC_SAMPLE_1	SJC_SAMPLE_1	IJC_SAMPLE_2	SJC_SAMPLE_2	IncFormLen	SkipFormLen	PValue	FDR	IncLevel1	IncLevel2	IncLevelDifference
[truncated: 2,034 more rows]

[truncated: 6 more sheets: MXE FDR<0.05., MXE FDR<0.05 IncL 10%, A5SS FDR<0.05, A5SS FDR<0.05 IncL 10%, A3SS FDR<0.05, A3SS FDR<0.05 IncL 10%]
