# Supplementary material for: The splicing regulators TIA1 and TIAL1 are required for the expression of the DNA damage repair machinery during B cell lymphopoiesis
Source: Cell Rep. 2022 Dec 20;41(12):111869. doi: 10.1016/j.celrep.2022.111869 (PMC9794549; doi:10.1016/j.celrep.2022.111869)
Supplement: Table S4. Annotation of TIAL1 crosslink sites, related to Figures 4, 5, and S3 [file mmc5.xlsx]

## Sheet: TIAL1 xlink in Genes
	Chr	Xlink_site	Strand	counts	genes.start	genes.end	genes.width	genes.strand	ensembl_gene_id	external_gene_name
1	1	3246178	-	1	3205901	3671498	465598	-	ENSMUSG00000051951	Xkr4
2	1	3438203	-	1	3205901	3671498	465598	-	ENSMUSG00000051951	Xkr4
3	1	3439917	-	1	3205901	3671498	465598	-	ENSMUSG00000051951	Xkr4
4	1	3473167	-	1	3205901	3671498	465598	-	ENSMUSG00000051951	Xkr4
5	1	3483674	-	1	3205901	3671498	465598	-	ENSMUSG00000051951	Xkr4
6	1	3487262	+	1	3466587	3513553	46967	+	ENSMUSG00000089699	Gm1992
7	1	3491679	-	1	3205901	3671498	465598	-	ENSMUSG00000051951	Xkr4
8	1	3505878	-	1	3205901	3671498	465598	-	ENSMUSG00000051951	Xkr4
9	1	3523008	-	4	3205901	3671498	465598	-	ENSMUSG00000051951	Xkr4
10	1	3523010	-	1	3205901	3671498	465598	-	ENSMUSG00000051951	Xkr4
11	1	3586179	-	1	3205901	3671498	465598	-	ENSMUSG00000051951	Xkr4
12	1	3591105	-	1	3205901	3671498	465598	-	ENSMUSG00000051951	Xkr4
13	1	3601631	-	1	3205901	3671498	465598	-	ENSMUSG00000051951	Xkr4
14	1	3605609	-	6	3205901	3671498	465598	-	ENSMUSG00000051951	Xkr4
15	1	3971540	-	1	3905739	3986215	80477	-	ENSMUSG00000102343	Gm37381
16	1	3985411	-	1	3905739	3986215	80477	-	ENSMUSG00000102343	Gm37381
17	1	4035256	-	1	3999557	4409241	409685	-	ENSMUSG00000025900	Rp1
18	1	4040942	-	1	3999557	4409241	409685	-	ENSMUSG00000025900	Rp1
19	1	4118845	-	3	3999557	4409241	409685	-	ENSMUSG00000025900	Rp1
20	1	4134888	-	4	3999557	4409241	409685	-	ENSMUSG00000025900	Rp1
21	1	4136224	-	1	3999557	4409241	409685	-	ENSMUSG00000025900	Rp1
22	1	4154016	-	1	3999557	4409241	409685	-	ENSMUSG00000025900	Rp1
23	1	4182775	-	5	3999557	4409241	409685	-	ENSMUSG00000025900	Rp1
24	1	4301793	-	1	3999557	4409241	409685	-	ENSMUSG00000025900	Rp1
25	1	4316105	-	1	3999557	4409241	409685	-	ENSMUSG00000025900	Rp1
26	1	4353687	-	1	3999557	4409241	409685	-	ENSMUSG00000025900	Rp1
27	1	4359644	-	1	3999557	4409241	409685	-	ENSMUSG00000025900	Rp1
28	1	4408055	-	2	3999557	4409241	409685	-	ENSMUSG00000025900	Rp1
29	1	4772014	+	1	4771131	4772199	1069	+	ENSMUSG00000103922	Gm6123
30	1	4774328	-	1	4773206	4785739	12534	-	ENSMUSG00000033845	Mrpl15
31	1	4778690	-	1	4773206	4785739	12534	-	ENSMUSG00000033845	Mrpl15
32	1	4778690	-	1	4778063	4779212	1150	-	ENSMUSG00000102275	Gm37144
33	1	4778693	-	6	4773206	4785739	12534	-	ENSMUSG00000033845	Mrpl15
34	1	4778693	-	6	4778063	4779212	1150	-	ENSMUSG00000102275	Gm37144
35	1	4779080	-	2	4773206	4785739	12534	-	ENSMUSG00000033845	Mrpl15
36	1	4779080	-	2	4778063	4779212	1150	-	ENSMUSG00000102275	Gm37144
37	1	4782536	-	1	4773206	4785739	12534	-	ENSMUSG00000033845	Mrpl15
38	1	4782548	-	3	4773206	4785739	12534	-	ENSMUSG00000033845	Mrpl15
39	1	4808607	+	1	4807788	4848410	40623	+	ENSMUSG00000025903	Lypla1
40	1	4808607	+	1	4807892	4886770	78879	+	ENSMUSG00000104217	Gm37988
41	1	4819619	+	3	4807788	4848410	40623	+	ENSMUSG00000025903	Lypla1
42	1	4819619	+	3	4807892	4886770	78879	+	ENSMUSG00000104217	Gm37988
43	1	4820014	+	1	4807788	4848410	40623	+	ENSMUSG00000025903	Lypla1
44	1	4820014	+	1	4807892	4886770	78879	+	ENSMUSG00000104217	Gm37988
45	1	4824879	+	1	4807788	4848410	40623	+	ENSMUSG00000025903	Lypla1
46	1	4824879	+	1	4807892	4886770	78879	+	ENSMUSG00000104217	Gm37988
47	1	4828094	+	1	4807788	4848410	40623	+	ENSMUSG00000025903	Lypla1
48	1	4828094	+	1	4807892	4886770	78879	+	ENSMUSG00000104217	Gm37988
49	1	4828674	+	3	4807788	4848410	40623	+	ENSMUSG00000025903	Lypla1
50	1	4828674	+	3	4807892	4886770	78879	+	ENSMUSG00000104217	Gm37988
51	1	4830015	+	3	4807788	4848410	40623	+	ENSMUSG00000025903	Lypla1
52	1	4830015	+	3	4807892	4886770	78879	+	ENSMUSG00000104217	Gm37988
53	1	4830327	+	2	4807788	4848410	40623	+	ENSMUSG00000025903	Lypla1
54	1	4830327	+	2	4807892	4886770	78879	+	ENSMUSG00000104217	Gm37988
55	1	4839589	+	1	4807788	4848410	40623	+	ENSMUSG00000025903	Lypla1
56	1	4839589	+	1	4807892	4886770	78879	+	ENSMUSG00000104217	Gm37988
57	1	4840446	+	1	4807788	4848410	40623	+	ENSMUSG00000025903	Lypla1
58	1	4840446	+	1	4807892	4886770	78879	+	ENSMUSG00000104217	Gm37988
59	1	4841182	+	2	4807788	4848410	40623	+	ENSMUSG00000025903	Lypla1
60	1	4841182	+	2	4807892	4886770	78879	+	ENSMUSG00000104217	Gm37988
61	1	4841183	+	1	4807788	4848410	40623	+	ENSMUSG00000025903	Lypla1
62	1	4841183	+	1	4807892	4886770	78879	+	ENSMUSG00000104217	Gm37988
63	1	4841811	+	1	4807788	4848410	40623	+	ENSMUSG00000025903	Lypla1
64	1	4841811	+	1	4807892	4886770	78879	+	ENSMUSG00000104217	Gm37988
65	1	4845131	+	1	4807788	4848410	40623	+	ENSMUSG00000025903	Lypla1
66	1	4845131	+	1	4807892	4886770	78879	+	ENSMUSG00000104217	Gm37988
67	1	4845385	+	2	4807788	4848410	40623	+	ENSMUSG00000025903	Lypla1
68	1	4845385	+	2	4807892	4886770	78879	+	ENSMUSG00000104217	Gm37988
69	1	4845606	+	9	4807788	4848410	40623	+	ENSMUSG00000025903	Lypla1
70	1	4845606	+	9	4807892	4886770	78879	+	ENSMUSG00000104217	Gm37988
71	1	4846093	+	1	4807788	4848410	40623	+	ENSMUSG00000025903	Lypla1
72	1	4846093	+	1	4807892	4886770	78879	+	ENSMUSG00000104217	Gm37988
73	1	4846102	+	1	4807788	4848410	40623	+	ENSMUSG00000025903	Lypla1
74	1	4846102	+	1	4807892	4886770	78879	+	ENSMUSG00000104217	Gm37988
75	1	4846227	+	4	4807788	4848410	40623	+	ENSMUSG00000025903	Lypla1
76	1	4846227	+	4	4807892	4886770	78879	+	ENSMUSG00000104217	Gm37988
77	1	4846327	+	4	4807788	4848410	40623	+	ENSMUSG00000025903	Lypla1
78	1	4846327	+	4	4807892	4886770	78879	+	ENSMUSG00000104217	Gm37988
79	1	4846701	+	4	4807788	4848410	40623	+	ENSMUSG00000025903	Lypla1
80	1	4846701	+	4	4807892	4886770	78879	+	ENSMUSG00000104217	Gm37988
81	1	4848747	+	3	4807892	4886770	78879	+	ENSMUSG00000104217	Gm37988
82	1	4858512	+	1	4807892	4886770	78879	+	ENSMUSG00000104217	Gm37988
83	1	4858512	+	1	4857814	4897909	40096	+	ENSMUSG00000033813	Tcea1
84	1	4858821	+	1	4807892	4886770	78879	+	ENSMUSG00000104217	Gm37988
85	1	4858821	+	1	4857814	4897909	40096	+	ENSMUSG00000033813	Tcea1
86	1	4858953	+	5	4807892	4886770	78879	+	ENSMUSG00000104217	Gm37988
87	1	4858953	+	5	4857814	4897909	40096	+	ENSMUSG00000033813	Tcea1
88	1	4860862	+	1	4807892	4886770	78879	+	ENSMUSG00000104217	Gm37988
89	1	4860862	+	1	4857814	4897909	40096	+	ENSMUSG00000033813	Tcea1
90	1	4861074	+	4	4807892	4886770	78879	+	ENSMUSG00000104217	Gm37988
91	1	4861074	+	4	4857814	4897909	40096	+	ENSMUSG00000033813	Tcea1
92	1	4861451	+	3	4807892	4886770	78879	+	ENSMUSG00000104217	Gm37988
93	1	4861451	+	3	4857814	4897909	40096	+	ENSMUSG00000033813	Tcea1
94	1	4862169	+	1	4807892	4886770	78879	+	ENSMUSG00000104217	Gm37988
95	1	4862169	+	1	4857814	4897909	40096	+	ENSMUSG00000033813	Tcea1
96	1	4862495	+	4	4807892	4886770	78879	+	ENSMUSG00000104217	Gm37988
97	1	4862495	+	4	4857814	4897909	40096	+	ENSMUSG00000033813	Tcea1
98	1	4863388	+	5	4807892	4886770	78879	+	ENSMUSG00000104217	Gm37988
99	1	4863388	+	5	4857814	4897909	40096	+	ENSMUSG00000033813	Tcea1
100	1	4865523	+	2	4807892	4886770	78879	+	ENSMUSG00000104217	Gm37988
101	1	4865523	+	2	4857814	4897909	40096	+	ENSMUSG00000033813	Tcea1
102	1	4866691	+	1	4807892	4886770	78879	+	ENSMUSG00000104217	Gm37988
103	1	4866691	+	1	4857814	4897909	40096	+	ENSMUSG00000033813	Tcea1
104	1	4866920	+	1	4807892	4886770	78879	+	ENSMUSG00000104217	Gm37988
105	1	4866920	+	1	4857814	4897909	40096	+	ENSMUSG00000033813	Tcea1
106	1	4868067	+	1	4807892	4886770	78879	+	ENSMUSG00000104217	Gm37988
107	1	4868067	+	1	4857814	4897909	40096	+	ENSMUSG00000033813	Tcea1
108	1	4868354	+	2	4807892	4886770	78879	+	ENSMUSG00000104217	Gm37988
109	1	4868354	+	2	4857814	4897909	40096	+	ENSMUSG00000033813	Tcea1
110	1	4871127	+	1	4807892	4886770	78879	+	ENSMUSG00000104217	Gm37988
111	1	4871127	+	1	4857814	4897909	40096	+	ENSMUSG00000033813	Tcea1
112	1	4872889	+	2	4807892	4886770	78879	+	ENSMUSG00000104217	Gm37988
113	1	4872889	+	2	4857814	4897909	40096	+	ENSMUSG00000033813	Tcea1
114	1	4872947	+	5	4807892	4886770	78879	+	ENSMUSG00000104217	Gm37988
115	1	4872947	+	5	4857814	4897909	40096	+	ENSMUSG00000033813	Tcea1
116	1	4876437	+	1	4807892	4886770	78879	+	ENSMUSG00000104217	Gm37988
117	1	4876437	+	1	4857814	4897909	40096	+	ENSMUSG00000033813	Tcea1
118	1	4876611	+	2	4807892	4886770	78879	+	ENSMUSG00000104217	Gm37988
119	1	4876611	+	2	4857814	4897909	40096	+	ENSMUSG00000033813	Tcea1
120	1	4876826	+	2	4807892	4886770	78879	+	ENSMUSG00000104217	Gm37988
121	1	4876826	+	2	4857814	4897909	40096	+	ENSMUSG00000033813	Tcea1
122	1	4878108	+	4	4807892	4886770	78879	+	ENSMUSG00000104217	Gm37988
123	1	4878108	+	4	4857814	4897909	40096	+	ENSMUSG00000033813	Tcea1
124	1	4881162	+	2	4807892	4886770	78879	+	ENSMUSG00000104217	Gm37988
125	1	4881162	+	2	4857814	4897909	40096	+	ENSMUSG00000033813	Tcea1
126	1	4882685	+	3	4807892	4886770	78879	+	ENSMUSG00000104217	Gm37988
127	1	4882685	+	3	4857814	4897909	40096	+	ENSMUSG00000033813	Tcea1
128	1	4883607	+	1	4807892	4886770	78879	+	ENSMUSG00000104217	Gm37988
129	1	4883607	+	1	4857814	4897909	40096	+	ENSMUSG00000033813	Tcea1
130	1	4884434	+	1	4807892	4886770	78879	+	ENSMUSG00000104217	Gm37988
131	1	4884434	+	1	4857814	4897909	40096	+	ENSMUSG00000033813	Tcea1
132	1	4886417	+	1	4807892	4886770	78879	+	ENSMUSG00000104217	Gm37988
133	1	4886417	+	1	4857814	4897909	40096	+	ENSMUSG00000033813	Tcea1
134	1	4886501	+	2	4807892	4886770	78879	+	ENSMUSG00000104217	Gm37988
135	1	4886501	+	2	4857814	4897909	40096	+	ENSMUSG00000033813	Tcea1
136	1	4887733	+	4	4857814	4897909	40096	+	ENSMUSG00000033813	Tcea1
137	1	4889367	+	1	4857814	4897909	40096	+	ENSMUSG00000033813	Tcea1
138	1	4890848	+	2	4857814	4897909	40096	+	ENSMUSG00000033813	Tcea1
139	1	4891186	+	1	4857814	4897909	40096	+	ENSMUSG00000033813	Tcea1
140	1	4892946	+	1	4857814	4897909	40096	+	ENSMUSG00000033813	Tcea1
141	1	4895028	+	1	4857814	4897909	40096	+	ENSMUSG00000033813	Tcea1
142	1	4895037	+	1	4857814	4897909	40096	+	ENSMUSG00000033813	Tcea1
143	1	4895692	+	6	4857814	4897909	40096	+	ENSMUSG00000033813	Tcea1
144	1	4895897	+	2	4857814	4897909	40096	+	ENSMUSG00000033813	Tcea1
145	1	4896046	+	1	4857814	4897909	40096	+	ENSMUSG00000033813	Tcea1
146	1	4896429	+	2	4857814	4897909	40096	+	ENSMUSG00000033813	Tcea1
147	1	4896502	+	1	4857814	4897909	40096	+	ENSMUSG00000033813	Tcea1
148	1	4896732	+	1	4857814	4897909	40096	+	ENSMUSG00000033813	Tcea1
149	1	4897875	+	1	4857814	4897909	40096	+	ENSMUSG00000033813	Tcea1
150	1	4969606	-	1	4909576	5070285	160710	-	ENSMUSG00000002459	Rgs20
151	1	5020028	-	1	4909576	5070285	160710	-	ENSMUSG00000002459	Rgs20
152	1	5033732	-	1	4909576	5070285	160710	-	ENSMUSG00000002459	Rgs20
153	1	5085082	+	1	5070018	5162529	92512	+	ENSMUSG00000033793	Atp6v1h
154	1	5089093	+	2	5070018	5162529	92512	+	ENSMUSG00000033793	Atp6v1h
155	1	5089550	+	6	5070018	5162529	92512	+	ENSMUSG00000033793	Atp6v1h
156	1	5090984	+	1	5070018	5162529	92512	+	ENSMUSG00000033793	Atp6v1h
157	1	5091040	+	1	5070018	5162529	92512	+	ENSMUSG00000033793	Atp6v1h
158	1	5091041	+	1	5070018	5162529	92512	+	ENSMUSG00000033793	Atp6v1h
159	1	5091651	+	1	5070018	5162529	92512	+	ENSMUSG00000033793	Atp6v1h
160	1	5093523	+	1	5070018	5162529	92512	+	ENSMUSG00000033793	Atp6v1h
161	1	5093829	+	1	5070018	5162529	92512	+	ENSMUSG00000033793	Atp6v1h
162	1	5093863	+	4	5070018	5162529	92512	+	ENSMUSG00000033793	Atp6v1h
163	1	5093868	+	1	5070018	5162529	92512	+	ENSMUSG00000033793	Atp6v1h
164	1	5094742	+	3	5070018	5162529	92512	+	ENSMUSG00000033793	Atp6v1h
165	1	5095093	+	1	5070018	5162529	92512	+	ENSMUSG00000033793	Atp6v1h
166	1	5098144	+	1	5070018	5162529	92512	+	ENSMUSG00000033793	Atp6v1h
167	1	5098370	+	3	5070018	5162529	92512	+	ENSMUSG00000033793	Atp6v1h
168	1	5100451	+	1	5070018	5162529	92512	+	ENSMUSG00000033793	Atp6v1h
169	1	5101251	+	3	5070018	5162529	92512	+	ENSMUSG00000033793	Atp6v1h
170	1	5101342	+	3	5070018	5162529	92512	+	ENSMUSG00000033793	Atp6v1h
171	1	5101359	+	3	5070018	5162529	92512	+	ENSMUSG00000033793	Atp6v1h
172	1	5102720	+	1	5070018	5162529	92512	+	ENSMUSG00000033793	Atp6v1h
173	1	5103545	+	3	5070018	5162529	92512	+	ENSMUSG00000033793	Atp6v1h
174	1	5104943	+	2	5070018	5162529	92512	+	ENSMUSG00000033793	Atp6v1h
175	1	5106026	+	1	5070018	5162529	92512	+	ENSMUSG00000033793	Atp6v1h
176	1	5107331	+	4	5070018	5162529	92512	+	ENSMUSG00000033793	Atp6v1h
177	1	5107593	+	4	5070018	5162529	92512	+	ENSMUSG00000033793	Atp6v1h
178	1	5108446	+	2	5070018	5162529	92512	+	ENSMUSG00000033793	Atp6v1h
179	1	5116269	+	1	5070018	5162529	92512	+	ENSMUSG00000033793	Atp6v1h
180	1	5116969	+	5	5070018	5162529	92512	+	ENSMUSG00000033793	Atp6v1h
181	1	5117078	+	3	5070018	5162529	92512	+	ENSMUSG00000033793	Atp6v1h
182	1	5117087	+	2	5070018	5162529	92512	+	ENSMUSG00000033793	Atp6v1h
183	1	5117101	+	2	5070018	5162529	92512	+	ENSMUSG00000033793	Atp6v1h
184	1	5117147	+	1	5070018	5162529	92512	+	ENSMUSG00000033793	Atp6v1h
185	1	5117150	+	5	5070018	5162529	92512	+	ENSMUSG00000033793	Atp6v1h
186	1	5117151	+	1	5070018	5162529	92512	+	ENSMUSG00000033793	Atp6v1h
187	1	5117501	+	1	5070018	5162529	92512	+	ENSMUSG00000033793	Atp6v1h
188	1	5117503	+	1	5070018	5162529	92512	+	ENSMUSG00000033793	Atp6v1h
189	1	5117536	+	2	5070018	5162529	92512	+	ENSMUSG00000033793	Atp6v1h
190	1	5130616	+	1	5070018	5162529	92512	+	ENSMUSG00000033793	Atp6v1h
191	1	5133717	+	1	5070018	5162529	92512	+	ENSMUSG00000033793	Atp6v1h
192	1	5134070	+	1	5070018	5162529	92512	+	ENSMUSG00000033793	Atp6v1h
193	1	5135962	+	2	5070018	5162529	92512	+	ENSMUSG00000033793	Atp6v1h
194	1	5136222	+	2	5070018	5162529	92512	+	ENSMUSG00000033793	Atp6v1h
195	1	5137721	+	1	5070018	5162529	92512	+	ENSMUSG00000033793	Atp6v1h
196	1	5140121	+	1	5070018	5162529	92512	+	ENSMUSG00000033793	Atp6v1h
197	1	5143876	+	1	5070018	5162529	92512	+	ENSMUSG00000033793	Atp6v1h
198	1	5145629	+	1	5070018	5162529	92512	+	ENSMUSG00000033793	Atp6v1h
199	1	5145720	+	2	5070018	5162529	92512	+	ENSMUSG00000033793	Atp6v1h
200	1	5149535	+	3	5070018	5162529	92512	+	ENSMUSG00000033793	Atp6v1h
201	1	5150080	+	1	5070018	5162529	92512	+	ENSMUSG00000033793	Atp6v1h
202	1	5154910	+	1	5070018	5162529	92512	+	ENSMUSG00000033793	Atp6v1h
203	1	5155191	+	2	5070018	5162529	92512	+	ENSMUSG00000033793	Atp6v1h
204	1	5156950	+	1	5070018	5162529	92512	+	ENSMUSG00000033793	Atp6v1h
205	1	5162252	+	1	5070018	5162529	92512	+	ENSMUSG00000033793	Atp6v1h
206	1	5162268	+	1	5070018	5162529	92512	+	ENSMUSG00000033793	Atp6v1h
207	1	5162317	+	8	5070018	5162529	92512	+	ENSMUSG00000033793	Atp6v1h
208	1	5162387	+	3	5070018	5162529	92512	+	ENSMUSG00000033793	Atp6v1h
209	1	5162388	+	4	5070018	5162529	92512	+	ENSMUSG00000033793	Atp6v1h
210	1	5162397	+	2	5070018	5162529	92512	+	ENSMUSG00000033793	Atp6v1h
211	1	5162405	+	6	5070018	5162529	92512	+	ENSMUSG00000033793	Atp6v1h
212	1	5162411	+	2	5070018	5162529	92512	+	ENSMUSG00000033793	Atp6v1h
213	1	5162456	+	1	5070018	5162529	92512	+	ENSMUSG00000033793	Atp6v1h
214	1	5162457	+	3	5070018	5162529	92512	+	ENSMUSG00000033793	Atp6v1h
215	1	6213566	-	2	6209866	6215293	5428	-	ENSMUSG00000090031	4732440D04Rik
216	1	6215808	+	5	6206197	6276648	70452	+	ENSMUSG00000025907	Rb1cc1
217	1	6218628	+	1	6206197	6276648	70452	+	ENSMUSG00000025907	Rb1cc1
218	1	6218807	+	1	6206197	6276648	70452	+	ENSMUSG00000025907	Rb1cc1
219	1	6220955	+	2	6206197	6276648	70452	+	ENSMUSG00000025907	Rb1cc1
220	1	6223714	+	3	6206197	6276648	70452	+	ENSMUSG00000025907	Rb1cc1
221	1	6224424	+	2	6206197	6276648	70452	+	ENSMUSG00000025907	Rb1cc1
222	1	6224496	+	1	6206197	6276648	70452	+	ENSMUSG00000025907	Rb1cc1
223	1	6225272	+	1	6206197	6276648	70452	+	ENSMUSG00000025907	Rb1cc1
224	1	6225380	+	1	6206197	6276648	70452	+	ENSMUSG00000025907	Rb1cc1
225	1	6226585	+	3	6206197	6276648	70452	+	ENSMUSG00000025907	Rb1cc1
226	1	6228059	+	5	6206197	6276648	70452	+	ENSMUSG00000025907	Rb1cc1
227	1	6229397	+	1	6206197	6276648	70452	+	ENSMUSG00000025907	Rb1cc1
228	1	6231157	+	4	6206197	6276648	70452	+	ENSMUSG00000025907	Rb1cc1
229	1	6234152	+	1	6206197	6276648	70452	+	ENSMUSG00000025907	Rb1cc1
230	1	6234153	+	4	6206197	6276648	70452	+	ENSMUSG00000025907	Rb1cc1
231	1	6234414	+	3	6206197	6276648	70452	+	ENSMUSG00000025907	Rb1cc1
232	1	6234415	+	1	6206197	6276648	70452	+	ENSMUSG00000025907	Rb1cc1
233	1	6234420	+	2	6206197	6276648	70452	+	ENSMUSG00000025907	Rb1cc1
234	1	6234423	+	1	6206197	6276648	70452	+	ENSMUSG00000025907	Rb1cc1
235	1	6234443	+	3	6206197	6276648	70452	+	ENSMUSG00000025907	Rb1cc1
236	1	6234525	+	3	6206197	6276648	70452	+	ENSMUSG00000025907	Rb1cc1
237	1	6235141	+	2	6206197	6276648	70452	+	ENSMUSG00000025907	Rb1cc1
238	1	6237739	+	1	6206197	6276648	70452	+	ENSMUSG00000025907	Rb1cc1
239	1	6238151	+	1	6206197	6276648	70452	+	ENSMUSG00000025907	Rb1cc1
240	1	6238158	+	1	6206197	6276648	70452	+	ENSMUSG00000025907	Rb1cc1
241	1	6238161	+	2	6206197	6276648	70452	+	ENSMUSG00000025907	Rb1cc1
242	1	6238227	+	2	6206197	6276648	70452	+	ENSMUSG00000025907	Rb1cc1
243	1	6238255	+	2	6206197	6276648	70452	+	ENSMUSG00000025907	Rb1cc1
244	1	6238548	+	1	6206197	6276648	70452	+	ENSMUSG00000025907	Rb1cc1
245	1	6238582	+	1	6206197	6276648	70452	+	ENSMUSG00000025907	Rb1cc1
246	1	6238771	+	1	6206197	6276648	70452	+	ENSMUSG00000025907	Rb1cc1
247	1	6238996	+	2	6206197	6276648	70452	+	ENSMUSG00000025907	Rb1cc1
248	1	6239246	+	1	6206197	6276648	70452	+	ENSMUSG00000025907	Rb1cc1
249	1	6239267	+	2	6206197	6276648	70452	+	ENSMUSG00000025907	Rb1cc1
250	1	6239930	+	2	6206197	6276648	70452	+	ENSMUSG00000025907	Rb1cc1
251	1	6240297	+	4	6206197	6276648	70452	+	ENSMUSG00000025907	Rb1cc1
252	1	6240625	+	1	6206197	6276648	70452	+	ENSMUSG00000025907	Rb1cc1
253	1	6240763	+	1	6206197	6276648	70452	+	ENSMUSG00000025907	Rb1cc1
254	1	6241075	+	1	6206197	6276648	70452	+	ENSMUSG00000025907	Rb1cc1
255	1	6241500	+	1	6206197	6276648	70452	+	ENSMUSG00000025907	Rb1cc1
256	1	6241774	+	5	6206197	6276648	70452	+	ENSMUSG00000025907	Rb1cc1
257	1	6242614	+	2	6206197	6276648	70452	+	ENSMUSG00000025907	Rb1cc1
258	1	6244164	+	1	6206197	6276648	70452	+	ENSMUSG00000025907	Rb1cc1
259	1	6244538	+	4	6206197	6276648	70452	+	ENSMUSG00000025907	Rb1cc1
260	1	6244572	+	1	6206197	6276648	70452	+	ENSMUSG00000025907	Rb1cc1
261	1	6245352	+	7	6206197	6276648	70452	+	ENSMUSG00000025907	Rb1cc1
262	1	6245354	+	8	6206197	6276648	70452	+	ENSMUSG00000025907	Rb1cc1
263	1	6245360	+	2	6206197	6276648	70452	+	ENSMUSG00000025907	Rb1cc1
264	1	6245362	+	8	6206197	6276648	70452	+	ENSMUSG00000025907	Rb1cc1
265	1	6245397	+	1	6206197	6276648	70452	+	ENSMUSG00000025907	Rb1cc1
266	1	6245542	+	1	6206197	6276648	70452	+	ENSMUSG00000025907	Rb1cc1
267	1	6245797	+	1	6206197	6276648	70452	+	ENSMUSG00000025907	Rb1cc1
268	1	6245858	+	2	6206197	6276648	70452	+	ENSMUSG00000025907	Rb1cc1
269	1	6248310	+	6	6206197	6276648	70452	+	ENSMUSG00000025907	Rb1cc1
270	1	6250192	+	2	6206197	6276648	70452	+	ENSMUSG00000025907	Rb1cc1
271	1	6250513	+	1	6206197	6276648	70452	+	ENSMUSG00000025907	Rb1cc1
272	1	6251597	+	1	6206197	6276648	70452	+	ENSMUSG00000025907	Rb1cc1
273	1	6251890	+	4	6206197	6276648	70452	+	ENSMUSG00000025907	Rb1cc1
274	1	6251965	+	2	6206197	6276648	70452	+	ENSMUSG00000025907	Rb1cc1
275	1	6252388	+	1	6206197	6276648	70452	+	ENSMUSG00000025907	Rb1cc1
276	1	6256829	+	3	6206197	6276648	70452	+	ENSMUSG00000025907	Rb1cc1
277	1	6257014	+	4	6206197	6276648	70452	+	ENSMUSG00000025907	Rb1cc1
278	1	6257054	+	2	6206197	6276648	70452	+	ENSMUSG00000025907	Rb1cc1
279	1	6257174	+	1	6206197	6276648	70452	+	ENSMUSG00000025907	Rb1cc1
280	1	6257434	+	2	6206197	6276648	70452	+	ENSMUSG00000025907	Rb1cc1
281	1	6259805	+	7	6206197	6276648	70452	+	ENSMUSG00000025907	Rb1cc1
282	1	6261195	+	1	6206197	6276648	70452	+	ENSMUSG00000025907	Rb1cc1
283	1	6261369	+	1	6206197	6276648	70452	+	ENSMUSG00000025907	Rb1cc1
284	1	6262093	+	4	6206197	6276648	70452	+	ENSMUSG00000025907	Rb1cc1
285	1	6262602	+	1	6206197	6276648	70452	+	ENSMUSG00000025907	Rb1cc1
286	1	6262965	+	1	6206197	6276648	70452	+	ENSMUSG00000025907	Rb1cc1
287	1	6262971	+	2	6206197	6276648	70452	+	ENSMUSG00000025907	Rb1cc1
288	1	6263733	+	4	6206197	6276648	70452	+	ENSMUSG00000025907	Rb1cc1
289	1	6264619	+	1	6206197	6276648	70452	+	ENSMUSG00000025907	Rb1cc1
290	1	6264827	+	2	6206197	6276648	70452	+	ENSMUSG00000025907	Rb1cc1
291	1	6265093	+	6	6206197	6276648	70452	+	ENSMUSG00000025907	Rb1cc1
292	1	6265163	+	5	6206197	6276648	70452	+	ENSMUSG00000025907	Rb1cc1
293	1	6265249	+	5	6206197	6276648	70452	+	ENSMUSG00000025907	Rb1cc1
294	1	6265369	+	3	6206197	6276648	70452	+	ENSMUSG00000025907	Rb1cc1
295	1	6265648	+	1	6206197	6276648	70452	+	ENSMUSG00000025907	Rb1cc1
296	1	6265841	+	1	6206197	6276648	70452	+	ENSMUSG00000025907	Rb1cc1
297	1	6266797	+	5	6206197	6276648	70452	+	ENSMUSG00000025907	Rb1cc1
298	1	6266806	+	2	6206197	6276648	70452	+	ENSMUSG00000025907	Rb1cc1
299	1	6266885	+	8	6206197	6276648	70452	+	ENSMUSG00000025907	Rb1cc1
300	1	6267044	+	2	6206197	6276648	70452	+	ENSMUSG00000025907	Rb1cc1
301	1	6267108	+	1	6206197	6276648	70452	+	ENSMUSG00000025907	Rb1cc1
302	1	6268795	+	1	6206197	6276648	70452	+	ENSMUSG00000025907	Rb1cc1
303	1	6271273	+	1	6206197	6276648	70452	+	ENSMUSG00000025907	Rb1cc1
304	1	6271348	+	2	6206197	6276648	70452	+	ENSMUSG00000025907	Rb1cc1
305	1	6271835	+	1	6206197	6276648	70452	+	ENSMUSG00000025907	Rb1cc1
306	1	6272151	+	1	6206197	6276648	70452	+	ENSMUSG00000025907	Rb1cc1
307	1	6272596	+	1	6206197	6276648	70452	+	ENSMUSG00000025907	Rb1cc1
308	1	6273216	+	1	6206197	6276648	70452	+	ENSMUSG00000025907	Rb1cc1
309	1	6274370	+	5	6206197	6276648	70452	+	ENSMUSG00000025907	Rb1cc1
310	1	6274518	+	1	6206197	6276648	70452	+	ENSMUSG00000025907	Rb1cc1
311	1	6274770	+	1	6206197	6276648	70452	+	ENSMUSG00000025907	Rb1cc1
312	1	6274818	+	3	6206197	6276648	70452	+	ENSMUSG00000025907	Rb1cc1
313	1	6274839	+	3	6206197	6276648	70452	+	ENSMUSG00000025907	Rb1cc1
314	1	6275788	+	3	6206197	6276648	70452	+	ENSMUSG00000025907	Rb1cc1
315	1	6388551	+	1	6359218	6394731	35514	+	ENSMUSG00000087247	Alkal1
316	1	6541488	+	1	6487231	6860940	373710	+	ENSMUSG00000033740	St18
317	1	6543556	+	1	6487231	6860940	373710	+	ENSMUSG00000033740	St18
318	1	6570042	+	1	6487231	6860940	373710	+	ENSMUSG00000033740	St18
319	1	6577176	+	1	6487231	6860940	373710	+	ENSMUSG00000033740	St18
320	1	6600710	+	1	6487231	6860940	373710	+	ENSMUSG00000033740	St18
321	1	6612244	+	2	6487231	6860940	373710	+	ENSMUSG00000033740	St18
322	1	6633720	+	1	6487231	6860940	373710	+	ENSMUSG00000033740	St18
323	1	6669269	+	1	6487231	6860940	373710	+	ENSMUSG00000033740	St18
324	1	6670704	+	6	6487231	6860940	373710	+	ENSMUSG00000033740	St18
325	1	6675797	+	1	6487231	6860940	373710	+	ENSMUSG00000033740	St18
326	1	6689199	+	2	6487231	6860940	373710	+	ENSMUSG00000033740	St18
327	1	6710294	+	1	6487231	6860940	373710	+	ENSMUSG00000033740	St18
328	1	6716940	+	2	6487231	6860940	373710	+	ENSMUSG00000033740	St18
329	1	6738370	+	1	6487231	6860940	373710	+	ENSMUSG00000033740	St18
330	1	6821977	+	1	6487231	6860940	373710	+	ENSMUSG00000033740	St18
331	1	6825900	+	1	6487231	6860940	373710	+	ENSMUSG00000033740	St18
332	1	7089991	+	5	7088920	7173628	84709	+	ENSMUSG00000051285	Pcmtd1
333	1	7090464	+	4	7088920	7173628	84709	+	ENSMUSG00000051285	Pcmtd1
334	1	7091434	+	1	7088920	7173628	84709	+	ENSMUSG00000051285	Pcmtd1
335	1	7091452	+	1	7088920	7173628	84709	+	ENSMUSG00000051285	Pcmtd1
336	1	7092031	+	1	7088920	7173628	84709	+	ENSMUSG00000051285	Pcmtd1
337	1	7092049	+	1	7088920	7173628	84709	+	ENSMUSG00000051285	Pcmtd1
338	1	7092217	+	3	7088920	7173628	84709	+	ENSMUSG00000051285	Pcmtd1
339	1	7092238	+	1	7088920	7173628	84709	+	ENSMUSG00000051285	Pcmtd1
340	1	7093671	+	2	7088920	7173628	84709	+	ENSMUSG00000051285	Pcmtd1
341	1	7097299	+	4	7088920	7173628	84709	+	ENSMUSG00000051285	Pcmtd1
342	1	7097798	+	1	7088920	7173628	84709	+	ENSMUSG00000051285	Pcmtd1
343	1	7099689	+	3	7088920	7173628	84709	+	ENSMUSG00000051285	Pcmtd1
344	1	7100149	+	4	7088920	7173628	84709	+	ENSMUSG00000051285	Pcmtd1
345	1	7100788	+	1	7088920	7173628	84709	+	ENSMUSG00000051285	Pcmtd1
346	1	7100809	+	1	7088920	7173628	84709	+	ENSMUSG00000051285	Pcmtd1
347	1	7101697	+	1	7088920	7173628	84709	+	ENSMUSG00000051285	Pcmtd1
348	1	7104659	+	1	7088920	7173628	84709	+	ENSMUSG00000051285	Pcmtd1
349	1	7106360	+	2	7088920	7173628	84709	+	ENSMUSG00000051285	Pcmtd1
350	1	7106518	+	3	7088920	7173628	84709	+	ENSMUSG00000051285	Pcmtd1
351	1	7108558	+	1	7088920	7173628	84709	+	ENSMUSG00000051285	Pcmtd1
352	1	7108582	+	6	7088920	7173628	84709	+	ENSMUSG00000051285	Pcmtd1
353	1	7109947	+	7	7088920	7173628	84709	+	ENSMUSG00000051285	Pcmtd1
354	1	7110643	+	1	7088920	7173628	84709	+	ENSMUSG00000051285	Pcmtd1
355	1	7116982	+	3	7088920	7173628	84709	+	ENSMUSG00000051285	Pcmtd1
356	1	7120016	+	1	7088920	7173628	84709	+	ENSMUSG00000051285	Pcmtd1
357	1	7120225	+	3	7088920	7173628	84709	+	ENSMUSG00000051285	Pcmtd1
358	1	7120912	+	1	7088920	7173628	84709	+	ENSMUSG00000051285	Pcmtd1
359	1	7121175	+	5	7088920	7173628	84709	+	ENSMUSG00000051285	Pcmtd1
360	1	7123624	+	1	7088920	7173628	84709	+	ENSMUSG00000051285	Pcmtd1
361	1	7123885	+	1	7088920	7173628	84709	+	ENSMUSG00000051285	Pcmtd1
362	1	7124115	+	3	7088920	7173628	84709	+	ENSMUSG00000051285	Pcmtd1
363	1	7124765	+	7	7088920	7173628	84709	+	ENSMUSG00000051285	Pcmtd1
364	1	7125910	+	2	7088920	7173628	84709	+	ENSMUSG00000051285	Pcmtd1
365	1	7126450	+	1	7088920	7173628	84709	+	ENSMUSG00000051285	Pcmtd1
366	1	7127775	+	8	7088920	7173628	84709	+	ENSMUSG00000051285	Pcmtd1
367	1	7129611	+	3	7088920	7173628	84709	+	ENSMUSG00000051285	Pcmtd1
368	1	7129864	+	3	7088920	7173628	84709	+	ENSMUSG00000051285	Pcmtd1
369	1	7131643	+	3	7088920	7173628	84709	+	ENSMUSG00000051285	Pcmtd1
370	1	7131662	+	3	7088920	7173628	84709	+	ENSMUSG00000051285	Pcmtd1
371	1	7131873	+	1	7088920	7173628	84709	+	ENSMUSG00000051285	Pcmtd1
372	1	7133162	+	4	7088920	7173628	84709	+	ENSMUSG00000051285	Pcmtd1
373	1	7133872	+	3	7088920	7173628	84709	+	ENSMUSG00000051285	Pcmtd1
374	1	7136800	+	1	7088920	7173628	84709	+	ENSMUSG00000051285	Pcmtd1
375	1	7137237	+	3	7088920	7173628	84709	+	ENSMUSG00000051285	Pcmtd1
376	1	7137254	+	6	7088920	7173628	84709	+	ENSMUSG00000051285	Pcmtd1
377	1	7137296	+	1	7088920	7173628	84709	+	ENSMUSG00000051285	Pcmtd1
378	1	7137561	+	5	7088920	7173628	84709	+	ENSMUSG00000051285	Pcmtd1
379	1	7137668	+	2	7088920	7173628	84709	+	ENSMUSG00000051285	Pcmtd1
380	1	7140052	+	2	7088920	7173628	84709	+	ENSMUSG00000051285	Pcmtd1
381	1	7140481	+	4	7088920	7173628	84709	+	ENSMUSG00000051285	Pcmtd1
382	1	7140771	+	1	7088920	7173628	84709	+	ENSMUSG00000051285	Pcmtd1
383	1	7140903	+	1	7088920	7173628	84709	+	ENSMUSG00000051285	Pcmtd1
384	1	7141721	+	2	7088920	7173628	84709	+	ENSMUSG00000051285	Pcmtd1
385	1	7142357	+	4	7088920	7173628	84709	+	ENSMUSG00000051285	Pcmtd1
386	1	7143416	+	3	7088920	7173628	84709	+	ENSMUSG00000051285	Pcmtd1
387	1	7143527	+	1	7088920	7173628	84709	+	ENSMUSG00000051285	Pcmtd1
388	1	7144490	+	1	7088920	7173628	84709	+	ENSMUSG00000051285	Pcmtd1
389	1	7144556	+	1	7088920	7173628	84709	+	ENSMUSG00000051285	Pcmtd1
390	1	7145303	+	5	7088920	7173628	84709	+	ENSMUSG00000051285	Pcmtd1
391	1	7146019	+	2	7088920	7173628	84709	+	ENSMUSG00000051285	Pcmtd1
392	1	7146218	+	1	7088920	7173628	84709	+	ENSMUSG00000051285	Pcmtd1
393	1	7147850	+	5	7088920	7173628	84709	+	ENSMUSG00000051285	Pcmtd1
394	1	7147895	+	6	7088920	7173628	84709	+	ENSMUSG00000051285	Pcmtd1
395	1	7148031	+	6	7088920	7173628	84709	+	ENSMUSG00000051285	Pcmtd1
396	1	7148076	+	1	7088920	7173628	84709	+	ENSMUSG00000051285	Pcmtd1
397	1	7148142	+	6	7088920	7173628	84709	+	ENSMUSG00000051285	Pcmtd1
398	1	7148142	+	6	7148110	7152137	4028	+	ENSMUSG00000103509	Gm38372
399	1	7148418	+	1	7088920	7173628	84709	+	ENSMUSG00000051285	Pcmtd1
400	1	7148418	+	1	7148110	7152137	4028	+	ENSMUSG00000103509	Gm38372
401	1	7149172	+	2	7088920	7173628	84709	+	ENSMUSG00000051285	Pcmtd1
402	1	7149172	+	2	7148110	7152137	4028	+	ENSMUSG00000103509	Gm38372
403	1	7149531	+	4	7088920	7173628	84709	+	ENSMUSG00000051285	Pcmtd1
404	1	7149531	+	4	7148110	7152137	4028	+	ENSMUSG00000103509	Gm38372
405	1	7149574	+	1	7088920	7173628	84709	+	ENSMUSG00000051285	Pcmtd1
406	1	7149574	+	1	7148110	7152137	4028	+	ENSMUSG00000103509	Gm38372
407	1	7149675	+	4	7088920	7173628	84709	+	ENSMUSG00000051285	Pcmtd1
408	1	7149675	+	4	7148110	7152137	4028	+	ENSMUSG00000103509	Gm38372
409	1	7150953	+	1	7088920	7173628	84709	+	ENSMUSG00000051285	Pcmtd1
410	1	7150953	+	1	7148110	7152137	4028	+	ENSMUSG00000103509	Gm38372
411	1	7151332	+	1	7088920	7173628	84709	+	ENSMUSG00000051285	Pcmtd1
412	1	7151332	+	1	7148110	7152137	4028	+	ENSMUSG00000103509	Gm38372
413	1	7151486	+	1	7088920	7173628	84709	+	ENSMUSG00000051285	Pcmtd1
414	1	7151486	+	1	7148110	7152137	4028	+	ENSMUSG00000103509	Gm38372
415	1	7151814	+	1	7088920	7173628	84709	+	ENSMUSG00000051285	Pcmtd1
416	1	7151814	+	1	7148110	7152137	4028	+	ENSMUSG00000103509	Gm38372
417	1	7152047	+	3	7088920	7173628	84709	+	ENSMUSG00000051285	Pcmtd1
418	1	7152047	+	3	7148110	7152137	4028	+	ENSMUSG00000103509	Gm38372
419	1	7152942	+	3	7088920	7173628	84709	+	ENSMUSG00000051285	Pcmtd1
420	1	7153150	+	1	7088920	7173628	84709	+	ENSMUSG00000051285	Pcmtd1
421	1	7153545	+	1	7088920	7173628	84709	+	ENSMUSG00000051285	Pcmtd1
422	1	7153600	+	3	7088920	7173628	84709	+	ENSMUSG00000051285	Pcmtd1
423	1	7153758	+	8	7088920	7173628	84709	+	ENSMUSG00000051285	Pcmtd1
424	1	7153856	+	1	7088920	7173628	84709	+	ENSMUSG00000051285	Pcmtd1
425	1	7154016	+	2	7088920	7173628	84709	+	ENSMUSG00000051285	Pcmtd1
426	1	7154266	+	1	7088920	7173628	84709	+	ENSMUSG00000051285	Pcmtd1
427	1	7154278	+	2	7088920	7173628	84709	+	ENSMUSG00000051285	Pcmtd1
428	1	7154280	+	2	7088920	7173628	84709	+	ENSMUSG00000051285	Pcmtd1
429	1	7154380	+	3	7088920	7173628	84709	+	ENSMUSG00000051285	Pcmtd1
430	1	7154395	+	2	7088920	7173628	84709	+	ENSMUSG00000051285	Pcmtd1
431	1	7154464	+	1	7088920	7173628	84709	+	ENSMUSG00000051285	Pcmtd1
432	1	7154544	+	1	7088920	7173628	84709	+	ENSMUSG00000051285	Pcmtd1
433	1	7154567	+	3	7088920	7173628	84709	+	ENSMUSG00000051285	Pcmtd1
434	1	7154698	+	3	7088920	7173628	84709	+	ENSMUSG00000051285	Pcmtd1
435	1	7154703	+	7	7088920	7173628	84709	+	ENSMUSG00000051285	Pcmtd1
436	1	7154704	+	10	7088920	7173628	84709	+	ENSMUSG00000051285	Pcmtd1
437	1	7154705	+	2	7088920	7173628	84709	+	ENSMUSG00000051285	Pcmtd1
438	1	7154712	+	2	7088920	7173628	84709	+	ENSMUSG00000051285	Pcmtd1
439	1	7154727	+	4	7088920	7173628	84709	+	ENSMUSG00000051285	Pcmtd1
440	1	7154734	+	1	7088920	7173628	84709	+	ENSMUSG00000051285	Pcmtd1
441	1	7154737	+	5	7088920	7173628	84709	+	ENSMUSG00000051285	Pcmtd1
442	1	7154795	+	2	7088920	7173628	84709	+	ENSMUSG00000051285	Pcmtd1
443	1	7154837	+	4	7088920	7173628	84709	+	ENSMUSG00000051285	Pcmtd1
444	1	7154937	+	3	7088920	7173628	84709	+	ENSMUSG00000051285	Pcmtd1
445	1	7154954	+	1	7088920	7173628	84709	+	ENSMUSG00000051285	Pcmtd1
446	1	7155330	+	2	7088920	7173628	84709	+	ENSMUSG00000051285	Pcmtd1
447	1	7155829	+	5	7088920	7173628	84709	+	ENSMUSG00000051285	Pcmtd1
448	1	7156079	+	9	7088920	7173628	84709	+	ENSMUSG00000051285	Pcmtd1
449	1	7156094	+	1	7088920	7173628	84709	+	ENSMUSG00000051285	Pcmtd1
450	1	7156147	+	3	7088920	7173628	84709	+	ENSMUSG00000051285	Pcmtd1
451	1	7156338	+	1	7088920	7173628	84709	+	ENSMUSG00000051285	Pcmtd1
452	1	7156357	+	6	7088920	7173628	84709	+	ENSMUSG00000051285	Pcmtd1
453	1	7156524	+	1	7088920	7173628	84709	+	ENSMUSG00000051285	Pcmtd1
454	1	7156602	+	3	7088920	7173628	84709	+	ENSMUSG00000051285	Pcmtd1
455	1	7156634	+	6	7088920	7173628	84709	+	ENSMUSG00000051285	Pcmtd1
456	1	7156703	+	1	7088920	7173628	84709	+	ENSMUSG00000051285	Pcmtd1
457	1	7156861	+	1	7088920	7173628	84709	+	ENSMUSG00000051285	Pcmtd1
458	1	7156866	+	1	7088920	7173628	84709	+	ENSMUSG00000051285	Pcmtd1
459	1	7157055	+	4	7088920	7173628	84709	+	ENSMUSG00000051285	Pcmtd1
460	1	7157653	+	1	7088920	7173628	84709	+	ENSMUSG00000051285	Pcmtd1
461	1	7157745	+	1	7088920	7173628	84709	+	ENSMUSG00000051285	Pcmtd1
462	1	7157992	+	1	7088920	7173628	84709	+	ENSMUSG00000051285	Pcmtd1
463	1	7158030	+	5	7088920	7173628	84709	+	ENSMUSG00000051285	Pcmtd1
464	1	7158032	+	4	7088920	7173628	84709	+	ENSMUSG00000051285	Pcmtd1
465	1	7159374	+	1	7088920	7173628	84709	+	ENSMUSG00000051285	Pcmtd1
466	1	7160083	+	3	7088920	7173628	84709	+	ENSMUSG00000051285	Pcmtd1
467	1	7160185	+	1	7088920	7173628	84709	+	ENSMUSG00000051285	Pcmtd1
468	1	7160210	+	2	7088920	7173628	84709	+	ENSMUSG00000051285	Pcmtd1
469	1	7160421	+	1	7088920	7173628	84709	+	ENSMUSG00000051285	Pcmtd1
470	1	7160542	+	1	7088920	7173628	84709	+	ENSMUSG00000051285	Pcmtd1
471	1	7160623	+	1	7088920	7173628	84709	+	ENSMUSG00000051285	Pcmtd1
472	1	7160645	+	1	7088920	7173628	84709	+	ENSMUSG00000051285	Pcmtd1
473	1	7160690	+	1	7088920	7173628	84709	+	ENSMUSG00000051285	Pcmtd1
474	1	7160749	+	1	7088920	7173628	84709	+	ENSMUSG00000051285	Pcmtd1
475	1	7160762	+	1	7088920	7173628	84709	+	ENSMUSG00000051285	Pcmtd1
476	1	7161069	+	2	7088920	7173628	84709	+	ENSMUSG00000051285	Pcmtd1
477	1	7161864	+	1	7088920	7173628	84709	+	ENSMUSG00000051285	Pcmtd1
478	1	7163294	+	4	7088920	7173628	84709	+	ENSMUSG00000051285	Pcmtd1
479	1	7163501	+	1	7088920	7173628	84709	+	ENSMUSG00000051285	Pcmtd1
480	1	7165888	+	3	7088920	7173628	84709	+	ENSMUSG00000051285	Pcmtd1
481	1	7167108	+	3	7088920	7173628	84709	+	ENSMUSG00000051285	Pcmtd1
482	1	7167290	+	1	7088920	7173628	84709	+	ENSMUSG00000051285	Pcmtd1
483	1	7167670	+	1	7088920	7173628	84709	+	ENSMUSG00000051285	Pcmtd1
484	1	7168865	+	4	7088920	7173628	84709	+	ENSMUSG00000051285	Pcmtd1
485	1	7169022	+	1	7088920	7173628	84709	+	ENSMUSG00000051285	Pcmtd1
486	1	7169307	+	2	7088920	7173628	84709	+	ENSMUSG00000051285	Pcmtd1
487	1	7169368	+	2	7088920	7173628	84709	+	ENSMUSG00000051285	Pcmtd1
488	1	7169691	+	1	7088920	7173628	84709	+	ENSMUSG00000051285	Pcmtd1
489	1	7169868	+	1	7088920	7173628	84709	+	ENSMUSG00000051285	Pcmtd1
490	1	7170023	+	2	7088920	7173628	84709	+	ENSMUSG00000051285	Pcmtd1
491	1	7170047	+	1	7088920	7173628	84709	+	ENSMUSG00000051285	Pcmtd1
492	1	7170304	+	4	7088920	7173628	84709	+	ENSMUSG00000051285	Pcmtd1
493	1	7170328	+	1	7088920	7173628	84709	+	ENSMUSG00000051285	Pcmtd1
494	1	7170423	+	1	7088920	7173628	84709	+	ENSMUSG00000051285	Pcmtd1
495	1	7170596	+	2	7088920	7173628	84709	+	ENSMUSG00000051285	Pcmtd1
496	1	7170627	+	1	7088920	7173628	84709	+	ENSMUSG00000051285	Pcmtd1
497	1	7170778	+	6	7088920	7173628	84709	+	ENSMUSG00000051285	Pcmtd1
498	1	7170857	+	5	7088920	7173628	84709	+	ENSMUSG00000051285	Pcmtd1
499	1	7170979	+	3	7088920	7173628	84709	+	ENSMUSG00000051285	Pcmtd1
500	1	7170980	+	2	7088920	7173628	84709	+	ENSMUSG00000051285	Pcmtd1
501	1	7356692	-	5	7349406	7397869	48464	-	ENSMUSG00000097797	Gm26901
502	1	7371494	-	1	7349406	7397869	48464	-	ENSMUSG00000097797	Gm26901
503	1	7386574	-	1	7349406	7397869	48464	-	ENSMUSG00000097797	Gm26901
504	1	7392162	-	1	7349406	7397869	48464	-	ENSMUSG00000097797	Gm26901
505	1	7393968	-	1	7349406	7397869	48464	-	ENSMUSG00000097797	Gm26901
506	1	7518052	+	1	7497968	7518149	20182	+	ENSMUSG00000103067	Gm30414
507	1	8373605	-	2	8361475	9299878	938404	-	ENSMUSG00000025909	Sntg1
508	1	8383568	-	1	8361475	9299878	938404	-	ENSMUSG00000025909	Sntg1
509	1	8448350	-	1	8361475	9299878	938404	-	ENSMUSG00000025909	Sntg1
510	1	8529987	-	1	8361475	9299878	938404	-	ENSMUSG00000025909	Sntg1
511	1	8529987	-	1	8527780	8531313	3534	-	ENSMUSG00000102253	Gm38259
512	1	8595174	-	1	8361475	9299878	938404	-	ENSMUSG00000025909	Sntg1
513	1	8602839	-	2	8361475	9299878	938404	-	ENSMUSG00000025909	Sntg1
514	1	8680625	-	1	8361475	9299878	938404	-	ENSMUSG00000025909	Sntg1
515	1	8687240	-	1	8361475	9299878	938404	-	ENSMUSG00000025909	Sntg1
516	1	8772459	-	1	8361475	9299878	938404	-	ENSMUSG00000025909	Sntg1
517	1	8791679	-	1	8361475	9299878	938404	-	ENSMUSG00000025909	Sntg1
518	1	8791690	-	1	8361475	9299878	938404	-	ENSMUSG00000025909	Sntg1
519	1	8791694	-	2	8361475	9299878	938404	-	ENSMUSG00000025909	Sntg1
520	1	8791696	-	3	8361475	9299878	938404	-	ENSMUSG00000025909	Sntg1
521	1	8791707	-	1	8361475	9299878	938404	-	ENSMUSG00000025909	Sntg1
522	1	8791708	-	1	8361475	9299878	938404	-	ENSMUSG00000025909	Sntg1
523	1	8791710	-	1	8361475	9299878	938404	-	ENSMUSG00000025909	Sntg1
524	1	8791729	-	1	8361475	9299878	938404	-	ENSMUSG00000025909	Sntg1
525	1	8791730	-	1	8361475	9299878	938404	-	ENSMUSG00000025909	Sntg1
526	1	8791760	-	1	8361475	9299878	938404	-	ENSMUSG00000025909	Sntg1
527	1	8850575	-	1	8361475	9299878	938404	-	ENSMUSG00000025909	Sntg1
528	1	8853830	-	1	8361475	9299878	938404	-	ENSMUSG00000025909	Sntg1
529	1	8853842	-	2	8361475	9299878	938404	-	ENSMUSG00000025909	Sntg1
530	1	8853843	-	1	8361475	9299878	938404	-	ENSMUSG00000025909	Sntg1
531	1	8927758	-	1	8361475	9299878	938404	-	ENSMUSG00000025909	Sntg1
532	1	8940287	-	1	8361475	9299878	938404	-	ENSMUSG00000025909	Sntg1
533	1	8979610	-	1	8361475	9299878	938404	-	ENSMUSG00000025909	Sntg1
534	1	8989816	-	1	8361475	9299878	938404	-	ENSMUSG00000025909	Sntg1
535	1	9117630	-	1	8361475	9299878	938404	-	ENSMUSG00000025909	Sntg1
536	1	9151375	-	2	8361475	9299878	938404	-	ENSMUSG00000025909	Sntg1
537	1	9219535	-	1	8361475	9299878	938404	-	ENSMUSG00000025909	Sntg1
538	1	9250555	-	2	8361475	9299878	938404	-	ENSMUSG00000025909	Sntg1
539	1	9287746	-	1	8361475	9299878	938404	-	ENSMUSG00000025909	Sntg1
540	1	9546683	+	1	9545408	9547455	2048	+	ENSMUSG00000061024	Rrs1
541	1	9546691	+	1	9545408	9547455	2048	+	ENSMUSG00000061024	Rrs1
542	1	9546715	+	1	9545408	9547455	2048	+	ENSMUSG00000061024	Rrs1
543	1	9546821	+	1	9545408	9547455	2048	+	ENSMUSG00000061024	Rrs1
544	1	9546847	+	1	9545408	9547455	2048	+	ENSMUSG00000061024	Rrs1
545	1	9547099	+	1	9545408	9547455	2048	+	ENSMUSG00000061024	Rrs1
546	1	9547174	+	2	9545408	9547455	2048	+	ENSMUSG00000061024	Rrs1
547	1	9547373	+	2	9545408	9547455	2048	+	ENSMUSG00000061024	Rrs1
548	1	9547380	+	9	9545408	9547455	2048	+	ENSMUSG00000061024	Rrs1
549	1	9547396	+	1	9545408	9547455	2048	+	ENSMUSG00000061024	Rrs1
550	1	9547432	+	2	9545408	9547455	2048	+	ENSMUSG00000061024	Rrs1
551	1	9566473	+	1	9547948	9580673	32726	+	ENSMUSG00000025911	Adhfe1
552	1	9576021	+	2	9547948	9580673	32726	+	ENSMUSG00000025911	Adhfe1
553	1	9603221	+	1	9601199	9627143	25945	+	ENSMUSG00000067879	3110035E14Rik
554	1	9616374	-	1	9560832	9631175	70344	-	ENSMUSG00000079671	2610203C22Rik
555	1	9619411	-	2	9560832	9631175	70344	-	ENSMUSG00000079671	2610203C22Rik
556	1	9669155	-	1	9667415	9700209	32795	-	ENSMUSG00000025912	Mybl1
557	1	9669385	-	2	9667415	9700209	32795	-	ENSMUSG00000025912	Mybl1
558	1	9669661	-	1	9667415	9700209	32795	-	ENSMUSG00000025912	Mybl1
559	1	9669696	-	4	9667415	9700209	32795	-	ENSMUSG00000025912	Mybl1
560	1	9671688	-	5	9667415	9700209	32795	-	ENSMUSG00000025912	Mybl1
561	1	9672151	-	4	9667415	9700209	32795	-	ENSMUSG00000025912	Mybl1
562	1	9672185	-	1	9667415	9700209	32795	-	ENSMUSG00000025912	Mybl1
563	1	9672344	-	2	9667415	9700209	32795	-	ENSMUSG00000025912	Mybl1
564	1	9673732	-	4	9667415	9700209	32795	-	ENSMUSG00000025912	Mybl1
565	1	9676446	-	1	9667415	9700209	32795	-	ENSMUSG00000025912	Mybl1
566	1	9676847	-	1	9667415	9700209	32795	-	ENSMUSG00000025912	Mybl1
567	1	9683273	-	3	9667415	9700209	32795	-	ENSMUSG00000025912	Mybl1
568	1	9684491	-	4	9667415	9700209	32795	-	ENSMUSG00000025912	Mybl1
569	1	9685445	-	2	9667415	9700209	32795	-	ENSMUSG00000025912	Mybl1
570	1	9686880	-	2	9667415	9700209	32795	-	ENSMUSG00000025912	Mybl1
571	1	9689807	-	6	9667415	9700209	32795	-	ENSMUSG00000025912	Mybl1
572	1	9691725	-	1	9667415	9700209	32795	-	ENSMUSG00000025912	Mybl1
573	1	9692624	-	1	9667415	9700209	32795	-	ENSMUSG00000025912	Mybl1
574	1	9692672	-	1	9667415	9700209	32795	-	ENSMUSG00000025912	Mybl1
575	1	9693509	-	3	9667415	9700209	32795	-	ENSMUSG00000025912	Mybl1
576	1	9693861	-	1	9667415	9700209	32795	-	ENSMUSG00000025912	Mybl1
577	1	9697275	-	8	9667415	9700209	32795	-	ENSMUSG00000025912	Mybl1
578	1	9720748	-	2	9718622	9748382	29761	-	ENSMUSG00000045210	Vcpip1
579	1	9721239	-	1	9718622	9748382	29761	-	ENSMUSG00000045210	Vcpip1
580	1	9721551	-	5	9718622	9748382	29761	-	ENSMUSG00000045210	Vcpip1
581	1	9721626	-	2	9718622	9748382	29761	-	ENSMUSG00000045210	Vcpip1
582	1	9721972	-	2	9718622	9748382	29761	-	ENSMUSG00000045210	Vcpip1
583	1	9722777	-	1	9718622	9748382	29761	-	ENSMUSG00000045210	Vcpip1
584	1	9722874	-	6	9718622	9748382	29761	-	ENSMUSG00000045210	Vcpip1
585	1	9722943	-	4	9718622	9748382	29761	-	ENSMUSG00000045210	Vcpip1
586	1	9723369	-	1	9718622	9748382	29761	-	ENSMUSG00000045210	Vcpip1
587	1	9723471	-	2	9718622	9748382	29761	-	ENSMUSG00000045210	Vcpip1
588	1	9723475	-	3	9718622	9748382	29761	-	ENSMUSG00000045210	Vcpip1
589	1	9723540	-	1	9718622	9748382	29761	-	ENSMUSG00000045210	Vcpip1
590	1	9723560	-	3	9718622	9748382	29761	-	ENSMUSG00000045210	Vcpip1
591	1	9723647	-	1	9718622	9748382	29761	-	ENSMUSG00000045210	Vcpip1
592	1	9723702	-	4	9718622	9748382	29761	-	ENSMUSG00000045210	Vcpip1
593	1	9723774	-	2	9718622	9748382	29761	-	ENSMUSG00000045210	Vcpip1
594	1	9724203	-	3	9718622	9748382	29761	-	ENSMUSG00000045210	Vcpip1
595	1	9724264	-	1	9718622	9748382	29761	-	ENSMUSG00000045210	Vcpip1
596	1	9724290	-	1	9718622	9748382	29761	-	ENSMUSG00000045210	Vcpip1
597	1	9724354	-	5	9718622	9748382	29761	-	ENSMUSG00000045210	Vcpip1
598	1	9724413	-	1	9718622	9748382	29761	-	ENSMUSG00000045210	Vcpip1
599	1	9725834	-	5	9718622	9748382	29761	-	ENSMUSG00000045210	Vcpip1
600	1	9726194	-	4	9718622	9748382	29761	-	ENSMUSG00000045210	Vcpip1
601	1	9726845	-	1	9718622	9748382	29761	-	ENSMUSG00000045210	Vcpip1
602	1	9727708	-	2	9718622	9748382	29761	-	ENSMUSG00000045210	Vcpip1
603	1	9727913	-	2	9718622	9748382	29761	-	ENSMUSG00000045210	Vcpip1
604	1	9729277	-	2	9718622	9748382	29761	-	ENSMUSG00000045210	Vcpip1
605	1	9729838	-	1	9718622	9748382	29761	-	ENSMUSG00000045210	Vcpip1
606	1	9730326	-	2	9718622	9748382	29761	-	ENSMUSG00000045210	Vcpip1
607	1	9730542	-	7	9718622	9748382	29761	-	ENSMUSG00000045210	Vcpip1
608	1	9731651	-	5	9718622	9748382	29761	-	ENSMUSG00000045210	Vcpip1
609	1	9731812	-	1	9718622	9748382	29761	-	ENSMUSG00000045210	Vcpip1
610	1	9732200	-	1	9718622	9748382	29761	-	ENSMUSG00000045210	Vcpip1
611	1	9732638	-	2	9718622	9748382	29761	-	ENSMUSG00000045210	Vcpip1
612	1	9734382	-	2	9718622	9748382	29761	-	ENSMUSG00000045210	Vcpip1
613	1	9736753	-	1	9718622	9748382	29761	-	ENSMUSG00000045210	Vcpip1
614	1	9736922	-	4	9718622	9748382	29761	-	ENSMUSG00000045210	Vcpip1
615	1	9736942	-	1	9718622	9748382	29761	-	ENSMUSG00000045210	Vcpip1
616	1	9736944	-	9	9718622	9748382	29761	-	ENSMUSG00000045210	Vcpip1
617	1	9736945	-	6	9718622	9748382	29761	-	ENSMUSG00000045210	Vcpip1
618	1	9736946	-	4	9718622	9748382	29761	-	ENSMUSG00000045210	Vcpip1
619	1	9736947	-	1	9718622	9748382	29761	-	ENSMUSG00000045210	Vcpip1
620	1	9736950	-	2	9718622	9748382	29761	-	ENSMUSG00000045210	Vcpip1
621	1	9736952	-	3	9718622	9748382	29761	-	ENSMUSG00000045210	Vcpip1
622	1	9737493	-	5	9718622	9748382	29761	-	ENSMUSG00000045210	Vcpip1
623	1	9737707	-	7	9718622	9748382	29761	-	ENSMUSG00000045210	Vcpip1
624	1	9740297	-	2	9718622	9748382	29761	-	ENSMUSG00000045210	Vcpip1
625	1	9740449	-	4	9718622	9748382	29761	-	ENSMUSG00000045210	Vcpip1
626	1	9742562	-	3	9718622	9748382	29761	-	ENSMUSG00000045210	Vcpip1
627	1	9743402	-	1	9718622	9748382	29761	-	ENSMUSG00000045210	Vcpip1
628	1	9743874	-	4	9718622	9748382	29761	-	ENSMUSG00000045210	Vcpip1
629	1	9743918	-	4	9718622	9748382	29761	-	ENSMUSG00000045210	Vcpip1
630	1	9745113	-	5	9718622	9748382	29761	-	ENSMUSG00000045210	Vcpip1
631	1	9747275	-	3	9718622	9748382	29761	-	ENSMUSG00000045210	Vcpip1
632	1	9788136	+	1	9747648	9791924	44277	+	ENSMUSG00000097893	1700034P13Rik
633	1	9799746	+	1	9798107	9900845	102739	+	ENSMUSG00000025915	Sgk3
634	1	9800572	+	8	9798107	9900845	102739	+	ENSMUSG00000025915	Sgk3
635	1	9802282	-	3	9802197	9802553	357	-	ENSMUSG00000046334	Gm6195
636	1	9808591	+	1	9798107	9900845	102739	+	ENSMUSG00000025915	Sgk3
637	1	9812840	+	5	9798107	9900845	102739	+	ENSMUSG00000025915	Sgk3
638	1	9813046	+	1	9798107	9900845	102739	+	ENSMUSG00000025915	Sgk3
639	1	9815809	+	7	9798107	9900845	102739	+	ENSMUSG00000025915	Sgk3
640	1	9816452	+	1	9798107	9900845	102739	+	ENSMUSG00000025915	Sgk3
641	1	9816697	+	1	9798107	9900845	102739	+	ENSMUSG00000025915	Sgk3
642	1	9827135	+	4	9798107	9900845	102739	+	ENSMUSG00000025915	Sgk3
643	1	9828630	+	3	9798107	9900845	102739	+	ENSMUSG00000025915	Sgk3
644	1	9830172	+	3	9798107	9900845	102739	+	ENSMUSG00000025915	Sgk3
645	1	9849281	+	5	9798107	9900845	102739	+	ENSMUSG00000025915	Sgk3
646	1	9849946	+	1	9798107	9900845	102739	+	ENSMUSG00000025915	Sgk3
647	1	9851051	+	4	9798107	9900845	102739	+	ENSMUSG00000025915	Sgk3
648	1	9852563	+	2	9798107	9900845	102739	+	ENSMUSG00000025915	Sgk3
649	1	9853207	+	1	9798107	9900845	102739	+	ENSMUSG00000025915	Sgk3
650	1	9854052	+	3	9798107	9900845	102739	+	ENSMUSG00000025915	Sgk3
651	1	9856922	+	5	9798107	9900845	102739	+	ENSMUSG00000025915	Sgk3
652	1	9856944	+	2	9798107	9900845	102739	+	ENSMUSG00000025915	Sgk3
653	1	9862701	+	2	9798107	9900845	102739	+	ENSMUSG00000025915	Sgk3
654	1	9863772	+	1	9798107	9900845	102739	+	ENSMUSG00000025915	Sgk3
655	1	9865180	+	3	9798107	9900845	102739	+	ENSMUSG00000025915	Sgk3
656	1	9869926	+	5	9798107	9900845	102739	+	ENSMUSG00000025915	Sgk3
657	1	9871684	+	1	9798107	9900845	102739	+	ENSMUSG00000025915	Sgk3
658	1	9871686	+	2	9798107	9900845	102739	+	ENSMUSG00000025915	Sgk3
659	1	9872078	+	2	9798107	9900845	102739	+	ENSMUSG00000025915	Sgk3
660	1	9872352	+	1	9798107	9900845	102739	+	ENSMUSG00000025915	Sgk3
661	1	9872354	+	5	9798107	9900845	102739	+	ENSMUSG00000025915	Sgk3
662	1	9872890	+	1	9798107	9900845	102739	+	ENSMUSG00000025915	Sgk3
663	1	9874957	+	5	9798107	9900845	102739	+	ENSMUSG00000025915	Sgk3
664	1	9874969	+	2	9798107	9900845	102739	+	ENSMUSG00000025915	Sgk3
665	1	9875521	+	5	9798107	9900845	102739	+	ENSMUSG00000025915	Sgk3
666	1	9876350	+	1	9798107	9900845	102739	+	ENSMUSG00000025915	Sgk3
667	1	9878829	+	4	9798107	9900845	102739	+	ENSMUSG00000025915	Sgk3
668	1	9879106	+	1	9798107	9900845	102739	+	ENSMUSG00000025915	Sgk3
669	1	9879789	+	1	9798107	9900845	102739	+	ENSMUSG00000025915	Sgk3
670	1	9880022	+	1	9798107	9900845	102739	+	ENSMUSG00000025915	Sgk3
671	1	9880329	+	2	9798107	9900845	102739	+	ENSMUSG00000025915	Sgk3
672	1	9881429	+	1	9798107	9900845	102739	+	ENSMUSG00000025915	Sgk3
673	1	9881612	+	4	9798107	9900845	102739	+	ENSMUSG00000025915	Sgk3
674	1	9882616	+	1	9798107	9900845	102739	+	ENSMUSG00000025915	Sgk3
675	1	9884173	+	4	9798107	9900845	102739	+	ENSMUSG00000025915	Sgk3
676	1	9884323	+	1	9798107	9900845	102739	+	ENSMUSG00000025915	Sgk3
677	1	9884479	+	1	9798107	9900845	102739	+	ENSMUSG00000025915	Sgk3
678	1	9884634	+	4	9798107	9900845	102739	+	ENSMUSG00000025915	Sgk3
679	1	9885341	+	1	9798107	9900845	102739	+	ENSMUSG00000025915	Sgk3
680	1	9885771	+	4	9798107	9900845	102739	+	ENSMUSG00000025915	Sgk3
681	1	9885804	+	1	9798107	9900845	102739	+	ENSMUSG00000025915	Sgk3
682	1	9885921	+	4	9798107	9900845	102739	+	ENSMUSG00000025915	Sgk3
683	1	9886179	+	5	9798107	9900845	102739	+	ENSMUSG00000025915	Sgk3
684	1	9886182	+	1	9798107	9900845	102739	+	ENSMUSG00000025915	Sgk3
685	1	9888965	+	2	9798107	9900845	102739	+	ENSMUSG00000025915	Sgk3
686	1	9889038	+	6	9798107	9900845	102739	+	ENSMUSG00000025915	Sgk3
687	1	9890234	+	3	9798107	9900845	102739	+	ENSMUSG00000025915	Sgk3
688	1	9890346	+	1	9798107	9900845	102739	+	ENSMUSG00000025915	Sgk3
689	1	9893099	+	1	9798107	9900845	102739	+	ENSMUSG00000025915	Sgk3
690	1	9896555	+	2	9798107	9900845	102739	+	ENSMUSG00000025915	Sgk3
691	1	9896561	+	4	9798107	9900845	102739	+	ENSMUSG00000025915	Sgk3
692	1	9896624	+	4	9798107	9900845	102739	+	ENSMUSG00000025915	Sgk3
693	1	9898993	+	1	9798107	9900845	102739	+	ENSMUSG00000025915	Sgk3
694	1	9899029	+	1	9798107	9900845	102739	+	ENSMUSG00000025915	Sgk3
695	1	9899115	+	3	9798107	9900845	102739	+	ENSMUSG00000025915	Sgk3
696	1	9899166	+	1	9798107	9900845	102739	+	ENSMUSG00000025915	Sgk3
697	1	9899171	+	4	9798107	9900845	102739	+	ENSMUSG00000025915	Sgk3
698	1	9899278	+	1	9798107	9900845	102739	+	ENSMUSG00000025915	Sgk3
699	1	9899315	+	1	9798107	9900845	102739	+	ENSMUSG00000025915	Sgk3
700	1	9899608	+	5	9798107	9900845	102739	+	ENSMUSG00000025915	Sgk3
701	1	9899667	+	6	9798107	9900845	102739	+	ENSMUSG00000025915	Sgk3
702	1	9900339	+	1	9798107	9900845	102739	+	ENSMUSG00000025915	Sgk3
703	1	9900486	+	1	9798107	9900845	102739	+	ENSMUSG00000025915	Sgk3
704	1	9900788	+	2	9798107	9900845	102739	+	ENSMUSG00000025915	Sgk3
705	1	9900802	+	1	9798107	9900845	102739	+	ENSMUSG00000025915	Sgk3
706	1	9921225	+	3	9908638	9942085	33448	+	ENSMUSG00000046101	Mcmdc2
707	1	9942025	-	1	9941959	9944118	2160	-	ENSMUSG00000098234	Snhg6
708	1	9942043	-	3	9941959	9944118	2160	-	ENSMUSG00000098234	Snhg6
709	1	9942059	-	3	9941959	9944118	2160	-	ENSMUSG00000098234	Snhg6
710	1	9942061	-	1	9941959	9944118	2160	-	ENSMUSG00000098234	Snhg6
711	1	9942063	-	3	9941959	9944118	2160	-	ENSMUSG00000098234	Snhg6
712	1	9942064	-	10	9941959	9944118	2160	-	ENSMUSG00000098234	Snhg6
713	1	9942067	-	3	9941959	9944118	2160	-	ENSMUSG00000098234	Snhg6
714	1	9942068	-	5	9941959	9944118	2160	-	ENSMUSG00000098234	Snhg6
715	1	9942075	-	9	9941959	9944118	2160	-	ENSMUSG00000098234	Snhg6
716	1	9942085	-	1	9941959	9944118	2160	-	ENSMUSG00000098234	Snhg6
717	1	9942290	-	1	9941959	9944118	2160	-	ENSMUSG00000098234	Snhg6
718	1	9942297	-	2	9941959	9944118	2160	-	ENSMUSG00000098234	Snhg6
719	1	9942371	-	3	9941959	9944118	2160	-	ENSMUSG00000098234	Snhg6
720	1	9943257	-	1	9941959	9944118	2160	-	ENSMUSG00000098234	Snhg6
721	1	9944025	-	3	9941959	9944118	2160	-	ENSMUSG00000098234	Snhg6
722	1	9974118	-	1	9968624	10009136	40513	-	ENSMUSG00000025916	Ppp1r42
723	1	9993584	-	2	9968624	10009136	40513	-	ENSMUSG00000025916	Ppp1r42
724	1	10009907	-	1	10009814	10009917	104	-	ENSMUSG00000095780	Gm24674
725	1	10027305	-	3	10024601	10038168	13568	-	ENSMUSG00000025917	Cops5
726	1	10030211	-	1	10024601	10038168	13568	-	ENSMUSG00000025917	Cops5
727	1	10030487	-	1	10024601	10038168	13568	-	ENSMUSG00000025917	Cops5
728	1	10031890	-	1	10024601	10038168	13568	-	ENSMUSG00000025917	Cops5
729	1	10032210	-	2	10024601	10038168	13568	-	ENSMUSG00000025917	Cops5
730	1	10032317	-	3	10024601	10038168	13568	-	ENSMUSG00000025917	Cops5
731	1	10034721	-	1	10024601	10038168	13568	-	ENSMUSG00000025917	Cops5
732	1	10044078	+	1	10037987	10136768	98782	+	ENSMUSG00000056763	Cspp1
733	1	10045731	+	3	10037987	10136768	98782	+	ENSMUSG00000056763	Cspp1
734	1	10046907	+	3	10037987	10136768	98782	+	ENSMUSG00000056763	Cspp1
735	1	10047307	+	1	10037987	10136768	98782	+	ENSMUSG00000056763	Cspp1
736	1	10047708	+	3	10037987	10136768	98782	+	ENSMUSG00000056763	Cspp1
737	1	10048823	+	1	10037987	10136768	98782	+	ENSMUSG00000056763	Cspp1
738	1	10058865	+	1	10037987	10136768	98782	+	ENSMUSG00000056763	Cspp1
739	1	10059180	+	3	10037987	10136768	98782	+	ENSMUSG00000056763	Cspp1
740	1	10059203	+	1	10037987	10136768	98782	+	ENSMUSG00000056763	Cspp1
741	1	10059644	+	2	10037987	10136768	98782	+	ENSMUSG00000056763	Cspp1
742	1	10060735	+	1	10037987	10136768	98782	+	ENSMUSG00000056763	Cspp1
743	1	10062765	+	1	10037987	10136768	98782	+	ENSMUSG00000056763	Cspp1
744	1	10063165	+	1	10037987	10136768	98782	+	ENSMUSG00000056763	Cspp1
745	1	10063187	+	9	10037987	10136768	98782	+	ENSMUSG00000056763	Cspp1
746	1	10063397	+	4	10037987	10136768	98782	+	ENSMUSG00000056763	Cspp1
747	1	10064515	+	1	10037987	10136768	98782	+	ENSMUSG00000056763	Cspp1
748	1	10065400	+	3	10037987	10136768	98782	+	ENSMUSG00000056763	Cspp1
749	1	10065915	+	6	10037987	10136768	98782	+	ENSMUSG00000056763	Cspp1
750	1	10066225	+	5	10037987	10136768	98782	+	ENSMUSG00000056763	Cspp1
751	1	10066293	+	6	10037987	10136768	98782	+	ENSMUSG00000056763	Cspp1
752	1	10066797	+	1	10037987	10136768	98782	+	ENSMUSG00000056763	Cspp1
753	1	10066831	+	10	10037987	10136768	98782	+	ENSMUSG00000056763	Cspp1
754	1	10066832	+	4	10037987	10136768	98782	+	ENSMUSG00000056763	Cspp1
755	1	10066837	+	5	10037987	10136768	98782	+	ENSMUSG00000056763	Cspp1
756	1	10066839	+	2	10037987	10136768	98782	+	ENSMUSG00000056763	Cspp1
757	1	10066841	+	4	10037987	10136768	98782	+	ENSMUSG00000056763	Cspp1
758	1	10066844	+	1	10037987	10136768	98782	+	ENSMUSG00000056763	Cspp1
759	1	10066845	+	1	10037987	10136768	98782	+	ENSMUSG00000056763	Cspp1
760	1	10067012	+	1	10037987	10136768	98782	+	ENSMUSG00000056763	Cspp1
761	1	10067413	+	1	10037987	10136768	98782	+	ENSMUSG00000056763	Cspp1
762	1	10067416	+	2	10037987	10136768	98782	+	ENSMUSG00000056763	Cspp1
763	1	10067427	+	1	10037987	10136768	98782	+	ENSMUSG00000056763	Cspp1
764	1	10067428	+	7	10037987	10136768	98782	+	ENSMUSG00000056763	Cspp1
765	1	10067456	+	1	10037987	10136768	98782	+	ENSMUSG00000056763	Cspp1
766	1	10067485	+	1	10037987	10136768	98782	+	ENSMUSG00000056763	Cspp1
767	1	10067497	+	5	10037987	10136768	98782	+	ENSMUSG00000056763	Cspp1
768	1	10067514	+	2	10037987	10136768	98782	+	ENSMUSG00000056763	Cspp1
769	1	10067545	+	4	10037987	10136768	98782	+	ENSMUSG00000056763	Cspp1
770	1	10068028	+	5	10037987	10136768	98782	+	ENSMUSG00000056763	Cspp1
771	1	10068033	+	1	10037987	10136768	98782	+	ENSMUSG00000056763	Cspp1
772	1	10068101	+	5	10037987	10136768	98782	+	ENSMUSG00000056763	Cspp1
773	1	10068553	+	3	10037987	10136768	98782	+	ENSMUSG00000056763	Cspp1
774	1	10068555	+	3	10037987	10136768	98782	+	ENSMUSG00000056763	Cspp1
775	1	10068563	+	5	10037987	10136768	98782	+	ENSMUSG00000056763	Cspp1
776	1	10068565	+	4	10037987	10136768	98782	+	ENSMUSG00000056763	Cspp1
777	1	10068641	+	3	10037987	10136768	98782	+	ENSMUSG00000056763	Cspp1
778	1	10068927	+	1	10037987	10136768	98782	+	ENSMUSG00000056763	Cspp1
779	1	10069204	+	3	10037987	10136768	98782	+	ENSMUSG00000056763	Cspp1
780	1	10069254	+	1	10037987	10136768	98782	+	ENSMUSG00000056763	Cspp1
781	1	10069399	+	1	10037987	10136768	98782	+	ENSMUSG00000056763	Cspp1
782	1	10070350	+	5	10037987	10136768	98782	+	ENSMUSG00000056763	Cspp1
783	1	10070535	+	2	10037987	10136768	98782	+	ENSMUSG00000056763	Cspp1
784	1	10070637	+	5	10037987	10136768	98782	+	ENSMUSG00000056763	Cspp1
785	1	10071013	+	1	10037987	10136768	98782	+	ENSMUSG00000056763	Cspp1
786	1	10071071	+	4	10037987	10136768	98782	+	ENSMUSG00000056763	Cspp1
787	1	10072042	+	6	10037987	10136768	98782	+	ENSMUSG00000056763	Cspp1
788	1	10072661	+	1	10037987	10136768	98782	+	ENSMUSG00000056763	Cspp1
789	1	10072693	+	1	10037987	10136768	98782	+	ENSMUSG00000056763	Cspp1
790	1	10072695	+	5	10037987	10136768	98782	+	ENSMUSG00000056763	Cspp1
791	1	10072696	+	1	10037987	10136768	98782	+	ENSMUSG00000056763	Cspp1
792	1	10073326	+	1	10037987	10136768	98782	+	ENSMUSG00000056763	Cspp1
793	1	10073627	+	1	10037987	10136768	98782	+	ENSMUSG00000056763	Cspp1
794	1	10074030	+	6	10037987	10136768	98782	+	ENSMUSG00000056763	Cspp1
795	1	10074064	+	2	10037987	10136768	98782	+	ENSMUSG00000056763	Cspp1
796	1	10074093	+	4	10037987	10136768	98782	+	ENSMUSG00000056763	Cspp1
797	1	10074594	+	5	10037987	10136768	98782	+	ENSMUSG00000056763	Cspp1
798	1	10074615	+	1	10037987	10136768	98782	+	ENSMUSG00000056763	Cspp1
799	1	10076474	+	2	10037987	10136768	98782	+	ENSMUSG00000056763	Cspp1
800	1	10077142	+	7	10037987	10136768	98782	+	ENSMUSG00000056763	Cspp1
801	1	10077784	+	15	10037987	10136768	98782	+	ENSMUSG00000056763	Cspp1
802	1	10079158	+	1	10037987	10136768	98782	+	ENSMUSG00000056763	Cspp1
803	1	10082378	+	1	10037987	10136768	98782	+	ENSMUSG00000056763	Cspp1
804	1	10082501	+	1	10037987	10136768	98782	+	ENSMUSG00000056763	Cspp1
805	1	10082737	+	1	10037987	10136768	98782	+	ENSMUSG00000056763	Cspp1
806	1	10083322	+	1	10037987	10136768	98782	+	ENSMUSG00000056763	Cspp1
807	1	10083477	+	3	10037987	10136768	98782	+	ENSMUSG00000056763	Cspp1
808	1	10083566	+	1	10037987	10136768	98782	+	ENSMUSG00000056763	Cspp1
809	1	10083567	+	1	10037987	10136768	98782	+	ENSMUSG00000056763	Cspp1
810	1	10083745	+	1	10037987	10136768	98782	+	ENSMUSG00000056763	Cspp1
811	1	10083782	+	1	10037987	10136768	98782	+	ENSMUSG00000056763	Cspp1
812	1	10084062	+	3	10037987	10136768	98782	+	ENSMUSG00000056763	Cspp1
813	1	10084481	+	5	10037987	10136768	98782	+	ENSMUSG00000056763	Cspp1
814	1	10084683	+	7	10037987	10136768	98782	+	ENSMUSG00000056763	Cspp1
815	1	10084696	+	1	10037987	10136768	98782	+	ENSMUSG00000056763	Cspp1
816	1	10084738	+	4	10037987	10136768	98782	+	ENSMUSG00000056763	Cspp1
817	1	10084801	+	1	10037987	10136768	98782	+	ENSMUSG00000056763	Cspp1
818	1	10084808	+	3	10037987	10136768	98782	+	ENSMUSG00000056763	Cspp1
819	1	10084872	+	1	10037987	10136768	98782	+	ENSMUSG00000056763	Cspp1
820	1	10084951	+	1	10037987	10136768	98782	+	ENSMUSG00000056763	Cspp1
821	1	10085237	+	1	10037987	10136768	98782	+	ENSMUSG00000056763	Cspp1
822	1	10086236	+	5	10037987	10136768	98782	+	ENSMUSG00000056763	Cspp1
823	1	10086657	+	2	10037987	10136768	98782	+	ENSMUSG00000056763	Cspp1
824	1	10087375	+	2	10037987	10136768	98782	+	ENSMUSG00000056763	Cspp1
825	1	10087387	+	2	10037987	10136768	98782	+	ENSMUSG00000056763	Cspp1
826	1	10087968	+	5	10037987	10136768	98782	+	ENSMUSG00000056763	Cspp1
827	1	10091995	+	1	10037987	10136768	98782	+	ENSMUSG00000056763	Cspp1
828	1	10094464	+	1	10037987	10136768	98782	+	ENSMUSG00000056763	Cspp1
829	1	10096256	+	1	10037987	10136768	98782	+	ENSMUSG00000056763	Cspp1
830	1	10097142	+	4	10037987	10136768	98782	+	ENSMUSG00000056763	Cspp1
831	1	10098310	+	1	10037987	10136768	98782	+	ENSMUSG00000056763	Cspp1
832	1	10099955	+	2	10037987	10136768	98782	+	ENSMUSG00000056763	Cspp1
833	1	10100246	+	1	10037987	10136768	98782	+	ENSMUSG00000056763	Cspp1
834	1	10103948	+	3	10037987	10136768	98782	+	ENSMUSG00000056763	Cspp1
835	1	10104368	+	1	10037987	10136768	98782	+	ENSMUSG00000056763	Cspp1
836	1	10104379	+	1	10037987	10136768	98782	+	ENSMUSG00000056763	Cspp1
837	1	10104383	+	1	10037987	10136768	98782	+	ENSMUSG00000056763	Cspp1
838	1	10104456	+	8	10037987	10136768	98782	+	ENSMUSG00000056763	Cspp1
839	1	10108608	+	2	10037987	10136768	98782	+	ENSMUSG00000056763	Cspp1
840	1	10108782	+	1	10037987	10136768	98782	+	ENSMUSG00000056763	Cspp1
841	1	10111685	+	2	10037987	10136768	98782	+	ENSMUSG00000056763	Cspp1
842	1	10112677	+	1	10037987	10136768	98782	+	ENSMUSG00000056763	Cspp1
843	1	10113737	+	1	10037987	10136768	98782	+	ENSMUSG00000056763	Cspp1
844	1	10116481	+	3	10037987	10136768	98782	+	ENSMUSG00000056763	Cspp1
845	1	10126069	+	2	10037987	10136768	98782	+	ENSMUSG00000056763	Cspp1
846	1	10134239	+	8	10037987	10136768	98782	+	ENSMUSG00000056763	Cspp1
847	1	10136242	+	1	10037987	10136768	98782	+	ENSMUSG00000056763	Cspp1
848	1	10136395	+	2	10037987	10136768	98782	+	ENSMUSG00000056763	Cspp1
849	1	10136687	+	2	10037987	10136768	98782	+	ENSMUSG00000056763	Cspp1
850	1	10136699	+	1	10037987	10136768	98782	+	ENSMUSG00000056763	Cspp1
851	1	10136727	+	5	10037987	10136768	98782	+	ENSMUSG00000056763	Cspp1
852	1	10136728	+	1	10037987	10136768	98782	+	ENSMUSG00000056763	Cspp1
853	1	10136730	+	1	10037987	10136768	98782	+	ENSMUSG00000056763	Cspp1
854	1	10136732	+	4	10037987	10136768	98782	+	ENSMUSG00000056763	Cspp1
855	1	10137592	-	10	10137571	10232670	95100	-	ENSMUSG00000067851	Arfgef1
856	1	10137662	-	1	10137571	10232670	95100	-	ENSMUSG00000067851	Arfgef1
857	1	10138203	-	5	10137571	10232670	95100	-	ENSMUSG00000067851	Arfgef1
858	1	10138232	-	5	10137571	10232670	95100	-	ENSMUSG00000067851	Arfgef1
859	1	10138234	-	5	10137571	10232670	95100	-	ENSMUSG00000067851	Arfgef1
860	1	10138235	-	5	10137571	10232670	95100	-	ENSMUSG00000067851	Arfgef1
861	1	10138245	-	2	10137571	10232670	95100	-	ENSMUSG00000067851	Arfgef1
862	1	10138321	-	1	10137571	10232670	95100	-	ENSMUSG00000067851	Arfgef1
863	1	10138988	-	1	10137571	10232670	95100	-	ENSMUSG00000067851	Arfgef1
864	1	10141092	-	2	10137571	10232670	95100	-	ENSMUSG00000067851	Arfgef1
865	1	10141120	-	1	10137571	10232670	95100	-	ENSMUSG00000067851	Arfgef1
866	1	10142628	-	2	10137571	10232670	95100	-	ENSMUSG00000067851	Arfgef1
867	1	10143620	-	4	10137571	10232670	95100	-	ENSMUSG00000067851	Arfgef1
868	1	10143753	-	2	10137571	10232670	95100	-	ENSMUSG00000067851	Arfgef1
869	1	10147291	-	4	10137571	10232670	95100	-	ENSMUSG00000067851	Arfgef1
870	1	10147392	-	1	10137571	10232670	95100	-	ENSMUSG00000067851	Arfgef1
871	1	10148330	-	2	10137571	10232670	95100	-	ENSMUSG00000067851	Arfgef1
872	1	10150270	-	4	10137571	10232670	95100	-	ENSMUSG00000067851	Arfgef1
873	1	10151046	-	1	10137571	10232670	95100	-	ENSMUSG00000067851	Arfgef1
874	1	10151640	-	4	10137571	10232670	95100	-	ENSMUSG00000067851	Arfgef1
875	1	10152456	-	1	10137571	10232670	95100	-	ENSMUSG00000067851	Arfgef1
876	1	10153890	-	3	10137571	10232670	95100	-	ENSMUSG00000067851	Arfgef1
877	1	10156899	-	1	10137571	10232670	95100	-	ENSMUSG00000067851	Arfgef1
878	1	10156965	-	1	10137571	10232670	95100	-	ENSMUSG00000067851	Arfgef1
879	1	10157886	-	1	10137571	10232670	95100	-	ENSMUSG00000067851	Arfgef1
880	1	10158059	-	1	10137571	10232670	95100	-	ENSMUSG00000067851	Arfgef1
881	1	10158136	-	1	10137571	10232670	95100	-	ENSMUSG00000067851	Arfgef1
882	1	10158730	-	4	10137571	10232670	95100	-	ENSMUSG00000067851	Arfgef1
883	1	10159554	-	1	10137571	10232670	95100	-	ENSMUSG00000067851	Arfgef1
884	1	10159860	-	5	10137571	10232670	95100	-	ENSMUSG00000067851	Arfgef1
885	1	10159913	-	1	10137571	10232670	95100	-	ENSMUSG00000067851	Arfgef1
886	1	10161100	-	2	10137571	10232670	95100	-	ENSMUSG00000067851	Arfgef1
887	1	10161189	-	2	10137571	10232670	95100	-	ENSMUSG00000067851	Arfgef1
888	1	10161190	-	5	10137571	10232670	95100	-	ENSMUSG00000067851	Arfgef1
889	1	10162614	-	1	10137571	10232670	95100	-	ENSMUSG00000067851	Arfgef1
890	1	10163684	-	1	10137571	10232670	95100	-	ENSMUSG00000067851	Arfgef1
891	1	10164393	-	1	10137571	10232670	95100	-	ENSMUSG00000067851	Arfgef1
892	1	10166396	-	2	10137571	10232670	95100	-	ENSMUSG00000067851	Arfgef1
893	1	10166708	-	5	10137571	10232670	95100	-	ENSMUSG00000067851	Arfgef1
894	1	10167290	-	4	10137571	10232670	95100	-	ENSMUSG00000067851	Arfgef1
895	1	10167687	-	1	10137571	10232670	95100	-	ENSMUSG00000067851	Arfgef1
896	1	10167734	-	1	10137571	10232670	95100	-	ENSMUSG00000067851	Arfgef1
897	1	10170684	-	1	10137571	10232670	95100	-	ENSMUSG00000067851	Arfgef1
898	1	10171227	-	1	10137571	10232670	95100	-	ENSMUSG00000067851	Arfgef1
899	1	10172019	-	4	10137571	10232670	95100	-	ENSMUSG00000067851	Arfgef1
900	1	10172783	-	2	10137571	10232670	95100	-	ENSMUSG00000067851	Arfgef1
901	1	10172784	-	2	10137571	10232670	95100	-	ENSMUSG00000067851	Arfgef1
902	1	10172816	-	6	10137571	10232670	95100	-	ENSMUSG00000067851	Arfgef1
903	1	10172822	-	8	10137571	10232670	95100	-	ENSMUSG00000067851	Arfgef1
904	1	10173148	-	4	10137571	10232670	95100	-	ENSMUSG00000067851	Arfgef1
905	1	10173214	-	1	10137571	10232670	95100	-	ENSMUSG00000067851	Arfgef1
906	1	10173525	-	3	10137571	10232670	95100	-	ENSMUSG00000067851	Arfgef1
907	1	10173526	-	4	10137571	10232670	95100	-	ENSMUSG00000067851	Arfgef1
908	1	10173708	-	2	10137571	10232670	95100	-	ENSMUSG00000067851	Arfgef1
909	1	10173739	-	1	10137571	10232670	95100	-	ENSMUSG00000067851	Arfgef1
910	1	10174192	-	4	10137571	10232670	95100	-	ENSMUSG00000067851	Arfgef1
911	1	10174262	-	1	10137571	10232670	95100	-	ENSMUSG00000067851	Arfgef1
912	1	10174288	-	3	10137571	10232670	95100	-	ENSMUSG00000067851	Arfgef1
913	1	10175013	-	3	10137571	10232670	95100	-	ENSMUSG00000067851	Arfgef1
914	1	10176681	-	1	10137571	10232670	95100	-	ENSMUSG00000067851	Arfgef1
915	1	10177469	-	1	10137571	10232670	95100	-	ENSMUSG00000067851	Arfgef1
916	1	10179071	-	6	10137571	10232670	95100	-	ENSMUSG00000067851	Arfgef1
917	1	10179360	-	2	10137571	10232670	95100	-	ENSMUSG00000067851	Arfgef1
918	1	10179471	-	1	10137571	10232670	95100	-	ENSMUSG00000067851	Arfgef1
919	1	10179742	-	7	10137571	10232670	95100	-	ENSMUSG00000067851	Arfgef1
920	1	10179762	-	1	10137571	10232670	95100	-	ENSMUSG00000067851	Arfgef1
921	1	10179802	-	3	10137571	10232670	95100	-	ENSMUSG00000067851	Arfgef1
922	1	10179805	-	5	10137571	10232670	95100	-	ENSMUSG00000067851	Arfgef1
923	1	10180447	-	1	10137571	10232670	95100	-	ENSMUSG00000067851	Arfgef1
924	1	10183241	-	4	10137571	10232670	95100	-	ENSMUSG00000067851	Arfgef1
925	1	10183639	-	2	10137571	10232670	95100	-	ENSMUSG00000067851	Arfgef1
926	1	10183789	-	1	10137571	10232670	95100	-	ENSMUSG00000067851	Arfgef1
927	1	10183830	-	2	10137571	10232670	95100	-	ENSMUSG00000067851	Arfgef1
928	1	10183849	-	1	10137571	10232670	95100	-	ENSMUSG00000067851	Arfgef1
929	1	10183963	-	5	10137571	10232670	95100	-	ENSMUSG00000067851	Arfgef1
930	1	10184257	-	5	10137571	10232670	95100	-	ENSMUSG00000067851	Arfgef1
931	1	10184371	-	2	10137571	10232670	95100	-	ENSMUSG00000067851	Arfgef1
932	1	10184375	-	1	10137571	10232670	95100	-	ENSMUSG00000067851	Arfgef1
933	1	10184779	-	1	10137571	10232670	95100	-	ENSMUSG00000067851	Arfgef1
934	1	10185198	-	1	10137571	10232670	95100	-	ENSMUSG00000067851	Arfgef1
935	1	10188218	-	9	10137571	10232670	95100	-	ENSMUSG00000067851	Arfgef1
936	1	10189383	-	3	10137571	10232670	95100	-	ENSMUSG00000067851	Arfgef1
937	1	10190889	-	3	10137571	10232670	95100	-	ENSMUSG00000067851	Arfgef1
938	1	10192598	-	1	10137571	10232670	95100	-	ENSMUSG00000067851	Arfgef1
939	1	10194247	-	4	10137571	10232670	95100	-	ENSMUSG00000067851	Arfgef1
940	1	10194286	-	1	10137571	10232670	95100	-	ENSMUSG00000067851	Arfgef1
941	1	10194302	-	5	10137571	10232670	95100	-	ENSMUSG00000067851	Arfgef1
942	1	10194305	-	4	10137571	10232670	95100	-	ENSMUSG00000067851	Arfgef1
943	1	10194312	-	1	10137571	10232670	95100	-	ENSMUSG00000067851	Arfgef1
944	1	10196089	-	1	10137571	10232670	95100	-	ENSMUSG00000067851	Arfgef1
945	1	10197990	-	1	10137571	10232670	95100	-	ENSMUSG00000067851	Arfgef1
946	1	10197990	-	1	10197081	10198802	1722	-	ENSMUSG00000102556	Gm37569
947	1	10197991	-	1	10137571	10232670	95100	-	ENSMUSG00000067851	Arfgef1
948	1	10197991	-	1	10197081	10198802	1722	-	ENSMUSG00000102556	Gm37569
949	1	10198803	-	1	10137571	10232670	95100	-	ENSMUSG00000067851	Arfgef1
950	1	10198826	-	1	10137571	10232670	95100	-	ENSMUSG00000067851	Arfgef1
951	1	10198827	-	1	10137571	10232670	95100	-	ENSMUSG00000067851	Arfgef1
952	1	10202546	-	1	10137571	10232670	95100	-	ENSMUSG00000067851	Arfgef1
953	1	10203442	-	1	10137571	10232670	95100	-	ENSMUSG00000067851	Arfgef1
954	1	10205452	-	1	10137571	10232670	95100	-	ENSMUSG00000067851	Arfgef1
955	1	10206327	-	2	10137571	10232670	95100	-	ENSMUSG00000067851	Arfgef1
956	1	10206968	-	1	10137571	10232670	95100	-	ENSMUSG00000067851	Arfgef1
957	1	10208319	-	4	10137571	10232670	95100	-	ENSMUSG00000067851	Arfgef1
958	1	10210583	-	1	10137571	10232670	95100	-	ENSMUSG00000067851	Arfgef1
959	1	10214114	-	3	10137571	10232670	95100	-	ENSMUSG00000067851	Arfgef1
960	1	10215703	-	2	10137571	10232670	95100	-	ENSMUSG00000067851	Arfgef1
961	1	10215801	-	1	10137571	10232670	95100	-	ENSMUSG00000067851	Arfgef1
962	1	10215802	-	1	10137571	10232670	95100	-	ENSMUSG00000067851	Arfgef1
963	1	10215904	-	2	10137571	10232670	95100	-	ENSMUSG00000067851	Arfgef1
964	1	10215922	-	2	10137571	10232670	95100	-	ENSMUSG00000067851	Arfgef1
965	1	10216116	-	4	10137571	10232670	95100	-	ENSMUSG00000067851	Arfgef1
966	1	10216385	-	1	10137571	10232670	95100	-	ENSMUSG00000067851	Arfgef1
967	1	10216429	-	1	10137571	10232670	95100	-	ENSMUSG00000067851	Arfgef1
968	1	10216516	-	3	10137571	10232670	95100	-	ENSMUSG00000067851	Arfgef1
969	1	10216661	-	5	10137571	10232670	95100	-	ENSMUSG00000067851	Arfgef1
970	1	10217332	-	1	10137571	10232670	95100	-	ENSMUSG00000067851	Arfgef1
971	1	10218024	-	2	10137571	10232670	95100	-	ENSMUSG00000067851	Arfgef1
972	1	10220279	-	1	10137571	10232670	95100	-	ENSMUSG00000067851	Arfgef1
973	1	10221955	-	1	10137571	10232670	95100	-	ENSMUSG00000067851	Arfgef1
974	1	10225677	-	1	10137571	10232670	95100	-	ENSMUSG00000067851	Arfgef1
975	1	10226778	-	3	10137571	10232670	95100	-	ENSMUSG00000067851	Arfgef1
976	1	10227295	-	4	10137571	10232670	95100	-	ENSMUSG00000067851	Arfgef1
977	1	10229344	-	1	10137571	10232670	95100	-	ENSMUSG00000067851	Arfgef1
978	1	10229931	-	1	10137571	10232670	95100	-	ENSMUSG00000067851	Arfgef1
979	1	10230076	-	4	10137571	10232670	95100	-	ENSMUSG00000067851	Arfgef1
980	1	10349155	-	1	10324720	10719945	395226	-	ENSMUSG00000042501	Cpa6
981	1	10374553	-	2	10324720	10719945	395226	-	ENSMUSG00000042501	Cpa6
982	1	10429148	-	1	10324720	10719945	395226	-	ENSMUSG00000042501	Cpa6
983	1	10484209	-	1	10324720	10719945	395226	-	ENSMUSG00000042501	Cpa6
984	1	10506473	-	1	10324720	10719945	395226	-	ENSMUSG00000042501	Cpa6
985	1	10506474	-	2	10324720	10719945	395226	-	ENSMUSG00000042501	Cpa6
986	1	10527133	-	1	10324720	10719945	395226	-	ENSMUSG00000042501	Cpa6
987	1	10535663	-	1	10324720	10719945	395226	-	ENSMUSG00000042501	Cpa6
988	1	10667419	-	1	10324720	10719945	395226	-	ENSMUSG00000042501	Cpa6
989	1	11046385	+	1	10993465	11303681	310217	+	ENSMUSG00000048960	Prex2
990	1	11054117	+	3	10993465	11303681	310217	+	ENSMUSG00000048960	Prex2
991	1	11089887	+	1	10993465	11303681	310217	+	ENSMUSG00000048960	Prex2
992	1	11182910	+	1	10993465	11303681	310217	+	ENSMUSG00000048960	Prex2
993	1	11185664	+	2	10993465	11303681	310217	+	ENSMUSG00000048960	Prex2
994	1	11226476	+	2	10993465	11303681	310217	+	ENSMUSG00000048960	Prex2
995	1	11241998	+	1	10993465	11303681	310217	+	ENSMUSG00000048960	Prex2
996	1	11287426	+	1	10993465	11303681	310217	+	ENSMUSG00000048960	Prex2
997	1	11299370	+	1	10993465	11303681	310217	+	ENSMUSG00000048960	Prex2
998	1	11419379	+	2	11414105	11975901	561797	+	ENSMUSG00000057715	A830018L16Rik
999	1	11419379	+	2	11416918	11419388	2471	+	ENSMUSG00000103825	Gm38178
1000	1	11492182	+	1	11414105	11975901	561797	+	ENSMUSG00000057715	A830018L16Rik
1001	1	11512452	+	1	11414105	11975901	561797	+	ENSMUSG00000057715	A830018L16Rik
1002	1	11517300	+	1	11414105	11975901	561797	+	ENSMUSG00000057715	A830018L16Rik
1003	1	11538837	+	1	11414105	11975901	561797	+	ENSMUSG00000057715	A830018L16Rik
1004	1	11546541	+	1	11414105	11975901	561797	+	ENSMUSG00000057715	A830018L16Rik
1005	1	11560610	+	1	11414105	11975901	561797	+	ENSMUSG00000057715	A830018L16Rik
1006	1	11604478	+	1	11414105	11975901	561797	+	ENSMUSG00000057715	A830018L16Rik
1007	1	11733944	+	2	11414105	11975901	561797	+	ENSMUSG00000057715	A830018L16Rik
1008	1	11797263	+	1	11414105	11975901	561797	+	ENSMUSG00000057715	A830018L16Rik
1009	1	11938581	+	1	11414105	11975901	561797	+	ENSMUSG00000057715	A830018L16Rik
1010	1	11951930	+	1	11414105	11975901	561797	+	ENSMUSG00000057715	A830018L16Rik
1011	1	12374974	+	3	12374936	12375042	107	+	ENSMUSG00000093864	Gm22633
1012	1	12730168	+	1	12692277	12861192	168916	+	ENSMUSG00000016918	Sulf1
1013	1	12758157	+	1	12692277	12861192	168916	+	ENSMUSG00000016918	Sulf1
1014	1	12897684	-	1	12866549	12992650	126102	-	ENSMUSG00000025938	Slco5a1
1015	1	12936538	-	1	12866549	12992650	126102	-	ENSMUSG00000025938	Slco5a1
1016	1	13139152	-	2	13139105	13374083	234979	-	ENSMUSG00000005886	Ncoa2
1017	1	13139257	-	2	13139105	13374083	234979	-	ENSMUSG00000005886	Ncoa2
1018	1	13139285	-	3	13139105	13374083	234979	-	ENSMUSG00000005886	Ncoa2
1019	1	13139358	-	1	13139105	13374083	234979	-	ENSMUSG00000005886	Ncoa2
1020	1	13139374	-	1	13139105	13374083	234979	-	ENSMUSG00000005886	Ncoa2
1021	1	13139454	-	1	13139105	13374083	234979	-	ENSMUSG00000005886	Ncoa2
1022	1	13139496	-	2	13139105	13374083	234979	-	ENSMUSG00000005886	Ncoa2
1023	1	13139539	-	1	13139105	13374083	234979	-	ENSMUSG00000005886	Ncoa2
1024	1	13139787	-	5	13139105	13374083	234979	-	ENSMUSG00000005886	Ncoa2
1025	1	13141375	-	1	13139105	13374083	234979	-	ENSMUSG00000005886	Ncoa2
1026	1	13146666	-	1	13139105	13374083	234979	-	ENSMUSG00000005886	Ncoa2
1027	1	13152932	-	6	13139105	13374083	234979	-	ENSMUSG00000005886	Ncoa2
1028	1	13160372	-	2	13139105	13374083	234979	-	ENSMUSG00000005886	Ncoa2
1029	1	13162656	-	1	13139105	13374083	234979	-	ENSMUSG00000005886	Ncoa2
1030	1	13163387	-	1	13139105	13374083	234979	-	ENSMUSG00000005886	Ncoa2
1031	1	13163468	-	3	13139105	13374083	234979	-	ENSMUSG00000005886	Ncoa2
1032	1	13163889	-	2	13139105	13374083	234979	-	ENSMUSG00000005886	Ncoa2
1033	1	13167158	-	1	13139105	13374083	234979	-	ENSMUSG00000005886	Ncoa2
1034	1	13171254	-	4	13139105	13374083	234979	-	ENSMUSG00000005886	Ncoa2
1035	1	13173181	-	4	13139105	13374083	234979	-	ENSMUSG00000005886	Ncoa2
1036	1	13173578	-	2	13139105	13374083	234979	-	ENSMUSG00000005886	Ncoa2
1037	1	13174041	-	3	13139105	13374083	234979	-	ENSMUSG00000005886	Ncoa2
1038	1	13177511	-	1	13139105	13374083	234979	-	ENSMUSG00000005886	Ncoa2
1039	1	13177511	-	1	13177462	13179714	2253	-	ENSMUSG00000103506	Gm38376
1040	1	13177795	-	1	13139105	13374083	234979	-	ENSMUSG00000005886	Ncoa2
1041	1	13177795	-	1	13177462	13179714	2253	-	ENSMUSG00000103506	Gm38376
1042	1	13179677	-	2	13139105	13374083	234979	-	ENSMUSG00000005886	Ncoa2
1043	1	13179677	-	2	13177462	13179714	2253	-	ENSMUSG00000103506	Gm38376
1044	1	13180184	-	2	13139105	13374083	234979	-	ENSMUSG00000005886	Ncoa2
1045	1	13182419	-	1	13139105	13374083	234979	-	ENSMUSG00000005886	Ncoa2
1046	1	13184036	-	1	13139105	13374083	234979	-	ENSMUSG00000005886	Ncoa2
1047	1	13191062	-	1	13139105	13374083	234979	-	ENSMUSG00000005886	Ncoa2
1048	1	13195295	-	5	13139105	13374083	234979	-	ENSMUSG00000005886	Ncoa2
1049	1	13198976	-	1	13139105	13374083	234979	-	ENSMUSG00000005886	Ncoa2
1050	1	13202036	-	3	13139105	13374083	234979	-	ENSMUSG00000005886	Ncoa2
1051	1	13205459	-	2	13139105	13374083	234979	-	ENSMUSG00000005886	Ncoa2
1052	1	13205640	-	2	13139105	13374083	234979	-	ENSMUSG00000005886	Ncoa2
1053	1	13206683	-	1	13139105	13374083	234979	-	ENSMUSG00000005886	Ncoa2
1054	1	13215968	-	1	13139105	13374083	234979	-	ENSMUSG00000005886	Ncoa2
1055	1	13216460	-	2	13139105	13374083	234979	-	ENSMUSG00000005886	Ncoa2
1056	1	13217099	-	2	13139105	13374083	234979	-	ENSMUSG00000005886	Ncoa2
1057	1	13218033	-	2	13139105	13374083	234979	-	ENSMUSG00000005886	Ncoa2
1058	1	13219985	-	2	13139105	13374083	234979	-	ENSMUSG00000005886	Ncoa2
1059	1	13219986	-	1	13139105	13374083	234979	-	ENSMUSG00000005886	Ncoa2
1060	1	13221239	-	5	13139105	13374083	234979	-	ENSMUSG00000005886	Ncoa2
1061	1	13221388	-	6	13139105	13374083	234979	-	ENSMUSG00000005886	Ncoa2
1062	1	13224274	-	2	13139105	13374083	234979	-	ENSMUSG00000005886	Ncoa2
1063	1	13224577	-	9	13139105	13374083	234979	-	ENSMUSG00000005886	Ncoa2
1064	1	13225167	-	1	13139105	13374083	234979	-	ENSMUSG00000005886	Ncoa2
1065	1	13227131	-	2	13139105	13374083	234979	-	ENSMUSG00000005886	Ncoa2
1066	1	13228557	-	1	13139105	13374083	234979	-	ENSMUSG00000005886	Ncoa2
1067	1	13229156	-	1	13139105	13374083	234979	-	ENSMUSG00000005886	Ncoa2
1068	1	13237581	-	2	13139105	13374083	234979	-	ENSMUSG00000005886	Ncoa2
1069	1	13239399	-	2	13139105	13374083	234979	-	ENSMUSG00000005886	Ncoa2
1070	1	13239552	-	1	13139105	13374083	234979	-	ENSMUSG00000005886	Ncoa2
1071	1	13240668	-	1	13139105	13374083	234979	-	ENSMUSG00000005886	Ncoa2
1072	1	13242073	-	3	13139105	13374083	234979	-	ENSMUSG00000005886	Ncoa2
1073	1	13244347	-	3	13139105	13374083	234979	-	ENSMUSG00000005886	Ncoa2
1074	1	13246481	-	1	13139105	13374083	234979	-	ENSMUSG00000005886	Ncoa2
1075	1	13253311	-	1	13139105	13374083	234979	-	ENSMUSG00000005886	Ncoa2
1076	1	13257004	-	6	13139105	13374083	234979	-	ENSMUSG00000005886	Ncoa2
1077	1	13257117	-	2	13139105	13374083	234979	-	ENSMUSG00000005886	Ncoa2
1078	1	13257140	-	1	13139105	13374083	234979	-	ENSMUSG00000005886	Ncoa2
1079	1	13258686	-	2	13139105	13374083	234979	-	ENSMUSG00000005886	Ncoa2
1080	1	13258766	-	4	13139105	13374083	234979	-	ENSMUSG00000005886	Ncoa2
1081	1	13258859	-	4	13139105	13374083	234979	-	ENSMUSG00000005886	Ncoa2
1082	1	13258957	-	1	13139105	13374083	234979	-	ENSMUSG00000005886	Ncoa2
1083	1	13260602	-	9	13139105	13374083	234979	-	ENSMUSG00000005886	Ncoa2
1084	1	13260871	-	1	13139105	13374083	234979	-	ENSMUSG00000005886	Ncoa2
1085	1	13261346	-	4	13139105	13374083	234979	-	ENSMUSG00000005886	Ncoa2
1086	1	13262460	-	4	13139105	13374083	234979	-	ENSMUSG00000005886	Ncoa2
1087	1	13262892	-	1	13139105	13374083	234979	-	ENSMUSG00000005886	Ncoa2
1088	1	13262983	-	4	13139105	13374083	234979	-	ENSMUSG00000005886	Ncoa2
1089	1	13262988	-	1	13139105	13374083	234979	-	ENSMUSG00000005886	Ncoa2
1090	1	13263035	-	1	13139105	13374083	234979	-	ENSMUSG00000005886	Ncoa2
1091	1	13263055	-	2	13139105	13374083	234979	-	ENSMUSG00000005886	Ncoa2
1092	1	13264405	-	4	13139105	13374083	234979	-	ENSMUSG00000005886	Ncoa2
1093	1	13265323	-	2	13139105	13374083	234979	-	ENSMUSG00000005886	Ncoa2
1094	1	13266090	-	1	13139105	13374083	234979	-	ENSMUSG00000005886	Ncoa2
1095	1	13266710	-	1	13139105	13374083	234979	-	ENSMUSG00000005886	Ncoa2
1096	1	13267059	-	2	13139105	13374083	234979	-	ENSMUSG00000005886	Ncoa2
1097	1	13267908	-	1	13139105	13374083	234979	-	ENSMUSG00000005886	Ncoa2
1098	1	13268083	-	2	13139105	13374083	234979	-	ENSMUSG00000005886	Ncoa2
1099	1	13269832	-	3	13139105	13374083	234979	-	ENSMUSG00000005886	Ncoa2
1100	1	13269878	-	2	13139105	13374083	234979	-	ENSMUSG00000005886	Ncoa2
1101	1	13270297	-	1	13139105	13374083	234979	-	ENSMUSG00000005886	Ncoa2
1102	1	13271782	-	1	13139105	13374083	234979	-	ENSMUSG00000005886	Ncoa2
1103	1	13272508	-	1	13139105	13374083	234979	-	ENSMUSG00000005886	Ncoa2
1104	1	13273139	-	1	13139105	13374083	234979	-	ENSMUSG00000005886	Ncoa2
1105	1	13274332	-	4	13139105	13374083	234979	-	ENSMUSG00000005886	Ncoa2
1106	1	13277406	-	1	13139105	13374083	234979	-	ENSMUSG00000005886	Ncoa2
1107	1	13279102	-	3	13139105	13374083	234979	-	ENSMUSG00000005886	Ncoa2
1108	1	13281508	-	1	13139105	13374083	234979	-	ENSMUSG00000005886	Ncoa2
1109	1	13282235	-	1	13139105	13374083	234979	-	ENSMUSG00000005886	Ncoa2
1110	1	13285624	-	1	13139105	13374083	234979	-	ENSMUSG00000005886	Ncoa2
1111	1	13285824	-	2	13139105	13374083	234979	-	ENSMUSG00000005886	Ncoa2
1112	1	13285901	-	6	13139105	13374083	234979	-	ENSMUSG00000005886	Ncoa2
1113	1	13286921	-	7	13139105	13374083	234979	-	ENSMUSG00000005886	Ncoa2
1114	1	13288529	-	2	13139105	13374083	234979	-	ENSMUSG00000005886	Ncoa2
1115	1	13289586	-	4	13139105	13374083	234979	-	ENSMUSG00000005886	Ncoa2
1116	1	13291115	-	2	13139105	13374083	234979	-	ENSMUSG00000005886	Ncoa2
1117	1	13293722	-	2	13139105	13374083	234979	-	ENSMUSG00000005886	Ncoa2
1118	1	13294596	-	1	13139105	13374083	234979	-	ENSMUSG00000005886	Ncoa2
1119	1	13295162	-	1	13139105	13374083	234979	-	ENSMUSG00000005886	Ncoa2
1120	1	13295179	-	1	13139105	13374083	234979	-	ENSMUSG00000005886	Ncoa2
1121	1	13296885	-	1	13139105	13374083	234979	-	ENSMUSG00000005886	Ncoa2
1122	1	13297790	-	1	13139105	13374083	234979	-	ENSMUSG00000005886	Ncoa2
1123	1	13297790	-	1	13297036	13298907	1872	-	ENSMUSG00000104170	Gm37702
1124	1	13298417	-	1	13139105	13374083	234979	-	ENSMUSG00000005886	Ncoa2
1125	1	13298417	-	1	13297036	13298907	1872	-	ENSMUSG00000104170	Gm37702
1126	1	13299629	-	3	13139105	13374083	234979	-	ENSMUSG00000005886	Ncoa2
1127	1	13299778	-	3	13139105	13374083	234979	-	ENSMUSG00000005886	Ncoa2
1128	1	13300251	-	1	13139105	13374083	234979	-	ENSMUSG00000005886	Ncoa2
1129	1	13304961	-	3	13139105	13374083	234979	-	ENSMUSG00000005886	Ncoa2
1130	1	13305575	-	4	13139105	13374083	234979	-	ENSMUSG00000005886	Ncoa2
1131	1	13305804	-	1	13139105	13374083	234979	-	ENSMUSG00000005886	Ncoa2
1132	1	13309645	-	2	13139105	13374083	234979	-	ENSMUSG00000005886	Ncoa2
1133	1	13310300	-	3	13139105	13374083	234979	-	ENSMUSG00000005886	Ncoa2
1134	1	13310522	-	1	13139105	13374083	234979	-	ENSMUSG00000005886	Ncoa2
1135	1	13310669	-	3	13139105	13374083	234979	-	ENSMUSG00000005886	Ncoa2
1136	1	13311696	-	1	13139105	13374083	234979	-	ENSMUSG00000005886	Ncoa2
1137	1	13312534	-	5	13139105	13374083	234979	-	ENSMUSG00000005886	Ncoa2
1138	1	13317496	-	1	13139105	13374083	234979	-	ENSMUSG00000005886	Ncoa2
1139	1	13320983	-	3	13139105	13374083	234979	-	ENSMUSG00000005886	Ncoa2
1140	1	13321134	-	3	13139105	13374083	234979	-	ENSMUSG00000005886	Ncoa2
1141	1	13321852	-	3	13139105	13374083	234979	-	ENSMUSG00000005886	Ncoa2
1142	1	13323877	-	1	13139105	13374083	234979	-	ENSMUSG00000005886	Ncoa2
1143	1	13325161	-	3	13139105	13374083	234979	-	ENSMUSG00000005886	Ncoa2
1144	1	13325798	-	1	13139105	13374083	234979	-	ENSMUSG00000005886	Ncoa2
1145	1	13328042	-	6	13139105	13374083	234979	-	ENSMUSG00000005886	Ncoa2
1146	1	13328297	-	1	13139105	13374083	234979	-	ENSMUSG00000005886	Ncoa2
1147	1	13328551	-	1	13139105	13374083	234979	-	ENSMUSG00000005886	Ncoa2
1148	1	13328604	-	3	13139105	13374083	234979	-	ENSMUSG00000005886	Ncoa2
1149	1	13329577	-	2	13139105	13374083	234979	-	ENSMUSG00000005886	Ncoa2
1150	1	13332965	-	1	13139105	13374083	234979	-	ENSMUSG00000005886	Ncoa2
1151	1	13337039	-	1	13139105	13374083	234979	-	ENSMUSG00000005886	Ncoa2
1152	1	13340870	-	2	13139105	13374083	234979	-	ENSMUSG00000005886	Ncoa2
1153	1	13341205	-	1	13139105	13374083	234979	-	ENSMUSG00000005886	Ncoa2
1154	1	13344476	-	9	13139105	13374083	234979	-	ENSMUSG00000005886	Ncoa2
1155	1	13344476	-	9	13343563	13348204	4642	-	ENSMUSG00000103085	Gm38120
1156	1	13344707	-	3	13139105	13374083	234979	-	ENSMUSG00000005886	Ncoa2
1157	1	13344707	-	3	13343563	13348204	4642	-	ENSMUSG00000103085	Gm38120
1158	1	13345395	-	3	13139105	13374083	234979	-	ENSMUSG00000005886	Ncoa2
1159	1	13345395	-	3	13343563	13348204	4642	-	ENSMUSG00000103085	Gm38120
1160	1	13345671	-	4	13139105	13374083	234979	-	ENSMUSG00000005886	Ncoa2
1161	1	13345671	-	4	13343563	13348204	4642	-	ENSMUSG00000103085	Gm38120
1162	1	13346636	-	1	13139105	13374083	234979	-	ENSMUSG00000005886	Ncoa2
1163	1	13346636	-	1	13343563	13348204	4642	-	ENSMUSG00000103085	Gm38120
1164	1	13347952	-	4	13139105	13374083	234979	-	ENSMUSG00000005886	Ncoa2
1165	1	13347952	-	4	13343563	13348204	4642	-	ENSMUSG00000103085	Gm38120
1166	1	13347962	-	1	13139105	13374083	234979	-	ENSMUSG00000005886	Ncoa2
1167	1	13347962	-	1	13343563	13348204	4642	-	ENSMUSG00000103085	Gm38120
1168	1	13349927	-	1	13139105	13374083	234979	-	ENSMUSG00000005886	Ncoa2
1169	1	13350548	-	1	13139105	13374083	234979	-	ENSMUSG00000005886	Ncoa2
1170	1	13350752	-	1	13139105	13374083	234979	-	ENSMUSG00000005886	Ncoa2
1171	1	13351576	-	2	13139105	13374083	234979	-	ENSMUSG00000005886	Ncoa2
1172	1	13351749	-	2	13139105	13374083	234979	-	ENSMUSG00000005886	Ncoa2
1173	1	13351937	-	1	13139105	13374083	234979	-	ENSMUSG00000005886	Ncoa2
1174	1	13352068	-	6	13139105	13374083	234979	-	ENSMUSG00000005886	Ncoa2
1175	1	13353522	-	1	13139105	13374083	234979	-	ENSMUSG00000005886	Ncoa2
1176	1	13353630	-	1	13139105	13374083	234979	-	ENSMUSG00000005886	Ncoa2
1177	1	13355099	-	1	13139105	13374083	234979	-	ENSMUSG00000005886	Ncoa2
1178	1	13355099	-	1	13354483	13356730	2248	-	ENSMUSG00000102664	Gm38380
1179	1	13357362	-	2	13139105	13374083	234979	-	ENSMUSG00000005886	Ncoa2
1180	1	13357479	-	1	13139105	13374083	234979	-	ENSMUSG00000005886	Ncoa2
1181	1	13358207	-	2	13139105	13374083	234979	-	ENSMUSG00000005886	Ncoa2
1182	1	13359155	-	2	13139105	13374083	234979	-	ENSMUSG00000005886	Ncoa2
1183	1	13360724	-	3	13139105	13374083	234979	-	ENSMUSG00000005886	Ncoa2
1184	1	13361278	-	2	13139105	13374083	234979	-	ENSMUSG00000005886	Ncoa2
1185	1	13362139	-	2	13139105	13374083	234979	-	ENSMUSG00000005886	Ncoa2
1186	1	13362691	-	1	13139105	13374083	234979	-	ENSMUSG00000005886	Ncoa2
1187	1	13363136	-	7	13139105	13374083	234979	-	ENSMUSG00000005886	Ncoa2
1188	1	13363298	-	1	13139105	13374083	234979	-	ENSMUSG00000005886	Ncoa2
1189	1	13365021	-	3	13139105	13374083	234979	-	ENSMUSG00000005886	Ncoa2
1190	1	13365727	-	1	13139105	13374083	234979	-	ENSMUSG00000005886	Ncoa2
1191	1	13366636	-	1	13139105	13374083	234979	-	ENSMUSG00000005886	Ncoa2
1192	1	13366718	-	1	13139105	13374083	234979	-	ENSMUSG00000005886	Ncoa2
1193	1	13367098	-	1	13139105	13374083	234979	-	ENSMUSG00000005886	Ncoa2
1194	1	13367974	-	3	13139105	13374083	234979	-	ENSMUSG00000005886	Ncoa2
1195	1	13370236	-	1	13139105	13374083	234979	-	ENSMUSG00000005886	Ncoa2
1196	1	13370278	-	1	13139105	13374083	234979	-	ENSMUSG00000005886	Ncoa2
1197	1	13370745	-	1	13139105	13374083	234979	-	ENSMUSG00000005886	Ncoa2
1198	1	13370786	-	2	13139105	13374083	234979	-	ENSMUSG00000005886	Ncoa2
1199	1	13370941	-	2	13139105	13374083	234979	-	ENSMUSG00000005886	Ncoa2
1200	1	13371726	-	3	13139105	13374083	234979	-	ENSMUSG00000005886	Ncoa2
1201	1	13371769	-	3	13139105	13374083	234979	-	ENSMUSG00000005886	Ncoa2
1202	1	13564742	-	1	13564698	13589910	25213	-	ENSMUSG00000025935	Tram1
1203	1	13564807	-	3	13564698	13589910	25213	-	ENSMUSG00000025935	Tram1
1204	1	13564817	-	2	13564698	13589910	25213	-	ENSMUSG00000025935	Tram1
1205	1	13564844	-	2	13564698	13589910	25213	-	ENSMUSG00000025935	Tram1
1206	1	13565004	-	4	13564698	13589910	25213	-	ENSMUSG00000025935	Tram1
1207	1	13565053	-	1	13564698	13589910	25213	-	ENSMUSG00000025935	Tram1
1208	1	13565119	-	1	13564698	13589910	25213	-	ENSMUSG00000025935	Tram1
1209	1	13565296	-	2	13564698	13589910	25213	-	ENSMUSG00000025935	Tram1
1210	1	13565653	-	1	13564698	13589910	25213	-	ENSMUSG00000025935	Tram1
1211	1	13565742	-	6	13564698	13589910	25213	-	ENSMUSG00000025935	Tram1
1212	1	13565747	-	4	13564698	13589910	25213	-	ENSMUSG00000025935	Tram1
1213	1	13565759	-	5	13564698	13589910	25213	-	ENSMUSG00000025935	Tram1
1214	1	13565825	-	4	13564698	13589910	25213	-	ENSMUSG00000025935	Tram1
1215	1	13565826	-	1	13564698	13589910	25213	-	ENSMUSG00000025935	Tram1
1216	1	13565834	-	9	13564698	13589910	25213	-	ENSMUSG00000025935	Tram1
1217	1	13565835	-	3	13564698	13589910	25213	-	ENSMUSG00000025935	Tram1
1218	1	13565882	-	5	13564698	13589910	25213	-	ENSMUSG00000025935	Tram1
1219	1	13565885	-	1	13564698	13589910	25213	-	ENSMUSG00000025935	Tram1
1220	1	13565898	-	2	13564698	13589910	25213	-	ENSMUSG00000025935	Tram1
1221	1	13565911	-	3	13564698	13589910	25213	-	ENSMUSG00000025935	Tram1
1222	1	13565931	-	4	13564698	13589910	25213	-	ENSMUSG00000025935	Tram1
1223	1	13565934	-	2	13564698	13589910	25213	-	ENSMUSG00000025935	Tram1
1224	1	13565955	-	1	13564698	13589910	25213	-	ENSMUSG00000025935	Tram1
1225	1	13565958	-	1	13564698	13589910	25213	-	ENSMUSG00000025935	Tram1
1226	1	13565968	-	1	13564698	13589910	25213	-	ENSMUSG00000025935	Tram1
1227	1	13565969	-	4	13564698	13589910	25213	-	ENSMUSG00000025935	Tram1
1228	1	13565970	-	3	13564698	13589910	25213	-	ENSMUSG00000025935	Tram1
1229	1	13566194	-	2	13564698	13589910	25213	-	ENSMUSG00000025935	Tram1
1230	1	13566231	-	6	13564698	13589910	25213	-	ENSMUSG00000025935	Tram1
1231	1	13566240	-	3	13564698	13589910	25213	-	ENSMUSG00000025935	Tram1
1232	1	13566242	-	2	13564698	13589910	25213	-	ENSMUSG00000025935	Tram1
1233	1	13566243	-	1	13564698	13589910	25213	-	ENSMUSG00000025935	Tram1
1234	1	13566244	-	1	13564698	13589910	25213	-	ENSMUSG00000025935	Tram1
1235	1	13566245	-	2	13564698	13589910	25213	-	ENSMUSG00000025935	Tram1
1236	1	13566246	-	2	13564698	13589910	25213	-	ENSMUSG00000025935	Tram1
1237	1	13566249	-	1	13564698	13589910	25213	-	ENSMUSG00000025935	Tram1
1238	1	13566266	-	9	13564698	13589910	25213	-	ENSMUSG00000025935	Tram1
1239	1	13566346	-	3	13564698	13589910	25213	-	ENSMUSG00000025935	Tram1
1240	1	13567024	-	3	13564698	13589910	25213	-	ENSMUSG00000025935	Tram1
1241	1	13567503	-	1	13564698	13589910	25213	-	ENSMUSG00000025935	Tram1
1242	1	13567706	-	5	13564698	13589910	25213	-	ENSMUSG00000025935	Tram1
1243	1	13569610	-	1	13564698	13589910	25213	-	ENSMUSG00000025935	Tram1
1244	1	13569613	-	1	13564698	13589910	25213	-	ENSMUSG00000025935	Tram1
1245	1	13570123	-	1	13564698	13589910	25213	-	ENSMUSG00000025935	Tram1
1246	1	13570476	-	1	13564698	13589910	25213	-	ENSMUSG00000025935	Tram1
1247	1	13571411	-	3	13564698	13589910	25213	-	ENSMUSG00000025935	Tram1
1248	1	13571827	-	1	13564698	13589910	25213	-	ENSMUSG00000025935	Tram1
1249	1	13572608	-	2	13564698	13589910	25213	-	ENSMUSG00000025935	Tram1
1250	1	13573263	-	6	13564698	13589910	25213	-	ENSMUSG00000025935	Tram1
1251	1	13576102	-	4	13564698	13589910	25213	-	ENSMUSG00000025935	Tram1
1252	1	13576347	-	2	13564698	13589910	25213	-	ENSMUSG00000025935	Tram1
1253	1	13576501	-	8	13564698	13589910	25213	-	ENSMUSG00000025935	Tram1
1254	1	13578073	-	4	13564698	13589910	25213	-	ENSMUSG00000025935	Tram1
1255	1	13579425	-	1	13564698	13589910	25213	-	ENSMUSG00000025935	Tram1
1256	1	13579491	-	4	13564698	13589910	25213	-	ENSMUSG00000025935	Tram1
1257	1	13579660	-	1	13564698	13589910	25213	-	ENSMUSG00000025935	Tram1
1258	1	13579661	-	1	13564698	13589910	25213	-	ENSMUSG00000025935	Tram1
1259	1	13579674	-	1	13564698	13589910	25213	-	ENSMUSG00000025935	Tram1
1260	1	13579675	-	2	13564698	13589910	25213	-	ENSMUSG00000025935	Tram1
1261	1	13580700	-	6	13564698	13589910	25213	-	ENSMUSG00000025935	Tram1
1262	1	13580828	-	3	13564698	13589910	25213	-	ENSMUSG00000025935	Tram1
1263	1	13580868	-	1	13564698	13589910	25213	-	ENSMUSG00000025935	Tram1
1264	1	13580872	-	1	13564698	13589910	25213	-	ENSMUSG00000025935	Tram1
1265	1	13581051	-	4	13564698	13589910	25213	-	ENSMUSG00000025935	Tram1
1266	1	13581161	-	2	13564698	13589910	25213	-	ENSMUSG00000025935	Tram1
1267	1	13583747	-	1	13564698	13589910	25213	-	ENSMUSG00000025935	Tram1
1268	1	13584293	-	5	13564698	13589910	25213	-	ENSMUSG00000025935	Tram1
1269	1	13584715	-	1	13564698	13589910	25213	-	ENSMUSG00000025935	Tram1
1270	1	13584848	-	1	13564698	13589910	25213	-	ENSMUSG00000025935	Tram1
1271	1	13584904	-	3	13564698	13589910	25213	-	ENSMUSG00000025935	Tram1
1272	1	13585754	-	3	13564698	13589910	25213	-	ENSMUSG00000025935	Tram1
1273	1	13587312	-	4	13564698	13589910	25213	-	ENSMUSG00000025935	Tram1
1274	1	13588133	-	4	13564698	13589910	25213	-	ENSMUSG00000025935	Tram1
1275	1	13588652	-	4	13564698	13589910	25213	-	ENSMUSG00000025935	Tram1
1276	1	13588925	-	4	13564698	13589910	25213	-	ENSMUSG00000025935	Tram1
1277	1	13589504	-	1	13564698	13589910	25213	-	ENSMUSG00000025935	Tram1
1278	1	13589738	-	1	13564698	13589910	25213	-	ENSMUSG00000025935	Tram1
1279	1	13626032	-	2	13623330	13660546	37217	-	ENSMUSG00000025937	Lactb2
1280	1	13626037	-	6	13623330	13660546	37217	-	ENSMUSG00000025937	Lactb2
1281	1	13626800	-	3	13623330	13660546	37217	-	ENSMUSG00000025937	Lactb2
1282	1	13626912	-	1	13623330	13660546	37217	-	ENSMUSG00000025937	Lactb2
1283	1	13633614	-	2	13623330	13660546	37217	-	ENSMUSG00000025937	Lactb2
1284	1	13637037	-	1	13623330	13660546	37217	-	ENSMUSG00000025937	Lactb2
1285	1	13637503	-	7	13623330	13660546	37217	-	ENSMUSG00000025937	Lactb2
1286	1	13638419	-	2	13623330	13660546	37217	-	ENSMUSG00000025937	Lactb2
1287	1	13638572	-	1	13623330	13660546	37217	-	ENSMUSG00000025937	Lactb2
1288	1	13646977	-	1	13623330	13660546	37217	-	ENSMUSG00000025937	Lactb2
1289	1	13649636	-	1	13623330	13660546	37217	-	ENSMUSG00000025937	Lactb2
1290	1	13656537	-	6	13623330	13660546	37217	-	ENSMUSG00000025937	Lactb2
1291	1	13658791	-	1	13623330	13660546	37217	-	ENSMUSG00000025937	Lactb2
1292	1	13694540	+	1	13668771	13701723	32953	+	ENSMUSG00000067813	Xkr9
1293	1	14169706	-	1	14168954	14310235	141282	-	ENSMUSG00000025932	Eya1
1294	1	14170040	-	6	14168954	14310235	141282	-	ENSMUSG00000025932	Eya1
1295	1	14175464	-	1	14168954	14310235	141282	-	ENSMUSG00000025932	Eya1
1296	1	14179741	-	1	14168954	14310235	141282	-	ENSMUSG00000025932	Eya1
1297	1	14184759	-	4	14168954	14310235	141282	-	ENSMUSG00000025932	Eya1
1298	1	14196400	-	1	14168954	14310235	141282	-	ENSMUSG00000025932	Eya1
1299	1	14208015	-	1	14168954	14310235	141282	-	ENSMUSG00000025932	Eya1
1300	1	14228307	-	2	14168954	14310235	141282	-	ENSMUSG00000025932	Eya1
1301	1	14261813	-	1	14168954	14310235	141282	-	ENSMUSG00000025932	Eya1
1302	1	14270885	-	3	14168954	14310235	141282	-	ENSMUSG00000025932	Eya1
1303	1	14274519	-	2	14168954	14310235	141282	-	ENSMUSG00000025932	Eya1
1304	1	14285057	-	1	14168954	14310235	141282	-	ENSMUSG00000025932	Eya1
1305	1	14296174	-	2	14168954	14310235	141282	-	ENSMUSG00000025932	Eya1
1306	1	14297857	-	1	14168954	14310235	141282	-	ENSMUSG00000025932	Eya1
1307	1	14300779	-	9	14168954	14310235	141282	-	ENSMUSG00000025932	Eya1
1308	1	14302185	-	3	14168954	14310235	141282	-	ENSMUSG00000025932	Eya1
1309	1	14304578	-	2	14168954	14310235	141282	-	ENSMUSG00000025932	Eya1
1310	1	14765055	+	1	14752937	14776931	23995	+	ENSMUSG00000054493	Gm9947
1311	1	14896130	-	1	14872648	14918862	46215	-	ENSMUSG00000032769	Trpa1
1312	1	15304210	+	1	15287254	15723750	436497	+	ENSMUSG00000092083	Kcnb2
1313	1	15311093	+	1	15287254	15723750	436497	+	ENSMUSG00000092083	Kcnb2
1314	1	15318636	+	1	15287254	15723750	436497	+	ENSMUSG00000092083	Kcnb2
1315	1	15394998	+	2	15287254	15723750	436497	+	ENSMUSG00000092083	Kcnb2
1316	1	15447456	+	1	15287254	15723750	436497	+	ENSMUSG00000092083	Kcnb2
1317	1	15546690	+	1	15287254	15723750	436497	+	ENSMUSG00000092083	Kcnb2
1318	1	15550451	+	3	15287254	15723750	436497	+	ENSMUSG00000092083	Kcnb2
1319	1	15568975	+	1	15287254	15723750	436497	+	ENSMUSG00000092083	Kcnb2
1320	1	15599681	+	1	15287254	15723750	436497	+	ENSMUSG00000092083	Kcnb2
1321	1	15718526	+	1	15287254	15723750	436497	+	ENSMUSG00000092083	Kcnb2
1322	1	15807124	+	3	15805646	15844052	38407	+	ENSMUSG00000025925	Terf1
1323	1	15807751	+	13	15805646	15844052	38407	+	ENSMUSG00000025925	Terf1
1324	1	15807752	+	2	15805646	15844052	38407	+	ENSMUSG00000025925	Terf1
1325	1	15807753	+	2	15805646	15844052	38407	+	ENSMUSG00000025925	Terf1
1326	1	15807754	+	11	15805646	15844052	38407	+	ENSMUSG00000025925	Terf1
1327	1	15807755	+	3	15805646	15844052	38407	+	ENSMUSG00000025925	Terf1
1328	1	15807774	+	1	15805646	15844052	38407	+	ENSMUSG00000025925	Terf1
1329	1	15807782	+	1	15805646	15844052	38407	+	ENSMUSG00000025925	Terf1
1330	1	15807931	+	4	15805646	15844052	38407	+	ENSMUSG00000025925	Terf1
1331	1	15807952	+	1	15805646	15844052	38407	+	ENSMUSG00000025925	Terf1
1332	1	15808999	+	1	15805646	15844052	38407	+	ENSMUSG00000025925	Terf1
1333	1	15809002	+	2	15805646	15844052	38407	+	ENSMUSG00000025925	Terf1
1334	1	15810242	+	4	15805646	15844052	38407	+	ENSMUSG00000025925	Terf1
1335	1	15810417	+	2	15805646	15844052	38407	+	ENSMUSG00000025925	Terf1
1336	1	15810423	+	4	15805646	15844052	38407	+	ENSMUSG00000025925	Terf1
1337	1	15810449	+	1	15805646	15844052	38407	+	ENSMUSG00000025925	Terf1
1338	1	15810964	+	1	15805646	15844052	38407	+	ENSMUSG00000025925	Terf1
1339	1	15811734	+	9	15805646	15844052	38407	+	ENSMUSG00000025925	Terf1
1340	1	15811865	+	2	15805646	15844052	38407	+	ENSMUSG00000025925	Terf1
1341	1	15812737	+	1	15805646	15844052	38407	+	ENSMUSG00000025925	Terf1
1342	1	15813176	+	10	15805646	15844052	38407	+	ENSMUSG00000025925	Terf1
1343	1	15813813	+	5	15805646	15844052	38407	+	ENSMUSG00000025925	Terf1
1344	1	15814153	+	2	15805646	15844052	38407	+	ENSMUSG00000025925	Terf1
1345	1	15815999	+	1	15805646	15844052	38407	+	ENSMUSG00000025925	Terf1
1346	1	15816294	+	2	15805646	15844052	38407	+	ENSMUSG00000025925	Terf1
1347	1	15816912	+	1	15805646	15844052	38407	+	ENSMUSG00000025925	Terf1
1348	1	15817571	+	1	15805646	15844052	38407	+	ENSMUSG00000025925	Terf1
1349	1	15819061	+	1	15805646	15844052	38407	+	ENSMUSG00000025925	Terf1
1350	1	15819070	+	2	15805646	15844052	38407	+	ENSMUSG00000025925	Terf1
1351	1	15819775	+	7	15805646	15844052	38407	+	ENSMUSG00000025925	Terf1
1352	1	15819808	+	3	15805646	15844052	38407	+	ENSMUSG00000025925	Terf1
1353	1	15820270	+	5	15805646	15844052	38407	+	ENSMUSG00000025925	Terf1
1354	1	15820559	+	3	15805646	15844052	38407	+	ENSMUSG00000025925	Terf1
1355	1	15821672	+	4	15805646	15844052	38407	+	ENSMUSG00000025925	Terf1
1356	1	15821912	+	1	15805646	15844052	38407	+	ENSMUSG00000025925	Terf1
1357	1	15822274	+	4	15805646	15844052	38407	+	ENSMUSG00000025925	Terf1
1358	1	15830100	+	1	15805646	15844052	38407	+	ENSMUSG00000025925	Terf1
1359	1	15831358	+	1	15805646	15844052	38407	+	ENSMUSG00000025925	Terf1
1360	1	15831577	+	2	15805646	15844052	38407	+	ENSMUSG00000025925	Terf1
1361	1	15831717	+	6	15805646	15844052	38407	+	ENSMUSG00000025925	Terf1
1362	1	15833592	+	1	15805646	15844052	38407	+	ENSMUSG00000025925	Terf1
1363	1	15833929	+	1	15805646	15844052	38407	+	ENSMUSG00000025925	Terf1
1364	1	15834113	+	4	15805646	15844052	38407	+	ENSMUSG00000025925	Terf1
1365	1	15834551	+	1	15805646	15844052	38407	+	ENSMUSG00000025925	Terf1
1366	1	15834850	+	4	15805646	15844052	38407	+	ENSMUSG00000025925	Terf1
1367	1	15838092	+	9	15805646	15844052	38407	+	ENSMUSG00000025925	Terf1
1368	1	15838649	+	6	15805646	15844052	38407	+	ENSMUSG00000025925	Terf1
1369	1	15838729	+	3	15805646	15844052	38407	+	ENSMUSG00000025925	Terf1
1370	1	15838769	+	1	15805646	15844052	38407	+	ENSMUSG00000025925	Terf1
1371	1	15838806	+	5	15805646	15844052	38407	+	ENSMUSG00000025925	Terf1
1372	1	15838810	+	1	15805646	15844052	38407	+	ENSMUSG00000025925	Terf1
1373	1	15838866	+	2	15805646	15844052	38407	+	ENSMUSG00000025925	Terf1
1374	1	15839429	+	1	15805646	15844052	38407	+	ENSMUSG00000025925	Terf1
1375	1	15839457	+	1	15805646	15844052	38407	+	ENSMUSG00000025925	Terf1
1376	1	15840012	+	5	15805646	15844052	38407	+	ENSMUSG00000025925	Terf1
1377	1	15840266	+	1	15805646	15844052	38407	+	ENSMUSG00000025925	Terf1
1378	1	15841682	+	5	15805646	15844052	38407	+	ENSMUSG00000025925	Terf1
1379	1	15841754	+	2	15805646	15844052	38407	+	ENSMUSG00000025925	Terf1
1380	1	15841853	+	1	15805646	15844052	38407	+	ENSMUSG00000025925	Terf1
1381	1	15841965	+	2	15805646	15844052	38407	+	ENSMUSG00000025925	Terf1
1382	1	15842230	+	2	15805646	15844052	38407	+	ENSMUSG00000025925	Terf1
1383	1	15842446	+	1	15805646	15844052	38407	+	ENSMUSG00000025925	Terf1
1384	1	15842810	+	1	15805646	15844052	38407	+	ENSMUSG00000025925	Terf1
1385	1	15842895	+	6	15805646	15844052	38407	+	ENSMUSG00000025925	Terf1
1386	1	15843129	+	3	15805646	15844052	38407	+	ENSMUSG00000025925	Terf1
1387	1	15843268	+	3	15805646	15844052	38407	+	ENSMUSG00000025925	Terf1
1388	1	15843280	+	2	15805646	15844052	38407	+	ENSMUSG00000025925	Terf1
1389	1	15843320	+	3	15805646	15844052	38407	+	ENSMUSG00000025925	Terf1
1390	1	15843984	+	2	15805646	15844052	38407	+	ENSMUSG00000025925	Terf1
1391	1	15843998	+	2	15805646	15844052	38407	+	ENSMUSG00000025925	Terf1
1392	1	15844004	+	1	15805646	15844052	38407	+	ENSMUSG00000025925	Terf1
1393	1	15853907	-	1	15853862	15892722	38861	-	ENSMUSG00000032719	Sbspon
1394	1	15856149	+	7	15853331	15856499	3169	+	ENSMUSG00000104379	Gm37509
1395	1	16067794	-	1	16065979	16093325	27347	-	ENSMUSG00000067795	4930444P10Rik
1396	1	16101704	-	1	16101295	16104662	3368	-	ENSMUSG00000043716	Rpl7
1397	1	16101717	-	9	16101295	16104662	3368	-	ENSMUSG00000043716	Rpl7
1398	1	16102407	-	8	16101295	16104662	3368	-	ENSMUSG00000043716	Rpl7
1399	1	16102441	-	3	16101295	16104662	3368	-	ENSMUSG00000043716	Rpl7
1400	1	16102463	-	2	16101295	16104662	3368	-	ENSMUSG00000043716	Rpl7
1401	1	16102479	-	5	16101295	16104662	3368	-	ENSMUSG00000043716	Rpl7
1402	1	16103504	-	1	16101295	16104662	3368	-	ENSMUSG00000043716	Rpl7
1403	1	16103943	-	2	16101295	16104662	3368	-	ENSMUSG00000043716	Rpl7
1404	1	16104289	-	1	16101295	16104662	3368	-	ENSMUSG00000043716	Rpl7
1405	1	16104346	-	5	16101295	16104662	3368	-	ENSMUSG00000043716	Rpl7
1406	1	16108824	+	2	16105774	16133734	27961	+	ENSMUSG00000025921	Rdh10
1407	1	16116381	+	1	16105774	16133734	27961	+	ENSMUSG00000025921	Rdh10
1408	1	16117065	+	1	16105774	16133734	27961	+	ENSMUSG00000025921	Rdh10
1409	1	16121365	+	1	16105774	16133734	27961	+	ENSMUSG00000025921	Rdh10
1410	1	16121410	+	7	16105774	16133734	27961	+	ENSMUSG00000025921	Rdh10
1411	1	16122418	+	4	16105774	16133734	27961	+	ENSMUSG00000025921	Rdh10
1412	1	16124058	+	1	16105774	16133734	27961	+	ENSMUSG00000025921	Rdh10
1413	1	16234308	-	2	16228674	16520112	291439	-	ENSMUSG00000025920	Stau2
1414	1	16276385	-	1	16228674	16520112	291439	-	ENSMUSG00000025920	Stau2
1415	1	16295464	-	1	16228674	16520112	291439	-	ENSMUSG00000025920	Stau2
1416	1	16307358	-	1	16228674	16520112	291439	-	ENSMUSG00000025920	Stau2
1417	1	16309878	-	2	16228674	16520112	291439	-	ENSMUSG00000025920	Stau2
1418	1	16326519	-	1	16228674	16520112	291439	-	ENSMUSG00000025920	Stau2
1419	1	16333103	-	2	16228674	16520112	291439	-	ENSMUSG00000025920	Stau2
1420	1	16344344	-	1	16228674	16520112	291439	-	ENSMUSG00000025920	Stau2
1421	1	16347645	-	1	16228674	16520112	291439	-	ENSMUSG00000025920	Stau2
1422	1	16349854	-	1	16228674	16520112	291439	-	ENSMUSG00000025920	Stau2
1423	1	16374660	-	1	16228674	16520112	291439	-	ENSMUSG00000025920	Stau2
1424	1	16392249	-	2	16228674	16520112	291439	-	ENSMUSG00000025920	Stau2
1425	1	16410375	-	2	16228674	16520112	291439	-	ENSMUSG00000025920	Stau2
1426	1	16413184	-	6	16228674	16520112	291439	-	ENSMUSG00000025920	Stau2
1427	1	16421348	-	2	16228674	16520112	291439	-	ENSMUSG00000025920	Stau2
1428	1	16436719	-	4	16228674	16520112	291439	-	ENSMUSG00000025920	Stau2
1429	1	16436823	-	2	16228674	16520112	291439	-	ENSMUSG00000025920	Stau2
1430	1	16440176	-	2	16228674	16520112	291439	-	ENSMUSG00000025920	Stau2
1431	1	16440297	-	1	16228674	16520112	291439	-	ENSMUSG00000025920	Stau2
1432	1	16441678	-	1	16228674	16520112	291439	-	ENSMUSG00000025920	Stau2
1433	1	16481146	-	1	16228674	16520112	291439	-	ENSMUSG00000025920	Stau2
1434	1	16506874	-	4	16228674	16520112	291439	-	ENSMUSG00000025920	Stau2
1435	1	16508666	-	6	16228674	16520112	291439	-	ENSMUSG00000025920	Stau2
1436	1	16550958	-	3	16540790	16619489	78700	-	ENSMUSG00000025939	Ube2w
1437	1	16551993	-	1	16540790	16619489	78700	-	ENSMUSG00000025939	Ube2w
1438	1	16556520	-	1	16540790	16619489	78700	-	ENSMUSG00000025939	Ube2w
1439	1	16561522	-	1	16540790	16619489	78700	-	ENSMUSG00000025939	Ube2w
1440	1	16562020	-	3	16540790	16619489	78700	-	ENSMUSG00000025939	Ube2w
1441	1	16563024	-	1	16540790	16619489	78700	-	ENSMUSG00000025939	Ube2w
1442	1	16563856	-	3	16540790	16619489	78700	-	ENSMUSG00000025939	Ube2w
1443	1	16564066	-	6	16540790	16619489	78700	-	ENSMUSG00000025939	Ube2w
1444	1	16564806	-	3	16540790	16619489	78700	-	ENSMUSG00000025939	Ube2w
1445	1	16564872	-	1	16540790	16619489	78700	-	ENSMUSG00000025939	Ube2w
1446	1	16565954	-	4	16540790	16619489	78700	-	ENSMUSG00000025939	Ube2w
1447	1	16566002	-	1	16540790	16619489	78700	-	ENSMUSG00000025939	Ube2w
1448	1	16568147	-	7	16540790	16619489	78700	-	ENSMUSG00000025939	Ube2w
1449	1	16568149	-	2	16540790	16619489	78700	-	ENSMUSG00000025939	Ube2w
1450	1	16568641	-	1	16540790	16619489	78700	-	ENSMUSG00000025939	Ube2w
1451	1	16568859	-	2	16540790	16619489	78700	-	ENSMUSG00000025939	Ube2w
1452	1	16569197	-	5	16540790	16619489	78700	-	ENSMUSG00000025939	Ube2w
1453	1	16569308	-	2	16540790	16619489	78700	-	ENSMUSG00000025939	Ube2w
1454	1	16569378	-	1	16540790	16619489	78700	-	ENSMUSG00000025939	Ube2w
1455	1	16569386	-	2	16540790	16619489	78700	-	ENSMUSG00000025939	Ube2w
1456	1	16569555	-	1	16540790	16619489	78700	-	ENSMUSG00000025939	Ube2w
1457	1	16569961	-	2	16540790	16619489	78700	-	ENSMUSG00000025939	Ube2w
1458	1	16569975	-	3	16540790	16619489	78700	-	ENSMUSG00000025939	Ube2w
1459	1	16570195	-	1	16540790	16619489	78700	-	ENSMUSG00000025939	Ube2w
1460	1	16570285	-	4	16540790	16619489	78700	-	ENSMUSG00000025939	Ube2w
1461	1	16570298	-	2	16540790	16619489	78700	-	ENSMUSG00000025939	Ube2w
1462	1	16570774	-	2	16540790	16619489	78700	-	ENSMUSG00000025939	Ube2w
1463	1	16570988	-	1	16540790	16619489	78700	-	ENSMUSG00000025939	Ube2w
1464	1	16570989	-	3	16540790	16619489	78700	-	ENSMUSG00000025939	Ube2w
1465	1	16570992	-	2	16540790	16619489	78700	-	ENSMUSG00000025939	Ube2w
1466	1	16571006	-	1	16540790	16619489	78700	-	ENSMUSG00000025939	Ube2w
1467	1	16571008	-	1	16540790	16619489	78700	-	ENSMUSG00000025939	Ube2w
1468	1	16571448	-	5	16540790	16619489	78700	-	ENSMUSG00000025939	Ube2w
1469	1	16571641	-	1	16540790	16619489	78700	-	ENSMUSG00000025939	Ube2w
1470	1	16572960	-	3	16540790	16619489	78700	-	ENSMUSG00000025939	Ube2w
1471	1	16573324	-	1	16540790	16619489	78700	-	ENSMUSG00000025939	Ube2w
1472	1	16573330	-	2	16540790	16619489	78700	-	ENSMUSG00000025939	Ube2w
1473	1	16577470	-	1	16540790	16619489	78700	-	ENSMUSG00000025939	Ube2w
1474	1	16577544	-	5	16540790	16619489	78700	-	ENSMUSG00000025939	Ube2w
1475	1	16577653	-	1	16540790	16619489	78700	-	ENSMUSG00000025939	Ube2w
1476	1	16577706	-	1	16540790	16619489	78700	-	ENSMUSG00000025939	Ube2w
1477	1	16577716	-	1	16540790	16619489	78700	-	ENSMUSG00000025939	Ube2w
1478	1	16577717	-	6	16540790	16619489	78700	-	ENSMUSG00000025939	Ube2w
1479	1	16578733	-	4	16540790	16619489	78700	-	ENSMUSG00000025939	Ube2w
1480	1	16579285	-	1	16540790	16619489	78700	-	ENSMUSG00000025939	Ube2w
1481	1	16579291	-	7	16540790	16619489	78700	-	ENSMUSG00000025939	Ube2w
1482	1	16579708	-	1	16540790	16619489	78700	-	ENSMUSG00000025939	Ube2w
1483	1	16580187	-	8	16540790	16619489	78700	-	ENSMUSG00000025939	Ube2w
1484	1	16581796	-	3	16540790	16619489	78700	-	ENSMUSG00000025939	Ube2w
1485	1	16581911	-	8	16540790	16619489	78700	-	ENSMUSG00000025939	Ube2w
1486	1	16581915	-	10	16540790	16619489	78700	-	ENSMUSG00000025939	Ube2w
1487	1	16581917	-	1	16540790	16619489	78700	-	ENSMUSG00000025939	Ube2w
1488	1	16582107	-	1	16540790	16619489	78700	-	ENSMUSG00000025939	Ube2w
1489	1	16582108	-	3	16540790	16619489	78700	-	ENSMUSG00000025939	Ube2w
1490	1	16585172	-	3	16540790	16619489	78700	-	ENSMUSG00000025939	Ube2w
1491	1	16585237	-	1	16540790	16619489	78700	-	ENSMUSG00000025939	Ube2w
1492	1	16586857	-	3	16540790	16619489	78700	-	ENSMUSG00000025939	Ube2w
1493	1	16586858	-	2	16540790	16619489	78700	-	ENSMUSG00000025939	Ube2w
1494	1	16586920	-	1	16540790	16619489	78700	-	ENSMUSG00000025939	Ube2w
1495	1	16588303	-	1	16540790	16619489	78700	-	ENSMUSG00000025939	Ube2w
1496	1	16588315	-	7	16540790	16619489	78700	-	ENSMUSG00000025939	Ube2w
1497	1	16588330	-	1	16540790	16619489	78700	-	ENSMUSG00000025939	Ube2w
1498	1	16588357	-	5	16540790	16619489	78700	-	ENSMUSG00000025939	Ube2w
1499	1	16588541	-	1	16540790	16619489	78700	-	ENSMUSG00000025939	Ube2w
1500	1	16589099	-	4	16540790	16619489	78700	-	ENSMUSG00000025939	Ube2w
1501	1	16589629	-	4	16540790	16619489	78700	-	ENSMUSG00000025939	Ube2w
1502	1	16589850	-	2	16540790	16619489	78700	-	ENSMUSG00000025939	Ube2w
1503	1	16589998	-	3	16540790	16619489	78700	-	ENSMUSG00000025939	Ube2w
1504	1	16591379	-	1	16540790	16619489	78700	-	ENSMUSG00000025939	Ube2w
1505	1	16591872	-	9	16540790	16619489	78700	-	ENSMUSG00000025939	Ube2w
1506	1	16592549	-	2	16540790	16619489	78700	-	ENSMUSG00000025939	Ube2w
1507	1	16593955	-	1	16540790	16619489	78700	-	ENSMUSG00000025939	Ube2w
1508	1	16593987	-	2	16540790	16619489	78700	-	ENSMUSG00000025939	Ube2w
1509	1	16594534	-	2	16540790	16619489	78700	-	ENSMUSG00000025939	Ube2w
1510	1	16595160	-	2	16540790	16619489	78700	-	ENSMUSG00000025939	Ube2w
1511	1	16595661	-	2	16540790	16619489	78700	-	ENSMUSG00000025939	Ube2w
1512	1	16595676	-	1	16540790	16619489	78700	-	ENSMUSG00000025939	Ube2w
1513	1	16595930	-	1	16540790	16619489	78700	-	ENSMUSG00000025939	Ube2w
1514	1	16596025	-	1	16540790	16619489	78700	-	ENSMUSG00000025939	Ube2w
1515	1	16596100	-	1	16540790	16619489	78700	-	ENSMUSG00000025939	Ube2w
1516	1	16597078	-	2	16540790	16619489	78700	-	ENSMUSG00000025939	Ube2w
1517	1	16597192	-	2	16540790	16619489	78700	-	ENSMUSG00000025939	Ube2w
1518	1	16597793	-	1	16540790	16619489	78700	-	ENSMUSG00000025939	Ube2w
1519	1	16597879	-	1	16540790	16619489	78700	-	ENSMUSG00000025939	Ube2w
1520	1	16597934	-	7	16540790	16619489	78700	-	ENSMUSG00000025939	Ube2w
1521	1	16599087	-	2	16540790	16619489	78700	-	ENSMUSG00000025939	Ube2w
1522	1	16601612	-	12	16540790	16619489	78700	-	ENSMUSG00000025939	Ube2w
1523	1	16601814	-	1	16540790	16619489	78700	-	ENSMUSG00000025939	Ube2w
1524	1	16602182	-	1	16540790	16619489	78700	-	ENSMUSG00000025939	Ube2w
1525	1	16602207	-	1	16540790	16619489	78700	-	ENSMUSG00000025939	Ube2w
1526	1	16602235	-	1	16540790	16619489	78700	-	ENSMUSG00000025939	Ube2w
1527	1	16603847	-	1	16540790	16619489	78700	-	ENSMUSG00000025939	Ube2w
1528	1	16604757	-	1	16540790	16619489	78700	-	ENSMUSG00000025939	Ube2w
1529	1	16604979	-	2	16540790	16619489	78700	-	ENSMUSG00000025939	Ube2w
1530	1	16605943	-	2	16540790	16619489	78700	-	ENSMUSG00000025939	Ube2w
1531	1	16607717	-	1	16540790	16619489	78700	-	ENSMUSG00000025939	Ube2w
1532	1	16614829	-	4	16540790	16619489	78700	-	ENSMUSG00000025939	Ube2w
1533	1	16615420	-	1	16540790	16619489	78700	-	ENSMUSG00000025939	Ube2w
1534	1	16615468	-	1	16540790	16619489	78700	-	ENSMUSG00000025939	Ube2w
1535	1	16617437	-	3	16540790	16619489	78700	-	ENSMUSG00000025939	Ube2w
1536	1	16617623	-	1	16540790	16619489	78700	-	ENSMUSG00000025939	Ube2w
1537	1	16642791	-	4	16641725	16657042	15318	-	ENSMUSG00000079658	Eloc
1538	1	16642929	-	1	16641725	16657042	15318	-	ENSMUSG00000079658	Eloc
1539	1	16642930	-	2	16641725	16657042	15318	-	ENSMUSG00000079658	Eloc
1540	1	16643105	-	6	16641725	16657042	15318	-	ENSMUSG00000079658	Eloc
1541	1	16643149	-	1	16641725	16657042	15318	-	ENSMUSG00000079658	Eloc
1542	1	16643158	-	3	16641725	16657042	15318	-	ENSMUSG00000079658	Eloc
1543	1	16643245	-	4	16641725	16657042	15318	-	ENSMUSG00000079658	Eloc
1544	1	16643248	-	5	16641725	16657042	15318	-	ENSMUSG00000079658	Eloc
1545	1	16643255	-	3	16641725	16657042	15318	-	ENSMUSG00000079658	Eloc
1546	1	16643258	-	4	16641725	16657042	15318	-	ENSMUSG00000079658	Eloc
1547	1	16643259	-	3	16641725	16657042	15318	-	ENSMUSG00000079658	Eloc
1548	1	16644752	-	1	16641725	16657042	15318	-	ENSMUSG00000079658	Eloc
1549	1	16645645	-	3	16641725	16657042	15318	-	ENSMUSG00000079658	Eloc
1550	1	16645665	-	2	16641725	16657042	15318	-	ENSMUSG00000079658	Eloc
1551	1	16645746	-	3	16641725	16657042	15318	-	ENSMUSG00000079658	Eloc
1552	1	16646746	-	3	16641725	16657042	15318	-	ENSMUSG00000079658	Eloc
1553	1	16646762	-	1	16641725	16657042	15318	-	ENSMUSG00000079658	Eloc
1554	1	16647983	-	1	16641725	16657042	15318	-	ENSMUSG00000079658	Eloc
1555	1	16649037	-	1	16641725	16657042	15318	-	ENSMUSG00000079658	Eloc
1556	1	16651018	-	1	16641725	16657042	15318	-	ENSMUSG00000079658	Eloc
1557	1	16652304	-	1	16641725	16657042	15318	-	ENSMUSG00000079658	Eloc
1558	1	16652884	-	1	16641725	16657042	15318	-	ENSMUSG00000079658	Eloc
1559	1	16655100	-	1	16641725	16657042	15318	-	ENSMUSG00000079658	Eloc
1560	1	16655779	-	2	16641725	16657042	15318	-	ENSMUSG00000079658	Eloc
1561	1	16655816	-	1	16641725	16657042	15318	-	ENSMUSG00000079658	Eloc
1562	1	16656427	-	1	16641725	16657042	15318	-	ENSMUSG00000079658	Eloc
1563	1	16671067	+	3	16665207	16678275	13069	+	ENSMUSG00000025940	Tmem70
1564	1	16677190	+	1	16665207	16678275	13069	+	ENSMUSG00000025940	Tmem70
1565	1	16677461	+	3	16665207	16678275	13069	+	ENSMUSG00000025940	Tmem70
1566	1	16677494	+	1	16665207	16678275	13069	+	ENSMUSG00000025940	Tmem70
1567	1	16677500	+	6	16665207	16678275	13069	+	ENSMUSG00000025940	Tmem70
1568	1	16677604	+	2	16665207	16678275	13069	+	ENSMUSG00000025940	Tmem70
1569	1	16677615	+	1	16665207	16678275	13069	+	ENSMUSG00000025940	Tmem70
1570	1	16677786	+	2	16665207	16678275	13069	+	ENSMUSG00000025940	Tmem70
1571	1	16677871	+	1	16665207	16678275	13069	+	ENSMUSG00000025940	Tmem70
1572	1	16705354	+	5	16688051	16709611	21561	+	ENSMUSG00000025779	Ly96
1573	1	16910203	+	1	16898185	17091631	193447	+	ENSMUSG00000101640	Gm28376
1574	1	16977965	+	1	16898185	17091631	193447	+	ENSMUSG00000101640	Gm28376
1575	1	17023990	+	3	16898185	17091631	193447	+	ENSMUSG00000101640	Gm28376
1576	1	17037042	+	1	16898185	17091631	193447	+	ENSMUSG00000101640	Gm28376
1577	1	17069750	+	1	16898185	17091631	193447	+	ENSMUSG00000101640	Gm28376
1578	1	17071098	+	1	16898185	17091631	193447	+	ENSMUSG00000101640	Gm28376
1579	1	17071099	+	2	16898185	17091631	193447	+	ENSMUSG00000101640	Gm28376
1580	1	17090669	-	1	16964560	17097889	133330	-	ENSMUSG00000042686	Jph1
1581	1	17150456	+	2	17145362	17164271	18910	+	ENSMUSG00000025777	Gdap1
1582	1	17150654	+	3	17145362	17164271	18910	+	ENSMUSG00000025777	Gdap1
1583	1	17639541	-	2	17615084	17641081	25998	-	ENSMUSG00000100053	Gm28154
1584	1	17745050	-	1	17741915	17805417	63503	-	ENSMUSG00000099895	Gm28153
1585	1	17751232	-	3	17741915	17805417	63503	-	ENSMUSG00000099895	Gm28153
1586	1	17751335	-	1	17741915	17805417	63503	-	ENSMUSG00000099895	Gm28153
1587	1	17787233	-	1	17741915	17805417	63503	-	ENSMUSG00000099895	Gm28153
1588	1	17794087	-	1	17741915	17805417	63503	-	ENSMUSG00000099895	Gm28153
1589	1	18057295	-	2	17994462	18059056	64595	-	ENSMUSG00000109887	Gm28756
1590	1	18057295	-	2	18048100	18058269	10170	-	ENSMUSG00000101717	Gm45784
1591	1	18058269	-	1	17994462	18059056	64595	-	ENSMUSG00000109887	Gm28756
1592	1	18133730	-	1	18115191	18145902	30712	-	ENSMUSG00000025774	Crisp4
1593	1	18145475	-	6	18115191	18145902	30712	-	ENSMUSG00000025774	Crisp4
1594	1	18222581	-	1	18210053	18223564	13512	-	ENSMUSG00000070977	Defb44-ps
1595	1	18260302	-	1	18250980	18265138	14159	-	ENSMUSG00000067773	Defb41
1596	1	18262336	-	1	18250980	18265138	14159	-	ENSMUSG00000067773	Defb41
1597	1	19066670	-	1	19063300	19104840	41541	-	ENSMUSG00000089787	Gm15825
1598	1	19111795	+	1	19103022	19166346	63325	+	ENSMUSG00000042596	Tfap2d
1599	1	19134157	+	1	19103022	19166346	63325	+	ENSMUSG00000042596	Tfap2d
1600	1	19142142	+	1	19103022	19166346	63325	+	ENSMUSG00000042596	Tfap2d
1601	1	19156701	+	2	19103022	19166346	63325	+	ENSMUSG00000042596	Tfap2d
1602	1	20193928	-	1	20057779	20618064	560286	-	ENSMUSG00000043760	Pkhd1
1603	1	20266257	-	1	20057779	20618064	560286	-	ENSMUSG00000043760	Pkhd1
1604	1	20296991	-	2	20057779	20618064	560286	-	ENSMUSG00000043760	Pkhd1
1605	1	20329755	-	1	20057779	20618064	560286	-	ENSMUSG00000043760	Pkhd1
1606	1	20337203	-	1	20057779	20618064	560286	-	ENSMUSG00000043760	Pkhd1
1607	1	20367184	+	1	20356452	20392300	35849	+	ENSMUSG00000089914	4930486I03Rik
1608	1	20394082	-	1	20057779	20618064	560286	-	ENSMUSG00000043760	Pkhd1
1609	1	20585127	-	1	20057779	20618064	560286	-	ENSMUSG00000043760	Pkhd1
1610	1	20611075	-	1	20057779	20618064	560286	-	ENSMUSG00000043760	Pkhd1
1611	1	20781024	-	3	20777146	20790617	13472	-	ENSMUSG00000041872	Il17f
1612	1	20781060	-	1	20777146	20790617	13472	-	ENSMUSG00000041872	Il17f
1613	1	20786135	-	1	20777146	20790617	13472	-	ENSMUSG00000041872	Il17f
1614	1	20789735	-	1	20777146	20790617	13472	-	ENSMUSG00000041872	Il17f
1615	1	20790314	-	1	20777146	20790617	13472	-	ENSMUSG00000041872	Il17f
1616	1	20803003	-	6	20802968	20820312	17345	-	ENSMUSG00000041859	Mcm3
1617	1	20803017	-	4	20802968	20820312	17345	-	ENSMUSG00000041859	Mcm3
1618	1	20803021	-	7	20802968	20820312	17345	-	ENSMUSG00000041859	Mcm3
1619	1	20803022	-	1	20802968	20820312	17345	-	ENSMUSG00000041859	Mcm3
1620	1	20803026	-	4	20802968	20820312	17345	-	ENSMUSG00000041859	Mcm3
1621	1	20803053	-	1	20802968	20820312	17345	-	ENSMUSG00000041859	Mcm3
1622	1	20803055	-	1	20802968	20820312	17345	-	ENSMUSG00000041859	Mcm3
1623	1	20803061	-	2	20802968	20820312	17345	-	ENSMUSG00000041859	Mcm3
1624	1	20803073	-	5	20802968	20820312	17345	-	ENSMUSG00000041859	Mcm3
1625	1	20803195	-	2	20802968	20820312	17345	-	ENSMUSG00000041859	Mcm3
1626	1	20803203	-	1	20802968	20820312	17345	-	ENSMUSG00000041859	Mcm3
1627	1	20803240	-	1	20802968	20820312	17345	-	ENSMUSG00000041859	Mcm3
1628	1	20803393	-	3	20802968	20820312	17345	-	ENSMUSG00000041859	Mcm3
1629	1	20803669	-	1	20802968	20820312	17345	-	ENSMUSG00000041859	Mcm3
1630	1	20805049	-	2	20802968	20820312	17345	-	ENSMUSG00000041859	Mcm3
1631	1	20807350	-	2	20802968	20820312	17345	-	ENSMUSG00000041859	Mcm3
1632	1	20810034	-	1	20802968	20820312	17345	-	ENSMUSG00000041859	Mcm3
1633	1	20813692	-	2	20802968	20820312	17345	-	ENSMUSG00000041859	Mcm3
1634	1	20817381	-	2	20802968	20820312	17345	-	ENSMUSG00000041859	Mcm3
1635	1	20817621	-	1	20802968	20820312	17345	-	ENSMUSG00000041859	Mcm3
1636	1	20818206	-	4	20802968	20820312	17345	-	ENSMUSG00000041859	Mcm3
1637	1	20819874	-	1	20802968	20820312	17345	-	ENSMUSG00000041859	Mcm3
1638	1	20893113	+	3	20890606	20939650	49045	+	ENSMUSG00000025931	Paqr8
1639	1	20893591	+	3	20890606	20939650	49045	+	ENSMUSG00000025931	Paqr8
1640	1	20906420	+	2	20890606	20939650	49045	+	ENSMUSG00000025931	Paqr8
1641	1	20929425	+	1	20890606	20939650	49045	+	ENSMUSG00000025931	Paqr8
1642	1	20937337	+	4	20890606	20939650	49045	+	ENSMUSG00000025931	Paqr8
1643	1	20996388	-	2	20996299	21079229	82931	-	ENSMUSG00000041779	Tram2
1644	1	20999812	-	2	20996299	21079229	82931	-	ENSMUSG00000041779	Tram2
1645	1	21004130	-	1	20996299	21079229	82931	-	ENSMUSG00000041779	Tram2
1646	1	21021571	-	1	20996299	21079229	82931	-	ENSMUSG00000041779	Tram2
1647	1	21027918	-	7	20996299	21079229	82931	-	ENSMUSG00000041779	Tram2
1648	1	21029587	-	3	20996299	21079229	82931	-	ENSMUSG00000041779	Tram2
1649	1	21034383	-	1	20996299	21079229	82931	-	ENSMUSG00000041779	Tram2
1650	1	21060049	-	5	20996299	21079229	82931	-	ENSMUSG00000041779	Tram2
1651	1	21060243	-	2	20996299	21079229	82931	-	ENSMUSG00000041779	Tram2
1652	1	21062983	-	1	20996299	21079229	82931	-	ENSMUSG00000041779	Tram2
1653	1	21065078	-	5	20996299	21079229	82931	-	ENSMUSG00000041779	Tram2
1654	1	21070376	-	5	20996299	21079229	82931	-	ENSMUSG00000041779	Tram2
1655	1	21079064	-	2	20996299	21079229	82931	-	ENSMUSG00000041779	Tram2
1656	1	21081532	+	1	21080114	21081748	1635	+	ENSMUSG00000099971	Gm28287
1657	1	21258769	+	1	21240589	21265661	25073	+	ENSMUSG00000025934	Gsta3
1658	1	21386239	+	2	21383556	21386373	2818	+	ENSMUSG00000085079	Khdc1b
1659	1	21391056	+	2	21390906	21391101	196	+	ENSMUSG00000085679	Gm16328
1660	1	21398452	-	6	21398403	21961942	563540	-	ENSMUSG00000028033	Kcnq5
1661	1	21398481	-	2	21398403	21961942	563540	-	ENSMUSG00000028033	Kcnq5
1662	1	21401055	-	5	21398403	21961942	563540	-	ENSMUSG00000028033	Kcnq5
1663	1	21401541	-	4	21398403	21961942	563540	-	ENSMUSG00000028033	Kcnq5
1664	1	21401697	-	1	21398403	21961942	563540	-	ENSMUSG00000028033	Kcnq5
1665	1	21406561	-	8	21398403	21961942	563540	-	ENSMUSG00000028033	Kcnq5
1666	1	21416844	-	1	21398403	21961942	563540	-	ENSMUSG00000028033	Kcnq5
1667	1	21416845	-	1	21398403	21961942	563540	-	ENSMUSG00000028033	Kcnq5
1668	1	21420963	-	1	21398403	21961942	563540	-	ENSMUSG00000028033	Kcnq5
1669	1	21421143	-	3	21398403	21961942	563540	-	ENSMUSG00000028033	Kcnq5
1670	1	21423933	-	8	21398403	21961942	563540	-	ENSMUSG00000028033	Kcnq5
1671	1	21425253	-	2	21398403	21961942	563540	-	ENSMUSG00000028033	Kcnq5
1672	1	21429912	-	1	21398403	21961942	563540	-	ENSMUSG00000028033	Kcnq5
1673	1	21434621	-	3	21398403	21961942	563540	-	ENSMUSG00000028033	Kcnq5
1674	1	21437151	-	6	21398403	21961942	563540	-	ENSMUSG00000028033	Kcnq5
1675	1	21450841	-	2	21398403	21961942	563540	-	ENSMUSG00000028033	Kcnq5
1676	1	21463022	-	2	21398403	21961942	563540	-	ENSMUSG00000028033	Kcnq5
1677	1	21466357	-	3	21398403	21961942	563540	-	ENSMUSG00000028033	Kcnq5
1678	1	21466367	-	4	21398403	21961942	563540	-	ENSMUSG00000028033	Kcnq5
1679	1	21466375	-	3	21398403	21961942	563540	-	ENSMUSG00000028033	Kcnq5
1680	1	21466505	-	2	21398403	21961942	563540	-	ENSMUSG00000028033	Kcnq5
1681	1	21472125	-	4	21398403	21961942	563540	-	ENSMUSG00000028033	Kcnq5
1682	1	21473885	-	3	21398403	21961942	563540	-	ENSMUSG00000028033	Kcnq5
1683	1	21477985	-	5	21398403	21961942	563540	-	ENSMUSG00000028033	Kcnq5
1684	1	21479790	-	4	21398403	21961942	563540	-	ENSMUSG00000028033	Kcnq5
1685	1	21481837	-	4	21398403	21961942	563540	-	ENSMUSG00000028033	Kcnq5
1686	1	21482414	-	1	21398403	21961942	563540	-	ENSMUSG00000028033	Kcnq5
1687	1	21483662	-	3	21398403	21961942	563540	-	ENSMUSG00000028033	Kcnq5
1688	1	21486192	-	3	21398403	21961942	563540	-	ENSMUSG00000028033	Kcnq5
1689	1	21503665	-	1	21398403	21961942	563540	-	ENSMUSG00000028033	Kcnq5
1690	1	21503850	-	2	21398403	21961942	563540	-	ENSMUSG00000028033	Kcnq5
1691	1	21505281	-	1	21398403	21961942	563540	-	ENSMUSG00000028033	Kcnq5
1692	1	21508368	-	1	21398403	21961942	563540	-	ENSMUSG00000028033	Kcnq5
1693	1	21511904	-	5	21398403	21961942	563540	-	ENSMUSG00000028033	Kcnq5
1694	1	21511905	-	3	21398403	21961942	563540	-	ENSMUSG00000028033	Kcnq5
1695	1	21511906	-	1	21398403	21961942	563540	-	ENSMUSG00000028033	Kcnq5
1696	1	21526602	-	1	21398403	21961942	563540	-	ENSMUSG00000028033	Kcnq5
1697	1	21530044	-	1	21398403	21961942	563540	-	ENSMUSG00000028033	Kcnq5
1698	1	21532038	-	2	21398403	21961942	563540	-	ENSMUSG00000028033	Kcnq5
1699	1	21534097	-	1	21398403	21961942	563540	-	ENSMUSG00000028033	Kcnq5
1700	1	21534281	-	1	21398403	21961942	563540	-	ENSMUSG00000028033	Kcnq5
1701	1	21536778	-	6	21398403	21961942	563540	-	ENSMUSG00000028033	Kcnq5
1702	1	21542846	-	1	21398403	21961942	563540	-	ENSMUSG00000028033	Kcnq5
1703	1	21547655	-	5	21398403	21961942	563540	-	ENSMUSG00000028033	Kcnq5
1704	1	21551529	-	2	21398403	21961942	563540	-	ENSMUSG00000028033	Kcnq5
1705	1	21554578	-	3	21398403	21961942	563540	-	ENSMUSG00000028033	Kcnq5
1706	1	21556764	-	3	21398403	21961942	563540	-	ENSMUSG00000028033	Kcnq5
1707	1	21559095	-	3	21398403	21961942	563540	-	ENSMUSG00000028033	Kcnq5
1708	1	21568044	-	3	21398403	21961942	563540	-	ENSMUSG00000028033	Kcnq5
1709	1	21593504	-	1	21398403	21961942	563540	-	ENSMUSG00000028033	Kcnq5
1710	1	21596405	-	1	21398403	21961942	563540	-	ENSMUSG00000028033	Kcnq5
1711	1	21619175	-	2	21398403	21961942	563540	-	ENSMUSG00000028033	Kcnq5
1712	1	21619313	-	5	21398403	21961942	563540	-	ENSMUSG00000028033	Kcnq5
1713	1	21631785	-	1	21398403	21961942	563540	-	ENSMUSG00000028033	Kcnq5
1714	1	21632517	-	3	21398403	21961942	563540	-	ENSMUSG00000028033	Kcnq5
1715	1	21638860	-	1	21398403	21961942	563540	-	ENSMUSG00000028033	Kcnq5
1716	1	21639317	-	2	21398403	21961942	563540	-	ENSMUSG00000028033	Kcnq5
1717	1	21640048	-	1	21398403	21961942	563540	-	ENSMUSG00000028033	Kcnq5
1718	1	21640139	-	1	21398403	21961942	563540	-	ENSMUSG00000028033	Kcnq5
1719	1	21641078	-	2	21398403	21961942	563540	-	ENSMUSG00000028033	Kcnq5
1720	1	21642156	-	6	21398403	21961942	563540	-	ENSMUSG00000028033	Kcnq5
1721	1	21646544	-	2	21398403	21961942	563540	-	ENSMUSG00000028033	Kcnq5
1722	1	21647330	-	2	21398403	21961942	563540	-	ENSMUSG00000028033	Kcnq5
1723	1	21649513	-	1	21398403	21961942	563540	-	ENSMUSG00000028033	Kcnq5
1724	1	21653386	-	4	21398403	21961942	563540	-	ENSMUSG00000028033	Kcnq5
1725	1	21660431	-	1	21398403	21961942	563540	-	ENSMUSG00000028033	Kcnq5
1726	1	21663491	-	2	21398403	21961942	563540	-	ENSMUSG00000028033	Kcnq5
1727	1	21664663	-	4	21398403	21961942	563540	-	ENSMUSG00000028033	Kcnq5
1728	1	21665431	-	4	21398403	21961942	563540	-	ENSMUSG00000028033	Kcnq5
1729	1	21667384	-	1	21398403	21961942	563540	-	ENSMUSG00000028033	Kcnq5
1730	1	21667565	-	2	21398403	21961942	563540	-	ENSMUSG00000028033	Kcnq5
1731	1	21668213	-	1	21398403	21961942	563540	-	ENSMUSG00000028033	Kcnq5
1732	1	21668478	-	9	21398403	21961942	563540	-	ENSMUSG00000028033	Kcnq5
1733	1	21669376	-	4	21398403	21961942	563540	-	ENSMUSG00000028033	Kcnq5
1734	1	21669620	-	1	21398403	21961942	563540	-	ENSMUSG00000028033	Kcnq5
1735	1	21669793	-	1	21398403	21961942	563540	-	ENSMUSG00000028033	Kcnq5
1736	1	21671102	-	2	21398403	21961942	563540	-	ENSMUSG00000028033	Kcnq5
1737	1	21672157	-	1	21398403	21961942	563540	-	ENSMUSG00000028033	Kcnq5
1738	1	21678437	-	2	21398403	21961942	563540	-	ENSMUSG00000028033	Kcnq5
1739	1	21679174	-	1	21398403	21961942	563540	-	ENSMUSG00000028033	Kcnq5
1740	1	21679307	-	1	21398403	21961942	563540	-	ENSMUSG00000028033	Kcnq5
1741	1	21679395	-	1	21398403	21961942	563540	-	ENSMUSG00000028033	Kcnq5
1742	1	21679801	-	1	21398403	21961942	563540	-	ENSMUSG00000028033	Kcnq5
1743	1	21679808	-	1	21398403	21961942	563540	-	ENSMUSG00000028033	Kcnq5
1744	1	21679846	-	4	21398403	21961942	563540	-	ENSMUSG00000028033	Kcnq5
1745	1	21679929	-	1	21398403	21961942	563540	-	ENSMUSG00000028033	Kcnq5
1746	1	21680307	-	1	21398403	21961942	563540	-	ENSMUSG00000028033	Kcnq5
1747	1	21680464	-	1	21398403	21961942	563540	-	ENSMUSG00000028033	Kcnq5
1748	1	21680489	-	3	21398403	21961942	563540	-	ENSMUSG00000028033	Kcnq5
1749	1	21681433	-	1	21398403	21961942	563540	-	ENSMUSG00000028033	Kcnq5
1750	1	21681652	-	2	21398403	21961942	563540	-	ENSMUSG00000028033	Kcnq5
1751	1	21682421	-	4	21398403	21961942	563540	-	ENSMUSG00000028033	Kcnq5
1752	1	21683557	-	1	21398403	21961942	563540	-	ENSMUSG00000028033	Kcnq5
1753	1	21683580	-	7	21398403	21961942	563540	-	ENSMUSG00000028033	Kcnq5
1754	1	21684082	-	2	21398403	21961942	563540	-	ENSMUSG00000028033	Kcnq5
1755	1	21686206	-	4	21398403	21961942	563540	-	ENSMUSG00000028033	Kcnq5
1756	1	21686500	-	4	21398403	21961942	563540	-	ENSMUSG00000028033	Kcnq5
1757	1	21686749	-	1	21398403	21961942	563540	-	ENSMUSG00000028033	Kcnq5
1758	1	21687676	-	1	21398403	21961942	563540	-	ENSMUSG00000028033	Kcnq5
1759	1	21689582	-	1	21398403	21961942	563540	-	ENSMUSG00000028033	Kcnq5
1760	1	21689942	-	1	21398403	21961942	563540	-	ENSMUSG00000028033	Kcnq5
1761	1	21692167	-	2	21398403	21961942	563540	-	ENSMUSG00000028033	Kcnq5
1762	1	21694329	-	1	21398403	21961942	563540	-	ENSMUSG00000028033	Kcnq5
1763	1	21694535	-	1	21398403	21961942	563540	-	ENSMUSG00000028033	Kcnq5
1764	1	21696828	-	3	21398403	21961942	563540	-	ENSMUSG00000028033	Kcnq5
1765	1	21696877	-	7	21398403	21961942	563540	-	ENSMUSG00000028033	Kcnq5
1766	1	21696993	-	1	21398403	21961942	563540	-	ENSMUSG00000028033	Kcnq5
1767	1	21699663	-	1	21398403	21961942	563540	-	ENSMUSG00000028033	Kcnq5
1768	1	21701991	-	1	21398403	21961942	563540	-	ENSMUSG00000028033	Kcnq5
1769	1	21702304	-	1	21398403	21961942	563540	-	ENSMUSG00000028033	Kcnq5
1770	1	21702639	-	1	21398403	21961942	563540	-	ENSMUSG00000028033	Kcnq5
1771	1	21702848	-	2	21398403	21961942	563540	-	ENSMUSG00000028033	Kcnq5
1772	1	21702991	-	1	21398403	21961942	563540	-	ENSMUSG00000028033	Kcnq5
1773	1	21705642	-	1	21398403	21961942	563540	-	ENSMUSG00000028033	Kcnq5
1774	1	21706914	-	3	21398403	21961942	563540	-	ENSMUSG00000028033	Kcnq5
1775	1	21706972	-	1	21398403	21961942	563540	-	ENSMUSG00000028033	Kcnq5
1776	1	21707358	-	3	21398403	21961942	563540	-	ENSMUSG00000028033	Kcnq5
1777	1	21707655	-	2	21398403	21961942	563540	-	ENSMUSG00000028033	Kcnq5
1778	1	21708209	-	4	21398403	21961942	563540	-	ENSMUSG00000028033	Kcnq5
1779	1	21709890	-	5	21398403	21961942	563540	-	ENSMUSG00000028033	Kcnq5
1780	1	21711407	-	2	21398403	21961942	563540	-	ENSMUSG00000028033	Kcnq5
1781	1	21711584	-	2	21398403	21961942	563540	-	ENSMUSG00000028033	Kcnq5
1782	1	21711918	-	2	21398403	21961942	563540	-	ENSMUSG00000028033	Kcnq5
1783	1	21713383	-	1	21398403	21961942	563540	-	ENSMUSG00000028033	Kcnq5
1784	1	21713585	-	1	21398403	21961942	563540	-	ENSMUSG00000028033	Kcnq5
1785	1	21715333	-	5	21398403	21961942	563540	-	ENSMUSG00000028033	Kcnq5
1786	1	21715425	-	4	21398403	21961942	563540	-	ENSMUSG00000028033	Kcnq5
1787	1	21716711	-	8	21398403	21961942	563540	-	ENSMUSG00000028033	Kcnq5
1788	1	21719639	-	1	21398403	21961942	563540	-	ENSMUSG00000028033	Kcnq5
1789	1	21719957	-	1	21398403	21961942	563540	-	ENSMUSG00000028033	Kcnq5
1790	1	21719959	-	7	21398403	21961942	563540	-	ENSMUSG00000028033	Kcnq5
1791	1	21720173	-	2	21398403	21961942	563540	-	ENSMUSG00000028033	Kcnq5
1792	1	21720225	-	1	21398403	21961942	563540	-	ENSMUSG00000028033	Kcnq5
1793	1	21722203	-	1	21398403	21961942	563540	-	ENSMUSG00000028033	Kcnq5
1794	1	21723491	-	1	21398403	21961942	563540	-	ENSMUSG00000028033	Kcnq5
1795	1	21723535	-	6	21398403	21961942	563540	-	ENSMUSG00000028033	Kcnq5
1796	1	21723564	-	1	21398403	21961942	563540	-	ENSMUSG00000028033	Kcnq5
1797	1	21724556	-	4	21398403	21961942	563540	-	ENSMUSG00000028033	Kcnq5
1798	1	21726166	-	2	21398403	21961942	563540	-	ENSMUSG00000028033	Kcnq5
1799	1	21727088	-	2	21398403	21961942	563540	-	ENSMUSG00000028033	Kcnq5
1800	1	21727488	-	3	21398403	21961942	563540	-	ENSMUSG00000028033	Kcnq5
1801	1	21727618	-	4	21398403	21961942	563540	-	ENSMUSG00000028033	Kcnq5
1802	1	21729641	-	3	21398403	21961942	563540	-	ENSMUSG00000028033	Kcnq5
1803	1	21730728	-	5	21398403	21961942	563540	-	ENSMUSG00000028033	Kcnq5
1804	1	21732808	-	2	21398403	21961942	563540	-	ENSMUSG00000028033	Kcnq5
1805	1	21733618	-	1	21398403	21961942	563540	-	ENSMUSG00000028033	Kcnq5
1806	1	21733754	-	3	21398403	21961942	563540	-	ENSMUSG00000028033	Kcnq5
1807	1	21733836	-	1	21398403	21961942	563540	-	ENSMUSG00000028033	Kcnq5
1808	1	21734536	-	3	21398403	21961942	563540	-	ENSMUSG00000028033	Kcnq5
1809	1	21735147	-	3	21398403	21961942	563540	-	ENSMUSG00000028033	Kcnq5
1810	1	21735580	-	3	21398403	21961942	563540	-	ENSMUSG00000028033	Kcnq5
1811	1	21735597	-	1	21398403	21961942	563540	-	ENSMUSG00000028033	Kcnq5
1812	1	21735678	-	3	21398403	21961942	563540	-	ENSMUSG00000028033	Kcnq5
1813	1	21735770	-	4	21398403	21961942	563540	-	ENSMUSG00000028033	Kcnq5
1814	1	21735905	-	5	21398403	21961942	563540	-	ENSMUSG00000028033	Kcnq5
1815	1	21736882	-	2	21398403	21961942	563540	-	ENSMUSG00000028033	Kcnq5
1816	1	21736892	-	2	21398403	21961942	563540	-	ENSMUSG00000028033	Kcnq5
1817	1	21737695	-	5	21398403	21961942	563540	-	ENSMUSG00000028033	Kcnq5
1818	1	21739068	-	1	21398403	21961942	563540	-	ENSMUSG00000028033	Kcnq5
1819	1	21739418	-	1	21398403	21961942	563540	-	ENSMUSG00000028033	Kcnq5
1820	1	21739482	-	2	21398403	21961942	563540	-	ENSMUSG00000028033	Kcnq5
1821	1	21739570	-	4	21398403	21961942	563540	-	ENSMUSG00000028033	Kcnq5
1822	1	21739643	-	3	21398403	21961942	563540	-	ENSMUSG00000028033	Kcnq5
1823	1	21739983	-	1	21398403	21961942	563540	-	ENSMUSG00000028033	Kcnq5
1824	1	21740882	-	1	21398403	21961942	563540	-	ENSMUSG00000028033	Kcnq5
1825	1	21740890	-	3	21398403	21961942	563540	-	ENSMUSG00000028033	Kcnq5
1826	1	21740946	-	5	21398403	21961942	563540	-	ENSMUSG00000028033	Kcnq5
1827	1	21741790	-	2	21398403	21961942	563540	-	ENSMUSG00000028033	Kcnq5
1828	1	21741791	-	1	21398403	21961942	563540	-	ENSMUSG00000028033	Kcnq5
1829	1	21742059	-	2	21398403	21961942	563540	-	ENSMUSG00000028033	Kcnq5
1830	1	21742069	-	1	21398403	21961942	563540	-	ENSMUSG00000028033	Kcnq5
1831	1	21742115	-	3	21398403	21961942	563540	-	ENSMUSG00000028033	Kcnq5
1832	1	21742172	-	1	21398403	21961942	563540	-	ENSMUSG00000028033	Kcnq5
1833	1	21742663	-	1	21398403	21961942	563540	-	ENSMUSG00000028033	Kcnq5
1834	1	21743802	-	1	21398403	21961942	563540	-	ENSMUSG00000028033	Kcnq5
1835	1	21743837	-	2	21398403	21961942	563540	-	ENSMUSG00000028033	Kcnq5
1836	1	21744463	-	1	21398403	21961942	563540	-	ENSMUSG00000028033	Kcnq5
1837	1	21744505	-	1	21398403	21961942	563540	-	ENSMUSG00000028033	Kcnq5
1838	1	21744955	-	1	21398403	21961942	563540	-	ENSMUSG00000028033	Kcnq5
1839	1	21745018	-	1	21398403	21961942	563540	-	ENSMUSG00000028033	Kcnq5
1840	1	21746518	-	2	21398403	21961942	563540	-	ENSMUSG00000028033	Kcnq5
1841	1	21747221	-	1	21398403	21961942	563540	-	ENSMUSG00000028033	Kcnq5
1842	1	21747691	-	2	21398403	21961942	563540	-	ENSMUSG00000028033	Kcnq5
1843	1	21747730	-	2	21398403	21961942	563540	-	ENSMUSG00000028033	Kcnq5
1844	1	21748404	-	1	21398403	21961942	563540	-	ENSMUSG00000028033	Kcnq5
1845	1	21749302	-	2	21398403	21961942	563540	-	ENSMUSG00000028033	Kcnq5
1846	1	21749393	-	1	21398403	21961942	563540	-	ENSMUSG00000028033	Kcnq5
1847	1	21749399	-	3	21398403	21961942	563540	-	ENSMUSG00000028033	Kcnq5
1848	1	21749747	-	1	21398403	21961942	563540	-	ENSMUSG00000028033	Kcnq5
1849	1	21750730	-	1	21398403	21961942	563540	-	ENSMUSG00000028033	Kcnq5
1850	1	21751578	-	3	21398403	21961942	563540	-	ENSMUSG00000028033	Kcnq5
1851	1	21752795	-	1	21398403	21961942	563540	-	ENSMUSG00000028033	Kcnq5
1852	1	21752821	-	3	21398403	21961942	563540	-	ENSMUSG00000028033	Kcnq5
1853	1	21752909	-	1	21398403	21961942	563540	-	ENSMUSG00000028033	Kcnq5
1854	1	21753979	-	5	21398403	21961942	563540	-	ENSMUSG00000028033	Kcnq5
1855	1	21754147	-	2	21398403	21961942	563540	-	ENSMUSG00000028033	Kcnq5
1856	1	21754157	-	5	21398403	21961942	563540	-	ENSMUSG00000028033	Kcnq5
1857	1	21754207	-	2	21398403	21961942	563540	-	ENSMUSG00000028033	Kcnq5
1858	1	21754372	-	1	21398403	21961942	563540	-	ENSMUSG00000028033	Kcnq5
1859	1	21754409	-	5	21398403	21961942	563540	-	ENSMUSG00000028033	Kcnq5
1860	1	21754421	-	1	21398403	21961942	563540	-	ENSMUSG00000028033	Kcnq5
1861	1	21754462	-	1	21398403	21961942	563540	-	ENSMUSG00000028033	Kcnq5
1862	1	21754580	-	2	21398403	21961942	563540	-	ENSMUSG00000028033	Kcnq5
1863	1	21754734	-	1	21398403	21961942	563540	-	ENSMUSG00000028033	Kcnq5
1864	1	21755330	-	6	21398403	21961942	563540	-	ENSMUSG00000028033	Kcnq5
1865	1	21755602	-	1	21398403	21961942	563540	-	ENSMUSG00000028033	Kcnq5
1866	1	21756366	-	1	21398403	21961942	563540	-	ENSMUSG00000028033	Kcnq5
1867	1	21756780	-	1	21398403	21961942	563540	-	ENSMUSG00000028033	Kcnq5
1868	1	21757010	-	2	21398403	21961942	563540	-	ENSMUSG00000028033	Kcnq5
1869	1	21757428	-	5	21398403	21961942	563540	-	ENSMUSG00000028033	Kcnq5
1870	1	21757612	-	4	21398403	21961942	563540	-	ENSMUSG00000028033	Kcnq5
1871	1	21757757	-	1	21398403	21961942	563540	-	ENSMUSG00000028033	Kcnq5
1872	1	21757984	-	4	21398403	21961942	563540	-	ENSMUSG00000028033	Kcnq5
1873	1	21758516	-	1	21398403	21961942	563540	-	ENSMUSG00000028033	Kcnq5
1874	1	21758711	-	3	21398403	21961942	563540	-	ENSMUSG00000028033	Kcnq5
1875	1	21758952	-	1	21398403	21961942	563540	-	ENSMUSG00000028033	Kcnq5
1876	1	21759091	-	1	21398403	21961942	563540	-	ENSMUSG00000028033	Kcnq5
1877	1	21759901	-	1	21398403	21961942	563540	-	ENSMUSG00000028033	Kcnq5
1878	1	21759928	-	3	21398403	21961942	563540	-	ENSMUSG00000028033	Kcnq5
1879	1	21759942	-	1	21398403	21961942	563540	-	ENSMUSG00000028033	Kcnq5
1880	1	21760006	-	1	21398403	21961942	563540	-	ENSMUSG00000028033	Kcnq5
1881	1	21760061	-	2	21398403	21961942	563540	-	ENSMUSG00000028033	Kcnq5
1882	1	21760079	-	1	21398403	21961942	563540	-	ENSMUSG00000028033	Kcnq5
1883	1	21760118	-	1	21398403	21961942	563540	-	ENSMUSG00000028033	Kcnq5
1884	1	21760282	-	6	21398403	21961942	563540	-	ENSMUSG00000028033	Kcnq5
1885	1	21760294	-	1	21398403	21961942	563540	-	ENSMUSG00000028033	Kcnq5
1886	1	21760342	-	4	21398403	21961942	563540	-	ENSMUSG00000028033	Kcnq5
1887	1	21761795	-	4	21398403	21961942	563540	-	ENSMUSG00000028033	Kcnq5
1888	1	21761876	-	1	21398403	21961942	563540	-	ENSMUSG00000028033	Kcnq5
1889	1	21761897	-	2	21398403	21961942	563540	-	ENSMUSG00000028033	Kcnq5
1890	1	21765583	-	3	21398403	21961942	563540	-	ENSMUSG00000028033	Kcnq5
1891	1	21765613	-	4	21398403	21961942	563540	-	ENSMUSG00000028033	Kcnq5
1892	1	21766054	-	1	21398403	21961942	563540	-	ENSMUSG00000028033	Kcnq5
1893	1	21766738	-	4	21398403	21961942	563540	-	ENSMUSG00000028033	Kcnq5
1894	1	21767337	-	2	21398403	21961942	563540	-	ENSMUSG00000028033	Kcnq5
1895	1	21767344	-	4	21398403	21961942	563540	-	ENSMUSG00000028033	Kcnq5
1896	1	21767408	-	2	21398403	21961942	563540	-	ENSMUSG00000028033	Kcnq5
1897	1	21771913	-	4	21398403	21961942	563540	-	ENSMUSG00000028033	Kcnq5
1898	1	21772165	-	7	21398403	21961942	563540	-	ENSMUSG00000028033	Kcnq5
1899	1	21772190	-	1	21398403	21961942	563540	-	ENSMUSG00000028033	Kcnq5
1900	1	21772712	-	1	21398403	21961942	563540	-	ENSMUSG00000028033	Kcnq5
1901	1	21772856	-	3	21398403	21961942	563540	-	ENSMUSG00000028033	Kcnq5
1902	1	21773016	-	1	21398403	21961942	563540	-	ENSMUSG00000028033	Kcnq5
1903	1	21773119	-	1	21398403	21961942	563540	-	ENSMUSG00000028033	Kcnq5
1904	1	21773122	-	1	21398403	21961942	563540	-	ENSMUSG00000028033	Kcnq5
1905	1	21773131	-	2	21398403	21961942	563540	-	ENSMUSG00000028033	Kcnq5
1906	1	21775668	-	1	21398403	21961942	563540	-	ENSMUSG00000028033	Kcnq5
1907	1	21775690	-	1	21398403	21961942	563540	-	ENSMUSG00000028033	Kcnq5
1908	1	21775902	-	2	21398403	21961942	563540	-	ENSMUSG00000028033	Kcnq5
1909	1	21776246	-	1	21398403	21961942	563540	-	ENSMUSG00000028033	Kcnq5
1910	1	21776367	-	3	21398403	21961942	563540	-	ENSMUSG00000028033	Kcnq5
1911	1	21777509	-	1	21398403	21961942	563540	-	ENSMUSG00000028033	Kcnq5
1912	1	21777532	-	1	21398403	21961942	563540	-	ENSMUSG00000028033	Kcnq5
1913	1	21777538	-	2	21398403	21961942	563540	-	ENSMUSG00000028033	Kcnq5
1914	1	21777539	-	2	21398403	21961942	563540	-	ENSMUSG00000028033	Kcnq5
1915	1	21777540	-	4	21398403	21961942	563540	-	ENSMUSG00000028033	Kcnq5
1916	1	21777541	-	3	21398403	21961942	563540	-	ENSMUSG00000028033	Kcnq5
1917	1	21777542	-	1	21398403	21961942	563540	-	ENSMUSG00000028033	Kcnq5
1918	1	21777635	-	2	21398403	21961942	563540	-	ENSMUSG00000028033	Kcnq5
1919	1	21777926	-	2	21398403	21961942	563540	-	ENSMUSG00000028033	Kcnq5
1920	1	21777929	-	1	21398403	21961942	563540	-	ENSMUSG00000028033	Kcnq5
1921	1	21777943	-	1	21398403	21961942	563540	-	ENSMUSG00000028033	Kcnq5
1922	1	21777946	-	7	21398403	21961942	563540	-	ENSMUSG00000028033	Kcnq5
1923	1	21778073	-	3	21398403	21961942	563540	-	ENSMUSG00000028033	Kcnq5
1924	1	21779947	-	2	21398403	21961942	563540	-	ENSMUSG00000028033	Kcnq5
1925	1	21780355	-	1	21398403	21961942	563540	-	ENSMUSG00000028033	Kcnq5
1926	1	21780491	-	2	21398403	21961942	563540	-	ENSMUSG00000028033	Kcnq5
1927	1	21780716	-	1	21398403	21961942	563540	-	ENSMUSG00000028033	Kcnq5
1928	1	21782548	-	4	21398403	21961942	563540	-	ENSMUSG00000028033	Kcnq5
1929	1	21782794	-	1	21398403	21961942	563540	-	ENSMUSG00000028033	Kcnq5
1930	1	21783107	-	1	21398403	21961942	563540	-	ENSMUSG00000028033	Kcnq5
1931	1	21783348	-	1	21398403	21961942	563540	-	ENSMUSG00000028033	Kcnq5
1932	1	21783709	-	4	21398403	21961942	563540	-	ENSMUSG00000028033	Kcnq5
1933	1	21783758	-	1	21398403	21961942	563540	-	ENSMUSG00000028033	Kcnq5
1934	1	21783870	-	6	21398403	21961942	563540	-	ENSMUSG00000028033	Kcnq5
1935	1	21784055	-	1	21398403	21961942	563540	-	ENSMUSG00000028033	Kcnq5
1936	1	21786644	-	1	21398403	21961942	563540	-	ENSMUSG00000028033	Kcnq5
1937	1	21787493	-	1	21398403	21961942	563540	-	ENSMUSG00000028033	Kcnq5
1938	1	21788822	-	1	21398403	21961942	563540	-	ENSMUSG00000028033	Kcnq5
1939	1	21788945	-	2	21398403	21961942	563540	-	ENSMUSG00000028033	Kcnq5
1940	1	21789016	-	1	21398403	21961942	563540	-	ENSMUSG00000028033	Kcnq5
1941	1	21789414	-	4	21398403	21961942	563540	-	ENSMUSG00000028033	Kcnq5
1942	1	21789783	-	1	21398403	21961942	563540	-	ENSMUSG00000028033	Kcnq5
1943	1	21791229	-	4	21398403	21961942	563540	-	ENSMUSG00000028033	Kcnq5
1944	1	21791691	-	2	21398403	21961942	563540	-	ENSMUSG00000028033	Kcnq5
1945	1	21791934	-	5	21398403	21961942	563540	-	ENSMUSG00000028033	Kcnq5
1946	1	21792203	-	9	21398403	21961942	563540	-	ENSMUSG00000028033	Kcnq5
1947	1	21792222	-	1	21398403	21961942	563540	-	ENSMUSG00000028033	Kcnq5
1948	1	21792664	-	1	21398403	21961942	563540	-	ENSMUSG00000028033	Kcnq5
1949	1	21792878	-	6	21398403	21961942	563540	-	ENSMUSG00000028033	Kcnq5
1950	1	21793428	-	6	21398403	21961942	563540	-	ENSMUSG00000028033	Kcnq5
1951	1	21793874	-	1	21398403	21961942	563540	-	ENSMUSG00000028033	Kcnq5
1952	1	21794998	-	3	21398403	21961942	563540	-	ENSMUSG00000028033	Kcnq5
1953	1	21795142	-	4	21398403	21961942	563540	-	ENSMUSG00000028033	Kcnq5
1954	1	21795650	-	1	21398403	21961942	563540	-	ENSMUSG00000028033	Kcnq5
1955	1	21796325	-	1	21398403	21961942	563540	-	ENSMUSG00000028033	Kcnq5
1956	1	21796515	-	2	21398403	21961942	563540	-	ENSMUSG00000028033	Kcnq5
1957	1	21796564	-	1	21398403	21961942	563540	-	ENSMUSG00000028033	Kcnq5
1958	1	21796735	-	1	21398403	21961942	563540	-	ENSMUSG00000028033	Kcnq5
1959	1	21797983	-	1	21398403	21961942	563540	-	ENSMUSG00000028033	Kcnq5
1960	1	21798308	-	3	21398403	21961942	563540	-	ENSMUSG00000028033	Kcnq5
1961	1	21798915	-	1	21398403	21961942	563540	-	ENSMUSG00000028033	Kcnq5
1962	1	21798969	-	3	21398403	21961942	563540	-	ENSMUSG00000028033	Kcnq5
1963	1	21798970	-	2	21398403	21961942	563540	-	ENSMUSG00000028033	Kcnq5
1964	1	21799195	-	6	21398403	21961942	563540	-	ENSMUSG00000028033	Kcnq5
1965	1	21800233	-	1	21398403	21961942	563540	-	ENSMUSG00000028033	Kcnq5
1966	1	21800453	-	3	21398403	21961942	563540	-	ENSMUSG00000028033	Kcnq5
1967	1	21800632	-	3	21398403	21961942	563540	-	ENSMUSG00000028033	Kcnq5
1968	1	21800704	-	7	21398403	21961942	563540	-	ENSMUSG00000028033	Kcnq5
1969	1	21801513	-	2	21398403	21961942	563540	-	ENSMUSG00000028033	Kcnq5
1970	1	21801539	-	2	21398403	21961942	563540	-	ENSMUSG00000028033	Kcnq5
1971	1	21801568	-	1	21398403	21961942	563540	-	ENSMUSG00000028033	Kcnq5
1972	1	21801682	-	1	21398403	21961942	563540	-	ENSMUSG00000028033	Kcnq5
1973	1	21802099	-	5	21398403	21961942	563540	-	ENSMUSG00000028033	Kcnq5
1974	1	21802189	-	1	21398403	21961942	563540	-	ENSMUSG00000028033	Kcnq5
1975	1	21802909	-	6	21398403	21961942	563540	-	ENSMUSG00000028033	Kcnq5
1976	1	21803294	-	1	21398403	21961942	563540	-	ENSMUSG00000028033	Kcnq5
1977	1	21804007	-	1	21398403	21961942	563540	-	ENSMUSG00000028033	Kcnq5
1978	1	21804073	-	3	21398403	21961942	563540	-	ENSMUSG00000028033	Kcnq5
1979	1	21804382	-	2	21398403	21961942	563540	-	ENSMUSG00000028033	Kcnq5
1980	1	21804418	-	3	21398403	21961942	563540	-	ENSMUSG00000028033	Kcnq5
1981	1	21804451	-	4	21398403	21961942	563540	-	ENSMUSG00000028033	Kcnq5
1982	1	21804552	-	1	21398403	21961942	563540	-	ENSMUSG00000028033	Kcnq5
1983	1	21804929	-	5	21398403	21961942	563540	-	ENSMUSG00000028033	Kcnq5
1984	1	21805852	-	2	21398403	21961942	563540	-	ENSMUSG00000028033	Kcnq5
1985	1	21806409	-	1	21398403	21961942	563540	-	ENSMUSG00000028033	Kcnq5
1986	1	21807383	-	1	21398403	21961942	563540	-	ENSMUSG00000028033	Kcnq5
1987	1	21807702	-	2	21398403	21961942	563540	-	ENSMUSG00000028033	Kcnq5
1988	1	21807876	-	6	21398403	21961942	563540	-	ENSMUSG00000028033	Kcnq5
1989	1	21808412	-	1	21398403	21961942	563540	-	ENSMUSG00000028033	Kcnq5
1990	1	21808765	-	1	21398403	21961942	563540	-	ENSMUSG00000028033	Kcnq5
1991	1	21808908	-	2	21398403	21961942	563540	-	ENSMUSG00000028033	Kcnq5
1992	1	21809187	-	6	21398403	21961942	563540	-	ENSMUSG00000028033	Kcnq5
1993	1	21809675	-	2	21398403	21961942	563540	-	ENSMUSG00000028033	Kcnq5
1994	1	21810524	-	1	21398403	21961942	563540	-	ENSMUSG00000028033	Kcnq5
1995	1	21812329	-	1	21398403	21961942	563540	-	ENSMUSG00000028033	Kcnq5
1996	1	21812385	-	4	21398403	21961942	563540	-	ENSMUSG00000028033	Kcnq5
1997	1	21813902	-	1	21398403	21961942	563540	-	ENSMUSG00000028033	Kcnq5
1998	1	21814054	-	2	21398403	21961942	563540	-	ENSMUSG00000028033	Kcnq5
1999	1	21814182	-	1	21398403	21961942	563540	-	ENSMUSG00000028033	Kcnq5
[truncated: 315,193+ more rows]

## Sheet: TIAL1 xlink peaks in Genes
	Chr	Xlink_site	Strand	counts	genes.start	genes.end	genes.width	genes.strand	ensembl_gene_id	external_gene_name
1	1	5116969	+	19	5070018	5162529	92512	+	ENSMUSG00000033793	Atp6v1h
2	1	5162317	+	29	5070018	5162529	92512	+	ENSMUSG00000033793	Atp6v1h
3	1	6234414	+	10	6206197	6276648	70452	+	ENSMUSG00000025907	Rb1cc1
4	1	6245352	+	26	6206197	6276648	70452	+	ENSMUSG00000025907	Rb1cc1
5	1	6265093	+	16	6206197	6276648	70452	+	ENSMUSG00000025907	Rb1cc1
6	1	6266797	+	15	6206197	6276648	70452	+	ENSMUSG00000025907	Rb1cc1
7	1	7147850	+	11	7088920	7173628	84709	+	ENSMUSG00000051285	Pcmtd1
8	1	7154698	+	34	7088920	7173628	84709	+	ENSMUSG00000051285	Pcmtd1
9	1	7157992	+	10	7088920	7173628	84709	+	ENSMUSG00000051285	Pcmtd1
10	1	9547373	+	14	9545408	9547455	2048	+	ENSMUSG00000061024	Rrs1
11	1	9896555	+	10	9798107	9900845	102739	+	ENSMUSG00000025915	Sgk3
12	1	9899608	+	11	9798107	9900845	102739	+	ENSMUSG00000025915	Sgk3
13	1	10063165	+	10	10037987	10136768	98782	+	ENSMUSG00000056763	Cspp1
14	1	10066225	+	11	10037987	10136768	98782	+	ENSMUSG00000056763	Cspp1
15	1	10066831	+	27	10037987	10136768	98782	+	ENSMUSG00000056763	Cspp1
16	1	10067413	+	24	10037987	10136768	98782	+	ENSMUSG00000056763	Cspp1
17	1	10068028	+	11	10037987	10136768	98782	+	ENSMUSG00000056763	Cspp1
18	1	10068553	+	15	10037987	10136768	98782	+	ENSMUSG00000056763	Cspp1
19	1	10074030	+	12	10037987	10136768	98782	+	ENSMUSG00000056763	Cspp1
20	1	10084683	+	16	10037987	10136768	98782	+	ENSMUSG00000056763	Cspp1
21	1	10104368	+	11	10037987	10136768	98782	+	ENSMUSG00000056763	Cspp1
22	1	10136687	+	14	10037987	10136768	98782	+	ENSMUSG00000056763	Cspp1
23	1	15807751	+	33	15805646	15844052	38407	+	ENSMUSG00000025925	Terf1
24	1	15819775	+	10	15805646	15844052	38407	+	ENSMUSG00000025925	Terf1
25	1	16677461	+	13	16665207	16678275	13069	+	ENSMUSG00000025940	Tmem70
26	1	34444994	+	16	34439851	34449356	9506	+	ENSMUSG00000026127	Imp4
27	1	36693344	+	16	36691484	36693681	2198	+	ENSMUSG00000061518	Cox5b
28	1	38051939	+	12	37998010	38055579	57570	+	ENSMUSG00000026083	Eif5b
29	1	40018548	+	11	39900913	40026310	125398	+	ENSMUSG00000026074	Map4k4
30	1	40025375	+	10	39900913	40026310	125398	+	ENSMUSG00000026074	Map4k4
31	1	40026257	+	11	39900913	40026310	125398	+	ENSMUSG00000026074	Map4k4
32	1	42905612	+	11	42851233	42905683	54451	+	ENSMUSG00000060679	Mrps9
33	1	43946759	+	10	43933647	44003000	69354	+	ENSMUSG00000041763	Tpp2
34	1	43955030	+	10	43933647	44003000	69354	+	ENSMUSG00000041763	Tpp2
35	1	43973342	+	11	43933647	44003000	69354	+	ENSMUSG00000041763	Tpp2
36	1	43974694	+	11	43933647	44003000	69354	+	ENSMUSG00000041763	Tpp2
37	1	43978845	+	19	43933647	44003000	69354	+	ENSMUSG00000041763	Tpp2
38	1	43984251	+	15	43933647	44003000	69354	+	ENSMUSG00000041763	Tpp2
39	1	44002487	+	15	43933647	44003000	69354	+	ENSMUSG00000041763	Tpp2
40	1	44002962	+	40	43933647	44003000	69354	+	ENSMUSG00000041763	Tpp2
41	1	44795049	+	11	44551511	44796838	245328	+	ENSMUSG00000056870	Gulp1
42	1	45802145	+	11	45795166	45823619	28454	+	ENSMUSG00000025995	Wdr75
43	1	45805417	+	10	45795166	45823619	28454	+	ENSMUSG00000025995	Wdr75
44	1	45811308	+	13	45795166	45823619	28454	+	ENSMUSG00000025995	Wdr75
45	1	45823545	+	25	45795166	45823619	28454	+	ENSMUSG00000025995	Wdr75
46	1	52013953	+	10	51987148	52107189	120042	+	ENSMUSG00000062939	Stat4
47	1	52159320	+	11	52119440	52161865	42426	+	ENSMUSG00000026104	Stat1
48	1	52160854	+	16	52119440	52161865	42426	+	ENSMUSG00000026104	Stat1
49	1	52641071	+	14	52630703	52651919	21217	+	ENSMUSG00000043015	Nemp2
50	1	52641229	+	10	52630703	52651919	21217	+	ENSMUSG00000043015	Nemp2
51	1	53315124	+	11	53313624	53326343	12720	+	ENSMUSG00000026096	Osgepl1
52	1	53315124	+	11	53297111	53318035	20925	+	ENSMUSG00000100679	Gm28778
53	1	55091192	+	10	55088132	55091307	3176	+	ENSMUSG00000073676	Hspe1
54	1	55147915	+	14	55131231	55154899	23669	+	ENSMUSG00000025979	Mob4
55	1	55148444	+	16	55131231	55154899	23669	+	ENSMUSG00000025979	Mob4
56	1	55152896	+	45	55131231	55154899	23669	+	ENSMUSG00000025979	Mob4
57	1	55153802	+	12	55131231	55154899	23669	+	ENSMUSG00000025979	Mob4
58	1	55451956	+	10	55405921	55754285	348365	+	ENSMUSG00000038349	Plcl1
59	1	58001147	+	20	57995971	58025899	29929	+	ENSMUSG00000026039	Sgo2a
60	1	58025336	+	13	57995971	58025899	29929	+	ENSMUSG00000026039	Sgo2a
61	1	58406043	+	20	58392898	58407353	14456	+	ENSMUSG00000051223	Bzw1
62	1	58406490	+	27	58392898	58407353	14456	+	ENSMUSG00000051223	Bzw1
63	1	58655139	+	10	58652641	58655831	3191	+	ENSMUSG00000102059	Gm20257
64	1	58715327	+	14	58711508	58758884	47377	+	ENSMUSG00000026031	Cflar
65	1	58756745	+	10	58711508	58758884	47377	+	ENSMUSG00000026031	Cflar
66	1	58758721	+	13	58711508	58758884	47377	+	ENSMUSG00000026031	Cflar
67	1	58807345	+	14	58795374	58847503	52130	+	ENSMUSG00000026029	Casp8
68	1	58835347	+	10	58795374	58847503	52130	+	ENSMUSG00000026029	Casp8
69	1	58846800	+	139	58795374	58847503	52130	+	ENSMUSG00000026029	Casp8
70	1	59486678	+	12	59482424	59486955	4532	+	ENSMUSG00000041075	Fzd7
71	1	59709326	+	12	59684971	59719044	34074	+	ENSMUSG00000026020	Nop58
72	1	59711440	+	15	59684971	59719044	34074	+	ENSMUSG00000026020	Nop58
73	1	60117713	+	13	60098247	60153953	55707	+	ENSMUSG00000026017	Carf
74	1	60253278	+	15	60180599	60338328	157730	+	ENSMUSG00000073664	Nbeal1
75	1	61768373	+	18	61638824	62642284	1003461	+	ENSMUSG00000052062	Pard3b
76	1	63115153	+	15	63113078	63158290	45213	+	ENSMUSG00000084799	Ino80dos
77	1	63117871	+	16	63117118	63126837	9720	+	ENSMUSG00000101599	Gm20342
78	1	63117871	+	16	63113078	63158290	45213	+	ENSMUSG00000084799	Ino80dos
79	1	63118681	+	16	63117118	63126837	9720	+	ENSMUSG00000101599	Gm20342
80	1	63118681	+	16	63113078	63158290	45213	+	ENSMUSG00000084799	Ino80dos
81	1	63121470	+	15	63117118	63126837	9720	+	ENSMUSG00000101599	Gm20342
82	1	63121470	+	15	63113078	63158290	45213	+	ENSMUSG00000084799	Ino80dos
83	1	63122311	+	16	63117118	63126837	9720	+	ENSMUSG00000101599	Gm20342
84	1	63122311	+	16	63113078	63158290	45213	+	ENSMUSG00000084799	Ino80dos
85	1	63179559	+	26	63176825	63180486	3662	+	ENSMUSG00000025967	Eef1b2
86	1	63735644	+	18	63730614	63754655	24042	+	ENSMUSG00000025962	Fastkd2
87	1	64536308	+	14	64532645	64604548	71904	+	ENSMUSG00000025958	Creb1
88	1	64570369	+	12	64532645	64604548	71904	+	ENSMUSG00000025958	Creb1
89	1	64592685	+	12	64532645	64604548	71904	+	ENSMUSG00000025958	Creb1
90	1	64597460	+	30	64532645	64604548	71904	+	ENSMUSG00000025958	Creb1
91	1	71579363	+	10	71557150	71579631	22482	+	ENSMUSG00000026192	Atic
92	1	72255045	+	18	72255008	72255198	191	+	ENSMUSG00000093843	Gm25939
93	1	72255045	+	18	72236465	72274869	38405	+	ENSMUSG00000097131	D230017M19Rik
94	1	72713610	+	38	72711290	72713813	2524	+	ENSMUSG00000046330	Rpl37a
95	1	74268009	+	67	74236084	74268209	32126	+	ENSMUSG00000006304	Arpc2
96	1	78706716	+	31	78657825	78707743	49919	+	ENSMUSG00000032883	Acsl3
97	1	79781297	+	20	79776018	79781445	5428	+	ENSMUSG00000026248	Mrpl44
98	1	82745570	+	12	82724890	82752394	27505	+	ENSMUSG00000026150	Mff
99	1	82752272	+	12	82724890	82752394	27505	+	ENSMUSG00000026150	Mff
100	1	82895293	+	11	82839483	82901182	61700	+	ENSMUSG00000026159	Agfg1
101	1	82896227	+	11	82839483	82901182	61700	+	ENSMUSG00000026159	Agfg1
102	1	85681113	+	20	85649988	85709998	60011	+	ENSMUSG00000026222	Sp100
103	1	85709879	+	35	85649988	85709998	60011	+	ENSMUSG00000026222	Sp100
104	1	85818756	+	12	85793441	85851576	58136	+	ENSMUSG00000036707	Cab39
105	1	85849951	+	25	85793441	85851576	58136	+	ENSMUSG00000036707	Cab39
106	1	85851419	+	15	85793441	85851576	58136	+	ENSMUSG00000036707	Cab39
107	1	86529272	+	16	86526726	86530712	3987	+	ENSMUSG00000026238	Ptma
108	1	86530581	+	105	86526726	86530712	3987	+	ENSMUSG00000026238	Ptma
109	1	86606165	+	56	86582904	86609375	26472	+	ENSMUSG00000026240	Cops7b
110	1	87336312	+	10	87326998	87450796	123799	+	ENSMUSG00000048000	Gigyf2
111	1	87355942	+	11	87326998	87450796	123799	+	ENSMUSG00000048000	Gigyf2
112	1	87449896	+	15	87326998	87450796	123799	+	ENSMUSG00000048000	Gigyf2
113	1	87450622	+	13	87326998	87450796	123799	+	ENSMUSG00000048000	Gigyf2
114	1	87635367	+	10	87620312	87720507	100196	+	ENSMUSG00000026288	Inpp5d
115	1	87646981	+	18	87620312	87720507	100196	+	ENSMUSG00000026288	Inpp5d
116	1	87650373	+	13	87620312	87720507	100196	+	ENSMUSG00000026288	Inpp5d
117	1	87653073	+	10	87620312	87720507	100196	+	ENSMUSG00000026288	Inpp5d
118	1	87718541	+	11	87620312	87720507	100196	+	ENSMUSG00000026288	Inpp5d
119	1	87720379	+	30	87620312	87720507	100196	+	ENSMUSG00000026288	Inpp5d
120	1	87888517	+	13	87853287	87945180	91894	+	ENSMUSG00000070738	Dgkd
121	1	87892966	+	11	87853287	87945180	91894	+	ENSMUSG00000070738	Dgkd
122	1	87915637	+	13	87853287	87945180	91894	+	ENSMUSG00000070738	Dgkd
123	1	87918755	+	13	87853287	87945180	91894	+	ENSMUSG00000070738	Dgkd
124	1	87944448	+	15	87853287	87945180	91894	+	ENSMUSG00000070738	Dgkd
125	1	90612999	+	13	90602981	90613341	10361	+	ENSMUSG00000034432	Cops8
126	1	91116796	+	22	90998737	91128944	130208	+	ENSMUSG00000026305	Lrrfip1
127	1	91121566	+	11	90998737	91128944	130208	+	ENSMUSG00000026305	Lrrfip1
128	1	91285769	+	12	91250304	91290337	40034	+	ENSMUSG00000034343	Ube2f
129	1	91320779	+	11	91298338	91321075	22738	+	ENSMUSG00000026307	Scly
130	1	93489044	+	18	93478964	93510260	31297	+	ENSMUSG00000026276	2002-09-01
131	1	93489044	+	18	93478993	93509733	30741	+	ENSMUSG00000112508	2002-09-01
132	1	93497504	+	13	93478964	93510260	31297	+	ENSMUSG00000026276	2002-09-01
133	1	93497504	+	13	93478993	93509733	30741	+	ENSMUSG00000112508	2002-09-01
134	1	93507870	+	64	93478964	93510260	31297	+	ENSMUSG00000026276	2002-09-01
135	1	93507870	+	64	93478993	93509733	30741	+	ENSMUSG00000112508	2002-09-01
136	1	93509675	+	17	93478964	93510260	31297	+	ENSMUSG00000026276	2002-09-01
137	1	93509675	+	17	93478993	93509733	30741	+	ENSMUSG00000112508	2002-09-01
138	1	97777660	+	11	97770172	97793709	23538	+	ENSMUSG00000026333	Gin1
139	1	105692136	+	13	105663861	105755191	91331	+	ENSMUSG00000026319	2310035C23Rik
140	1	105696668	+	13	105663861	105755191	91331	+	ENSMUSG00000026319	2310035C23Rik
141	1	105703743	+	19	105663861	105755191	91331	+	ENSMUSG00000026319	2310035C23Rik
142	1	105712912	+	10	105663861	105755191	91331	+	ENSMUSG00000026319	2310035C23Rik
143	1	105712912	+	10	105708573	105712927	4355	+	ENSMUSG00000104044	Gm37566
144	1	105725145	+	12	105663861	105755191	91331	+	ENSMUSG00000026319	2310035C23Rik
145	1	105727994	+	11	105663861	105755191	91331	+	ENSMUSG00000026319	2310035C23Rik
146	1	105731343	+	10	105663861	105755191	91331	+	ENSMUSG00000026319	2310035C23Rik
147	1	105736025	+	12	105663861	105755191	91331	+	ENSMUSG00000026319	2310035C23Rik
148	1	106205408	+	13	106171752	106394250	222499	+	ENSMUSG00000044340	Phlpp1
149	1	107524908	+	10	107511423	107535478	24056	+	ENSMUSG00000062345	Serpinb2
150	1	118419930	+	10	118389058	118612678	223621	+	ENSMUSG00000064302	Clasp1
151	1	118471863	+	12	118389058	118612678	223621	+	ENSMUSG00000064302	Clasp1
152	1	118501214	+	19	118389058	118612678	223621	+	ENSMUSG00000064302	Clasp1
153	1	118501405	+	13	118389058	118612678	223621	+	ENSMUSG00000064302	Clasp1
154	1	118503853	+	14	118389058	118612678	223621	+	ENSMUSG00000064302	Clasp1
155	1	118523761	+	10	118389058	118612678	223621	+	ENSMUSG00000064302	Clasp1
156	1	118609318	+	16	118389058	118612678	223621	+	ENSMUSG00000064302	Clasp1
157	1	127783636	+	10	127774164	127808061	33898	+	ENSMUSG00000026349	Ccnt2
158	1	127793427	+	22	127774164	127808061	33898	+	ENSMUSG00000026349	Ccnt2
159	1	127798213	+	11	127774164	127808061	33898	+	ENSMUSG00000026349	Ccnt2
160	1	127799117	+	16	127774164	127808061	33898	+	ENSMUSG00000026349	Ccnt2
161	1	127919659	+	26	127868773	127943868	75096	+	ENSMUSG00000036104	Rab3gap1
162	1	127923991	+	12	127868773	127943868	75096	+	ENSMUSG00000036104	Rab3gap1
163	1	128151910	+	12	128103301	128237736	134436	+	ENSMUSG00000056211	R3hdm1
164	1	128159958	+	11	128103301	128237736	134436	+	ENSMUSG00000056211	R3hdm1
165	1	128168016	+	13	128103301	128237736	134436	+	ENSMUSG00000056211	R3hdm1
166	1	128182476	+	12	128103301	128237736	134436	+	ENSMUSG00000056211	R3hdm1
167	1	128187638	+	13	128103301	128237736	134436	+	ENSMUSG00000056211	R3hdm1
168	1	128237029	+	12	128103301	128237736	134436	+	ENSMUSG00000056211	R3hdm1
169	1	128237656	+	17	128103301	128237736	134436	+	ENSMUSG00000056211	R3hdm1
170	1	128277492	+	22	128243964	128279378	35415	+	ENSMUSG00000026353	Ubxn4
171	1	131023926	+	33	131019845	131024974	5130	+	ENSMUSG00000016529	Il10
172	1	131638565	+	24	131638306	131675505	37200	+	ENSMUSG00000004552	Ctse
173	1	131919001	+	11	131910534	131936321	25788	+	ENSMUSG00000026434	Nucks1
174	1	131931300	+	23	131910534	131936321	25788	+	ENSMUSG00000026434	Nucks1
175	1	131931856	+	10	131910534	131936321	25788	+	ENSMUSG00000026434	Nucks1
176	1	131932111	+	78	131910534	131936321	25788	+	ENSMUSG00000026434	Nucks1
177	1	131932429	+	17	131910534	131936321	25788	+	ENSMUSG00000026434	Nucks1
178	1	131932801	+	31	131910534	131936321	25788	+	ENSMUSG00000026434	Nucks1
179	1	131932885	+	21	131910534	131936321	25788	+	ENSMUSG00000026434	Nucks1
180	1	131933743	+	21	131910534	131936321	25788	+	ENSMUSG00000026434	Nucks1
181	1	131934138	+	12	131910534	131936321	25788	+	ENSMUSG00000026434	Nucks1
182	1	131934227	+	11	131910534	131936321	25788	+	ENSMUSG00000026434	Nucks1
183	1	131934882	+	63	131910534	131936321	25788	+	ENSMUSG00000026434	Nucks1
184	1	131935227	+	12	131910534	131936321	25788	+	ENSMUSG00000026434	Nucks1
185	1	131935291	+	15	131910534	131936321	25788	+	ENSMUSG00000026434	Nucks1
186	1	131935470	+	10	131910534	131936321	25788	+	ENSMUSG00000026434	Nucks1
187	1	131936193	+	24	131910534	131936321	25788	+	ENSMUSG00000026434	Nucks1
188	1	132018545	+	17	132007607	132032612	25006	+	ENSMUSG00000026436	Elk4
189	1	132023791	+	49	132007607	132032612	25006	+	ENSMUSG00000026436	Elk4
190	1	132026830	+	39	132007607	132032612	25006	+	ENSMUSG00000026436	Elk4
191	1	132027778	+	35	132007607	132032612	25006	+	ENSMUSG00000026436	Elk4
192	1	132029312	+	11	132007607	132032612	25006	+	ENSMUSG00000026436	Elk4
193	1	132030146	+	23	132007607	132032612	25006	+	ENSMUSG00000026436	Elk4
194	1	132030933	+	10	132007607	132032612	25006	+	ENSMUSG00000026436	Elk4
195	1	132032579	+	37	132007607	132032612	25006	+	ENSMUSG00000026436	Elk4
196	1	132503138	+	29	132477365	132505659	28295	+	ENSMUSG00000026439	Rbbp5
197	1	133138057	+	10	133131143	133139783	8641	+	ENSMUSG00000046062	Ppp1r15b
198	1	133138367	+	26	133131143	133139783	8641	+	ENSMUSG00000046062	Ppp1r15b
199	1	133139617	+	18	133131143	133139783	8641	+	ENSMUSG00000046062	Ppp1r15b
200	1	134432059	+	36	134415378	134433351	17974	+	ENSMUSG00000026457	Adipor1
201	1	134631486	+	13	134560171	134635285	75115	+	ENSMUSG00000042207	Kdm5b
202	1	134973998	+	13	134962565	134974162	11598	+	ENSMUSG00000026429	Ube2t
203	1	135155638	+	26	135146824	135156269	9446	+	ENSMUSG00000026426	Arl8a
204	1	135156212	+	26	135146824	135156269	9446	+	ENSMUSG00000026426	Arl8a
205	1	136155493	+	13	136131389	136177998	46610	+	ENSMUSG00000041642	Kif21b
206	1	136628043	+	32	136624901	136630053	5153	+	ENSMUSG00000041483	Zfp281
207	1	136629780	+	11	136624901	136630053	5153	+	ENSMUSG00000041483	Zfp281
208	1	137898794	+	27	137898595	138000384	101790	+	ENSMUSG00000098243	Gm4258
209	1	137899718	+	13	137898595	138000384	101790	+	ENSMUSG00000098243	Gm4258
210	1	137931048	+	14	137898595	138000384	101790	+	ENSMUSG00000098243	Gm4258
211	1	137931834	+	11	137898595	138000384	101790	+	ENSMUSG00000098243	Gm4258
212	1	137937210	+	12	137898595	138000384	101790	+	ENSMUSG00000098243	Gm4258
213	1	137937210	+	12	137935189	137937346	2158	+	ENSMUSG00000104145	D130019J16Rik
214	1	137938746	+	10	137898595	138000384	101790	+	ENSMUSG00000098243	Gm4258
215	1	137957963	+	16	137898595	138000384	101790	+	ENSMUSG00000098243	Gm4258
216	1	137959779	+	15	137898595	138000384	101790	+	ENSMUSG00000098243	Gm4258
217	1	138966217	+	13	138963435	139178960	215526	+	ENSMUSG00000056268	Dennd1b
218	1	138973059	+	10	138963435	139178960	215526	+	ENSMUSG00000056268	Dennd1b
219	1	139037938	+	12	138963435	139178960	215526	+	ENSMUSG00000056268	Dennd1b
220	1	139053281	+	20	138963435	139178960	215526	+	ENSMUSG00000056268	Dennd1b
221	1	139055357	+	11	138963435	139178960	215526	+	ENSMUSG00000056268	Dennd1b
222	1	139171145	+	10	138963435	139178960	215526	+	ENSMUSG00000056268	Dennd1b
223	1	139493881	+	62	139454772	139494091	39320	+	ENSMUSG00000033952	Aspm
224	1	150420894	+	15	150392838	150449935	57098	+	ENSMUSG00000006005	Tpr
225	1	150449864	+	34	150392838	150449935	57098	+	ENSMUSG00000006005	Tpr
226	1	151355594	+	24	151344477	151364422	19946	+	ENSMUSG00000023150	Ivns1abp
227	1	151363907	+	14	151344477	151364422	19946	+	ENSMUSG00000023150	Ivns1abp
228	1	151770506	+	10	151755371	151822051	66681	+	ENSMUSG00000043019	Edem3
229	1	151791799	+	16	151755371	151822051	66681	+	ENSMUSG00000043019	Edem3
230	1	151795186	+	12	151755371	151822051	66681	+	ENSMUSG00000043019	Edem3
231	1	151822004	+	11	151755371	151822051	66681	+	ENSMUSG00000043019	Edem3
232	1	152775498	+	11	152766542	152775597	9056	+	ENSMUSG00000008475	Arpc5
233	1	155203359	+	22	155158715	155208256	49542	+	ENSMUSG00000026470	Stx6
234	1	156067726	+	18	156035403	156068861	33459	+	ENSMUSG00000050565	Tor1aip2
235	1	159239631	+	12	159232320	159347640	115321	+	ENSMUSG00000040782	Rfwd2
236	1	159244699	+	16	159232320	159347640	115321	+	ENSMUSG00000040782	Rfwd2
237	1	159247465	+	12	159232320	159347640	115321	+	ENSMUSG00000040782	Rfwd2
238	1	159249284	+	15	159232320	159347640	115321	+	ENSMUSG00000040782	Rfwd2
239	1	159278159	+	23	159232320	159347640	115321	+	ENSMUSG00000040782	Rfwd2
240	1	159306704	+	18	159232320	159347640	115321	+	ENSMUSG00000040782	Rfwd2
241	1	159341836	+	18	159232320	159347640	115321	+	ENSMUSG00000040782	Rfwd2
242	1	159345462	+	15	159232320	159347640	115321	+	ENSMUSG00000040782	Rfwd2
243	1	160070816	+	10	160044382	160080208	35827	+	ENSMUSG00000090394	4930523C07Rik
244	1	160937145	+	10	160906418	160974978	68561	+	ENSMUSG00000040423	Rc3h1
245	1	160951768	+	15	160906418	160974978	68561	+	ENSMUSG00000040423	Rc3h1
246	1	160965873	+	12	160906418	160974978	68561	+	ENSMUSG00000040423	Rc3h1
247	1	160969996	+	19	160906418	160974978	68561	+	ENSMUSG00000040423	Rc3h1
248	1	160973288	+	14	160906418	160974978	68561	+	ENSMUSG00000040423	Rc3h1
249	1	160973516	+	10	160906418	160974978	68561	+	ENSMUSG00000040423	Rc3h1
250	1	160973981	+	12	160906418	160974978	68561	+	ENSMUSG00000040423	Rc3h1
251	1	161036083	+	10	161036057	161036139	83	+	ENSMUSG00000064816	Gm22357
252	1	161036083	+	10	161034422	161038539	4118	+	ENSMUSG00000053332	Gas5
253	1	161036867	+	26	161034422	161038539	4118	+	ENSMUSG00000053332	Gas5
254	1	161037201	+	39	161034422	161038539	4118	+	ENSMUSG00000053332	Gas5
255	1	161037568	+	42	161034422	161038539	4118	+	ENSMUSG00000053332	Gas5
256	1	161038049	+	40	161034422	161038539	4118	+	ENSMUSG00000053332	Gas5
257	1	163941891	+	12	163929100	163955126	26027	+	ENSMUSG00000026584	Scyl3
258	1	167330654	+	12	167308378	167333978	25601	+	ENSMUSG00000052428	Tmco1
259	1	171358044	+	56	171345670	171359254	13585	+	ENSMUSG00000006412	Pfdn2
260	1	171404626	+	10	171388954	171410298	21345	+	ENSMUSG00000048865	Arhgap30
261	1	171410077	+	14	171388954	171410298	21345	+	ENSMUSG00000048865	Arhgap30
262	1	171702975	+	13	171682009	171705258	23250	+	ENSMUSG00000015355	Cd48
263	1	171705081	+	86	171682009	171705258	23250	+	ENSMUSG00000015355	Cd48
264	1	171852156	+	10	171839697	171890718	51022	+	ENSMUSG00000038147	Cd84
265	1	171919521	+	13	171917515	171953170	35656	+	ENSMUSG00000015314	Slamf6
266	1	171943272	+	11	171917515	171953170	35656	+	ENSMUSG00000015314	Slamf6
267	1	172096683	+	11	172082529	172122330	39802	+	ENSMUSG00000026553	Copa
268	1	172115615	+	14	172082529	172122330	39802	+	ENSMUSG00000026553	Copa
269	1	172122223	+	30	172082529	172122330	39802	+	ENSMUSG00000026553	Copa
270	1	172134055	+	11	172126755	172136493	9739	+	ENSMUSG00000003464	Pex19
271	1	172135656	+	18	172126755	172136493	9739	+	ENSMUSG00000003464	Pex19
272	1	172175589	+	18	172148084	172197005	48922	+	ENSMUSG00000026554	Dcaf8
273	1	172195408	+	21	172148084	172197005	48922	+	ENSMUSG00000026554	Dcaf8
274	1	172506710	+	12	172500047	172507380	7334	+	ENSMUSG00000026547	Tagln2
275	1	172507330	+	20	172500047	172507380	7334	+	ENSMUSG00000026547	Tagln2
276	1	173454321	+	12	173350879	173466040	115162	+	ENSMUSG00000037860	Aim2
277	1	173646187	+	69	173630917	173647928	17012	+	ENSMUSG00000043263	Ifi209
278	1	175645713	+	10	175620381	175662116	41736	+	ENSMUSG00000039783	Kmo
279	1	175656409	+	11	175620381	175662116	41736	+	ENSMUSG00000039783	Kmo
280	1	176830733	+	14	176814660	177020437	205778	+	ENSMUSG00000026504	Sdccag8
281	1	176974084	+	19	176814660	177020437	205778	+	ENSMUSG00000026504	Sdccag8
282	1	177450450	+	17	177442351	177450764	8414	+	ENSMUSG00000063659	Zbtb18
283	1	178422565	+	12	178406085	178484513	78429	+	ENSMUSG00000026495	Efcab2
284	1	180600810	+	21	180568924	180601254	32331	+	ENSMUSG00000026496	Parp1
285	1	180600917	+	77	180568924	180601254	32331	+	ENSMUSG00000026496	Parp1
286	1	180648375	+	12	180641150	180690694	49545	+	ENSMUSG00000058729	Lin9
287	1	180689501	+	11	180641150	180690694	49545	+	ENSMUSG00000058729	Lin9
288	1	180690643	+	11	180641150	180690694	49545	+	ENSMUSG00000058729	Lin9
289	1	180745276	+	17	180726043	180754204	28162	+	ENSMUSG00000026499	Acbd3
290	1	180753859	+	10	180726043	180754204	28162	+	ENSMUSG00000026499	Acbd3
291	1	180866846	+	51	180851127	180868113	16987	+	ENSMUSG00000038806	Sde2
292	1	180867645	+	10	180851127	180868113	16987	+	ENSMUSG00000038806	Sde2
293	1	181166312	+	10	181144693	181168994	24302	+	ENSMUSG00000062169	Cnih4
294	1	182132313	+	19	182124737	182132407	7671	+	ENSMUSG00000026511	Srp9
295	1	185284071	+	17	185204117	185286759	82643	+	ENSMUSG00000039318	Rab3gap2
296	1	185428184	+	45	185363044	185428360	65317	+	ENSMUSG00000026615	Eprs
297	1	187233819	+	11	187215508	187351704	136197	+	ENSMUSG00000039210	Gpatch2
298	1	187234236	+	14	187215508	187351704	136197	+	ENSMUSG00000039210	Gpatch2
299	1	187234922	+	13	187215508	187351704	136197	+	ENSMUSG00000039210	Gpatch2
300	1	189868059	+	11	189728268	189876695	148428	+	ENSMUSG00000026604	Ptpn14
301	1	189875937	+	16	189728268	189876695	148428	+	ENSMUSG00000026604	Ptpn14
302	1	190946359	+	25	190925112	190946962	21851	+	ENSMUSG00000026634	Angel2
303	1	191613515	+	11	191575636	191623688	48053	+	ENSMUSG00000037461	Ints7
304	1	191778505	+	24	191717834	191784255	66422	+	ENSMUSG00000026623	Lpgat1
305	1	191910027	+	12	191906767	191913247	6481	+	ENSMUSG00000037434	Slc30a1
306	1	192745611	+	34	192745571	192745686	116	+	ENSMUSG00000094131	Gm22265
307	1	8791679	-	13	8361475	9299878	938404	-	ENSMUSG00000025909	Sntg1
308	1	9722874	-	10	9718622	9748382	29761	-	ENSMUSG00000045210	Vcpip1
309	1	9736922	-	30	9718622	9748382	29761	-	ENSMUSG00000045210	Vcpip1
310	1	9942025	-	39	9941959	9944118	2160	-	ENSMUSG00000098234	Snhg6
311	1	10138203	-	22	10137571	10232670	95100	-	ENSMUSG00000067851	Arfgef1
312	1	10172783	-	18	10137571	10232670	95100	-	ENSMUSG00000067851	Arfgef1
313	1	10179742	-	16	10137571	10232670	95100	-	ENSMUSG00000067851	Arfgef1
314	1	10194247	-	15	10137571	10232670	95100	-	ENSMUSG00000067851	Arfgef1
315	1	13221239	-	11	13139105	13374083	234979	-	ENSMUSG00000005886	Ncoa2
316	1	13258686	-	10	13139105	13374083	234979	-	ENSMUSG00000005886	Ncoa2
317	1	13565742	-	15	13564698	13589910	25213	-	ENSMUSG00000025935	Tram1
318	1	13565825	-	17	13564698	13589910	25213	-	ENSMUSG00000025935	Tram1
319	1	13566231	-	27	13564698	13589910	25213	-	ENSMUSG00000025935	Tram1
320	1	16101704	-	10	16101295	16104662	3368	-	ENSMUSG00000043716	Rpl7
321	1	16102407	-	18	16101295	16104662	3368	-	ENSMUSG00000043716	Rpl7
322	1	16577544	-	14	16540790	16619489	78700	-	ENSMUSG00000025939	Ube2w
323	1	16581911	-	19	16540790	16619489	78700	-	ENSMUSG00000025939	Ube2w
324	1	16588303	-	14	16540790	16619489	78700	-	ENSMUSG00000025939	Ube2w
325	1	16643105	-	29	16641725	16657042	15318	-	ENSMUSG00000079658	Eloc
326	1	20803003	-	31	20802968	20820312	17345	-	ENSMUSG00000041859	Mcm3
327	1	21466357	-	12	21398403	21961942	563540	-	ENSMUSG00000028033	Kcnq5
328	1	21696828	-	11	21398403	21961942	563540	-	ENSMUSG00000028033	Kcnq5
329	1	21760282	-	11	21398403	21961942	563540	-	ENSMUSG00000028033	Kcnq5
330	1	21777532	-	13	21398403	21961942	563540	-	ENSMUSG00000028033	Kcnq5
331	1	21777926	-	11	21398403	21961942	563540	-	ENSMUSG00000028033	Kcnq5
332	1	21783709	-	11	21398403	21961942	563540	-	ENSMUSG00000028033	Kcnq5
333	1	21792203	-	10	21398403	21961942	563540	-	ENSMUSG00000028033	Kcnq5
334	1	21800632	-	10	21398403	21961942	563540	-	ENSMUSG00000028033	Kcnq5
335	1	21815067	-	11	21398403	21961942	563540	-	ENSMUSG00000028033	Kcnq5
336	1	21822530	-	11	21398403	21961942	563540	-	ENSMUSG00000028033	Kcnq5
337	1	21826692	-	34	21398403	21961942	563540	-	ENSMUSG00000028033	Kcnq5
338	1	21832143	-	15	21398403	21961942	563540	-	ENSMUSG00000028033	Kcnq5
339	1	21833231	-	10	21398403	21961942	563540	-	ENSMUSG00000028033	Kcnq5
340	1	21834458	-	12	21398403	21961942	563540	-	ENSMUSG00000028033	Kcnq5
341	1	21859341	-	17	21398403	21961942	563540	-	ENSMUSG00000028033	Kcnq5
342	1	21865259	-	15	21398403	21961942	563540	-	ENSMUSG00000028033	Kcnq5
343	1	21874513	-	13	21398403	21961942	563540	-	ENSMUSG00000028033	Kcnq5
344	1	21874968	-	14	21398403	21961942	563540	-	ENSMUSG00000028033	Kcnq5
345	1	21876700	-	13	21398403	21961942	563540	-	ENSMUSG00000028033	Kcnq5
346	1	21880848	-	35	21398403	21961942	563540	-	ENSMUSG00000028033	Kcnq5
347	1	21896958	-	13	21398403	21961942	563540	-	ENSMUSG00000028033	Kcnq5
348	1	21897538	-	12	21398403	21961942	563540	-	ENSMUSG00000028033	Kcnq5
349	1	21916146	-	34	21398403	21961942	563540	-	ENSMUSG00000028033	Kcnq5
350	1	21929626	-	25	21398403	21961942	563540	-	ENSMUSG00000028033	Kcnq5
351	1	21932384	-	29	21398403	21961942	563540	-	ENSMUSG00000028033	Kcnq5
352	1	21932909	-	13	21398403	21961942	563540	-	ENSMUSG00000028033	Kcnq5
353	1	21937439	-	10	21398403	21961942	563540	-	ENSMUSG00000028033	Kcnq5
354	1	21942328	-	13	21398403	21961942	563540	-	ENSMUSG00000028033	Kcnq5
355	1	21943047	-	17	21398403	21961942	563540	-	ENSMUSG00000028033	Kcnq5
356	1	21944266	-	14	21398403	21961942	563540	-	ENSMUSG00000028033	Kcnq5
357	1	23866809	-	10	23844846	23922317	77472	-	ENSMUSG00000026155	Smap1
358	1	23867173	-	11	23844846	23922317	77472	-	ENSMUSG00000026155	Smap1
359	1	30803131	-	24	30802339	30873921	71583	-	ENSMUSG00000048874	Phf3
360	1	30803541	-	20	30802339	30873921	71583	-	ENSMUSG00000048874	Phf3
361	1	30852724	-	10	30802339	30873921	71583	-	ENSMUSG00000048874	Phf3
362	1	30862960	-	10	30802339	30873921	71583	-	ENSMUSG00000048874	Phf3
363	1	33628332	-	14	33453810	33669795	215986	-	ENSMUSG00000026134	Prim2
364	1	33761792	-	16	33761545	33814595	53051	-	ENSMUSG00000042197	Zfp451
365	1	33786274	-	21	33761545	33814595	53051	-	ENSMUSG00000042197	Zfp451
366	1	33798924	-	15	33761545	33814595	53051	-	ENSMUSG00000042197	Zfp451
367	1	34813342	-	15	34813219	34843065	29847	-	ENSMUSG00000037503	Fam168b
368	1	34813508	-	20	34813219	34843065	29847	-	ENSMUSG00000037503	Fam168b
369	1	34817160	-	19	34813219	34843065	29847	-	ENSMUSG00000037503	Fam168b
370	1	34836710	-	11	34813219	34843065	29847	-	ENSMUSG00000037503	Fam168b
371	1	36156167	-	10	36140027	36244720	104694	-	ENSMUSG00000037470	Uggt1
372	1	36808809	-	18	36792191	36943666	151476	-	ENSMUSG00000026116	Tmem131
373	1	36928157	-	12	36792191	36943666	151476	-	ENSMUSG00000026116	Tmem131
374	1	37418282	-	17	37417084	37430103	13020	-	ENSMUSG00000026112	Coa5
375	1	37462670	-	10	37439340	37541016	101677	-	ENSMUSG00000026110	Mgat4a
376	1	37485773	-	10	37439340	37541016	101677	-	ENSMUSG00000026110	Mgat4a
377	1	37878914	-	20	37874801	37890411	15611	-	ENSMUSG00000026088	Mitd1
378	1	37987424	-	10	37985189	37997893	12705	-	ENSMUSG00000058407	Txndc9
379	1	38071225	-	14	38052786	38129801	77016	-	ENSMUSG00000026082	Rev1
380	1	38078944	-	18	38052786	38129801	77016	-	ENSMUSG00000026082	Rev1
381	1	38087001	-	14	38052786	38129801	77016	-	ENSMUSG00000026082	Rev1
382	1	38107461	-	13	38052786	38129801	77016	-	ENSMUSG00000026082	Rev1
383	1	38178214	-	27	38177326	38664955	487630	-	ENSMUSG00000037138	Aff3
384	1	38179416	-	10	38177326	38664955	487630	-	ENSMUSG00000037138	Aff3
385	1	38252547	-	20	38177326	38664955	487630	-	ENSMUSG00000037138	Aff3
386	1	38289431	-	12	38177326	38664955	487630	-	ENSMUSG00000037138	Aff3
387	1	38319972	-	18	38177326	38664955	487630	-	ENSMUSG00000037138	Aff3
388	1	38335446	-	12	38177326	38664955	487630	-	ENSMUSG00000037138	Aff3
389	1	38405424	-	12	38177326	38664955	487630	-	ENSMUSG00000037138	Aff3
390	1	38447319	-	11	38177326	38664955	487630	-	ENSMUSG00000037138	Aff3
391	1	38449641	-	13	38177326	38664955	487630	-	ENSMUSG00000037138	Aff3
392	1	38471713	-	12	38177326	38664955	487630	-	ENSMUSG00000037138	Aff3
393	1	38483132	-	11	38177326	38664955	487630	-	ENSMUSG00000037138	Aff3
394	1	38485094	-	13	38177326	38664955	487630	-	ENSMUSG00000037138	Aff3
395	1	38493743	-	10	38177326	38664955	487630	-	ENSMUSG00000037138	Aff3
396	1	38494384	-	15	38177326	38664955	487630	-	ENSMUSG00000037138	Aff3
397	1	38504829	-	11	38177326	38664955	487630	-	ENSMUSG00000037138	Aff3
398	1	38513790	-	10	38177326	38664955	487630	-	ENSMUSG00000037138	Aff3
399	1	38515031	-	16	38177326	38664955	487630	-	ENSMUSG00000037138	Aff3
400	1	38519725	-	23	38177326	38664955	487630	-	ENSMUSG00000037138	Aff3
401	1	38534786	-	25	38177326	38664955	487630	-	ENSMUSG00000037138	Aff3
402	1	38550522	-	12	38177326	38664955	487630	-	ENSMUSG00000037138	Aff3
403	1	38552401	-	16	38177326	38664955	487630	-	ENSMUSG00000037138	Aff3
404	1	38555051	-	12	38177326	38664955	487630	-	ENSMUSG00000037138	Aff3
405	1	38561103	-	12	38177326	38664955	487630	-	ENSMUSG00000037138	Aff3
406	1	38562138	-	10	38177326	38664955	487630	-	ENSMUSG00000037138	Aff3
407	1	38580535	-	10	38177326	38664955	487630	-	ENSMUSG00000037138	Aff3
408	1	38608741	-	12	38177326	38664955	487630	-	ENSMUSG00000037138	Aff3
409	1	38615444	-	12	38177326	38664955	487630	-	ENSMUSG00000037138	Aff3
410	1	44086643	-	42	44086613	44102441	15829	-	ENSMUSG00000026049	Tex30
411	1	44106909	-	14	44091463	44110790	19328	-	ENSMUSG00000101104	Gm29247
412	1	44106909	-	14	44106546	44118808	12263	-	ENSMUSG00000026047	Kdelc1
413	1	45375868	-	23	45374321	45503282	128962	-	ENSMUSG00000026042	Col5a2
414	1	46809200	-	13	46807544	46892852	85309	-	ENSMUSG00000025986	Slc39a10
415	1	52185310	-	15	52163448	52233232	69785	-	ENSMUSG00000026103	Gls
416	1	52185487	-	14	52163448	52233232	69785	-	ENSMUSG00000026103	Gls
417	1	52185942	-	22	52163448	52233232	69785	-	ENSMUSG00000026103	Gls
418	1	52186787	-	15	52163448	52233232	69785	-	ENSMUSG00000026103	Gls
419	1	52187044	-	24	52163448	52233232	69785	-	ENSMUSG00000026103	Gls
420	1	52196643	-	41	52163448	52233232	69785	-	ENSMUSG00000026103	Gls
421	1	52200213	-	35	52163448	52233232	69785	-	ENSMUSG00000026103	Gls
422	1	52200622	-	10	52163448	52233232	69785	-	ENSMUSG00000026103	Gls
423	1	52201143	-	39	52163448	52233232	69785	-	ENSMUSG00000026103	Gls
424	1	52201475	-	10	52163448	52233232	69785	-	ENSMUSG00000026103	Gls
425	1	52206959	-	18	52163448	52233232	69785	-	ENSMUSG00000026103	Gls
426	1	52207281	-	21	52163448	52233232	69785	-	ENSMUSG00000026103	Gls
427	1	52219912	-	21	52163448	52233232	69785	-	ENSMUSG00000026103	Gls
428	1	52457894	-	14	52457294	52500679	43386	-	ENSMUSG00000002881	Nab1
429	1	53762549	-	11	53755506	53785224	29719	-	ENSMUSG00000026094	Stk17b
430	1	53773009	-	11	53755506	53785224	29719	-	ENSMUSG00000026094	Stk17b
431	1	53776461	-	10	53755506	53785224	29719	-	ENSMUSG00000026094	Stk17b
432	1	54655065	-	12	54645340	54926387	281048	-	ENSMUSG00000052331	Ankrd44
433	1	54874928	-	11	54645340	54926387	281048	-	ENSMUSG00000052331	Ankrd44
434	1	54987057	-	90	54985169	55027481	42313	-	ENSMUSG00000025982	Sf3b1
435	1	54987361	-	11	54985169	55027481	42313	-	ENSMUSG00000025982	Sf3b1
436	1	54987917	-	11	54985169	55027481	42313	-	ENSMUSG00000025982	Sf3b1
437	1	54988044	-	11	54985169	55027481	42313	-	ENSMUSG00000025982	Sf3b1
438	1	54999587	-	10	54985169	55027481	42313	-	ENSMUSG00000025982	Sf3b1
439	1	55014653	-	51	54985169	55027481	42313	-	ENSMUSG00000025982	Sf3b1
440	1	55016096	-	41	54985169	55027481	42313	-	ENSMUSG00000025982	Sf3b1
441	1	55016270	-	15	54985169	55027481	42313	-	ENSMUSG00000025982	Sf3b1
442	1	55016356	-	18	54985169	55027481	42313	-	ENSMUSG00000025982	Sf3b1
443	1	55078503	-	11	55077835	55088243	10409	-	ENSMUSG00000025980	Hspd1
444	1	55084805	-	12	55077835	55088243	10409	-	ENSMUSG00000025980	Hspd1
445	1	56891030	-	15	56793981	56978650	184670	-	ENSMUSG00000038331	Satb2
446	1	58412091	-	42	58410189	58424066	13878	-	ENSMUSG00000026034	Clk1
447	1	58417253	-	12	58410189	58424066	13878	-	ENSMUSG00000026034	Clk1
448	1	58419605	-	11	58410189	58424066	13878	-	ENSMUSG00000026034	Clk1
449	1	58420683	-	12	58410189	58424066	13878	-	ENSMUSG00000026034	Clk1
450	1	58420781	-	12	58410189	58424066	13878	-	ENSMUSG00000026034	Clk1
451	1	58420908	-	12	58410189	58424066	13878	-	ENSMUSG00000026034	Clk1
452	1	58421022	-	34	58410189	58424066	13878	-	ENSMUSG00000026034	Clk1
453	1	58563917	-	13	58522806	58586323	63518	-	ENSMUSG00000038174	Fam126b
454	1	59655364	-	14	59586558	59670834	84277	-	ENSMUSG00000026021	Sumo1
455	1	63047836	-	23	62958418	63114667	156250	-	ENSMUSG00000040865	Ino80d
456	1	63050831	-	10	62958418	63114667	156250	-	ENSMUSG00000040865	Ino80d
457	1	63051626	-	11	62958418	63114667	156250	-	ENSMUSG00000040865	Ino80d
458	1	63056356	-	13	62958418	63114667	156250	-	ENSMUSG00000040865	Ino80d
459	1	63057685	-	20	62958418	63114667	156250	-	ENSMUSG00000040865	Ino80d
460	1	63074290	-	12	62958418	63114667	156250	-	ENSMUSG00000040865	Ino80d
461	1	63143611	-	20	63143596	63176833	33238	-	ENSMUSG00000025968	Ndufs1
462	1	65159299	-	36	65158616	65186500	27885	-	ENSMUSG00000025950	Idh1
463	1	66719423	-	19	66719248	66817562	98315	-	ENSMUSG00000026004	Kansl1l
464	1	66724417	-	17	66719248	66817562	98315	-	ENSMUSG00000026004	Kansl1l
465	1	66762409	-	12	66719248	66817562	98315	-	ENSMUSG00000026004	Kansl1l
466	1	66772863	-	12	66719248	66817562	98315	-	ENSMUSG00000026004	Kansl1l
467	1	66777908	-	28	66719248	66817562	98315	-	ENSMUSG00000026004	Kansl1l
468	1	66782945	-	15	66719248	66817562	98315	-	ENSMUSG00000026004	Kansl1l
469	1	66797906	-	11	66719248	66817562	98315	-	ENSMUSG00000026004	Kansl1l
470	1	66801018	-	21	66719248	66817562	98315	-	ENSMUSG00000026004	Kansl1l
471	1	66803504	-	20	66719248	66817562	98315	-	ENSMUSG00000026004	Kansl1l
472	1	66804345	-	12	66719248	66817562	98315	-	ENSMUSG00000026004	Kansl1l
473	1	66807503	-	11	66719248	66817562	98315	-	ENSMUSG00000026004	Kansl1l
474	1	71027554	-	16	71027498	71103146	75649	-	ENSMUSG00000026196	Bard1
475	1	71055061	-	10	71027498	71103146	75649	-	ENSMUSG00000026196	Bard1
476	1	71585543	-	17	71585520	71653200	67681	-	ENSMUSG00000026193	Fn1
477	1	74435550	-	13	74435511	74544284	108774	-	ENSMUSG00000033364	Usp37
478	1	74485952	-	10	74435511	74544284	108774	-	ENSMUSG00000033364	Usp37
479	1	75308586	-	10	75307896	75317990	10095	-	ENSMUSG00000026209	Dnpep
480	1	75315784	-	10	75307896	75317990	10095	-	ENSMUSG00000026209	Dnpep
481	1	76948782	-	11	76890472	77027792	137321	-	ENSMUSG00000100534	Gm816
482	1	79608596	-	12	79606876	79671972	65097	-	ENSMUSG00000054702	Ap1s3
483	1	79794892	-	12	79794197	79861180	66984	-	ENSMUSG00000026249	Serpine2
484	1	80279789	-	18	80264923	80340480	75558	-	ENSMUSG00000004364	Cul3
485	1	80280744	-	17	80264923	80340480	75558	-	ENSMUSG00000004364	Cul3
486	1	80290011	-	24	80264923	80340480	75558	-	ENSMUSG00000004364	Cul3
487	1	80302699	-	11	80264923	80340480	75558	-	ENSMUSG00000004364	Cul3
488	1	80304051	-	25	80264923	80340480	75558	-	ENSMUSG00000004364	Cul3
489	1	80308346	-	11	80264923	80340480	75558	-	ENSMUSG00000004364	Cul3
490	1	80322804	-	10	80264923	80340480	75558	-	ENSMUSG00000004364	Cul3
491	1	80501562	-	12	80501073	80758527	257455	-	ENSMUSG00000038608	Dock10
492	1	80502114	-	16	80501073	80758527	257455	-	ENSMUSG00000038608	Dock10
493	1	80530016	-	14	80501073	80758527	257455	-	ENSMUSG00000038608	Dock10
494	1	80538979	-	19	80501073	80758527	257455	-	ENSMUSG00000038608	Dock10
495	1	80549064	-	10	80501073	80758527	257455	-	ENSMUSG00000038608	Dock10
496	1	80566530	-	11	80501073	80758527	257455	-	ENSMUSG00000038608	Dock10
497	1	80586512	-	18	80501073	80758527	257455	-	ENSMUSG00000038608	Dock10
498	1	80604702	-	11	80501073	80758527	257455	-	ENSMUSG00000038608	Dock10
499	1	80648108	-	17	80501073	80758527	257455	-	ENSMUSG00000038608	Dock10
500	1	84148307	-	12	84036296	84364180	327885	-	ENSMUSG00000045658	Pid1
501	1	84733231	-	10	84721189	84840516	119328	-	ENSMUSG00000026219	Trip12
502	1	84750546	-	14	84721189	84840516	119328	-	ENSMUSG00000026219	Trip12
503	1	84757601	-	12	84721189	84840516	119328	-	ENSMUSG00000026219	Trip12
504	1	84760660	-	12	84721189	84840516	119328	-	ENSMUSG00000026219	Trip12
505	1	84776204	-	12	84721189	84840516	119328	-	ENSMUSG00000026219	Trip12
506	1	85724952	-	52	85717083	85778643	61561	-	ENSMUSG00000052760	A630001G21Rik
507	1	85727098	-	11	85717083	85778643	61561	-	ENSMUSG00000052760	A630001G21Rik
508	1	85728166	-	10	85717083	85778643	61561	-	ENSMUSG00000052760	A630001G21Rik
509	1	85729026	-	13	85717083	85778643	61561	-	ENSMUSG00000052760	A630001G21Rik
510	1	85734033	-	10	85717083	85778643	61561	-	ENSMUSG00000052760	A630001G21Rik
511	1	86350522	-	49	86344719	86359400	14682	-	ENSMUSG00000026234	Ncl
512	1	86352495	-	11	86344719	86359400	14682	-	ENSMUSG00000026234	Ncl
513	1	86543039	-	26	86542994	86582629	39636	-	ENSMUSG00000026239	Pde6d
514	1	91931658	-	11	91928779	92195699	266921	-	ENSMUSG00000026313	Hdac4
515	1	93792610	-	35	93792576	93801934	9359	-	ENSMUSG00000026281	Dtymk
516	1	95591637	-	15	95587682	95667571	79890	-	ENSMUSG00000040710	St8sia4
517	1	95620988	-	15	95587682	95667571	79890	-	ENSMUSG00000040710	St8sia4
518	1	95623538	-	12	95587682	95667571	79890	-	ENSMUSG00000040710	St8sia4
519	1	95644649	-	16	95587682	95667571	79890	-	ENSMUSG00000040710	St8sia4
520	1	97717237	-	15	97706048	97770411	64364	-	ENSMUSG00000040648	Ppip5k2
521	1	97717922	-	10	97706048	97770411	64364	-	ENSMUSG00000040648	Ppip5k2
522	1	97747466	-	14	97706048	97770411	64364	-	ENSMUSG00000040648	Ppip5k2
523	1	97754927	-	11	97706048	97770411	64364	-	ENSMUSG00000040648	Ppip5k2
524	1	101893824	-	11	101892958	101895091	2134	-	ENSMUSG00000099375	Gm28187
525	1	105554417	-	12	105518422	105663677	145256	-	ENSMUSG00000056536	Pign
526	1	105554417	-	12	105382260	105569139	186880	-	ENSMUSG00000101214	Gm28403
527	1	105637451	-	26	105518422	105663677	145256	-	ENSMUSG00000056536	Pign
528	1	106771207	-	22	106764071	106796728	32658	-	ENSMUSG00000009907	Vps4b
529	1	106771615	-	13	106764071	106796728	32658	-	ENSMUSG00000009907	Vps4b
530	1	106780815	-	10	106764071	106796728	32658	-	ENSMUSG00000009907	Vps4b
531	1	119471056	-	14	119470305	119504794	34490	-	ENSMUSG00000004451	Ralb
532	1	119773024	-	10	119652467	119837613	185147	-	ENSMUSG00000026384	Ptpn4
533	1	120226421	-	21	120190757	120272705	81949	-	ENSMUSG00000026389	Steap3
534	1	125392956	-	27	125392905	125435727	42823	-	ENSMUSG00000026341	Actr3
535	1	125393285	-	26	125392905	125435727	42823	-	ENSMUSG00000026341	Actr3
536	1	125393627	-	19	125392905	125435727	42823	-	ENSMUSG00000026341	Actr3
537	1	125408701	-	14	125392905	125435727	42823	-	ENSMUSG00000026341	Actr3
538	1	125411230	-	13	125392905	125435727	42823	-	ENSMUSG00000026341	Actr3
539	1	127611229	-	12	127486546	127679548	193003	-	ENSMUSG00000026347	Tmem163
540	1	127662052	-	12	127486546	127679548	193003	-	ENSMUSG00000026347	Tmem163
541	1	127668500	-	11	127486546	127679548	193003	-	ENSMUSG00000026347	Tmem163
542	1	128331621	-	23	128331590	128359664	28075	-	ENSMUSG00000026355	Mcm6
543	1	128351371	-	15	128331590	128359664	28075	-	ENSMUSG00000026355	Mcm6
544	1	128363938	-	31	128363707	128417368	53662	-	ENSMUSG00000026356	Dars
545	1	128387038	-	10	128363707	128417368	53662	-	ENSMUSG00000026356	Dars
546	1	128588223	-	57	128588199	128592293	4095	-	ENSMUSG00000045382	Cxcr4
547	1	128588639	-	98	128588199	128592293	4095	-	ENSMUSG00000045382	Cxcr4
548	1	131176440	-	55	131176410	131245258	68849	-	ENSMUSG00000026430	Rassf5
549	1	131178114	-	16	131176410	131245258	68849	-	ENSMUSG00000026430	Rassf5
550	1	131270817	-	13	131254343	131279606	25264	-	ENSMUSG00000042349	Ikbke
551	1	131518935	-	10	131285251	131527352	242102	-	ENSMUSG00000026425	Srgap2
552	1	132996731	-	20	132959484	133030561	71078	-	ENSMUSG00000054387	Mdm4
553	1	133005934	-	11	132959484	133030561	71078	-	ENSMUSG00000054387	Mdm4
554	1	133006649	-	21	132959484	133030561	71078	-	ENSMUSG00000054387	Mdm4
555	1	133008622	-	10	132959484	133030561	71078	-	ENSMUSG00000054387	Mdm4
556	1	133009109	-	11	132959484	133030561	71078	-	ENSMUSG00000054387	Mdm4
557	1	133603894	-	16	133603871	133610291	6421	-	ENSMUSG00000090553	Snrpe
558	1	133620002	-	18	133619862	133661380	41519	-	ENSMUSG00000102976	Zc3h11a
559	1	133620002	-	18	133619940	133661318	41379	-	ENSMUSG00000094410	Gm38394
560	1	133621439	-	12	133619862	133661380	41519	-	ENSMUSG00000102976	Zc3h11a
561	1	133621439	-	12	133619940	133661318	41379	-	ENSMUSG00000094410	Gm38394
562	1	133649597	-	11	133619862	133661380	41519	-	ENSMUSG00000102976	Zc3h11a
563	1	133649597	-	11	133619940	133661318	41379	-	ENSMUSG00000094410	Gm38394
564	1	133654509	-	14	133619862	133661380	41519	-	ENSMUSG00000102976	Zc3h11a
565	1	133654509	-	14	133619940	133661318	41379	-	ENSMUSG00000094410	Gm38394
566	1	133661031	-	16	133619862	133661380	41519	-	ENSMUSG00000102976	Zc3h11a
567	1	133661031	-	16	133619940	133661318	41379	-	ENSMUSG00000094410	Gm38394
568	1	133679231	-	16	133679091	133690108	11018	-	ENSMUSG00000051998	Lax1
569	1	134075352	-	42	134075170	134079120	3951	-	ENSMUSG00000020423	Btg2
570	1	134077212	-	16	134075170	134079120	3951	-	ENSMUSG00000020423	Btg2
571	1	135262730	-	31	135262712	135284084	21373	-	ENSMUSG00000041926	Rnpep
572	1	135301685	-	10	135295213	135313778	18566	-	ENSMUSG00000062580	Timm17a
573	1	136285825	-	10	136268123	136346104	77982	-	ENSMUSG00000041570	Camsap2
574	1	138063454	-	24	138062861	138175708	112848	-	ENSMUSG00000026395	Ptprc
575	1	138064335	-	15	138062861	138175708	112848	-	ENSMUSG00000026395	Ptprc
576	1	138094493	-	13	138062861	138175708	112848	-	ENSMUSG00000026395	Ptprc
577	1	138098991	-	18	138062861	138175708	112848	-	ENSMUSG00000026395	Ptprc
578	1	138122981	-	10	138062861	138175708	112848	-	ENSMUSG00000026395	Ptprc
579	1	138126269	-	26	138062861	138175708	112848	-	ENSMUSG00000026395	Ptprc
580	1	138174991	-	10	138062861	138175708	112848	-	ENSMUSG00000026395	Ptprc
581	1	138484182	-	18	138482875	138620141	137267	-	ENSMUSG00000026393	Nek7
582	1	138486028	-	17	138482875	138620141	137267	-	ENSMUSG00000026393	Nek7
583	1	143621365	-	10	143598800	143702893	104094	-	ENSMUSG00000026361	Cdc73
584	1	143627491	-	14	143598800	143702893	104094	-	ENSMUSG00000026361	Cdc73
585	1	143677511	-	14	143598800	143702893	104094	-	ENSMUSG00000026361	Cdc73
586	1	143756078	-	10	143750790	143777068	26279	-	ENSMUSG00000018199	Trove2
587	1	144001012	-	42	143999338	144004161	4824	-	ENSMUSG00000026360	Rgs2
588	1	149918579	-	70	149829618	149961290	131673	-	ENSMUSG00000056220	Pla2g4a
589	1	150384736	-	10	150361305	150393080	31776	-	ENSMUSG00000006010	BC003331
590	1	151471006	-	18	151458004	151500955	42952	-	ENSMUSG00000026484	Rnf2
591	1	151471281	-	10	151458004	151500955	42952	-	ENSMUSG00000026484	Rnf2
592	1	152518776	-	10	152516760	152766351	249592	-	ENSMUSG00000026482	Rgl1
593	1	152623649	-	15	152516760	152766351	249592	-	ENSMUSG00000026482	Rgl1
594	1	152845053	-	16	152836995	152902646	65652	-	ENSMUSG00000042772	Smg7
595	1	152880177	-	17	152878520	152880298	1779	-	ENSMUSG00000100394	Gm28791
596	1	152880177	-	17	152836995	152902646	65652	-	ENSMUSG00000042772	Smg7
597	1	153218977	-	11	153218922	153332786	113865	-	ENSMUSG00000026478	Lamc1
598	1	153219270	-	18	153218922	153332786	113865	-	ENSMUSG00000026478	Lamc1
599	1	153220030	-	22	153218922	153332786	113865	-	ENSMUSG00000026478	Lamc1
600	1	153414035	-	46	153404827	153414233	9407	-	ENSMUSG00000073538	E330020D12Rik
601	1	153455782	-	419	153455758	153487660	31903	-	ENSMUSG00000042699	Dhx9
602	1	153455974	-	12	153455758	153487660	31903	-	ENSMUSG00000042699	Dhx9
603	1	153477985	-	17	153455758	153487660	31903	-	ENSMUSG00000042699	Dhx9
604	1	153481087	-	14	153455758	153487660	31903	-	ENSMUSG00000042699	Dhx9
605	1	154448743	-	10	154390731	154884501	493771	-	ENSMUSG00000004110	Cacna1e
606	1	155097560	-	12	155096361	155099636	3276	-	ENSMUSG00000056708	Ier5
607	1	155279150	-	16	155275701	155417415	141715	-	ENSMUSG00000026469	Xpr1
608	1	155280786	-	16	155275701	155417415	141715	-	ENSMUSG00000026469	Xpr1
609	1	155384591	-	10	155275701	155417415	141715	-	ENSMUSG00000026469	Xpr1
610	1	155407952	-	10	155275701	155417415	141715	-	ENSMUSG00000026469	Xpr1
611	1	156004649	-	32	156004599	156036480	31882	-	ENSMUSG00000026466	Tor1aip1
612	1	156005825	-	15	156004599	156036480	31882	-	ENSMUSG00000026466	Tor1aip1
613	1	156013232	-	14	156004599	156036480	31882	-	ENSMUSG00000026466	Tor1aip1
614	1	156030376	-	10	156004599	156036480	31882	-	ENSMUSG00000026466	Tor1aip1
615	1	156430519	-	11	156424525	156474331	49807	-	ENSMUSG00000026600	Soat1
616	1	156446248	-	11	156424525	156474331	49807	-	ENSMUSG00000026600	Soat1
617	1	160203062	-	51	160202367	160212875	10509	-	ENSMUSG00000014226	Cacybp
618	1	160221013	-	13	160219174	160793211	574038	-	ENSMUSG00000026721	Rabgap1l
619	1	160223897	-	11	160219174	160793211	574038	-	ENSMUSG00000026721	Rabgap1l
620	1	160236483	-	12	160219174	160793211	574038	-	ENSMUSG00000026721	Rabgap1l
621	1	161088421	-	17	161088375	161131511	43137	-	ENSMUSG00000026705	Klhl20
622	1	161102923	-	15	161088375	161131511	43137	-	ENSMUSG00000026705	Klhl20
623	1	161845535	-	12	161816114	161876682	60569	-	ENSMUSG00000040297	Suco
624	1	162672152	-	17	162670725	162740556	69832	-	ENSMUSG00000040225	Prrc2c
625	1	162674002	-	23	162670725	162740556	69832	-	ENSMUSG00000040225	Prrc2c
626	1	162675213	-	10	162670725	162740556	69832	-	ENSMUSG00000040225	Prrc2c
627	1	162684019	-	11	162670725	162740556	69832	-	ENSMUSG00000040225	Prrc2c
628	1	162729150	-	15	162670725	162740556	69832	-	ENSMUSG00000040225	Prrc2c
629	1	164437265	-	14	164437109	164458355	21247	-	ENSMUSG00000026576	Atp1b1
630	1	164437345	-	74	164437109	164458355	21247	-	ENSMUSG00000026576	Atp1b1
631	1	164437683	-	39	164437109	164458355	21247	-	ENSMUSG00000026576	Atp1b1
632	1	164437810	-	11	164437109	164458355	21247	-	ENSMUSG00000026576	Atp1b1
633	1	164437880	-	15	164437109	164458355	21247	-	ENSMUSG00000026576	Atp1b1
634	1	164437920	-	19	164437109	164458355	21247	-	ENSMUSG00000026576	Atp1b1
635	1	164437951	-	14	164437109	164458355	21247	-	ENSMUSG00000026576	Atp1b1
636	1	164438141	-	38	164437109	164458355	21247	-	ENSMUSG00000026576	Atp1b1
637	1	164438174	-	12	164437109	164458355	21247	-	ENSMUSG00000026576	Atp1b1
638	1	164438241	-	18	164437109	164458355	21247	-	ENSMUSG00000026576	Atp1b1
639	1	164442279	-	15	164437109	164458355	21247	-	ENSMUSG00000026576	Atp1b1
640	1	164455377	-	11	164437109	164458355	21247	-	ENSMUSG00000026576	Atp1b1
641	1	164855374	-	10	164803969	164899591	95623	-	ENSMUSG00000103659	Gm32569
642	1	164862106	-	10	164803969	164899591	95623	-	ENSMUSG00000103659	Gm32569
643	1	164872345	-	11	164803969	164899591	95623	-	ENSMUSG00000103659	Gm32569
644	1	164880554	-	12	164803969	164899591	95623	-	ENSMUSG00000103659	Gm32569
645	1	164881738	-	10	164803969	164899591	95623	-	ENSMUSG00000103659	Gm32569
646	1	164884634	-	14	164803969	164899591	95623	-	ENSMUSG00000103659	Gm32569
647	1	165174519	-	12	165174337	165194438	20102	-	ENSMUSG00000040848	Sft2d2
648	1	165187895	-	13	165174337	165194438	20102	-	ENSMUSG00000040848	Sft2d2
649	1	165215128	-	11	165212286	165236996	24711	-	ENSMUSG00000040843	Tiprl
650	1	165649244	-	21	165646516	165709757	63242	-	ENSMUSG00000040723	Rcsd1
651	1	165664905	-	10	165646516	165709757	63242	-	ENSMUSG00000040723	Rcsd1
652	1	165679524	-	12	165646516	165709757	63242	-	ENSMUSG00000040723	Rcsd1
653	1	165684946	-	12	165646516	165709757	63242	-	ENSMUSG00000040723	Rcsd1
654	1	165687566	-	15	165646516	165709757	63242	-	ENSMUSG00000040723	Rcsd1
655	1	165692045	-	19	165646516	165709757	63242	-	ENSMUSG00000040723	Rcsd1
656	1	165692385	-	15	165646516	165709757	63242	-	ENSMUSG00000040723	Rcsd1
657	1	165701874	-	11	165646516	165709757	63242	-	ENSMUSG00000040723	Rcsd1
658	1	165709136	-	13	165646516	165709757	63242	-	ENSMUSG00000040723	Rcsd1
659	1	165866415	-	12	165865154	166002678	137525	-	ENSMUSG00000026565	Pou2f1
660	1	166002472	-	12	165865154	166002678	137525	-	ENSMUSG00000026565	Pou2f1
661	1	167255539	-	10	167222883	167285320	62438	-	ENSMUSG00000026558	Uck2
662	1	167283534	-	10	167222883	167285320	62438	-	ENSMUSG00000026558	Uck2
663	1	167372423	-	28	167371966	167393841	21876	-	ENSMUSG00000026688	Mgst3
664	1	168286648	-	11	168119364	168432270	312907	-	ENSMUSG00000052534	Pbx1
665	1	169498326	-	10	169497934	169531464	33531	-	ENSMUSG00000026683	Nuf2
666	1	169949628	-	12	169949535	169969241	19707	-	ENSMUSG00000026675	Hsd17b7
667	1	170142046	-	23	170141938	170174957	33020	-	ENSMUSG00000026670	Uap1
668	1	170142251	-	37	170141938	170174957	33020	-	ENSMUSG00000026670	Uap1
669	1	170193634	-	14	170193420	170215397	21978	-	ENSMUSG00000026667	Uhmk1
670	1	170747043	-	13	170704674	170867771	163098	-	ENSMUSG00000026663	Atf6
671	1	170814209	-	12	170704674	170867771	163098	-	ENSMUSG00000026663	Atf6
672	1	170917922	-	19	170917576	170927583	10008	-	ENSMUSG00000038421	Fcrla
673	1	170960596	-	26	170958617	170976547	17931	-	ENSMUSG00000026656	Fcgr2b
674	1	171129193	-	52	171127165	171150603	23439	-	ENSMUSG00000058076	Sdhc
675	1	171503012	-	57	171500568	171504111	3544	-	ENSMUSG00000091993	B930036N10Rik
676	1	171638627	-	10	171632403	171653035	20633	-	ENSMUSG00000038179	Slamf7
677	1	172000993	-	18	172000960	172028444	27485	-	ENSMUSG00000026556	Vangl2
678	1	172004456	-	10	172000960	172028444	27485	-	ENSMUSG00000026556	Vangl2
679	1	172066040	-	82	172066013	172082795	16783	-	ENSMUSG00000003458	Ncstn
680	1	172081187	-	14	172066013	172082795	16783	-	ENSMUSG00000003458	Ncstn
681	1	173857263	-	31	173849126	173942491	93366	-	ENSMUSG00000090272	Mndal
682	1	173870987	-	12	173849126	173942491	93366	-	ENSMUSG00000090272	Mndal
683	1	173871354	-	41	173849126	173942491	93366	-	ENSMUSG00000090272	Mndal
684	1	173872761	-	17	173849126	173942491	93366	-	ENSMUSG00000090272	Mndal
685	1	173926777	-	18	173920407	173942672	22266	-	ENSMUSG00000039997	Ifi203
686	1	173926777	-	18	173849126	173942491	93366	-	ENSMUSG00000090272	Mndal
687	1	173934903	-	11	173920407	173942672	22266	-	ENSMUSG00000039997	Ifi203
688	1	173934903	-	11	173849126	173942491	93366	-	ENSMUSG00000090272	Mndal
689	1	175601406	-	10	175600374	175625635	25262	-	ENSMUSG00000026526	Fh1
690	1	176733710	-	47	176733653	176814067	80415	-	ENSMUSG00000057335	Cep170
691	1	176734422	-	16	176733653	176814067	80415	-	ENSMUSG00000057335	Cep170
692	1	176735534	-	36	176733653	176814067	80415	-	ENSMUSG00000057335	Cep170
693	1	176774307	-	14	176733653	176814067	80415	-	ENSMUSG00000057335	Cep170
694	1	176775206	-	11	176733653	176814067	80415	-	ENSMUSG00000057335	Cep170
695	1	176783946	-	11	176733653	176814067	80415	-	ENSMUSG00000057335	Cep170
696	1	177024284	-	11	177020073	177258203	238131	-	ENSMUSG00000019699	Akt3
697	1	177039028	-	15	177020073	177258203	238131	-	ENSMUSG00000019699	Akt3
698	1	177094308	-	10	177020073	177258203	238131	-	ENSMUSG00000019699	Akt3
699	1	177108663	-	11	177020073	177258203	238131	-	ENSMUSG00000019699	Akt3
700	1	177130770	-	16	177020073	177258203	238131	-	ENSMUSG00000019699	Akt3
701	1	177168513	-	11	177168098	177170862	2765	-	ENSMUSG00000103646	Gm37706
702	1	177168513	-	11	177020073	177258203	238131	-	ENSMUSG00000019699	Akt3
703	1	177172235	-	12	177020073	177258203	238131	-	ENSMUSG00000019699	Akt3
704	1	177194202	-	10	177020073	177258203	238131	-	ENSMUSG00000019699	Akt3
705	1	177194924	-	13	177020073	177258203	238131	-	ENSMUSG00000019699	Akt3
706	1	177207080	-	13	177020073	177258203	238131	-	ENSMUSG00000019699	Akt3
707	1	177211937	-	12	177020073	177258203	238131	-	ENSMUSG00000019699	Akt3
708	1	177235336	-	11	177020073	177258203	238131	-	ENSMUSG00000019699	Akt3
709	1	177240317	-	12	177020073	177258203	238131	-	ENSMUSG00000019699	Akt3
710	1	177246838	-	11	177020073	177258203	238131	-	ENSMUSG00000019699	Akt3
711	1	177776442	-	11	177762962	177796511	33550	-	ENSMUSG00000015961	Adss
712	1	178322516	-	39	178321108	178337797	16690	-	ENSMUSG00000039630	Hnrnpu
713	1	178325229	-	13	178321108	178337797	16690	-	ENSMUSG00000039630	Hnrnpu
714	1	178327667	-	20	178321108	178337797	16690	-	ENSMUSG00000039630	Hnrnpu
715	1	178328324	-	13	178321108	178337797	16690	-	ENSMUSG00000039630	Hnrnpu
716	1	178328588	-	42	178321108	178337797	16690	-	ENSMUSG00000039630	Hnrnpu
717	1	178329012	-	16	178321108	178337797	16690	-	ENSMUSG00000039630	Hnrnpu
718	1	178329025	-	19	178321108	178337797	16690	-	ENSMUSG00000039630	Hnrnpu
719	1	178329064	-	132	178321108	178337797	16690	-	ENSMUSG00000039630	Hnrnpu
720	1	178329188	-	110	178321108	178337797	16690	-	ENSMUSG00000039630	Hnrnpu
721	1	178329286	-	80	178321108	178337797	16690	-	ENSMUSG00000039630	Hnrnpu
722	1	178329319	-	15	178321108	178337797	16690	-	ENSMUSG00000039630	Hnrnpu
723	1	178329846	-	31	178321108	178337797	16690	-	ENSMUSG00000039630	Hnrnpu
724	1	178334879	-	15	178321108	178337797	16690	-	ENSMUSG00000039630	Hnrnpu
725	1	178335820	-	21	178321108	178337797	16690	-	ENSMUSG00000039630	Hnrnpu
726	1	179790091	-	38	179744894	179803680	58787	-	ENSMUSG00000026491	Ahctf1
727	1	180227476	-	10	180227004	180263438	36435	-	ENSMUSG00000010609	Psen2
728	1	180803741	-	11	180800832	180813943	13112	-	ENSMUSG00000060743	H3f3a
729	1	180810267	-	26	180800832	180813943	13112	-	ENSMUSG00000060743	H3f3a
730	1	181123848	-	14	181087138	181144204	57067	-	ENSMUSG00000026516	Nvl
731	1	181173306	-	19	181173228	181211552	38325	-	ENSMUSG00000038733	Wdr26
732	1	181173513	-	11	181173228	181211552	38325	-	ENSMUSG00000038733	Wdr26
733	1	181175867	-	11	181173228	181211552	38325	-	ENSMUSG00000038733	Wdr26
734	1	181187584	-	13	181173228	181211552	38325	-	ENSMUSG00000038733	Wdr26
735	1	181197550	-	10	181173228	181211552	38325	-	ENSMUSG00000038733	Wdr26
736	1	181208558	-	10	181173228	181211552	38325	-	ENSMUSG00000038733	Wdr26
737	1	181815359	-	12	181815335	181843046	27712	-	ENSMUSG00000004880	Lbr
738	1	181815976	-	30	181815335	181843046	27712	-	ENSMUSG00000004880	Lbr
739	1	181816113	-	17	181815335	181843046	27712	-	ENSMUSG00000004880	Lbr
740	1	181816255	-	27	181815335	181843046	27712	-	ENSMUSG00000004880	Lbr
741	1	181816578	-	19	181815335	181843046	27712	-	ENSMUSG00000004880	Lbr
742	1	181818133	-	11	181815335	181843046	27712	-	ENSMUSG00000004880	Lbr
743	1	181820354	-	13	181815335	181843046	27712	-	ENSMUSG00000004880	Lbr
744	1	181820524	-	11	181815335	181843046	27712	-	ENSMUSG00000004880	Lbr
745	1	181820620	-	26	181815335	181843046	27712	-	ENSMUSG00000004880	Lbr
746	1	182276356	-	16	182275772	182282804	7033	-	ENSMUSG00000038633	Degs1
747	1	185286724	-	26	185284726	185329396	44671	-	ENSMUSG00000026618	Iars2
748	1	186721140	-	22	186720978	186749358	28381	-	ENSMUSG00000001305	Rrp15
749	1	189641952	-	11	189640606	189688086	47481	-	ENSMUSG00000026605	Cenpf
750	1	189672356	-	11	189640606	189688086	47481	-	ENSMUSG00000026605	Cenpf
751	1	191354353	-	11	191351975	191403272	51298	-	ENSMUSG00000026626	Ppp2r5a
752	1	191362125	-	10	191351975	191403272	51298	-	ENSMUSG00000026626	Ppp2r5a
753	1	191538122	-	14	191537356	191575544	38189	-	ENSMUSG00000037474	Dtl
754	1	191552462	-	13	191537356	191575544	38189	-	ENSMUSG00000037474	Dtl
755	1	191557983	-	10	191537356	191575544	38189	-	ENSMUSG00000037474	Dtl
756	1	191569613	-	23	191537356	191575544	38189	-	ENSMUSG00000037474	Dtl
757	1	191997227	-	13	191997205	192092559	95355	-	ENSMUSG00000026637	Traf5
758	1	192073766	-	10	191997205	192092559	95355	-	ENSMUSG00000026637	Traf5
759	1	192100387	-	19	192098546	192138062	39517	-	ENSMUSG00000037395	Rcor3
760	1	192844513	-	10	192844488	192855756	11269	-	ENSMUSG00000016262	Sertad4
761	1	193186607	-	12	193175453	193201703	26251	-	ENSMUSG00000037318	Traf3ip3
762	1	195075639	-	10	195036826	195092249	55424	-	ENSMUSG00000016493	Cd46
763	1	195103802	-	24	195097382	195131586	34205	-	ENSMUSG00000016481	Cr1l
764	10	4010333	+	12	3973118	4167081	193964	+	ENSMUSG00000040675	Mthfd1l
765	10	4034843	+	12	3973118	4167081	193964	+	ENSMUSG00000040675	Mthfd1l
766	10	4048930	+	12	3973118	4167081	193964	+	ENSMUSG00000040675	Mthfd1l
767	10	4106546	+	11	3973118	4167081	193964	+	ENSMUSG00000040675	Mthfd1l
768	10	4155978	+	22	3973118	4167081	193964	+	ENSMUSG00000040675	Mthfd1l
769	10	4358827	+	12	4266380	4359470	93091	+	ENSMUSG00000038587	Akap12
770	10	4359383	+	13	4266380	4359470	93091	+	ENSMUSG00000038587	Akap12
771	10	7713474	+	17	7681214	7716460	35247	+	ENSMUSG00000040021	Lats1
772	10	7798569	+	12	7792891	7823135	30245	+	ENSMUSG00000015757	Ppil4
773	10	7821378	+	10	7792891	7823135	30245	+	ENSMUSG00000015757	Ppil4
774	10	11213649	+	10	11149427	11217595	68169	+	ENSMUSG00000090112	Shprh
775	10	11215107	+	20	11149427	11217595	68169	+	ENSMUSG00000090112	Shprh
776	10	13009100	+	42	13005343	13009183	3841	+	ENSMUSG00000078348	Sf3b5
777	10	13974833	+	17	13966075	14151374	185300	+	ENSMUSG00000015501	Hivep2
778	10	14004280	+	26	13966075	14151374	185300	+	ENSMUSG00000015501	Hivep2
779	10	14029741	+	12	13966075	14151374	185300	+	ENSMUSG00000015501	Hivep2
780	10	14066695	+	12	13966075	14151374	185300	+	ENSMUSG00000015501	Hivep2
781	10	14079453	+	14	13966075	14151374	185300	+	ENSMUSG00000015501	Hivep2
782	10	14091277	+	12	13966075	14151374	185300	+	ENSMUSG00000015501	Hivep2
783	10	14094593	+	14	13966075	14151374	185300	+	ENSMUSG00000015501	Hivep2
784	10	14103964	+	12	13966075	14151374	185300	+	ENSMUSG00000015501	Hivep2
785	10	14149991	+	11	13966075	14151374	185300	+	ENSMUSG00000015501	Hivep2
786	10	14150200	+	13	13966075	14151374	185300	+	ENSMUSG00000015501	Hivep2
787	10	17725463	+	11	17723218	17725674	2457	+	ENSMUSG00000039910	Cited2
788	10	18125048	+	35	18055861	18125155	69295	+	ENSMUSG00000019854	Reps1
789	10	19502912	+	16	19486715	19507311	20597	+	ENSMUSG00000110902	AC153862.2
790	10	19602127	+	11	19591949	19610229	18281	+	ENSMUSG00000020009	Ifngr1
791	10	19609737	+	10	19591949	19610229	18281	+	ENSMUSG00000020009	Ifngr1
792	10	19610175	+	58	19591949	19610229	18281	+	ENSMUSG00000020009	Ifngr1
793	10	19958940	+	11	19934472	20142753	208282	+	ENSMUSG00000071369	Map3k5
794	10	20019620	+	10	19934472	20142753	208282	+	ENSMUSG00000071369	Map3k5
795	10	20281234	+	12	20148471	20281590	133120	+	ENSMUSG00000019996	Map7
796	10	20317906	+	11	20312469	20344613	32145	+	ENSMUSG00000037608	Bclaf1
797	10	20322429	+	11	20312469	20344613	32145	+	ENSMUSG00000037608	Bclaf1
798	10	20333291	+	13	20312469	20344613	32145	+	ENSMUSG00000037608	Bclaf1
799	10	20340097	+	31	20312469	20344613	32145	+	ENSMUSG00000037608	Bclaf1
800	10	20341067	+	17	20312469	20344613	32145	+	ENSMUSG00000037608	Bclaf1
801	10	21298181	+	11	21295979	21368898	72920	+	ENSMUSG00000019977	Hbs1l
802	10	21349397	+	14	21295979	21368898	72920	+	ENSMUSG00000019977	Hbs1l
803	10	24188637	+	62	24149302	24190222	40921	+	ENSMUSG00000019998	Stx7
804	10	24598184	+	20	24595442	24598683	3242	+	ENSMUSG00000019997	Ctgf
805	10	24598640	+	11	24595442	24598683	3242	+	ENSMUSG00000019997	Ctgf
806	10	24906806	+	15	24869986	24913681	43696	+	ENSMUSG00000019984	Med23
807	10	24910840	+	12	24869986	24913681	43696	+	ENSMUSG00000019984	Med23
808	10	25417812	+	10	25359798	25523519	163722	+	ENSMUSG00000019978	Epb41l2
809	10	25472222	+	13	25359798	25523519	163722	+	ENSMUSG00000019978	Epb41l2
810	10	25522484	+	11	25359798	25523519	163722	+	ENSMUSG00000019978	Epb41l2
811	10	25523445	+	14	25359798	25523519	163722	+	ENSMUSG00000019978	Epb41l2
812	10	26794365	+	10	26753421	26918648	165228	+	ENSMUSG00000039031	Arhgap18
813	10	34283859	+	18	34282190	34285275	3086	+	ENSMUSG00000047514	Tspyl1
814	10	36986440	+	12	36974544	37001889	27346	+	ENSMUSG00000019777	Hdac2
815	10	37001691	+	56	36974544	37001889	27346	+	ENSMUSG00000019777	Hdac2
816	10	39456540	+	11	39368855	39565381	196527	+	ENSMUSG00000019843	Fyn
817	10	39771814	+	10	39732118	39875211	143094	+	ENSMUSG00000019841	Rev3l
818	10	39813779	+	11	39732118	39875211	143094	+	ENSMUSG00000019841	Rev3l
819	10	39874627	+	15	39732118	39875211	143094	+	ENSMUSG00000019841	Rev3l
820	10	40258473	+	11	40258467	40258679	213	+	ENSMUSG00000106147	Rnu3a
821	10	40258473	+	11	40258467	40258680	214	+	ENSMUSG00000065870	Rnu3a
822	10	40418425	+	15	40339564	40483818	144255	+	ENSMUSG00000038481	Cdk19
823	10	40436219	+	54	40339564	40483818	144255	+	ENSMUSG00000038481	Cdk19
824	10	40480311	+	13	40339564	40483818	144255	+	ENSMUSG00000038481	Cdk19
825	10	40480771	+	11	40339564	40483818	144255	+	ENSMUSG00000038481	Cdk19
826	10	40481547	+	22	40339564	40483818	144255	+	ENSMUSG00000038481	Cdk19
827	10	40483781	+	11	40339564	40483818	144255	+	ENSMUSG00000038481	Cdk19
828	10	41453777	+	13	41450383	41465574	15192	+	ENSMUSG00000019826	Zbtb24
829	10	41528786	+	18	41519414	41531048	11635	+	ENSMUSG00000019818	Cd164
830	10	41530958	+	13	41519414	41531048	11635	+	ENSMUSG00000019818	Cd164
831	10	42535324	+	13	42502030	42535381	33352	+	ENSMUSG00000019804	Snx3
832	10	42788410	+	20	42761496	42832514	71019	+	ENSMUSG00000019802	Sec63
833	10	42797749	+	11	42761496	42832514	71019	+	ENSMUSG00000019802	Sec63
834	10	42812108	+	10	42761496	42832514	71019	+	ENSMUSG00000019802	Sec63
835	10	42829368	+	14	42761496	42832514	71019	+	ENSMUSG00000019802	Sec63
836	10	43582783	+	11	43578284	43584265	5982	+	ENSMUSG00000047139	Cd24a
837	10	43583193	+	10	43578284	43584265	5982	+	ENSMUSG00000047139	Cd24a
838	10	43583591	+	10	43578284	43584265	5982	+	ENSMUSG00000047139	Cd24a
839	10	43583705	+	12	43578284	43584265	5982	+	ENSMUSG00000047139	Cd24a
840	10	43583762	+	13	43578284	43584265	5982	+	ENSMUSG00000047139	Cd24a
841	10	43583784	+	85	43578284	43584265	5982	+	ENSMUSG00000047139	Cd24a
842	10	43583901	+	113	43578284	43584265	5982	+	ENSMUSG00000047139	Cd24a
843	10	43583962	+	16	43578284	43584265	5982	+	ENSMUSG00000047139	Cd24a
844	10	43583977	+	13	43578284	43584265	5982	+	ENSMUSG00000047139	Cd24a
845	10	43584152	+	55	43578284	43584265	5982	+	ENSMUSG00000047139	Cd24a
846	10	43746669	+	33	43745809	43765836	20028	+	ENSMUSG00000111422	AC153536.3
847	10	43747831	+	11	43745809	43765836	20028	+	ENSMUSG00000111422	AC153536.3
848	10	43761043	+	10	43745809	43765836	20028	+	ENSMUSG00000111422	AC153536.3
849	10	43761425	+	14	43745809	43765836	20028	+	ENSMUSG00000111422	AC153536.3
850	10	43764389	+	16	43745809	43765836	20028	+	ENSMUSG00000111422	AC153536.3
851	10	43765585	+	29	43745809	43765836	20028	+	ENSMUSG00000111422	AC153536.3
852	10	45107617	+	25	45067203	45167198	99996	+	ENSMUSG00000019849	Prep
853	10	45158732	+	24	45067203	45167198	99996	+	ENSMUSG00000019849	Prep
854	10	45677278	+	10	45577829	45712345	134517	+	ENSMUSG00000038822	Hace1
855	10	50662390	+	11	50592669	50851485	258817	+	ENSMUSG00000038774	Ascc3
856	10	52437974	+	10	52417547	52440183	22637	+	ENSMUSG00000023068	Nus1
857	10	52438976	+	10	52417547	52440183	22637	+	ENSMUSG00000023068	Nus1
858	10	53606206	+	23	53596757	53609225	12469	+	ENSMUSG00000019857	Asf1a
859	10	53608043	+	43	53596757	53609225	12469	+	ENSMUSG00000019857	Asf1a
860	10	53615126	+	14	53614369	53615274	906	+	ENSMUSG00000112332	AC153949.1
861	10	56389466	+	24	56377330	56402513	25184	+	ENSMUSG00000050953	Gja1
862	10	57488228	+	11	57486385	57513135	26751	+	ENSMUSG00000019878	Hsf2
863	10	58421666	+	21	58323466	58424691	101226	+	ENSMUSG00000019920	Lims1
864	10	58422299	+	22	58323466	58424691	101226	+	ENSMUSG00000019920	Lims1
865	10	58424567	+	16	58323466	58424691	101226	+	ENSMUSG00000019920	Lims1
866	10	58455428	+	19	58446920	58494356	47437	+	ENSMUSG00000003226	Ranbp2
867	10	58456015	+	11	58446920	58494356	47437	+	ENSMUSG00000003226	Ranbp2
868	10	58464011	+	12	58446920	58494356	47437	+	ENSMUSG00000003226	Ranbp2
869	10	58471679	+	13	58446920	58494356	47437	+	ENSMUSG00000003226	Ranbp2
870	10	59339403	+	10	59323296	59373304	50009	+	ENSMUSG00000019916	P4ha1
871	10	59357626	+	11	59323296	59373304	50009	+	ENSMUSG00000019916	P4ha1
872	10	59371888	+	18	59323296	59373304	50009	+	ENSMUSG00000019916	P4ha1
873	10	60297555	+	37	60277627	60302597	24971	+	ENSMUSG00000004207	Psap
874	10	61691688	+	32	61680299	61693297	12999	+	ENSMUSG00000020088	Sar1a
875	10	62946350	+	20	62920633	62946498	25866	+	ENSMUSG00000071253	Slc25a16
876	10	62974139	+	10	62947026	62974185	27160	+	ENSMUSG00000036875	Dna2
877	10	63264212	+	12	63243810	63317878	74069	+	ENSMUSG00000020064	Herc4
878	10	63280409	+	16	63243810	63317878	74069	+	ENSMUSG00000020064	Herc4
879	10	63285127	+	14	63243810	63317878	74069	+	ENSMUSG00000020064	Herc4
880	10	63290689	+	11	63243810	63317878	74069	+	ENSMUSG00000020064	Herc4
881	10	63299249	+	13	63243810	63317878	74069	+	ENSMUSG00000020064	Herc4
882	10	67192324	+	10	67096125	67256326	160202	+	ENSMUSG00000037876	Jmjd1c
883	10	67195997	+	10	67096125	67256326	160202	+	ENSMUSG00000037876	Jmjd1c
884	10	67215382	+	21	67096125	67256326	160202	+	ENSMUSG00000037876	Jmjd1c
885	10	67241569	+	13	67096125	67256326	160202	+	ENSMUSG00000037876	Jmjd1c
886	10	67243224	+	15	67096125	67256326	160202	+	ENSMUSG00000037876	Jmjd1c
887	10	67256268	+	21	67096125	67256326	160202	+	ENSMUSG00000037876	Jmjd1c
888	10	71362757	+	13	71347763	71433327	85565	+	ENSMUSG00000060733	Ipmk
889	10	71381301	+	10	71347763	71433327	85565	+	ENSMUSG00000060733	Ipmk
890	10	71382456	+	13	71347763	71433327	85565	+	ENSMUSG00000060733	Ipmk
891	10	71385811	+	15	71347763	71433327	85565	+	ENSMUSG00000060733	Ipmk
892	10	75065030	+	10	75060592	75184921	124330	+	ENSMUSG00000009681	Bcr
893	10	75081193	+	11	75060592	75184921	124330	+	ENSMUSG00000009681	Bcr
894	10	75144483	+	10	75060592	75184921	124330	+	ENSMUSG00000009681	Bcr
895	10	75183261	+	10	75060592	75184921	124330	+	ENSMUSG00000009681	Bcr
896	10	75213948	+	11	75212073	75312743	100671	+	ENSMUSG00000033444	Specc1l
897	10	75535347	+	143	75517551	75537381	19831	+	ENSMUSG00000020180	Snrpd3
898	10	75937680	+	130	75933130	75937747	4618	+	ENSMUSG00000049422	Chchd10
899	10	75949515	+	89	75943057	75949657	6601	+	ENSMUSG00000000903	Vpreb3
900	10	76042829	+	17	76032650	76043234	10585	+	ENSMUSG00000049764	Zfp280b
901	10	78427450	+	18	78425669	78427622	1954	+	ENSMUSG00000005054	Cstb
902	10	79711748	+	18	79704491	79711969	7479	+	ENSMUSG00000023175	Bsg
903	10	79862038	+	26	79854427	79864771	10345	+	ENSMUSG00000006498	Ptbp1
904	10	79863832	+	14	79854427	79864771	10345	+	ENSMUSG00000006498	Ptbp1
905	10	79952369	+	11	79927043	79955018	27976	+	ENSMUSG00000019564	Arid3a
906	10	79954451	+	16	79927043	79955018	27976	+	ENSMUSG00000019564	Arid3a
907	10	80019345	+	10	80016653	80031472	14820	+	ENSMUSG00000035697	Arhgap45
908	10	80031432	+	25	80016653	80031472	14820	+	ENSMUSG00000035697	Arhgap45
909	10	80116341	+	20	80115803	80130682	14880	+	ENSMUSG00000003068	Stk11
910	10	80243747	+	10	80226434	80243903	17470	+	ENSMUSG00000020156	Mum1
911	10	80287838	+	33	80261486	80288408	26923	+	ENSMUSG00000069565	Dazap1
912	10	80287972	+	20	80261486	80288408	26923	+	ENSMUSG00000069565	Dazap1
913	10	80288023	+	17	80261486	80288408	26923	+	ENSMUSG00000069565	Dazap1
914	10	80640682	+	22	80622838	80640749	17912	+	ENSMUSG00000003345	Csnk1g2
915	10	80793663	+	33	80755206	80795461	40256	+	ENSMUSG00000061589	Dot1l
916	10	80829098	+	30	80826656	80829290	2635	+	ENSMUSG00000035242	Oaz1
917	10	80932154	+	27	80930073	80932204	2132	+	ENSMUSG00000015312	Gadd45b
918	10	81149558	+	12	81135220	81152995	17776	+	ENSMUSG00000035011	Zbtb7a
919	10	81150969	+	24	81135220	81152995	17776	+	ENSMUSG00000035011	Zbtb7a
920	10	81178885	+	23	81176631	81182498	5868	+	ENSMUSG00000034994	Eef2
921	10	81180419	+	12	81176631	81182498	5868	+	ENSMUSG00000034994	Eef2
922	10	81182215	+	15	81176631	81182498	5868	+	ENSMUSG00000034994	Eef2
923	10	81312036	+	13	81292963	81319973	27011	+	ENSMUSG00000034902	Pip5k1c
924	10	81319731	+	11	81292963	81319973	27011	+	ENSMUSG00000034902	Pip5k1c
925	10	81326209	+	11	81321103	81326242	5140	+	ENSMUSG00000034889	Cactin
926	10	81364309	+	13	81357491	81366225	8735	+	ENSMUSG00000034854	Mfsd12
927	10	82702598	+	10	82696160	82742428	46269	+	ENSMUSG00000020246	Hcfc2
928	10	82724260	+	13	82696160	82742428	46269	+	ENSMUSG00000020246	Hcfc2
929	10	82874841	+	11	82833951	82897712	63762	+	ENSMUSG00000020250	Txnrd1
930	10	82896361	+	19	82833951	82897712	63762	+	ENSMUSG00000020250	Txnrd1
931	10	82897646	+	28	82833951	82897712	63762	+	ENSMUSG00000020250	Txnrd1
932	10	83549496	+	13	83543752	83596473	52722	+	ENSMUSG00000034560	Washc4
933	10	83551092	+	11	83543752	83596473	52722	+	ENSMUSG00000034560	Washc4
934	10	83555622	+	19	83543752	83596473	52722	+	ENSMUSG00000034560	Washc4
935	10	83558731	+	14	83543752	83596473	52722	+	ENSMUSG00000034560	Washc4
936	10	83558931	+	14	83543752	83596473	52722	+	ENSMUSG00000034560	Washc4
937	10	83561603	+	17	83543752	83596473	52722	+	ENSMUSG00000034560	Washc4
938	10	83563318	+	19	83543752	83596473	52722	+	ENSMUSG00000034560	Washc4
939	10	83570215	+	12	83543752	83596473	52722	+	ENSMUSG00000034560	Washc4
940	10	84614231	+	18	84576626	84614359	37734	+	ENSMUSG00000020034	Tcp11l2
941	10	85115093	+	13	85102627	85120618	17992	+	ENSMUSG00000060935	Tmem263
942	10	85115754	+	19	85102627	85120618	17992	+	ENSMUSG00000060935	Tmem263
943	10	85117025	+	13	85102627	85120618	17992	+	ENSMUSG00000060935	Tmem263
944	10	86027323	+	15	86021972	86051873	29902	+	ENSMUSG00000001786	Fbxo7
945	10	86037281	+	12	86021972	86051873	29902	+	ENSMUSG00000001786	Fbxo7
946	10	86346191	+	13	86300372	86349506	49135	+	ENSMUSG00000020044	Timp3
947	10	86346953	+	26	86300372	86349506	49135	+	ENSMUSG00000020044	Timp3
948	10	86347539	+	18	86300372	86349506	49135	+	ENSMUSG00000020044	Timp3
949	10	86348246	+	12	86300372	86349506	49135	+	ENSMUSG00000020044	Timp3
950	10	86349432	+	13	86300372	86349506	49135	+	ENSMUSG00000020044	Timp3
951	10	87931416	+	11	87858265	87937042	78778	+	ENSMUSG00000020053	Igf1
952	10	88178249	+	60	88146992	88178390	31399	+	ENSMUSG00000035351	Nup37
953	10	88446819	+	18	88379132	88447329	68198	+	ENSMUSG00000035311	Gnptab
954	10	89782803	+	12	89744991	89819871	74881	+	ENSMUSG00000019951	Uhrf1bp1l
955	10	93163267	+	11	93160875	93267071	106197	+	ENSMUSG00000020015	Cdk17
956	10	93204930	+	12	93160875	93267071	106197	+	ENSMUSG00000020015	Cdk17
957	10	93227752	+	15	93160875	93267071	106197	+	ENSMUSG00000020015	Cdk17
958	10	93236971	+	15	93160875	93267071	106197	+	ENSMUSG00000020015	Cdk17
959	10	93239782	+	26	93160875	93267071	106197	+	ENSMUSG00000020015	Cdk17
960	10	93465885	+	10	93453411	93484875	31465	+	ENSMUSG00000015889	Lta4h
961	10	93470834	+	12	93453411	93484875	31465	+	ENSMUSG00000015889	Lta4h
962	10	93484775	+	29	93453411	93484875	31465	+	ENSMUSG00000015889	Lta4h
963	10	94701048	+	10	94688654	94790853	102200	+	ENSMUSG00000020024	Cep83
964	10	94746611	+	11	94688654	94790853	102200	+	ENSMUSG00000020024	Cep83
965	10	95516091	+	16	95515145	95545657	30513	+	ENSMUSG00000074781	Ube2n
966	10	95543234	+	11	95515145	95545657	30513	+	ENSMUSG00000074781	Ube2n
967	10	95990473	+	10	95940650	96045518	104869	+	ENSMUSG00000036499	Eea1
968	10	96617129	+	11	96617006	96622809	5804	+	ENSMUSG00000036478	Btg1
969	10	96618790	+	10	96617006	96622809	5804	+	ENSMUSG00000036478	Btg1
970	10	96619581	+	24	96617006	96622809	5804	+	ENSMUSG00000036478	Btg1
971	10	99023934	+	11	98914406	99026143	111738	+	ENSMUSG00000019943	Atp2b1
972	10	108198971	+	10	108162193	108284475	122283	+	ENSMUSG00000019907	Ppp1r12a
973	10	108214562	+	17	108162193	108284475	122283	+	ENSMUSG00000019907	Ppp1r12a
974	10	108230632	+	13	108162193	108284475	122283	+	ENSMUSG00000019907	Ppp1r12a
975	10	108234150	+	13	108162193	108284475	122283	+	ENSMUSG00000019907	Ppp1r12a
976	10	108277793	+	12	108162193	108284475	122283	+	ENSMUSG00000019907	Ppp1r12a
977	10	108278337	+	14	108162193	108284475	122283	+	ENSMUSG00000019907	Ppp1r12a
978	10	111221375	+	11	111164752	111297249	132498	+	ENSMUSG00000020189	Osbpl8
979	10	111248878	+	11	111164752	111297249	132498	+	ENSMUSG00000020189	Osbpl8
980	10	111266613	+	12	111164752	111297249	132498	+	ENSMUSG00000020189	Osbpl8
981	10	111294723	+	21	111164752	111297249	132498	+	ENSMUSG00000020189	Osbpl8
982	10	111294840	+	12	111164752	111297249	132498	+	ENSMUSG00000020189	Osbpl8
983	10	111297176	+	11	111164752	111297249	132498	+	ENSMUSG00000020189	Osbpl8
984	10	111493414	+	16	111473223	111498150	24928	+	ENSMUSG00000058799	Nap1l1
985	10	111495161	+	15	111473223	111498150	24928	+	ENSMUSG00000058799	Nap1l1
986	10	111496128	+	29	111473223	111498150	24928	+	ENSMUSG00000058799	Nap1l1
987	10	111496315	+	12	111473223	111498150	24928	+	ENSMUSG00000058799	Nap1l1
988	10	111496836	+	15	111473223	111498150	24928	+	ENSMUSG00000058799	Nap1l1
989	10	111508341	+	16	111506286	111508645	2360	+	ENSMUSG00000020205	Phlda1
990	10	115387008	+	12	115384959	115432772	47814	+	ENSMUSG00000034163	Zfc3h1
991	10	115388917	+	35	115384959	115432772	47814	+	ENSMUSG00000034163	Zfc3h1
992	10	115431773	+	15	115384959	115432772	47814	+	ENSMUSG00000034163	Zfc3h1
993	10	115432318	+	15	115384959	115432772	47814	+	ENSMUSG00000034163	Zfc3h1
994	10	115432720	+	22	115384959	115432772	47814	+	ENSMUSG00000034163	Zfc3h1
995	10	118156873	+	13	118141811	118168997	27187	+	ENSMUSG00000020212	Mdm1
996	10	120232035	+	10	120227070	120232582	5513	+	ENSMUSG00000020224	Llph
997	10	126999778	+	14	126978717	126999975	21259	+	ENSMUSG00000078429	Ctdsp2
998	10	127067113	+	151	127063534	127067920	4387	+	ENSMUSG00000006728	Cdk4
999	10	127271337	+	12	127266368	127281950	15583	+	ENSMUSG00000025410	Dctn2
1000	10	127499306	+	11	127380327	127499384	119058	+	ENSMUSG00000025404	R3hdm2
1001	10	127745064	+	21	127739538	127747349	7812	+	ENSMUSG00000044617	Zbtb39
1002	10	128036570	+	13	128035575	128048637	13063	+	ENSMUSG00000061315	Naca
1003	10	128084315	+	13	128083273	128090391	7119	+	ENSMUSG00000025393	Atp5b
1004	10	128090160	+	27	128083273	128090391	7119	+	ENSMUSG00000025393	Atp5b
1005	10	128096334	+	13	128091577	128129303	37727	+	ENSMUSG00000040054	Baz2a
1006	10	128127180	+	18	128091577	128129303	37727	+	ENSMUSG00000040054	Baz2a
1007	10	128129121	+	19	128091577	128129303	37727	+	ENSMUSG00000040054	Baz2a
1008	10	128327131	+	11	128322459	128327553	5095	+	ENSMUSG00000025381	Cnpy2
1009	10	128392498	+	10	128377115	128408704	31590	+	ENSMUSG00000014498	Ankrd52
1010	10	128439359	+	29	128411657	128441441	29785	+	ENSMUSG00000025373	Rnf41
1011	10	128489579	+	18	128459248	128490482	31235	+	ENSMUSG00000025369	Smarcc2
1012	10	128490114	+	45	128459248	128490482	31235	+	ENSMUSG00000025369	Smarcc2
1013	10	128766394	+	37	128747889	128766564	18676	+	ENSMUSG00000064030	Pym1
1014	10	128818062	+	10	128817333	128877629	60297	+	ENSMUSG00000078427	Sarnp
1015	10	128818062	+	10	128804062	128819446	15385	+	ENSMUSG00000025354	Dnajc14
1016	10	128851191	+	12	128817333	128877629	60297	+	ENSMUSG00000078427	Sarnp
1017	10	128877412	+	37	128817333	128877629	60297	+	ENSMUSG00000078427	Sarnp
1018	10	5799182	-	128	5799160	5805600	6441	-	ENSMUSG00000019773	Fbxo5
1019	10	7906703	-	29	7905653	7956230	50578	-	ENSMUSG00000015755	Tab2
1020	10	9835783	-	17	9755547	9901079	145533	-	ENSMUSG00000019790	Stxbp5
1021	10	12382408	-	10	12382188	12869365	487178	-	ENSMUSG00000019820	Utrn
1022	10	12922585	-	19	12916648	12923090	6443	-	ENSMUSG00000097378	B230208H11Rik
1023	10	13470796	-	10	13207717	13474412	266696	-	ENSMUSG00000062866	Phactr2
1024	10	14655355	-	15	14654755	14705560	50806	-	ENSMUSG00000019868	Vta1
1025	10	14675725	-	14	14654755	14705560	50806	-	ENSMUSG00000019868	Vta1
1026	10	14683849	-	17	14654755	14705560	50806	-	ENSMUSG00000019868	Vta1
1027	10	17902117	-	26	17868612	17948067	79456	-	ENSMUSG00000039879	Heca
1028	10	17914887	-	10	17868612	17948067	79456	-	ENSMUSG00000039879	Heca
1029	10	18011449	-	24	18011260	18023288	12029	-	ENSMUSG00000078453	Abracl
1030	10	21124967	-	10	21124935	21160984	36050	-	ENSMUSG00000019982	Myb
1031	10	21125179	-	153	21124935	21160984	36050	-	ENSMUSG00000019982	Myb
1032	10	21135765	-	14	21124935	21160984	36050	-	ENSMUSG00000019982	Myb
1033	10	21138246	-	10	21124935	21160984	36050	-	ENSMUSG00000019982	Myb
1034	10	21147007	-	10	21124935	21160984	36050	-	ENSMUSG00000019982	Myb
1035	10	21149474	-	22	21124935	21160984	36050	-	ENSMUSG00000019982	Myb
1036	10	21154804	-	35	21124935	21160984	36050	-	ENSMUSG00000019982	Myb
1037	10	21157854	-	11	21124935	21160984	36050	-	ENSMUSG00000019982	Myb
1038	10	22265244	-	32	22187013	22302835	115823	-	ENSMUSG00000097705	Gm26740
1039	10	22705422	-	10	22703879	22731938	28060	-	ENSMUSG00000071359	Tbpl1
1040	10	22709024	-	17	22703879	22731938	28060	-	ENSMUSG00000071359	Tbpl1
1041	10	23785520	-	73	23785183	23787275	2093	-	ENSMUSG00000061983	Rps12
1042	10	25832712	-	29	25779314	25837437	58124	-	ENSMUSG00000112444	AC153548.3
1043	10	29346193	-	41	29344176	29362442	18267	-	ENSMUSG00000038876	Rnf146
1044	10	29346540	-	12	29344176	29362442	18267	-	ENSMUSG00000038876	Rnf146
1045	10	29353609	-	14	29344176	29362442	18267	-	ENSMUSG00000038876	Rnf146
1046	10	29353609	-	14	29351879	29353893	2015	-	ENSMUSG00000111496	AC153912.4
1047	10	30197133	-	12	30194569	30200560	5992	-	ENSMUSG00000075266	Cenpw
1048	10	30559362	-	13	30534225	30600749	66525	-	ENSMUSG00000019792	Trmt11
1049	10	30646856	-	10	30628999	30803326	174328	-	ENSMUSG00000039697	Ncoa7
1050	10	33919293	-	12	33919142	33951269	32128	-	ENSMUSG00000039531	Zufsp
1051	10	33927323	-	11	33919142	33951269	32128	-	ENSMUSG00000039531	Zufsp
1052	10	33940457	-	11	33919142	33951269	32128	-	ENSMUSG00000039531	Zufsp
1053	10	33943363	-	11	33919142	33951269	32128	-	ENSMUSG00000039531	Zufsp
1054	10	34008977	-	10	33996555	34019624	23070	-	ENSMUSG00000019782	Rwdd1
1055	10	34151442	-	11	34151393	34207715	56323	-	ENSMUSG00000039497	Dse
1056	10	34304680	-	11	34288288	34418552	130265	-	ENSMUSG00000039480	Nt5dc1
1057	10	34399582	-	11	34288288	34418552	130265	-	ENSMUSG00000039480	Nt5dc1
1058	10	37134141	-	28	37133375	37138920	5546	-	ENSMUSG00000069662	Marcks
1059	10	37134852	-	12	37133375	37138920	5546	-	ENSMUSG00000069662	Marcks
1060	10	37135482	-	12	37133375	37138920	5546	-	ENSMUSG00000069662	Marcks
1061	10	37135775	-	11	37133375	37138920	5546	-	ENSMUSG00000069662	Marcks
1062	10	37135937	-	63	37133375	37138920	5546	-	ENSMUSG00000069662	Marcks
1063	10	37138814	-	17	37133375	37138920	5546	-	ENSMUSG00000069662	Marcks
1064	10	40243815	-	11	40223246	40247036	23791	-	ENSMUSG00000038510	Rpf2
1065	10	40831646	-	16	40831621	40883311	51691	-	ENSMUSG00000038446	Cdc40
1066	10	42185091	-	13	42181841	42276755	94915	-	ENSMUSG00000048756	Foxo3
1067	10	52337156	-	10	52335850	52382124	46275	-	ENSMUSG00000019861	Gopc
1068	10	52338353	-	19	52335850	52382124	46275	-	ENSMUSG00000019861	Gopc
1069	10	53611147	-	18	53536315	53630439	94125	-	ENSMUSG00000058298	Mcm9
1070	10	53919053	-	12	53904785	54076609	171825	-	ENSMUSG00000003746	Man1a
1071	10	54002499	-	13	53904785	54076609	171825	-	ENSMUSG00000003746	Man1a
1072	10	54025610	-	11	53904785	54076609	171825	-	ENSMUSG00000003746	Man1a
1073	10	57515797	-	10	57515774	57532530	16757	-	ENSMUSG00000019877	Serinc1
1074	10	57515936	-	13	57515774	57532530	16757	-	ENSMUSG00000019877	Serinc1
1075	10	59949693	-	72	59949669	59951834	2166	-	ENSMUSG00000020108	Ddit4
1076	10	59950223	-	12	59949669	59951834	2166	-	ENSMUSG00000020108	Ddit4
1077	10	60181557	-	21	60181532	60219260	37729	-	ENSMUSG00000057337	Chst3
1078	10	60184568	-	30	60181532	60219260	37729	-	ENSMUSG00000057337	Chst3
1079	10	60195704	-	14	60181532	60219260	37729	-	ENSMUSG00000057337	Chst3
1080	10	60201054	-	15	60181532	60219260	37729	-	ENSMUSG00000057337	Chst3
1081	10	60210203	-	10	60181532	60219260	37729	-	ENSMUSG00000057337	Chst3
1082	10	62429247	-	10	62429209	62449738	20530	-	ENSMUSG00000020079	Supv3l1
1083	10	62494524	-	30	62493833	62527451	33619	-	ENSMUSG00000020077	Srgn
1084	10	62580281	-	20	62580251	62602281	22031	-	ENSMUSG00000020075	Ddx21
1085	10	62580472	-	15	62580251	62602281	22031	-	ENSMUSG00000020075	Ddx21
1086	10	62580866	-	62	62580251	62602281	22031	-	ENSMUSG00000020075	Ddx21
1087	10	62582144	-	16	62580251	62602281	22031	-	ENSMUSG00000020075	Ddx21
1088	10	62619509	-	10	62615895	62651218	35324	-	ENSMUSG00000020076	Ddx50
1089	10	62641989	-	17	62615895	62651218	35324	-	ENSMUSG00000020076	Ddx50
1090	10	62744301	-	22	62743928	62792286	48359	-	ENSMUSG00000020074	Ccar1
1091	10	62765903	-	12	62743928	62792286	48359	-	ENSMUSG00000020074	Ccar1
1092	10	63016274	-	15	63014664	63024217	9554	-	ENSMUSG00000020069	Hnrnph3
1093	10	67013566	-	10	67009189	67096945	87757	-	ENSMUSG00000019873	Reep3
1094	10	68232460	-	10	68092520	68278740	186221	-	ENSMUSG00000019947	Arid5b
1095	10	69338322	-	200	69335146	69352938	17793	-	ENSMUSG00000019942	Cdk1
1096	10	69342650	-	10	69335146	69352938	17793	-	ENSMUSG00000019942	Cdk1
1097	10	69343532	-	10	69335146	69352938	17793	-	ENSMUSG00000019942	Cdk1
1098	10	71255010	-	32	71254980	71285262	30283	-	ENSMUSG00000019927	Ube2d1
1099	10	71255391	-	11	71254980	71285262	30283	-	ENSMUSG00000019927	Ube2d1
1100	10	75646130	-	28	75646112	75764341	118230	-	ENSMUSG00000020196	Cabin1
1101	10	75896795	-	23	75896769	75921617	24849	-	ENSMUSG00000000902	Smarcb1
1102	10	78186865	-	11	78186725	78244641	57917	-	ENSMUSG00000000374	Trappc10
1103	10	79071922	-	10	79064374	79097600	33227	-	ENSMUSG00000060301	2610008E11Rik
1104	10	79758565	-	19	79758515	79766952	8438	-	ENSMUSG00000035890	Rnf126
1105	10	79758788	-	11	79758515	79766952	8438	-	ENSMUSG00000035890	Rnf126
1106	10	79910333	-	11	79910052	79921208	11157	-	ENSMUSG00000035781	R3hdm4
1107	10	80380380	-	21	80380355	80387659	7305	-	ENSMUSG00000048696	Mex3d
1108	10	80409575	-	419	80409514	80433647	24134	-	ENSMUSG00000020167	Tcf3
1109	10	80413878	-	15	80409514	80433647	24134	-	ENSMUSG00000020167	Tcf3
1110	10	80541942	-	20	80540922	80561560	20639	-	ENSMUSG00000047417	Rexo1
1111	10	80796368	-	12	80796099	80798626	2528	-	ENSMUSG00000035278	Plekhj1
1112	10	80852847	-	11	80852821	80855209	2389	-	ENSMUSG00000035215	Lsm7
1113	10	80901406	-	23	80901203	80918245	17043	-	ENSMUSG00000062075	Lmnb2
1114	10	81273238	-	10	81273207	81291581	18375	-	ENSMUSG00000034917	Tjp3
1115	10	81396440	-	12	81396186	81455635	59450	-	ENSMUSG00000055053	Nfic
1116	10	81530610	-	16	81528724	81545190	16467	-	ENSMUSG00000034781	Gna11
1117	10	82225894	-	10	82224850	82241280	16431	-	ENSMUSG00000062931	Zfp938
1118	10	82749340	-	42	82748701	82764144	15444	-	ENSMUSG00000020248	Nfyb
1119	10	82750075	-	20	82748701	82764144	15444	-	ENSMUSG00000020248	Nfyb
1120	10	85132239	-	10	85131700	85185064	53365	-	ENSMUSG00000020038	Cry1
1121	10	86690932	-	25	86690209	86705509	15301	-	ENSMUSG00000020048	Hsp90b1
1122	10	86691407	-	11	86690209	86705509	15301	-	ENSMUSG00000020048	Hsp90b1
1123	10	87829920	-	331	87826377	87863381	37005	-	ENSMUSG00000058934	Igf1os
1124	10	88092661	-	10	88091432	88146941	55510	-	ENSMUSG00000035365	Parpbp
1125	10	89409247	-	19	89408823	89443967	35145	-	ENSMUSG00000074802	Gas2l3
1126	10	89411915	-	11	89408823	89443967	35145	-	ENSMUSG00000074802	Gas2l3
1127	10	89426279	-	10	89408823	89443967	35145	-	ENSMUSG00000074802	Gas2l3
1128	10	89433750	-	11	89408823	89443967	35145	-	ENSMUSG00000074802	Gas2l3
1129	10	89712002	-	11	89711971	89732295	20325	-	ENSMUSG00000019948	Actr6
1130	10	90989357	-	27	90989311	91082770	93460	-	ENSMUSG00000019979	Apaf1
1131	10	91021062	-	17	90989311	91082770	93460	-	ENSMUSG00000019979	Apaf1
1132	10	91116819	-	25	91116574	91124059	7486	-	ENSMUSG00000061904	Slc25a3
1133	10	91147594	-	98	91147571	91181315	33745	-	ENSMUSG00000019961	Tmpo
1134	10	91147712	-	13	91147571	91181315	33745	-	ENSMUSG00000019961	Tmpo
1135	10	91147870	-	10	91147571	91181315	33745	-	ENSMUSG00000019961	Tmpo
1136	10	91148650	-	10	91147571	91181315	33745	-	ENSMUSG00000019961	Tmpo
1137	10	91149220	-	53	91147571	91181315	33745	-	ENSMUSG00000019961	Tmpo
1138	10	91149500	-	17	91147571	91181315	33745	-	ENSMUSG00000019961	Tmpo
1139	10	91158719	-	15	91147571	91181315	33745	-	ENSMUSG00000019961	Tmpo
1140	10	91160375	-	26	91147571	91181315	33745	-	ENSMUSG00000019961	Tmpo
1141	10	91161360	-	10	91147571	91181315	33745	-	ENSMUSG00000019961	Tmpo
1142	10	91161668	-	23	91147571	91181315	33745	-	ENSMUSG00000019961	Tmpo
1143	10	91165912	-	13	91147571	91181315	33745	-	ENSMUSG00000019961	Tmpo
1144	10	91166356	-	22	91147571	91181315	33745	-	ENSMUSG00000019961	Tmpo
1145	10	91167648	-	10	91147571	91181315	33745	-	ENSMUSG00000019961	Tmpo
1146	10	93249377	-	10	93247414	93311135	63722	-	ENSMUSG00000008398	Elk3
1147	10	93583385	-	172	93583029	93589706	6678	-	ENSMUSG00000020018	Snrpf
1148	10	95411545	-	51	95385362	95417180	31819	-	ENSMUSG00000020027	Socs2
1149	10	95412068	-	20	95385362	95417180	31819	-	ENSMUSG00000020027	Socs2
1150	10	95412634	-	11	95385362	95417180	31819	-	ENSMUSG00000020027	Socs2
1151	10	95547932	-	13	95547007	95564146	17140	-	ENSMUSG00000020029	Nudt4
1152	10	95548936	-	10	95547007	95564146	17140	-	ENSMUSG00000020029	Nudt4
1153	10	95549025	-	21	95547007	95564146	17140	-	ENSMUSG00000020029	Nudt4
1154	10	105837379	-	10	105763189	105841380	78192	-	ENSMUSG00000036009	Mettl25
1155	10	112925683	-	10	112925430	112929001	3572	-	ENSMUSG00000074748	Atxn7l3b
1156	10	112926740	-	22	112925430	112929001	3572	-	ENSMUSG00000074748	Atxn7l3b
1157	10	115198510	-	18	115197872	115251467	53596	-	ENSMUSG00000020130	Tbc1d15
1158	10	115198889	-	10	115197872	115251467	53596	-	ENSMUSG00000020130	Tbc1d15
1159	10	115232936	-	11	115197872	115251467	53596	-	ENSMUSG00000020130	Tbc1d15
1160	10	115287971	-	28	115287084	115315594	28511	-	ENSMUSG00000020132	Rab21
1161	10	115289882	-	13	115287084	115315594	28511	-	ENSMUSG00000020132	Rab21
1162	10	115290200	-	10	115287084	115315594	28511	-	ENSMUSG00000020132	Rab21
1163	10	115290345	-	10	115287084	115315594	28511	-	ENSMUSG00000020132	Rab21
1164	10	115290466	-	12	115287084	115315594	28511	-	ENSMUSG00000020132	Rab21
1165	10	115299626	-	23	115287084	115315594	28511	-	ENSMUSG00000020132	Rab21
1166	10	115306661	-	11	115287084	115315594	28511	-	ENSMUSG00000020132	Rab21
1167	10	115383897	-	14	115368404	115384443	16040	-	ENSMUSG00000020137	Thap2
1168	10	116491676	-	14	116485161	116581511	96351	-	ENSMUSG00000020166	Cnot2
1169	10	116494762	-	17	116485161	116581511	96351	-	ENSMUSG00000020166	Cnot2
1170	10	116503889	-	12	116485161	116581511	96351	-	ENSMUSG00000020166	Cnot2
1171	10	116515405	-	11	116485161	116581511	96351	-	ENSMUSG00000020166	Cnot2
1172	10	116517284	-	10	116485161	116581511	96351	-	ENSMUSG00000020166	Cnot2
1173	10	116517745	-	14	116485161	116581511	96351	-	ENSMUSG00000020166	Cnot2
1174	10	116527041	-	10	116485161	116581511	96351	-	ENSMUSG00000020166	Cnot2
1175	10	116542955	-	13	116485161	116581511	96351	-	ENSMUSG00000020166	Cnot2
1176	10	116547611	-	15	116485161	116581511	96351	-	ENSMUSG00000020166	Cnot2
1177	10	116548770	-	10	116485161	116581511	96351	-	ENSMUSG00000020166	Cnot2
1178	10	116549006	-	11	116485161	116581511	96351	-	ENSMUSG00000020166	Cnot2
1179	10	116556258	-	12	116485161	116581511	96351	-	ENSMUSG00000020166	Cnot2
1180	10	116573367	-	11	116485161	116581511	96351	-	ENSMUSG00000020166	Cnot2
1181	10	116577657	-	17	116485161	116581511	96351	-	ENSMUSG00000020166	Cnot2
1182	10	117051025	-	143	117051001	117063814	12814	-	ENSMUSG00000034024	Cct2
1183	10	117056259	-	10	117051001	117063814	12814	-	ENSMUSG00000034024	Cct2
1184	10	117070308	-	13	117069427	117148534	79108	-	ENSMUSG00000020170	Frs2
1185	10	117277360	-	18	117277331	117282321	4991	-	ENSMUSG00000069516	Lyz2
1186	10	117344783	-	15	117344673	117380015	35343	-	ENSMUSG00000055531	Cpsf6
1187	10	117345447	-	10	117344673	117380015	35343	-	ENSMUSG00000055531	Cpsf6
1188	10	117346067	-	23	117344673	117380015	35343	-	ENSMUSG00000055531	Cpsf6
1189	10	117347668	-	35	117344673	117380015	35343	-	ENSMUSG00000055531	Cpsf6
1190	10	117348246	-	11	117344673	117380015	35343	-	ENSMUSG00000055531	Cpsf6
1191	10	117349123	-	11	117344673	117380015	35343	-	ENSMUSG00000055531	Cpsf6
1192	10	117349265	-	31	117344673	117380015	35343	-	ENSMUSG00000055531	Cpsf6
1193	10	117349522	-	15	117344673	117380015	35343	-	ENSMUSG00000055531	Cpsf6
1194	10	117350287	-	14	117344673	117380015	35343	-	ENSMUSG00000055531	Cpsf6
1195	10	117352326	-	14	117344673	117380015	35343	-	ENSMUSG00000055531	Cpsf6
1196	10	117354091	-	25	117344673	117380015	35343	-	ENSMUSG00000055531	Cpsf6
1197	10	117355240	-	18	117344673	117380015	35343	-	ENSMUSG00000055531	Cpsf6
1198	10	117355686	-	12	117344673	117380015	35343	-	ENSMUSG00000055531	Cpsf6
1199	10	117355741	-	21	117344673	117380015	35343	-	ENSMUSG00000055531	Cpsf6
1200	10	117355907	-	85	117344673	117380015	35343	-	ENSMUSG00000055531	Cpsf6
1201	10	117359096	-	20	117344673	117380015	35343	-	ENSMUSG00000055531	Cpsf6
1202	10	117361762	-	14	117344673	117380015	35343	-	ENSMUSG00000055531	Cpsf6
1203	10	117361988	-	19	117344673	117380015	35343	-	ENSMUSG00000055531	Cpsf6
1204	10	117362368	-	12	117344673	117380015	35343	-	ENSMUSG00000055531	Cpsf6
1205	10	117364242	-	10	117344673	117380015	35343	-	ENSMUSG00000055531	Cpsf6
1206	10	117364627	-	10	117344673	117380015	35343	-	ENSMUSG00000055531	Cpsf6
1207	10	117366015	-	46	117344673	117380015	35343	-	ENSMUSG00000055531	Cpsf6
1208	10	117368414	-	29	117344673	117380015	35343	-	ENSMUSG00000055531	Cpsf6
1209	10	117688908	-	14	117688875	117710758	21884	-	ENSMUSG00000020184	Mdm2
1210	10	117690126	-	13	117688875	117710758	21884	-	ENSMUSG00000020184	Mdm2
1211	10	117708470	-	17	117688875	117710758	21884	-	ENSMUSG00000020184	Mdm2
1212	10	117750646	-	56	117750621	117792705	42085	-	ENSMUSG00000052798	Nup107
1213	10	117780318	-	11	117750621	117792705	42085	-	ENSMUSG00000052798	Nup107
1214	10	117815002	-	46	117813871	117846035	32165	-	ENSMUSG00000052681	Rap1b
1215	10	117815332	-	22	117813871	117846035	32165	-	ENSMUSG00000052681	Rap1b
1216	10	118857861	-	34	118855603	118870209	14607	-	ENSMUSG00000028630	Dyrk2
1217	10	118858962	-	12	118855603	118870209	14607	-	ENSMUSG00000028630	Dyrk2
1218	10	118859341	-	10	118855603	118870209	14607	-	ENSMUSG00000028630	Dyrk2
1219	10	120084542	-	17	120083608	120112987	29380	-	ENSMUSG00000020228	Helb
1220	10	120097641	-	13	120083608	120112987	29380	-	ENSMUSG00000020228	Helb
1221	10	120949179	-	13	120923413	120979332	55920	-	ENSMUSG00000048661	Lemd3
1222	10	121546473	-	16	121546455	121586787	40333	-	ENSMUSG00000020115	Tbk1
1223	10	121601210	-	11	121587380	121626332	38953	-	ENSMUSG00000034667	Xpot
1224	10	123029030	-	14	122992060	123076505	84446	-	ENSMUSG00000034602	Mon2
1225	10	123059164	-	17	122992060	123076505	84446	-	ENSMUSG00000034602	Mon2
1226	10	123113207	-	20	123105006	123196995	91990	-	ENSMUSG00000020124	Usp15
1227	10	123121507	-	15	123105006	123196995	91990	-	ENSMUSG00000020124	Usp15
1228	10	123133050	-	12	123105006	123196995	91990	-	ENSMUSG00000020124	Usp15
1229	10	123151682	-	18	123105006	123196995	91990	-	ENSMUSG00000020124	Usp15
1230	10	123153015	-	13	123105006	123196995	91990	-	ENSMUSG00000020124	Usp15
1231	10	123162120	-	10	123105006	123196995	91990	-	ENSMUSG00000020124	Usp15
1232	10	127022341	-	29	127011572	127030840	19269	-	ENSMUSG00000040521	Tsfm
1233	10	127282517	-	14	127281956	127289018	7063	-	ENSMUSG00000025409	Mbd6
1234	10	127285569	-	10	127281956	127289018	7063	-	ENSMUSG00000025409	Mbd6
1235	10	127308091	-	12	127296221	127311786	15566	-	ENSMUSG00000040354	Mars
1236	10	127517339	-	18	127517123	127522444	5322	-	ENSMUSG00000025403	Shmt2
1237	10	127538234	-	22	127538161	127621148	82988	-	ENSMUSG00000040249	Lrp1
1238	10	128491250	-	12	128490860	128494145	3286	-	ENSMUSG00000090841	Myl6
1239	10	128510265	-	105	128509965	128525871	15907	-	ENSMUSG00000025366	Esyt1
1240	10	128560527	-	16	128557766	128565987	8222	-	ENSMUSG00000025364	Pa2g4
1241	10	128697970	-	18	128697939	128705031	7093	-	ENSMUSG00000025358	Cdk2
1242	10	128698108	-	37	128697939	128705031	7093	-	ENSMUSG00000025358	Cdk2
1243	10	128698205	-	10	128697939	128705031	7093	-	ENSMUSG00000025358	Cdk2
1244	10	128698431	-	21	128697939	128705031	7093	-	ENSMUSG00000025358	Cdk2
1245	10	128702337	-	10	128697939	128705031	7093	-	ENSMUSG00000025358	Cdk2
1246	11	3244445	+	30	3202392	3244588	42197	+	ENSMUSG00000020454	Eif4enif1
1247	11	4180582	+	10	4160350	4182541	22192	+	ENSMUSG00000002129	Sf3a1
1248	11	4181349	+	10	4160350	4182541	22192	+	ENSMUSG00000002129	Sf3a1
1249	11	4182423	+	19	4160350	4182541	22192	+	ENSMUSG00000002129	Sf3a1
1250	11	5522505	+	10	5520659	5525893	5235	+	ENSMUSG00000020484	Xbp1
1251	11	5523549	+	10	5520659	5525893	5235	+	ENSMUSG00000020484	Xbp1
1252	11	5523764	+	18	5520659	5525893	5235	+	ENSMUSG00000020484	Xbp1
1253	11	5525729	+	26	5520659	5525893	5235	+	ENSMUSG00000020484	Xbp1
1254	11	6334117	+	10	6291633	6356642	65010	+	ENSMUSG00000020456	Ogdh
1255	11	6350624	+	10	6291633	6356642	65010	+	ENSMUSG00000020456	Ogdh
1256	11	6405883	+	11	6389074	6406158	17085	+	ENSMUSG00000041164	Zmiz2
1257	11	6418140	+	32	6415443	6419817	4375	+	ENSMUSG00000071866	Ppia
1258	11	6419782	+	12	6415443	6419817	4375	+	ENSMUSG00000071866	Ppia
1259	11	6561482	+	10	6546887	6596744	49858	+	ENSMUSG00000000378	Ccm2
1260	11	6567447	+	13	6546887	6596744	49858	+	ENSMUSG00000000378	Ccm2
1261	11	6586871	+	10	6546887	6596744	49858	+	ENSMUSG00000000378	Ccm2
1262	11	6596677	+	20	6546887	6596744	49858	+	ENSMUSG00000000378	Ccm2
1263	11	11686477	+	19	11685003	11772926	87924	+	ENSMUSG00000018654	Ikzf1
1264	11	11695560	+	11	11685003	11772926	87924	+	ENSMUSG00000018654	Ikzf1
1265	11	11708044	+	17	11685003	11772926	87924	+	ENSMUSG00000018654	Ikzf1
1266	11	11754420	+	14	11685003	11772926	87924	+	ENSMUSG00000018654	Ikzf1
1267	11	11770364	+	40	11685003	11772926	87924	+	ENSMUSG00000018654	Ikzf1
1268	11	11771555	+	14	11685003	11772926	87924	+	ENSMUSG00000018654	Ikzf1
1269	11	11771631	+	11	11685003	11772926	87924	+	ENSMUSG00000018654	Ikzf1
1270	11	11771872	+	75	11685003	11772926	87924	+	ENSMUSG00000018654	Ikzf1
1271	11	17055691	+	10	17051586	17079371	27786	+	ENSMUSG00000044629	Cnrip1
1272	11	17198660	+	15	17159263	17200375	41113	+	ENSMUSG00000033953	Ppp3r1
1273	11	17198660	+	15	17182107	17233796	51690	+	ENSMUSG00000078970	Wdr92
1274	11	17198877	+	19	17159263	17200375	41113	+	ENSMUSG00000033953	Ppp3r1
1275	11	17198877	+	19	17182107	17233796	51690	+	ENSMUSG00000078970	Wdr92
1276	11	17267100	+	21	17257579	17269176	11598	+	ENSMUSG00000000581	C1d
1277	11	20023722	+	14	19924375	20024026	99652	+	ENSMUSG00000045671	Spred2
1278	11	20225349	+	30	20201432	20226856	25425	+	ENSMUSG00000020149	Rab1a
1279	11	20226028	+	15	20201432	20226856	25425	+	ENSMUSG00000020149	Rab1a
1280	11	21150239	+	14	21091291	21150323	59033	+	ENSMUSG00000020134	Peli1
1281	11	21245853	+	18	21239281	21321136	81856	+	ENSMUSG00000020128	Vps54
1282	11	21271781	+	13	21239281	21321136	81856	+	ENSMUSG00000020128	Vps54
1283	11	21289307	+	10	21239281	21321136	81856	+	ENSMUSG00000020128	Vps54
1284	11	22993299	+	12	22990519	23003780	13262	+	ENSMUSG00000007739	Cct4
1285	11	22998338	+	20	22990519	23003780	13262	+	ENSMUSG00000007739	Cct4
1286	11	23001030	+	13	22990519	23003780	13262	+	ENSMUSG00000007739	Cct4
1287	11	23002493	+	10	22990519	23003780	13262	+	ENSMUSG00000007739	Cct4
1288	11	23256517	+	14	23256041	23298249	42209	+	ENSMUSG00000020290	Xpo1
1289	11	23268920	+	14	23256041	23298249	42209	+	ENSMUSG00000020290	Xpo1
1290	11	23278804	+	16	23256041	23298249	42209	+	ENSMUSG00000020290	Xpo1
1291	11	23284316	+	24	23256041	23298249	42209	+	ENSMUSG00000020290	Xpo1
1292	11	23287252	+	13	23256041	23298249	42209	+	ENSMUSG00000020290	Xpo1
1293	11	23296233	+	56	23256041	23298249	42209	+	ENSMUSG00000020290	Xpo1
1294	11	23296755	+	20	23256041	23298249	42209	+	ENSMUSG00000020290	Xpo1
1295	11	23345201	+	20	23306895	23490560	183666	+	ENSMUSG00000056342	Usp34
1296	11	23367564	+	10	23306895	23490560	183666	+	ENSMUSG00000056342	Usp34
1297	11	23421396	+	10	23306895	23490560	183666	+	ENSMUSG00000056342	Usp34
1298	11	23444367	+	10	23306895	23490560	183666	+	ENSMUSG00000056342	Usp34
1299	11	24078154	+	11	24078056	24174123	96068	+	ENSMUSG00000000861	Bcl11a
1300	11	24085744	+	13	24078056	24174123	96068	+	ENSMUSG00000000861	Bcl11a
1301	11	24088488	+	13	24078056	24174123	96068	+	ENSMUSG00000000861	Bcl11a
1302	11	24089328	+	14	24078056	24174123	96068	+	ENSMUSG00000000861	Bcl11a
1303	11	24093529	+	10	24078056	24174123	96068	+	ENSMUSG00000000861	Bcl11a
1304	11	24096300	+	10	24078056	24174123	96068	+	ENSMUSG00000000861	Bcl11a
1305	11	24102058	+	13	24078056	24174123	96068	+	ENSMUSG00000000861	Bcl11a
1306	11	24112139	+	10	24078056	24174123	96068	+	ENSMUSG00000000861	Bcl11a
1307	11	24143763	+	10	24078056	24174123	96068	+	ENSMUSG00000000861	Bcl11a
1308	11	24156241	+	14	24078056	24174123	96068	+	ENSMUSG00000000861	Bcl11a
1309	11	24165927	+	10	24078056	24174123	96068	+	ENSMUSG00000000861	Bcl11a
1310	11	24166422	+	13	24078056	24174123	96068	+	ENSMUSG00000000861	Bcl11a
1311	11	24167511	+	17	24078056	24174123	96068	+	ENSMUSG00000000861	Bcl11a
1312	11	24168231	+	16	24078056	24174123	96068	+	ENSMUSG00000000861	Bcl11a
1313	11	24168344	+	53	24078056	24174123	96068	+	ENSMUSG00000000861	Bcl11a
1314	11	24172946	+	11	24078056	24174123	96068	+	ENSMUSG00000000861	Bcl11a
1315	11	24173129	+	14	24078056	24174123	96068	+	ENSMUSG00000000861	Bcl11a
1316	11	29161576	+	25	29130744	29161828	31085	+	ENSMUSG00000020464	Pnpt1
1317	11	29182554	+	27	29172890	29220797	47908	+	ENSMUSG00000020463	Ppp4r3b
1318	11	29188470	+	10	29172890	29220797	47908	+	ENSMUSG00000020463	Ppp4r3b
1319	11	29188588	+	38	29172890	29220797	47908	+	ENSMUSG00000020463	Ppp4r3b
1320	11	29189541	+	11	29172890	29220797	47908	+	ENSMUSG00000020463	Ppp4r3b
1321	11	29196300	+	13	29172890	29220797	47908	+	ENSMUSG00000020463	Ppp4r3b
1322	11	29202919	+	14	29172890	29220797	47908	+	ENSMUSG00000020463	Ppp4r3b
1323	11	29209510	+	12	29172890	29220797	47908	+	ENSMUSG00000020463	Ppp4r3b
1324	11	29220509	+	10	29172890	29220797	47908	+	ENSMUSG00000020463	Ppp4r3b
1325	11	29220742	+	15	29172890	29220797	47908	+	ENSMUSG00000020463	Ppp4r3b
1326	11	29400286	+	13	29373658	29510808	137151	+	ENSMUSG00000032740	Ccdc88a
1327	11	29449181	+	14	29373658	29510808	137151	+	ENSMUSG00000032740	Ccdc88a
1328	11	29472171	+	18	29373658	29510808	137151	+	ENSMUSG00000032740	Ccdc88a
1329	11	29501367	+	11	29373658	29510808	137151	+	ENSMUSG00000032740	Ccdc88a
1330	11	29505475	+	14	29373658	29510808	137151	+	ENSMUSG00000032740	Ccdc88a
1331	11	29736508	+	10	29692947	29744331	51385	+	ENSMUSG00000020458	Rtn4
1332	11	30805039	+	20	30771726	30880361	108636	+	ENSMUSG00000040850	Psme4
1333	11	30807881	+	15	30771726	30880361	108636	+	ENSMUSG00000040850	Psme4
1334	11	30823208	+	10	30771726	30880361	108636	+	ENSMUSG00000040850	Psme4
1335	11	30838471	+	14	30771726	30880361	108636	+	ENSMUSG00000040850	Psme4
1336	11	30839227	+	12	30771726	30880361	108636	+	ENSMUSG00000040850	Psme4
1337	11	30841636	+	10	30771726	30880361	108636	+	ENSMUSG00000040850	Psme4
1338	11	30853392	+	11	30771726	30880361	108636	+	ENSMUSG00000040850	Psme4
1339	11	32745036	+	12	32642724	32746816	104093	+	ENSMUSG00000020271	Fbxw11
1340	11	35779870	+	14	35769484	35791285	21802	+	ENSMUSG00000018846	Pank3
1341	11	35791006	+	17	35769484	35791285	21802	+	ENSMUSG00000018846	Pank3
1342	11	35791032	+	10	35769484	35791285	21802	+	ENSMUSG00000018846	Pank3
1343	11	35791200	+	36	35769484	35791285	21802	+	ENSMUSG00000018846	Pank3
1344	11	40739461	+	24	40733667	40740046	6380	+	ENSMUSG00000020328	Nudcd2
1345	11	43683922	+	13	43681998	43721491	39494	+	ENSMUSG00000044950	Pwwp2a
1346	11	43689478	+	11	43681998	43721491	39494	+	ENSMUSG00000044950	Pwwp2a
1347	11	44519676	+	11	44518964	44565520	46557	+	ENSMUSG00000019189	Rnf145
1348	11	44565330	+	20	44518964	44565520	46557	+	ENSMUSG00000019189	Rnf145
1349	11	44565439	+	14	44518964	44565520	46557	+	ENSMUSG00000019189	Rnf145
1350	11	44617574	+	10	44617317	45008091	390775	+	ENSMUSG00000057098	Ebf1
1351	11	44618007	+	29	44617317	45008091	390775	+	ENSMUSG00000057098	Ebf1
1352	11	44618106	+	37	44617317	45008091	390775	+	ENSMUSG00000057098	Ebf1
1353	11	44619715	+	10	44617317	45008091	390775	+	ENSMUSG00000057098	Ebf1
1354	11	44620116	+	12	44617317	45008091	390775	+	ENSMUSG00000057098	Ebf1
1355	11	44621938	+	22	44617317	45008091	390775	+	ENSMUSG00000057098	Ebf1
1356	11	44623237	+	12	44617317	45008091	390775	+	ENSMUSG00000057098	Ebf1
1357	11	44632835	+	17	44617317	45008091	390775	+	ENSMUSG00000057098	Ebf1
1358	11	44633914	+	13	44617317	45008091	390775	+	ENSMUSG00000057098	Ebf1
1359	11	44643479	+	116	44617317	45008091	390775	+	ENSMUSG00000057098	Ebf1
1360	11	44643827	+	47	44617317	45008091	390775	+	ENSMUSG00000057098	Ebf1
1361	11	44644013	+	39	44617317	45008091	390775	+	ENSMUSG00000057098	Ebf1
1362	11	44644128	+	18	44617317	45008091	390775	+	ENSMUSG00000057098	Ebf1
1363	11	44644175	+	27	44617317	45008091	390775	+	ENSMUSG00000057098	Ebf1
1364	11	44644234	+	13	44617317	45008091	390775	+	ENSMUSG00000057098	Ebf1
1365	11	44644500	+	18	44617317	45008091	390775	+	ENSMUSG00000057098	Ebf1
1366	11	44644654	+	15	44617317	45008091	390775	+	ENSMUSG00000057098	Ebf1
1367	11	44644895	+	10	44617317	45008091	390775	+	ENSMUSG00000057098	Ebf1
1368	11	44646167	+	21	44617317	45008091	390775	+	ENSMUSG00000057098	Ebf1
1369	11	44649254	+	11	44617317	45008091	390775	+	ENSMUSG00000057098	Ebf1
1370	11	44649384	+	16	44617317	45008091	390775	+	ENSMUSG00000057098	Ebf1
1371	11	44650412	+	14	44617317	45008091	390775	+	ENSMUSG00000057098	Ebf1
1372	11	44651702	+	27	44617317	45008091	390775	+	ENSMUSG00000057098	Ebf1
1373	11	44652470	+	29	44617317	45008091	390775	+	ENSMUSG00000057098	Ebf1
1374	11	44654093	+	12	44617317	45008091	390775	+	ENSMUSG00000057098	Ebf1
1375	11	44655189	+	18	44617317	45008091	390775	+	ENSMUSG00000057098	Ebf1
1376	11	44655768	+	23	44617317	45008091	390775	+	ENSMUSG00000057098	Ebf1
1377	11	44655881	+	10	44617317	45008091	390775	+	ENSMUSG00000057098	Ebf1
1378	11	44656545	+	11	44617317	45008091	390775	+	ENSMUSG00000057098	Ebf1
1379	11	44656743	+	11	44617317	45008091	390775	+	ENSMUSG00000057098	Ebf1
1380	11	44656858	+	10	44617317	45008091	390775	+	ENSMUSG00000057098	Ebf1
1381	11	44657259	+	18	44617317	45008091	390775	+	ENSMUSG00000057098	Ebf1
1382	11	44657614	+	24	44617317	45008091	390775	+	ENSMUSG00000057098	Ebf1
1383	11	44657867	+	16	44617317	45008091	390775	+	ENSMUSG00000057098	Ebf1
1384	11	44658366	+	23	44617317	45008091	390775	+	ENSMUSG00000057098	Ebf1
1385	11	44660582	+	14	44617317	45008091	390775	+	ENSMUSG00000057098	Ebf1
1386	11	44661010	+	30	44617317	45008091	390775	+	ENSMUSG00000057098	Ebf1
1387	11	44663426	+	12	44617317	45008091	390775	+	ENSMUSG00000057098	Ebf1
1388	11	44664922	+	21	44617317	45008091	390775	+	ENSMUSG00000057098	Ebf1
1389	11	44666568	+	10	44617317	45008091	390775	+	ENSMUSG00000057098	Ebf1
1390	11	44667116	+	30	44617317	45008091	390775	+	ENSMUSG00000057098	Ebf1
1391	11	44667542	+	12	44617317	45008091	390775	+	ENSMUSG00000057098	Ebf1
1392	11	44668273	+	14	44617317	45008091	390775	+	ENSMUSG00000057098	Ebf1
1393	11	44670296	+	37	44617317	45008091	390775	+	ENSMUSG00000057098	Ebf1
1394	11	44672087	+	30	44617317	45008091	390775	+	ENSMUSG00000057098	Ebf1
1395	11	44672934	+	10	44617317	45008091	390775	+	ENSMUSG00000057098	Ebf1
1396	11	44673449	+	17	44617317	45008091	390775	+	ENSMUSG00000057098	Ebf1
1397	11	44674636	+	20	44617317	45008091	390775	+	ENSMUSG00000057098	Ebf1
1398	11	44675218	+	16	44617317	45008091	390775	+	ENSMUSG00000057098	Ebf1
1399	11	44676230	+	19	44617317	45008091	390775	+	ENSMUSG00000057098	Ebf1
1400	11	44677027	+	11	44617317	45008091	390775	+	ENSMUSG00000057098	Ebf1
1401	11	44678457	+	47	44617317	45008091	390775	+	ENSMUSG00000057098	Ebf1
1402	11	44678588	+	12	44617317	45008091	390775	+	ENSMUSG00000057098	Ebf1
1403	11	44678657	+	10	44617317	45008091	390775	+	ENSMUSG00000057098	Ebf1
1404	11	44680240	+	60	44617317	45008091	390775	+	ENSMUSG00000057098	Ebf1
1405	11	44680911	+	13	44617317	45008091	390775	+	ENSMUSG00000057098	Ebf1
1406	11	44683316	+	17	44617317	45008091	390775	+	ENSMUSG00000057098	Ebf1
1407	11	44683599	+	33	44617317	45008091	390775	+	ENSMUSG00000057098	Ebf1
1408	11	44685843	+	14	44617317	45008091	390775	+	ENSMUSG00000057098	Ebf1
1409	11	44686435	+	11	44617317	45008091	390775	+	ENSMUSG00000057098	Ebf1
1410	11	44687213	+	19	44617317	45008091	390775	+	ENSMUSG00000057098	Ebf1
1411	11	44687447	+	26	44617317	45008091	390775	+	ENSMUSG00000057098	Ebf1
1412	11	44688918	+	23	44617317	45008091	390775	+	ENSMUSG00000057098	Ebf1
1413	11	44689694	+	15	44617317	45008091	390775	+	ENSMUSG00000057098	Ebf1
1414	11	44691006	+	29	44617317	45008091	390775	+	ENSMUSG00000057098	Ebf1
1415	11	44691625	+	13	44617317	45008091	390775	+	ENSMUSG00000057098	Ebf1
1416	11	44693803	+	12	44617317	45008091	390775	+	ENSMUSG00000057098	Ebf1
1417	11	44694516	+	19	44617317	45008091	390775	+	ENSMUSG00000057098	Ebf1
1418	11	44696484	+	16	44617317	45008091	390775	+	ENSMUSG00000057098	Ebf1
1419	11	44698778	+	11	44617317	45008091	390775	+	ENSMUSG00000057098	Ebf1
1420	11	44699727	+	22	44617317	45008091	390775	+	ENSMUSG00000057098	Ebf1
1421	11	44699891	+	12	44617317	45008091	390775	+	ENSMUSG00000057098	Ebf1
1422	11	44699956	+	13	44617317	45008091	390775	+	ENSMUSG00000057098	Ebf1
1423	11	44701778	+	19	44617317	45008091	390775	+	ENSMUSG00000057098	Ebf1
1424	11	44703210	+	10	44617317	45008091	390775	+	ENSMUSG00000057098	Ebf1
1425	11	44703631	+	12	44617317	45008091	390775	+	ENSMUSG00000057098	Ebf1
1426	11	44706209	+	14	44617317	45008091	390775	+	ENSMUSG00000057098	Ebf1
1427	11	44708626	+	16	44617317	45008091	390775	+	ENSMUSG00000057098	Ebf1
1428	11	44712208	+	21	44617317	45008091	390775	+	ENSMUSG00000057098	Ebf1
1429	11	44712465	+	13	44617317	45008091	390775	+	ENSMUSG00000057098	Ebf1
1430	11	44712957	+	12	44617317	45008091	390775	+	ENSMUSG00000057098	Ebf1
1431	11	44713691	+	10	44617317	45008091	390775	+	ENSMUSG00000057098	Ebf1
1432	11	44716525	+	11	44617317	45008091	390775	+	ENSMUSG00000057098	Ebf1
1433	11	44716794	+	21	44617317	45008091	390775	+	ENSMUSG00000057098	Ebf1
1434	11	44717029	+	10	44617317	45008091	390775	+	ENSMUSG00000057098	Ebf1
1435	11	44717300	+	12	44617317	45008091	390775	+	ENSMUSG00000057098	Ebf1
1436	11	44719849	+	19	44617317	45008091	390775	+	ENSMUSG00000057098	Ebf1
1437	11	44720161	+	36	44617317	45008091	390775	+	ENSMUSG00000057098	Ebf1
1438	11	44720307	+	10	44617317	45008091	390775	+	ENSMUSG00000057098	Ebf1
1439	11	44720622	+	17	44617317	45008091	390775	+	ENSMUSG00000057098	Ebf1
1440	11	44720985	+	11	44617317	45008091	390775	+	ENSMUSG00000057098	Ebf1
1441	11	44726982	+	10	44617317	45008091	390775	+	ENSMUSG00000057098	Ebf1
1442	11	44727975	+	25	44617317	45008091	390775	+	ENSMUSG00000057098	Ebf1
1443	11	44728277	+	27	44617317	45008091	390775	+	ENSMUSG00000057098	Ebf1
1444	11	44728598	+	15	44617317	45008091	390775	+	ENSMUSG00000057098	Ebf1
1445	11	44730834	+	18	44617317	45008091	390775	+	ENSMUSG00000057098	Ebf1
1446	11	44734642	+	11	44617317	45008091	390775	+	ENSMUSG00000057098	Ebf1
1447	11	44735380	+	11	44617317	45008091	390775	+	ENSMUSG00000057098	Ebf1
1448	11	44736220	+	14	44617317	45008091	390775	+	ENSMUSG00000057098	Ebf1
1449	11	44738704	+	29	44617317	45008091	390775	+	ENSMUSG00000057098	Ebf1
1450	11	44744007	+	17	44617317	45008091	390775	+	ENSMUSG00000057098	Ebf1
1451	11	44746000	+	11	44617317	45008091	390775	+	ENSMUSG00000057098	Ebf1
1452	11	44748858	+	13	44617317	45008091	390775	+	ENSMUSG00000057098	Ebf1
1453	11	44749723	+	12	44617317	45008091	390775	+	ENSMUSG00000057098	Ebf1
1454	11	44750237	+	10	44617317	45008091	390775	+	ENSMUSG00000057098	Ebf1
1455	11	44750916	+	10	44617317	45008091	390775	+	ENSMUSG00000057098	Ebf1
1456	11	44751766	+	10	44617317	45008091	390775	+	ENSMUSG00000057098	Ebf1
1457	11	44752664	+	12	44617317	45008091	390775	+	ENSMUSG00000057098	Ebf1
1458	11	44754376	+	24	44617317	45008091	390775	+	ENSMUSG00000057098	Ebf1
1459	11	44757850	+	13	44617317	45008091	390775	+	ENSMUSG00000057098	Ebf1
1460	11	44758455	+	13	44617317	45008091	390775	+	ENSMUSG00000057098	Ebf1
1461	11	44759334	+	41	44617317	45008091	390775	+	ENSMUSG00000057098	Ebf1
1462	11	44759867	+	14	44617317	45008091	390775	+	ENSMUSG00000057098	Ebf1
1463	11	44760305	+	14	44617317	45008091	390775	+	ENSMUSG00000057098	Ebf1
1464	11	44762669	+	15	44617317	45008091	390775	+	ENSMUSG00000057098	Ebf1
1465	11	44766710	+	10	44617317	45008091	390775	+	ENSMUSG00000057098	Ebf1
1466	11	44767476	+	23	44617317	45008091	390775	+	ENSMUSG00000057098	Ebf1
1467	11	44769414	+	10	44617317	45008091	390775	+	ENSMUSG00000057098	Ebf1
1468	11	44772220	+	11	44617317	45008091	390775	+	ENSMUSG00000057098	Ebf1
1469	11	44778359	+	11	44617317	45008091	390775	+	ENSMUSG00000057098	Ebf1
1470	11	44778931	+	21	44617317	45008091	390775	+	ENSMUSG00000057098	Ebf1
1471	11	44779921	+	18	44617317	45008091	390775	+	ENSMUSG00000057098	Ebf1
1472	11	44781468	+	11	44617317	45008091	390775	+	ENSMUSG00000057098	Ebf1
1473	11	44781969	+	12	44617317	45008091	390775	+	ENSMUSG00000057098	Ebf1
1474	11	44782558	+	12	44617317	45008091	390775	+	ENSMUSG00000057098	Ebf1
1475	11	44783301	+	10	44617317	45008091	390775	+	ENSMUSG00000057098	Ebf1
1476	11	44789245	+	24	44617317	45008091	390775	+	ENSMUSG00000057098	Ebf1
1477	11	44795666	+	10	44617317	45008091	390775	+	ENSMUSG00000057098	Ebf1
1478	11	44800514	+	10	44617317	45008091	390775	+	ENSMUSG00000057098	Ebf1
1479	11	44803863	+	15	44617317	45008091	390775	+	ENSMUSG00000057098	Ebf1
1480	11	44816180	+	11	44617317	45008091	390775	+	ENSMUSG00000057098	Ebf1
1481	11	44820306	+	17	44617317	45008091	390775	+	ENSMUSG00000057098	Ebf1
1482	11	44829228	+	10	44617317	45008091	390775	+	ENSMUSG00000057098	Ebf1
1483	11	44834879	+	10	44617317	45008091	390775	+	ENSMUSG00000057098	Ebf1
1484	11	44868226	+	14	44617317	45008091	390775	+	ENSMUSG00000057098	Ebf1
1485	11	44869183	+	22	44617317	45008091	390775	+	ENSMUSG00000057098	Ebf1
1486	11	44883938	+	22	44617317	45008091	390775	+	ENSMUSG00000057098	Ebf1
1487	11	44886901	+	15	44617317	45008091	390775	+	ENSMUSG00000057098	Ebf1
1488	11	44933889	+	12	44617317	45008091	390775	+	ENSMUSG00000057098	Ebf1
1489	11	44937144	+	22	44617317	45008091	390775	+	ENSMUSG00000057098	Ebf1
1490	11	44949433	+	17	44617317	45008091	390775	+	ENSMUSG00000057098	Ebf1
1491	11	44989385	+	13	44617317	45008091	390775	+	ENSMUSG00000057098	Ebf1
1492	11	45004984	+	93	44617317	45008091	390775	+	ENSMUSG00000057098	Ebf1
1493	11	45006181	+	156	44617317	45008091	390775	+	ENSMUSG00000057098	Ebf1
1494	11	45006540	+	132	44617317	45008091	390775	+	ENSMUSG00000057098	Ebf1
1495	11	45006628	+	11	44617317	45008091	390775	+	ENSMUSG00000057098	Ebf1
1496	11	45006654	+	28	44617317	45008091	390775	+	ENSMUSG00000057098	Ebf1
1497	11	45006689	+	19	44617317	45008091	390775	+	ENSMUSG00000057098	Ebf1
1498	11	45007978	+	70	44617317	45008091	390775	+	ENSMUSG00000057098	Ebf1
1499	11	45852889	+	12	45852051	45910625	58575	+	ENSMUSG00000006169	Clint1
1500	11	45885138	+	10	45852051	45910625	58575	+	ENSMUSG00000006169	Clint1
1501	11	45895940	+	14	45852051	45910625	58575	+	ENSMUSG00000006169	Clint1
1502	11	45909366	+	16	45852051	45910625	58575	+	ENSMUSG00000006169	Clint1
1503	11	45909615	+	13	45852051	45910625	58575	+	ENSMUSG00000006169	Clint1
1504	11	45910532	+	77	45852051	45910625	58575	+	ENSMUSG00000006169	Clint1
1505	11	46147297	+	13	46055992	46147343	91352	+	ENSMUSG00000011256	Adam19
1506	11	48801845	+	22	48800332	48806434	6103	+	ENSMUSG00000020372	Rack1
1507	11	48806035	+	21	48800332	48806434	6103	+	ENSMUSG00000020372	Rack1
1508	11	49214323	+	23	49203292	49218816	15525	+	ENSMUSG00000046311	Zfp62
1509	11	49214949	+	10	49203292	49218816	15525	+	ENSMUSG00000046311	Zfp62
1510	11	49262925	+	18	49244191	49263030	18840	+	ENSMUSG00000020346	Mgat1
1511	11	49869323	+	12	49846751	49886421	39671	+	ENSMUSG00000020366	Mapk9
1512	11	50104559	+	17	50025346	50104758	79413	+	ENSMUSG00000020376	Rnf130
1513	11	50379627	+	31	50376990	50386528	9539	+	ENSMUSG00000007850	Hnrnph1
1514	11	50380027	+	14	50376990	50386528	9539	+	ENSMUSG00000007850	Hnrnph1
1515	11	50380271	+	21	50376990	50386528	9539	+	ENSMUSG00000007850	Hnrnph1
1516	11	50380750	+	17	50376990	50386528	9539	+	ENSMUSG00000007850	Hnrnph1
1517	11	50381037	+	10	50376990	50386528	9539	+	ENSMUSG00000007850	Hnrnph1
1518	11	50381102	+	10	50376990	50386528	9539	+	ENSMUSG00000007850	Hnrnph1
1519	11	50381227	+	15	50376990	50386528	9539	+	ENSMUSG00000007850	Hnrnph1
1520	11	50381439	+	11	50376990	50386528	9539	+	ENSMUSG00000007850	Hnrnph1
1521	11	50382328	+	21	50376990	50386528	9539	+	ENSMUSG00000007850	Hnrnph1
1522	11	50383885	+	42	50376990	50386528	9539	+	ENSMUSG00000007850	Hnrnph1
1523	11	50385202	+	12	50376990	50386528	9539	+	ENSMUSG00000007850	Hnrnph1
1524	11	50385693	+	14	50376990	50386528	9539	+	ENSMUSG00000007850	Hnrnph1
1525	11	50386291	+	36	50376990	50386528	9539	+	ENSMUSG00000007850	Hnrnph1
1526	11	51267310	+	14	51261730	51281766	20037	+	ENSMUSG00000020385	Clk4
1527	11	51268237	+	13	51261730	51281766	20037	+	ENSMUSG00000020385	Clk4
1528	11	51268878	+	12	51261730	51281766	20037	+	ENSMUSG00000020385	Clk4
1529	11	51272036	+	25	51261730	51281766	20037	+	ENSMUSG00000020385	Clk4
1530	11	51275674	+	14	51261730	51281766	20037	+	ENSMUSG00000020385	Clk4
1531	11	51791842	+	15	51763687	51791925	28239	+	ENSMUSG00000020386	Sar1b
1532	11	52122237	+	22	52098681	52127778	29098	+	ENSMUSG00000020349	Ppp2ca
1533	11	52407597	+	32	52396428	52408728	12301	+	ENSMUSG00000036275	9530068E07Rik
1534	11	52408633	+	23	52396428	52408728	12301	+	ENSMUSG00000036275	9530068E07Rik
1535	11	53382825	+	12	53350833	53421830	70998	+	ENSMUSG00000049470	Aff4
1536	11	54482596	+	16	54438199	54518235	80037	+	ENSMUSG00000035992	Fnip1
1537	11	54489367	+	11	54438199	54518235	80037	+	ENSMUSG00000035992	Fnip1
1538	11	54568511	+	15	54522847	54699285	176439	+	ENSMUSG00000037533	Rapgef6
1539	11	55110206	+	11	55098115	55113029	14915	+	ENSMUSG00000000594	Gm2a
1540	11	55500258	+	51	55469685	55504838	35154	+	ENSMUSG00000018583	G3bp1
1541	11	57531077	+	12	57518664	57533815	15152	+	ENSMUSG00000020522	Mfap3
1542	11	58059405	+	25	58009064	58062034	52971	+	ENSMUSG00000037331	Larp1
1543	11	58059609	+	36	58009064	58062034	52971	+	ENSMUSG00000037331	Larp1
1544	11	58061979	+	56	58009064	58062034	52971	+	ENSMUSG00000037331	Larp1
1545	11	58118549	+	28	58104153	58118594	14442	+	ENSMUSG00000020515	Cnot8
1546	11	58955399	+	16	58954685	58956830	2146	+	ENSMUSG00000078851	Hist3h2a
1547	11	58955399	+	16	58954685	58973098	18414	+	ENSMUSG00000036964	Trim17
1548	11	59566778	+	10	59541568	59566956	25389	+	ENSMUSG00000032691	Nlrp3
1549	11	59776192	+	15	59661305	59780860	119556	+	ENSMUSG00000005417	Mprip
1550	11	60194057	+	14	60105013	60199197	94185	+	ENSMUSG00000062115	Rai1
1551	11	60197361	+	10	60105013	60199197	94185	+	ENSMUSG00000062115	Rai1
1552	11	60199076	+	21	60105013	60199197	94185	+	ENSMUSG00000062115	Rai1
1553	11	60728697	+	253	60728663	60728726	64	+	ENSMUSG00000092734	Mir5100
1554	11	60728697	+	253	60728398	60732951	4554	+	ENSMUSG00000018599	Mief2
1555	11	61149205	+	32	61126755	61149372	22618	+	ENSMUSG00000010142	Tnfrsf13b
1556	11	62293479	+	13	62281473	62328451	46979	+	ENSMUSG00000042298	Ttc19
1557	11	62553129	+	53	62551171	62553213	2043	+	ENSMUSG00000019505	Ubb
1558	11	62603310	+	15	62602877	62604807	1931	+	ENSMUSG00000086841	2410006H16Rik
1559	11	63158703	+	10	63128982	63159547	30566	+	ENSMUSG00000018217	Pmp22
1560	11	68474252	+	10	68432121	68497849	65729	+	ENSMUSG00000020901	Pik3r5
1561	11	68758992	+	15	68691559	68816632	125074	+	ENSMUSG00000020900	Myh10
1562	11	69051507	+	54	69045647	69051664	6018	+	ENSMUSG00000020897	Aurkb
1563	11	69109918	+	20	69095217	69109960	14744	+	ENSMUSG00000020893	Per1
1564	11	69591719	+	127	69580359	69591873	11515	+	ENSMUSG00000059552	Trp53
1565	11	69994735	+	16	69991143	69994951	3809	+	ENSMUSG00000018567	Gabarap
1566	11	70009792	+	15	70000595	70012301	11707	+	ENSMUSG00000020888	Dvl2
1567	11	70878810	+	12	70844778	70943105	98328	+	ENSMUSG00000020817	Rabep1
1568	11	72047262	+	13	72042032	72047370	5339	+	ENSMUSG00000020808	Pimreg
1569	11	72683699	+	11	72607283	72686481	79199	+	ENSMUSG00000020794	Ube2g1
1570	11	72683892	+	41	72607283	72686481	79199	+	ENSMUSG00000020794	Ube2g1
1571	11	72684500	+	13	72607283	72686481	79199	+	ENSMUSG00000020794	Ube2g1
1572	11	72695393	+	11	72690006	72772146	82141	+	ENSMUSG00000020790	Ankfy1
1573	11	72770784	+	11	72690006	72772146	82141	+	ENSMUSG00000020790	Ankfy1
1574	11	72771137	+	20	72690006	72772146	82141	+	ENSMUSG00000020790	Ankfy1
1575	11	72865509	+	11	72796226	72927120	130895	+	ENSMUSG00000055670	Zzef1
1576	11	72880699	+	14	72796226	72927120	130895	+	ENSMUSG00000055670	Zzef1
1577	11	72921358	+	10	72796226	72927120	130895	+	ENSMUSG00000055670	Zzef1
1578	11	72977458	+	10	72961169	72993044	31876	+	ENSMUSG00000020788	Atp2a3
1579	11	72992672	+	58	72961169	72993044	31876	+	ENSMUSG00000020788	Atp2a3
1580	11	73070937	+	17	73047783	73089317	41535	+	ENSMUSG00000020783	Ncbp3
1581	11	74900588	+	11	74898071	74909342	11272	+	ENSMUSG00000038335	Tsr1
1582	11	74948337	+	10	74925823	75164448	238626	+	ENSMUSG00000038290	Smg6
1583	11	75071827	+	10	74925823	75164448	238626	+	ENSMUSG00000038290	Smg6
1584	11	75509224	+	18	75486816	75509449	22634	+	ENSMUSG00000020850	Prpf8
1585	11	75534765	+	12	75531694	75577575	45882	+	ENSMUSG00000038178	Slc43a2
1586	11	75572765	+	31	75531694	75577575	45882	+	ENSMUSG00000038178	Slc43a2
1587	11	75626217	+	18	75588097	75628804	40708	+	ENSMUSG00000017781	Pitpna
1588	11	75661823	+	10	75650504	75673910	23407	+	ENSMUSG00000017774	Myo1c
1589	11	75705841	+	20	75679259	75706908	27650	+	ENSMUSG00000017776	Crk
1590	11	75764811	+	123	75732869	75765845	32977	+	ENSMUSG00000020849	Ywhae
1591	11	75765122	+	10	75732869	75765845	32977	+	ENSMUSG00000020849	Ywhae
1592	11	75765495	+	31	75732869	75765845	32977	+	ENSMUSG00000020849	Ywhae
1593	11	77295938	+	11	77216287	77460220	243934	+	ENSMUSG00000037926	Ssh2
1594	11	77370076	+	11	77216287	77460220	243934	+	ENSMUSG00000037926	Ssh2
1595	11	77417543	+	10	77216287	77460220	243934	+	ENSMUSG00000037926	Ssh2
1596	11	77455795	+	16	77216287	77460220	243934	+	ENSMUSG00000037926	Ssh2
1597	11	77456498	+	28	77216287	77460220	243934	+	ENSMUSG00000037926	Ssh2
1598	11	77458718	+	13	77216287	77460220	243934	+	ENSMUSG00000037926	Ssh2
1599	11	77697364	+	10	77686155	77741921	55767	+	ENSMUSG00000037857	Nufip2
1600	11	77697791	+	10	77686155	77741921	55767	+	ENSMUSG00000037857	Nufip2
1601	11	77710244	+	18	77686155	77741921	55767	+	ENSMUSG00000037857	Nufip2
1602	11	77710798	+	17	77686155	77741921	55767	+	ENSMUSG00000037857	Nufip2
1603	11	77711957	+	19	77686155	77741921	55767	+	ENSMUSG00000037857	Nufip2
1604	11	77712121	+	12	77686155	77741921	55767	+	ENSMUSG00000037857	Nufip2
1605	11	77713165	+	13	77686155	77741921	55767	+	ENSMUSG00000037857	Nufip2
1606	11	78264069	+	10	78261752	78290623	28872	+	ENSMUSG00000010277	2610507B11Rik
1607	11	78541429	+	12	78536361	78541737	5377	+	ENSMUSG00000001105	Ift20
1608	11	79484638	+	10	79339693	79581612	241920	+	ENSMUSG00000020716	Nf1
1609	11	80005212	+	10	79993106	80034123	41018	+	ENSMUSG00000017548	Suz12
1610	11	80013020	+	16	79993106	80034123	41018	+	ENSMUSG00000017548	Suz12
1611	11	80013599	+	10	79993106	80034123	41018	+	ENSMUSG00000017548	Suz12
1612	11	80025307	+	13	79993106	80034123	41018	+	ENSMUSG00000017548	Suz12
1613	11	80032421	+	17	79993106	80034123	41018	+	ENSMUSG00000017548	Suz12
1614	11	80032813	+	11	79993106	80034123	41018	+	ENSMUSG00000017548	Suz12
1615	11	80034039	+	10	79993106	80034123	41018	+	ENSMUSG00000017548	Suz12
1616	11	80096029	+	12	80089400	80135794	46395	+	ENSMUSG00000017550	Atad5
1617	11	80112838	+	15	80089400	80135794	46395	+	ENSMUSG00000017550	Atad5
1618	11	80227295	+	12	80209019	80267907	58889	+	ENSMUSG00000017686	Rhot1
1619	11	80254884	+	12	80209019	80267907	58889	+	ENSMUSG00000017686	Rhot1
1620	11	80386037	+	21	80383279	80405733	22455	+	ENSMUSG00000017421	Zfp207
1621	11	80389396	+	17	80383279	80405733	22455	+	ENSMUSG00000017421	Zfp207
1622	11	80389829	+	13	80383279	80405733	22455	+	ENSMUSG00000017421	Zfp207
1623	11	80390131	+	10	80383279	80405733	22455	+	ENSMUSG00000017421	Zfp207
1624	11	80394540	+	56	80383279	80405733	22455	+	ENSMUSG00000017421	Zfp207
1625	11	80394639	+	17	80383279	80405733	22455	+	ENSMUSG00000017421	Zfp207
1626	11	80395253	+	19	80383279	80405733	22455	+	ENSMUSG00000017421	Zfp207
1627	11	80395552	+	81	80383279	80405733	22455	+	ENSMUSG00000017421	Zfp207
1628	11	80400464	+	20	80383279	80405733	22455	+	ENSMUSG00000017421	Zfp207
1629	11	80402732	+	20	80383279	80405733	22455	+	ENSMUSG00000017421	Zfp207
1630	11	80403544	+	15	80383279	80405733	22455	+	ENSMUSG00000017421	Zfp207
1631	11	80403676	+	24	80383279	80405733	22455	+	ENSMUSG00000017421	Zfp207
1632	11	80403815	+	23	80383279	80405733	22455	+	ENSMUSG00000017421	Zfp207
1633	11	80404939	+	13	80383279	80405733	22455	+	ENSMUSG00000017421	Zfp207
1634	11	80472399	+	10	80428615	80473248	44634	+	ENSMUSG00000017428	Psmd11
1635	11	80473025	+	21	80428615	80473248	44634	+	ENSMUSG00000017428	Psmd11
1636	11	82765781	+	32	82764345	82765935	1591	+	ENSMUSG00000046010	Zfp830
1637	11	83291941	+	11	83291699	83294632	2934	+	ENSMUSG00000093483	AA465934
1638	11	83474805	+	10	83473086	83506743	33658	+	ENSMUSG00000020680	Taf15
1639	11	83484362	+	34	83473086	83506743	33658	+	ENSMUSG00000020680	Taf15
1640	11	83484723	+	12	83473086	83506743	33658	+	ENSMUSG00000020680	Taf15
1641	11	83489058	+	32	83473086	83506743	33658	+	ENSMUSG00000020680	Taf15
1642	11	83492026	+	11	83473086	83506743	33658	+	ENSMUSG00000020680	Taf15
1643	11	83492471	+	10	83473086	83506743	33658	+	ENSMUSG00000020680	Taf15
1644	11	83499200	+	10	83473086	83506743	33658	+	ENSMUSG00000020680	Taf15
1645	11	83506584	+	11	83473086	83506743	33658	+	ENSMUSG00000020680	Taf15
1646	11	84257392	+	10	84129672	84401651	271980	+	ENSMUSG00000020532	Acaca
1647	11	86208822	+	11	86201370	86304443	103074	+	ENSMUSG00000085208	Brip1os
1648	11	87111102	+	20	87109234	87124635	15402	+	ENSMUSG00000020492	Ska2
1649	11	87122264	+	10	87109234	87124635	15402	+	ENSMUSG00000020492	Ska2
1650	11	87122690	+	59	87109234	87124635	15402	+	ENSMUSG00000020492	Ska2
1651	11	87153765	+	12	87127077	87220683	93607	+	ENSMUSG00000018548	Trim37
1652	11	87219437	+	10	87127077	87220683	93607	+	ENSMUSG00000018548	Trim37
1653	11	87755620	+	129	87755577	87757270	1694	+	ENSMUSG00000084796	Mir142hg
1654	11	87755855	+	15	87755577	87757270	1694	+	ENSMUSG00000084796	Mir142hg
1655	11	87756993	+	19	87755577	87757270	1694	+	ENSMUSG00000084796	Mir142hg
1656	11	88048694	+	22	88047373	88053755	6383	+	ENSMUSG00000018379	Srsf1
1657	11	88048945	+	21	88047373	88053755	6383	+	ENSMUSG00000018379	Srsf1
1658	11	88049223	+	40	88047373	88053755	6383	+	ENSMUSG00000018379	Srsf1
1659	11	88049622	+	123	88047373	88053755	6383	+	ENSMUSG00000018379	Srsf1
1660	11	88049777	+	14	88047373	88053755	6383	+	ENSMUSG00000018379	Srsf1
1661	11	88049901	+	17	88047373	88053755	6383	+	ENSMUSG00000018379	Srsf1
1662	11	88050466	+	15	88047373	88053755	6383	+	ENSMUSG00000018379	Srsf1
1663	11	88050784	+	15	88047373	88053755	6383	+	ENSMUSG00000018379	Srsf1
1664	11	88051160	+	10	88047373	88053755	6383	+	ENSMUSG00000018379	Srsf1
1665	11	88051339	+	77	88047373	88053755	6383	+	ENSMUSG00000018379	Srsf1
1666	11	88052096	+	16	88047373	88053755	6383	+	ENSMUSG00000018379	Srsf1
1667	11	88053049	+	19	88047373	88053755	6383	+	ENSMUSG00000018379	Srsf1
1668	11	88083646	+	27	88068279	88084729	16451	+	ENSMUSG00000018377	Vezf1
1669	11	89017129	+	10	88999376	89020293	20918	+	ENSMUSG00000000275	Trim25
1670	11	89019205	+	34	88999376	89020293	20918	+	ENSMUSG00000000275	Trim25
1671	11	90251198	+	15	90187683	90251255	63573	+	ENSMUSG00000110344	Gm45716
1672	11	90251198	+	15	90249456	90278589	29134	+	ENSMUSG00000003948	Mmd
1673	11	90251198	+	15	90188108	90267581	79474	+	ENSMUSG00000109967	Gm45883
1674	11	90644656	+	11	90638173	90644931	6759	+	ENSMUSG00000020544	Cox11
1675	11	93946433	+	24	93885852	93946985	61134	+	ENSMUSG00000059474	Mbtd1
1676	11	94013737	+	10	93996091	94126085	129995	+	ENSMUSG00000020859	Spag9
1677	11	94043675	+	12	93996091	94126085	129995	+	ENSMUSG00000020859	Spag9
1678	11	94069051	+	16	93996091	94126085	129995	+	ENSMUSG00000020859	Spag9
1679	11	94122886	+	13	93996091	94126085	129995	+	ENSMUSG00000020859	Spag9
1680	11	94125750	+	14	93996091	94126085	129995	+	ENSMUSG00000020859	Spag9
1681	11	94951755	+	23	94936224	94953042	16819	+	ENSMUSG00000001506	Col1a1
1682	11	94952994	+	10	94936224	94953042	16819	+	ENSMUSG00000001506	Col1a1
1683	11	95381688	+	18	95337018	95381872	44855	+	ENSMUSG00000038893	Fam117a
1684	11	95385921	+	12	95384692	95391776	7085	+	ENSMUSG00000020873	Slc35b1
1685	11	95492840	+	46	95414080	95493406	79327	+	ENSMUSG00000057522	Spop
1686	11	95772088	+	26	95712673	95835115	122443	+	ENSMUSG00000075595	Zfp652
1687	11	95845686	+	11	95837216	95845734	8519	+	ENSMUSG00000038811	Gngt2
1688	11	96808063	+	10	96789127	96808640	19514	+	ENSMUSG00000018666	Cbx1
1689	11	97048994	+	14	97041560	97049213	7654	+	ENSMUSG00000001445	Mrpl10
1690	11	97328869	+	17	97315716	97329920	14205	+	ENSMUSG00000018882	Mrpl45
1691	11	97713291	+	138	97703399	97713500	10102	+	ENSMUSG00000069744	Psmb3
1692	11	98028093	+	10	98026710	98030492	3783	+	ENSMUSG00000017404	Rpl19
1693	11	98224526	+	28	98203059	98278504	75446	+	ENSMUSG00000003119	Cdk12
1694	11	98231095	+	12	98203059	98278504	75446	+	ENSMUSG00000003119	Cdk12
1695	11	98246444	+	18	98203059	98278504	75446	+	ENSMUSG00000003119	Cdk12
1696	11	98247791	+	13	98203059	98278504	75446	+	ENSMUSG00000003119	Cdk12
1697	11	98250745	+	18	98203059	98278504	75446	+	ENSMUSG00000003119	Cdk12
1698	11	98251318	+	17	98203059	98278504	75446	+	ENSMUSG00000003119	Cdk12
1699	11	98455077	+	20	98446394	98455373	8980	+	ENSMUSG00000019312	Grb7
1700	11	98455325	+	15	98446394	98455373	8980	+	ENSMUSG00000019312	Grb7
1701	11	98695923	+	31	98682554	98695979	13426	+	ENSMUSG00000017221	Psmd3
1702	11	98802808	+	10	98795516	98807859	12344	+	ENSMUSG00000052915	Msl1
1703	11	98901162	+	10	98863638	98905040	41403	+	ENSMUSG00000038013	Wipf2
1704	11	99052528	+	15	99041244	99054392	13149	+	ENSMUSG00000017493	Igfbp4
1705	11	100322038	+	15	100319885	100322096	2212	+	ENSMUSG00000035530	Eif1
1706	11	100580810	+	87	100574904	100591729	16826	+	ENSMUSG00000006782	Cnp
1707	11	100885058	+	26	100859351	100885169	25819	+	ENSMUSG00000004043	Stat5a
1708	11	101126367	+	11	101119938	101126419	6482	+	ENSMUSG00000035198	Tubg1
1709	11	101259509	+	11	101253707	101259549	5843	+	ENSMUSG00000078656	Vps25
1710	11	101259509	+	11	101246028	101259546	13519	+	ENSMUSG00000001240	Ramp2
1711	11	101322103	+	25	101316213	101323537	7325	+	ENSMUSG00000078652	Psme3
1712	11	101323420	+	23	101316213	101323537	7325	+	ENSMUSG00000078652	Psme3
1713	11	101445481	+	40	101442298	101445529	3232	+	ENSMUSG00000063316	Rpl27
1714	11	103118130	+	15	103116231	103119725	3495	+	ENSMUSG00000048878	Hexim1
1715	11	103198780	+	11	103171107	103198901	27795	+	ENSMUSG00000055805	Fmnl1
1716	11	105221373	+	20	105178807	105283959	105153	+	ENSMUSG00000020694	Tlk2
1717	11	105232251	+	10	105178807	105283959	105153	+	ENSMUSG00000020694	Tlk2
1718	11	106055070	+	22	106036872	106059324	22453	+	ENSMUSG00000049354	Dcaf7
1719	11	106058950	+	14	106036872	106059324	22453	+	ENSMUSG00000049354	Dcaf7
1720	11	106123914	+	25	106084613	106155446	70834	+	ENSMUSG00000020700	Map3k3
1721	11	106230372	+	16	106216926	106249139	32214	+	ENSMUSG00000020705	Ddx42
1722	11	106236861	+	13	106216926	106249139	32214	+	ENSMUSG00000020705	Ddx42
1723	11	106790104	+	27	106789252	106819930	30679	+	ENSMUSG00000018372	Cep95
1724	11	107497792	+	11	107479484	107504362	24879	+	ENSMUSG00000020720	Psmd12
1725	11	107550080	+	10	107547930	107693826	145897	+	ENSMUSG00000020721	Helz
1726	11	109401292	+	21	109362831	109401369	38539	+	ENSMUSG00000020611	Gna13
1727	11	109662158	+	16	109649405	109669656	20252	+	ENSMUSG00000020612	Prkar1a
1728	11	109667653	+	60	109649405	109669656	20252	+	ENSMUSG00000020612	Prkar1a
1729	11	109668947	+	16	109649405	109669656	20252	+	ENSMUSG00000020612	Prkar1a
1730	11	109669114	+	17	109649405	109669656	20252	+	ENSMUSG00000020612	Prkar1a
1731	11	115180902	+	44	115163341	115181181	17841	+	ENSMUSG00000020733	Slc9a3r1
1732	11	117159207	+	17	117115168	117159268	44101	+	ENSMUSG00000020823	Sec14l1
1733	11	117360737	+	12	117199661	117362325	162665	+	ENSMUSG00000059248	2009-09-01
1734	11	117362240	+	13	117199661	117362325	162665	+	ENSMUSG00000059248	2009-09-01
1735	11	117793018	+	14	117782076	117793110	11035	+	ENSMUSG00000050106	Tmc8
1736	11	119486527	+	20	119393100	119487418	94319	+	ENSMUSG00000070327	Rnf213
1737	11	120100374	+	16	120098928	120100705	1778	+	ENSMUSG00000078572	Ndufaf8
1738	11	121254467	+	10	121237253	121255856	18604	+	ENSMUSG00000000056	Narf
1739	11	3644746	-	12	3639785	3649673	9889	-	ENSMUSG00000056579	Tug1
1740	11	3647135	-	18	3639785	3649673	9889	-	ENSMUSG00000056579	Tug1
1741	11	4480959	-	35	4480868	4594863	113996	-	ENSMUSG00000034354	Mtmr3
1742	11	4575398	-	12	4480868	4594863	113996	-	ENSMUSG00000034354	Mtmr3
1743	11	5069718	-	29	5069689	5099266	29578	-	ENSMUSG00000009079	Ewsr1
1744	11	5070022	-	29	5069689	5099266	29578	-	ENSMUSG00000009079	Ewsr1
1745	11	5079341	-	23	5069689	5099266	29578	-	ENSMUSG00000009079	Ewsr1
1746	11	5080749	-	16	5069689	5099266	29578	-	ENSMUSG00000009079	Ewsr1
1747	11	5081135	-	12	5069689	5099266	29578	-	ENSMUSG00000009079	Ewsr1
1748	11	5082081	-	19	5069689	5099266	29578	-	ENSMUSG00000009079	Ewsr1
1749	11	5087107	-	14	5069689	5099266	29578	-	ENSMUSG00000009079	Ewsr1
1750	11	5276551	-	12	5276324	5444847	168524	-	ENSMUSG00000041961	Znrf3
1751	11	5528918	-	11	5528887	5542187	13301	-	ENSMUSG00000020482	Ccdc117
1752	11	5722732	-	11	5713417	5762376	48960	-	ENSMUSG00000049680	Urgcp
1753	11	6106417	-	12	6105691	6200415	94725	-	ENSMUSG00000053838	Nudcd3
1754	11	6172618	-	36	6105691	6200415	94725	-	ENSMUSG00000053838	Nudcd3
1755	11	6183572	-	10	6105691	6200415	94725	-	ENSMUSG00000053838	Nudcd3
1756	11	6428158	-	43	6427229	6444443	17215	-	ENSMUSG00000041126	H2afv
1757	11	6439316	-	10	6427229	6444443	17215	-	ENSMUSG00000041126	H2afv
1758	11	6467649	-	15	6467599	6475917	8319	-	ENSMUSG00000094483	Purb
1759	11	6470876	-	12	6467599	6475917	8319	-	ENSMUSG00000094483	Purb
1760	11	6473126	-	36	6467599	6475917	8319	-	ENSMUSG00000094483	Purb
1761	11	8656996	-	14	8431652	8664535	232884	-	ENSMUSG00000020422	Tns3
1762	11	8993200	-	13	8993137	9011191	18055	-	ENSMUSG00000020413	Hus1
1763	11	11800408	-	15	11787431	11808962	21532	-	ENSMUSG00000035455	Fignl1
1764	11	11800555	-	17	11787431	11808962	21532	-	ENSMUSG00000035455	Fignl1
1765	11	11800778	-	18	11787431	11808962	21532	-	ENSMUSG00000035455	Fignl1
1766	11	11805928	-	13	11787431	11808962	21532	-	ENSMUSG00000035455	Fignl1
1767	11	11931533	-	13	11930508	12038683	108176	-	ENSMUSG00000020176	Grb10
1768	11	16501633	-	13	16500530	16508484	7955	-	ENSMUSG00000078974	Sec61g
1769	11	17203267	-	13	17203198	17211568	8371	-	ENSMUSG00000020116	Pno1
1770	11	17939924	-	16	17938756	17953875	15120	-	ENSMUSG00000016984	Etaa1
1771	11	20062332	-	41	20062304	20112913	50610	-	ENSMUSG00000020152	Actr2
1772	11	20063231	-	19	20062304	20112913	50610	-	ENSMUSG00000020152	Actr2
1773	11	20064326	-	42	20062304	20112913	50610	-	ENSMUSG00000020152	Actr2
1774	11	20064616	-	94	20062304	20112913	50610	-	ENSMUSG00000020152	Actr2
1775	11	20713464	-	13	20685084	20741589	56506	-	ENSMUSG00000049659	Aftph
1776	11	21557267	-	24	21556787	21572367	15581	-	ENSMUSG00000020321	Mdh1
1777	11	22774756	-	10	22759738	22859545	99808	-	ENSMUSG00000101716	Gm12057
1778	11	22779100	-	14	22759738	22859545	99808	-	ENSMUSG00000101716	Gm12057
1779	11	22780175	-	19	22759738	22859545	99808	-	ENSMUSG00000101716	Gm12057
1780	11	22828776	-	11	22759738	22859545	99808	-	ENSMUSG00000101716	Gm12057
1781	11	22834825	-	14	22759738	22859545	99808	-	ENSMUSG00000101716	Gm12057
1782	11	22834825	-	14	22834744	22982090	147347	-	ENSMUSG00000098650	Gm28048
1783	11	22834825	-	14	22834747	22860961	26215	-	ENSMUSG00000051650	B3gnt2
1784	11	22834934	-	10	22759738	22859545	99808	-	ENSMUSG00000101716	Gm12057
1785	11	22834934	-	10	22834744	22982090	147347	-	ENSMUSG00000098650	Gm28048
1786	11	22834934	-	10	22834747	22860961	26215	-	ENSMUSG00000051650	B3gnt2
1787	11	22835058	-	32	22759738	22859545	99808	-	ENSMUSG00000101716	Gm12057
1788	11	22835058	-	32	22834744	22982090	147347	-	ENSMUSG00000098650	Gm28048
1789	11	22835058	-	32	22834747	22860961	26215	-	ENSMUSG00000051650	B3gnt2
1790	11	22835143	-	13	22759738	22859545	99808	-	ENSMUSG00000101716	Gm12057
1791	11	22835143	-	13	22834744	22982090	147347	-	ENSMUSG00000098650	Gm28048
1792	11	22835143	-	13	22834747	22860961	26215	-	ENSMUSG00000051650	B3gnt2
1793	11	22854862	-	13	22759738	22859545	99808	-	ENSMUSG00000101716	Gm12057
1794	11	22854862	-	13	22834744	22982090	147347	-	ENSMUSG00000098650	Gm28048
1795	11	22854862	-	13	22834747	22860961	26215	-	ENSMUSG00000051650	B3gnt2
1796	11	22858042	-	12	22759738	22859545	99808	-	ENSMUSG00000101716	Gm12057
1797	11	22858042	-	12	22834744	22982090	147347	-	ENSMUSG00000098650	Gm28048
1798	11	22858042	-	12	22834747	22860961	26215	-	ENSMUSG00000051650	B3gnt2
1799	11	22958237	-	11	22896136	22982382	86247	-	ENSMUSG00000051355	Commd1
1800	11	22958237	-	11	22834744	22982090	147347	-	ENSMUSG00000098650	Gm28048
1801	11	23490269	-	13	23487882	23498030	10149	-	ENSMUSG00000020288	Ahsa2
1802	11	23648859	-	10	23646479	23665959	19481	-	ENSMUSG00000020283	Pex13
1803	11	23736880	-	15	23736847	23770970	34124	-	ENSMUSG00000020275	Rel
1804	11	23738169	-	13	23736847	23770970	34124	-	ENSMUSG00000020275	Rel
1805	11	23741813	-	19	23736847	23770970	34124	-	ENSMUSG00000020275	Rel
1806	11	23748730	-	10	23736847	23770970	34124	-	ENSMUSG00000020275	Rel
1807	11	23753913	-	18	23736847	23770970	34124	-	ENSMUSG00000020275	Rel
1808	11	29221806	-	12	29221532	29247409	25878	-	ENSMUSG00000020462	Cfap36
1809	11	30099570	-	17	30099395	30268175	168781	-	ENSMUSG00000020315	Sptbn1
1810	11	30100332	-	22	30099395	30268175	168781	-	ENSMUSG00000020315	Sptbn1
1811	11	30101712	-	27	30099395	30268175	168781	-	ENSMUSG00000020315	Sptbn1
1812	11	30108796	-	23	30099395	30268175	168781	-	ENSMUSG00000020315	Sptbn1
1813	11	32909295	-	21	32903137	32926160	23024	-	ENSMUSG00000085402	Gm12111
1814	11	33152769	-	26	33152287	33163206	10920	-	ENSMUSG00000057113	Npm1
1815	11	33154957	-	88	33152287	33163206	10920	-	ENSMUSG00000057113	Npm1
1816	11	33158239	-	20	33152287	33163206	10920	-	ENSMUSG00000057113	Npm1
1817	11	33161086	-	18	33152287	33163206	10920	-	ENSMUSG00000057113	Npm1
1818	11	33161317	-	10	33152287	33163206	10920	-	ENSMUSG00000057113	Npm1
1819	11	34227231	-	87	34226815	34783892	557078	-	ENSMUSG00000020143	Dock2
1820	11	34239280	-	18	34226815	34783892	557078	-	ENSMUSG00000020143	Dock2
1821	11	34396597	-	13	34226815	34783892	557078	-	ENSMUSG00000020143	Dock2
1822	11	34438257	-	22	34226815	34783892	557078	-	ENSMUSG00000020143	Dock2
1823	11	34510385	-	10	34226815	34783892	557078	-	ENSMUSG00000020143	Dock2
1824	11	34540737	-	13	34226815	34783892	557078	-	ENSMUSG00000020143	Dock2
1825	11	34543769	-	13	34226815	34783892	557078	-	ENSMUSG00000020143	Dock2
1826	11	34544336	-	15	34226815	34783892	557078	-	ENSMUSG00000020143	Dock2
1827	11	34544844	-	21	34226815	34783892	557078	-	ENSMUSG00000020143	Dock2
1828	11	34544955	-	10	34226815	34783892	557078	-	ENSMUSG00000020143	Dock2
1829	11	34681700	-	47	34226815	34783892	557078	-	ENSMUSG00000020143	Dock2
1830	11	34681755	-	12	34226815	34783892	557078	-	ENSMUSG00000020143	Dock2
1831	11	34681790	-	52	34226815	34783892	557078	-	ENSMUSG00000020143	Dock2
1832	11	34681851	-	16	34226815	34783892	557078	-	ENSMUSG00000020143	Dock2
1833	11	34681876	-	20	34226815	34783892	557078	-	ENSMUSG00000020143	Dock2
1834	11	34681968	-	28	34226815	34783892	557078	-	ENSMUSG00000020143	Dock2
1835	11	34682082	-	35	34226815	34783892	557078	-	ENSMUSG00000020143	Dock2
1836	11	34682175	-	10	34226815	34783892	557078	-	ENSMUSG00000020143	Dock2
1837	11	34682188	-	16	34226815	34783892	557078	-	ENSMUSG00000020143	Dock2
1838	11	34682249	-	20	34226815	34783892	557078	-	ENSMUSG00000020143	Dock2
1839	11	34682431	-	11	34226815	34783892	557078	-	ENSMUSG00000020143	Dock2
1840	11	34682874	-	13	34226815	34783892	557078	-	ENSMUSG00000020143	Dock2
1841	11	34683239	-	11	34226815	34783892	557078	-	ENSMUSG00000020143	Dock2
1842	11	34727936	-	15	34226815	34783892	557078	-	ENSMUSG00000020143	Dock2
1843	11	34755952	-	15	34226815	34783892	557078	-	ENSMUSG00000020143	Dock2
1844	11	34809220	-	19	34809190	34833641	24452	-	ENSMUSG00000069910	Spdl1
1845	11	40680006	-	20	40679314	40695203	15890	-	ENSMUSG00000042032	Mat2b
1846	11	40701446	-	10	40701395	40733422	32028	-	ENSMUSG00000020330	Hmmr
1847	11	40749448	-	12	40748552	40755311	6760	-	ENSMUSG00000020326	Ccng1
1848	11	40750522	-	23	40748552	40755311	6760	-	ENSMUSG00000020326	Ccng1
1849	11	40751429	-	15	40748552	40755311	6760	-	ENSMUSG00000020326	Ccng1
1850	11	46051381	-	23	46051354	46052321	968	-	ENSMUSG00000069899	Gm12166
1851	11	46194019	-	16	46193850	46312859	119010	-	ENSMUSG00000020340	Cyfip2
1852	11	46194113	-	64	46193850	46312859	119010	-	ENSMUSG00000020340	Cyfip2
1853	11	46195795	-	12	46193850	46312859	119010	-	ENSMUSG00000020340	Cyfip2
1854	11	46196031	-	10	46193850	46312859	119010	-	ENSMUSG00000020340	Cyfip2
1855	11	46237228	-	11	46193850	46312859	119010	-	ENSMUSG00000020340	Cyfip2
1856	11	48825380	-	11	48825346	48826655	1310	-	ENSMUSG00000078154	Gm12184
1857	11	49671544	-	11	49671503	49712723	41221	-	ENSMUSG00000020362	Cnot6
1858	11	49672419	-	18	49671503	49712723	41221	-	ENSMUSG00000020362	Cnot6
1859	11	49673533	-	10	49671503	49712723	41221	-	ENSMUSG00000020362	Cnot6
1860	11	49674800	-	11	49671503	49712723	41221	-	ENSMUSG00000020362	Cnot6
1861	11	49685054	-	14	49671503	49712723	41221	-	ENSMUSG00000020362	Cnot6
1862	11	49707299	-	18	49671503	49712723	41221	-	ENSMUSG00000020362	Cnot6
1863	11	50255659	-	20	50255634	50292311	36678	-	ENSMUSG00000050567	Maml1
1864	11	50294584	-	12	50293961	50325673	31713	-	ENSMUSG00000020368	Canx
1865	11	50295220	-	62	50293961	50325673	31713	-	ENSMUSG00000020368	Canx
1866	11	50295899	-	65	50293961	50325673	31713	-	ENSMUSG00000020368	Canx
1867	11	50310461	-	10	50293961	50325673	31713	-	ENSMUSG00000020368	Canx
1868	11	50311566	-	14	50293961	50325673	31713	-	ENSMUSG00000020368	Canx
1869	11	50315212	-	10	50293961	50325673	31713	-	ENSMUSG00000020368	Canx
1870	11	51600574	-	17	51600100	51606847	6748	-	ENSMUSG00000020358	Hnrnpab
1871	11	51600907	-	96	51600100	51606847	6748	-	ENSMUSG00000020358	Hnrnpab
1872	11	51601457	-	12	51600100	51606847	6748	-	ENSMUSG00000020358	Hnrnpab
1873	11	51692777	-	20	51692264	51763634	71371	-	ENSMUSG00000036391	Sec24a
1874	11	51826524	-	12	51813455	51857653	44199	-	ENSMUSG00000020387	Jade2
1875	11	51986280	-	40	51949882	52269514	319633	-	ENSMUSG00000097219	Gm26551
1876	11	51986280	-	40	51985497	52000762	15266	-	ENSMUSG00000020390	Ube2b
1877	11	51986444	-	17	51949882	52269514	319633	-	ENSMUSG00000097219	Gm26551
1878	11	51986444	-	17	51985497	52000762	15266	-	ENSMUSG00000020390	Ube2b
1879	11	51986637	-	12	51949882	52269514	319633	-	ENSMUSG00000097219	Gm26551
1880	11	51986637	-	12	51985497	52000762	15266	-	ENSMUSG00000020390	Ube2b
1881	11	51991233	-	12	51949882	52269514	319633	-	ENSMUSG00000097219	Gm26551
1882	11	51991233	-	12	51985497	52000762	15266	-	ENSMUSG00000020390	Ube2b
1883	11	51995281	-	15	51949882	52269514	319633	-	ENSMUSG00000097219	Gm26551
1884	11	51995281	-	15	51985497	52000762	15266	-	ENSMUSG00000020390	Ube2b
1885	11	54717481	-	15	54717456	54787675	70220	-	ENSMUSG00000052298	Cdc42se2
1886	11	54719648	-	10	54717456	54787675	70220	-	ENSMUSG00000052298	Cdc42se2
1887	11	54979136	-	13	54979108	55033445	54338	-	ENSMUSG00000018340	Anxa6
1888	11	57483021	-	24	57482993	57518617	35625	-	ENSMUSG00000020523	Fam114a2
1889	11	58933191	-	12	58932288	58938916	6629	-	ENSMUSG00000020496	Rnf187
1890	11	59211462	-	39	59211412	59228270	16859	-	ENSMUSG00000048076	Arf1
1891	11	59213122	-	10	59211412	59228270	16859	-	ENSMUSG00000048076	Arf1
1892	11	59817818	-	16	59817795	59839838	22044	-	ENSMUSG00000019373	Cops3
1893	11	59832865	-	11	59817795	59839838	22044	-	ENSMUSG00000019373	Cops3
1894	11	60199629	-	23	60199089	60222581	23493	-	ENSMUSG00000020538	Srebf1
1895	11	61151820	-	32	61151785	61175055	23271	-	ENSMUSG00000042506	Usp22
1896	11	61153090	-	22	61151785	61175055	23271	-	ENSMUSG00000042506	Usp22
1897	11	61244915	-	20	61223417	61267464	44048	-	ENSMUSG00000010025	Aldh3a2
1898	11	61808038	-	11	61775649	61855073	79425	-	ENSMUSG00000004798	Ulk2
1899	11	62345216	-	21	62316426	62458541	142116	-	ENSMUSG00000018501	Ncor1
1900	11	62351222	-	21	62316426	62458541	142116	-	ENSMUSG00000018501	Ncor1
1901	11	62366864	-	10	62316426	62458541	142116	-	ENSMUSG00000018501	Ncor1
1902	11	62373821	-	10	62316426	62458541	142116	-	ENSMUSG00000018501	Ncor1
1903	11	62378474	-	16	62316426	62458541	142116	-	ENSMUSG00000018501	Ncor1
1904	11	62391231	-	12	62316426	62458541	142116	-	ENSMUSG00000018501	Ncor1
1905	11	62398208	-	14	62316426	62458541	142116	-	ENSMUSG00000018501	Ncor1
1906	11	62401136	-	19	62316426	62458541	142116	-	ENSMUSG00000018501	Ncor1
1907	11	62410767	-	13	62316426	62458541	142116	-	ENSMUSG00000018501	Ncor1
1908	11	62421049	-	10	62316426	62458541	142116	-	ENSMUSG00000018501	Ncor1
1909	11	62433503	-	11	62316426	62458541	142116	-	ENSMUSG00000018501	Ncor1
1910	11	62447083	-	13	62316426	62458541	142116	-	ENSMUSG00000018501	Ncor1
1911	11	63963829	-	10	63962627	64079468	116842	-	ENSMUSG00000042148	Cox10
1912	11	68829867	-	10	68821434	68871858	50425	-	ENSMUSG00000018736	Ndel1
1913	11	68987186	-	14	68985697	69008460	22764	-	ENSMUSG00000020899	Pfas
1914	11	69299544	-	12	69299487	69323775	24289	-	ENSMUSG00000032782	Cntrob
1915	11	69399189	-	39	69398508	69413675	15168	-	ENSMUSG00000018476	Kdm6b
1916	11	69667229	-	158	69666936	69672423	5488	-	ENSMUSG00000059796	Eif4a1
1917	11	69672253	-	19	69666936	69672423	5488	-	ENSMUSG00000059796	Eif4a1
1918	11	69679373	-	12	69673115	69682084	8970	-	ENSMUSG00000005204	Senp3
1919	11	69734014	-	83	69733997	69758637	24641	-	ENSMUSG00000005198	Polr2a
1920	11	69735098	-	10	69733997	69758637	24641	-	ENSMUSG00000005198	Polr2a
1921	11	69758417	-	20	69733997	69758637	24641	-	ENSMUSG00000005198	Polr2a
1922	11	69916980	-	30	69916714	69921958	5245	-	ENSMUSG00000078812	Eif5a
1923	11	69917222	-	59	69916714	69921958	5245	-	ENSMUSG00000078812	Eif5a
1924	11	70235238	-	27	70235206	70237914	2709	-	ENSMUSG00000020831	0610010K14Rik
1925	11	70235238	-	27	70235206	70239830	4625	-	ENSMUSG00000040904	Gm21988
1926	11	70644636	-	10	70644196	70647479	3284	-	ENSMUSG00000014606	Slc25a11
1927	11	70651874	-	612	70651850	70654644	2795	-	ENSMUSG00000018293	Pfn1
1928	11	70652005	-	43	70651850	70654644	2795	-	ENSMUSG00000018293	Pfn1
1929	11	70652045	-	48	70651850	70654644	2795	-	ENSMUSG00000018293	Pfn1
1930	11	70652073	-	22	70651850	70654644	2795	-	ENSMUSG00000018293	Pfn1
1931	11	70943111	-	56	70943058	70969973	26916	-	ENSMUSG00000040667	Nup88
1932	11	70977874	-	33	70977836	70983026	5191	-	ENSMUSG00000018446	C1qbp
1933	11	71014559	-	23	71007164	71019841	12678	-	ENSMUSG00000018442	Derl2
1934	11	72211749	-	15	72211724	72215592	3869	-	ENSMUSG00000020801	Med31
1935	11	74674059	-	23	74673949	74724670	50722	-	ENSMUSG00000020745	Pafah1b1
1936	11	74674635	-	23	74673949	74724670	50722	-	ENSMUSG00000020745	Pafah1b1
1937	11	74683818	-	18	74673949	74724670	50722	-	ENSMUSG00000020745	Pafah1b1
1938	11	76174570	-	12	76120987	76243725	122739	-	ENSMUSG00000017286	Glod4
1939	11	76174570	-	12	76046226	76179647	133422	-	ENSMUSG00000017288	Vps53
1940	11	76416775	-	11	76416734	76622314	205581	-	ENSMUSG00000017631	Abr
1941	11	76726735	-	14	76726602	76763579	36978	-	ENSMUSG00000010392	Gosr1
1942	11	76726919	-	14	76726602	76763579	36978	-	ENSMUSG00000010392	Gosr1
1943	11	77045373	-	11	77044292	77078435	34144	-	ENSMUSG00000037958	Nsrp1
1944	11	77530114	-	21	77529162	77607815	78654	-	ENSMUSG00000017291	Taok1
1945	11	77537701	-	14	77529162	77607815	78654	-	ENSMUSG00000017291	Taok1
1946	11	77578688	-	14	77529162	77607815	78654	-	ENSMUSG00000017291	Taok1
1947	11	77583203	-	10	77529162	77607815	78654	-	ENSMUSG00000017291	Taok1
1948	11	77590356	-	19	77529162	77607815	78654	-	ENSMUSG00000017291	Taok1
1949	11	77594522	-	11	77529162	77607815	78654	-	ENSMUSG00000017291	Taok1
1950	11	77601918	-	12	77529162	77607815	78654	-	ENSMUSG00000017291	Taok1
1951	11	78180947	-	13	78180932	78183584	2653	-	ENSMUSG00000058546	Rpl23a
1952	11	78696288	-	10	78567168	78697373	130206	-	ENSMUSG00000017376	Nlk
1953	11	78963004	-	58	78962974	78984946	21973	-	ENSMUSG00000001123	Lgals9
1954	11	79013603	-	15	79013440	79146407	132968	-	ENSMUSG00000018334	Ksr1
1955	11	79239408	-	14	79239372	79254671	15300	-	ENSMUSG00000017677	Wsb1
1956	11	79240095	-	26	79239372	79254671	15300	-	ENSMUSG00000017677	Wsb1
1957	11	79242354	-	10	79239372	79254671	15300	-	ENSMUSG00000017677	Wsb1
1958	11	79514858	-	14	79513385	79530589	17205	-	ENSMUSG00000070354	Evi2
1959	11	79515164	-	26	79515056	79523762	8707	-	ENSMUSG00000093938	Evi2b
1960	11	79515164	-	26	79513385	79530589	17205	-	ENSMUSG00000070354	Evi2
1961	11	80046546	-	18	80046493	80080991	34499	-	ENSMUSG00000017561	Crlf3
1962	11	80046689	-	33	80046493	80080991	34499	-	ENSMUSG00000017561	Crlf3
1963	11	80057631	-	10	80046493	80080991	34499	-	ENSMUSG00000017561	Crlf3
1964	11	80059270	-	18	80046493	80080991	34499	-	ENSMUSG00000017561	Crlf3
1965	11	80074729	-	12	80046493	80080991	34499	-	ENSMUSG00000017561	Crlf3
1966	11	80362614	-	11	80360492	80378034	17543	-	ENSMUSG00000057181	5730455P16Rik
1967	11	83575268	-	16	83572919	83578636	5718	-	ENSMUSG00000019122	Ccl9
1968	11	84422885	-	21	84422855	84513522	90668	-	ENSMUSG00000018697	Aatf
1969	11	84836337	-	14	84832361	84870817	38457	-	ENSMUSG00000020530	Ggnbp2
1970	11	84854164	-	16	84832361	84870817	38457	-	ENSMUSG00000020530	Ggnbp2
1971	11	84857009	-	16	84832361	84870817	38457	-	ENSMUSG00000020530	Ggnbp2
1972	11	84911092	-	12	84910950	84916366	5417	-	ENSMUSG00000020526	Znhit3
1973	11	85188059	-	16	85187262	85235130	47869	-	ENSMUSG00000018481	Appbp2
1974	11	85191362	-	12	85187262	85235130	47869	-	ENSMUSG00000018481	Appbp2
1975	11	86061047	-	19	86058138	86201193	143056	-	ENSMUSG00000034329	Brip1
1976	11	86122136	-	13	86058138	86201193	143056	-	ENSMUSG00000034329	Brip1
1977	11	86138730	-	10	86058138	86201193	143056	-	ENSMUSG00000034329	Brip1
1978	11	86210706	-	16	86210681	86257575	46895	-	ENSMUSG00000018068	Ints2
1979	11	86256402	-	12	86210681	86257575	46895	-	ENSMUSG00000018068	Ints2
1980	11	86267555	-	11	86267033	86357602	90570	-	ENSMUSG00000034297	Med13
1981	11	86267648	-	23	86267033	86357602	90570	-	ENSMUSG00000034297	Med13
1982	11	86268066	-	22	86267033	86357602	90570	-	ENSMUSG00000034297	Med13
1983	11	86270209	-	11	86267033	86357602	90570	-	ENSMUSG00000034297	Med13
1984	11	86270470	-	31	86267033	86357602	90570	-	ENSMUSG00000034297	Med13
1985	11	86278340	-	11	86267033	86357602	90570	-	ENSMUSG00000034297	Med13
1986	11	86279918	-	10	86267033	86357602	90570	-	ENSMUSG00000034297	Med13
1987	11	86292629	-	13	86267033	86357602	90570	-	ENSMUSG00000034297	Med13
1988	11	86319194	-	20	86267033	86357602	90570	-	ENSMUSG00000034297	Med13
1989	11	86328430	-	20	86267033	86357602	90570	-	ENSMUSG00000034297	Med13
1990	11	86331537	-	17	86267033	86357602	90570	-	ENSMUSG00000034297	Med13
1991	11	86340969	-	13	86267033	86357602	90570	-	ENSMUSG00000034297	Med13
1992	11	86343165	-	17	86267033	86357602	90570	-	ENSMUSG00000034297	Med13
1993	11	86354591	-	13	86267033	86357602	90570	-	ENSMUSG00000034297	Med13
1994	11	86498893	-	10	86498871	86544805	45935	-	ENSMUSG00000020516	Rps6kb1
1995	11	86502152	-	17	86498871	86544805	45935	-	ENSMUSG00000020516	Rps6kb1
1996	11	86504239	-	15	86498871	86544805	45935	-	ENSMUSG00000020516	Rps6kb1
1997	11	86524144	-	19	86498871	86544805	45935	-	ENSMUSG00000020516	Rps6kb1
1998	11	86584708	-	10	86583865	86683836	99972	-	ENSMUSG00000018171	Vmp1
1999	11	86585382	-	16	86583865	86683836	99972	-	ENSMUSG00000018171	Vmp1
[truncated: 7,806 more rows]

## Sheet: TIAL1 xlink in Introns
	Chr	Xlink_site	Strand	counts	genes.start	genes.end	genes.width	genes.strand	ensembl_gene_id	external_gene_name
1	1	3246178	-	1	3205901	3671498	465598	-	ENSMUSG00000051951	Xkr4
2	1	3438203	-	1	3205901	3671498	465598	-	ENSMUSG00000051951	Xkr4
3	1	3439917	-	1	3205901	3671498	465598	-	ENSMUSG00000051951	Xkr4
4	1	3473167	-	1	3205901	3671498	465598	-	ENSMUSG00000051951	Xkr4
5	1	3483674	-	1	3205901	3671498	465598	-	ENSMUSG00000051951	Xkr4
6	1	3487262	+	1	3466587	3513553	46967	+	ENSMUSG00000089699	Gm1992
7	1	3491679	-	1	3205901	3671498	465598	-	ENSMUSG00000051951	Xkr4
8	1	3505878	-	1	3205901	3671498	465598	-	ENSMUSG00000051951	Xkr4
9	1	3523008	-	4	3205901	3671498	465598	-	ENSMUSG00000051951	Xkr4
10	1	3523010	-	1	3205901	3671498	465598	-	ENSMUSG00000051951	Xkr4
11	1	3586179	-	1	3205901	3671498	465598	-	ENSMUSG00000051951	Xkr4
12	1	3591105	-	1	3205901	3671498	465598	-	ENSMUSG00000051951	Xkr4
13	1	3601631	-	1	3205901	3671498	465598	-	ENSMUSG00000051951	Xkr4
14	1	3605609	-	6	3205901	3671498	465598	-	ENSMUSG00000051951	Xkr4
15	1	3971540	-	1	3905739	3986215	80477	-	ENSMUSG00000102343	Gm37381
17	1	4035256	-	1	3999557	4409241	409685	-	ENSMUSG00000025900	Rp1
18	1	4040942	-	1	3999557	4409241	409685	-	ENSMUSG00000025900	Rp1
19	1	4118845	-	3	3999557	4409241	409685	-	ENSMUSG00000025900	Rp1
20	1	4134888	-	4	3999557	4409241	409685	-	ENSMUSG00000025900	Rp1
21	1	4136224	-	1	3999557	4409241	409685	-	ENSMUSG00000025900	Rp1
22	1	4154016	-	1	3999557	4409241	409685	-	ENSMUSG00000025900	Rp1
23	1	4182775	-	5	3999557	4409241	409685	-	ENSMUSG00000025900	Rp1
24	1	4301793	-	1	3999557	4409241	409685	-	ENSMUSG00000025900	Rp1
25	1	4316105	-	1	3999557	4409241	409685	-	ENSMUSG00000025900	Rp1
26	1	4353687	-	1	3999557	4409241	409685	-	ENSMUSG00000025900	Rp1
27	1	4359644	-	1	3999557	4409241	409685	-	ENSMUSG00000025900	Rp1
28	1	4408055	-	2	3999557	4409241	409685	-	ENSMUSG00000025900	Rp1
39	1	4808607	+	1	4807788	4848410	40623	+	ENSMUSG00000025903	Lypla1
40	1	4808607	+	1	4807892	4886770	78879	+	ENSMUSG00000104217	Gm37988
41	1	4819619	+	3	4807788	4848410	40623	+	ENSMUSG00000025903	Lypla1
42	1	4819619	+	3	4807892	4886770	78879	+	ENSMUSG00000104217	Gm37988
43	1	4820014	+	1	4807788	4848410	40623	+	ENSMUSG00000025903	Lypla1
44	1	4820014	+	1	4807892	4886770	78879	+	ENSMUSG00000104217	Gm37988
45	1	4824879	+	1	4807788	4848410	40623	+	ENSMUSG00000025903	Lypla1
46	1	4824879	+	1	4807892	4886770	78879	+	ENSMUSG00000104217	Gm37988
47	1	4828094	+	1	4807788	4848410	40623	+	ENSMUSG00000025903	Lypla1
48	1	4828094	+	1	4807892	4886770	78879	+	ENSMUSG00000104217	Gm37988
49	1	4828674	+	3	4807788	4848410	40623	+	ENSMUSG00000025903	Lypla1
50	1	4828674	+	3	4807892	4886770	78879	+	ENSMUSG00000104217	Gm37988
51	1	4830015	+	3	4807788	4848410	40623	+	ENSMUSG00000025903	Lypla1
52	1	4830015	+	3	4807892	4886770	78879	+	ENSMUSG00000104217	Gm37988
53	1	4830327	+	2	4807788	4848410	40623	+	ENSMUSG00000025903	Lypla1
54	1	4830327	+	2	4807892	4886770	78879	+	ENSMUSG00000104217	Gm37988
55	1	4839589	+	1	4807788	4848410	40623	+	ENSMUSG00000025903	Lypla1
56	1	4839589	+	1	4807892	4886770	78879	+	ENSMUSG00000104217	Gm37988
57	1	4840446	+	1	4807788	4848410	40623	+	ENSMUSG00000025903	Lypla1
58	1	4840446	+	1	4807892	4886770	78879	+	ENSMUSG00000104217	Gm37988
81	1	4848747	+	3	4807892	4886770	78879	+	ENSMUSG00000104217	Gm37988
82	1	4858512	+	1	4807892	4886770	78879	+	ENSMUSG00000104217	Gm37988
83	1	4858512	+	1	4857814	4897909	40096	+	ENSMUSG00000033813	Tcea1
84	1	4858821	+	1	4807892	4886770	78879	+	ENSMUSG00000104217	Gm37988
85	1	4858821	+	1	4857814	4897909	40096	+	ENSMUSG00000033813	Tcea1
86	1	4858953	+	5	4807892	4886770	78879	+	ENSMUSG00000104217	Gm37988
87	1	4858953	+	5	4857814	4897909	40096	+	ENSMUSG00000033813	Tcea1
88	1	4860862	+	1	4807892	4886770	78879	+	ENSMUSG00000104217	Gm37988
89	1	4860862	+	1	4857814	4897909	40096	+	ENSMUSG00000033813	Tcea1
90	1	4861074	+	4	4807892	4886770	78879	+	ENSMUSG00000104217	Gm37988
91	1	4861074	+	4	4857814	4897909	40096	+	ENSMUSG00000033813	Tcea1
92	1	4861451	+	3	4807892	4886770	78879	+	ENSMUSG00000104217	Gm37988
93	1	4861451	+	3	4857814	4897909	40096	+	ENSMUSG00000033813	Tcea1
94	1	4862169	+	1	4807892	4886770	78879	+	ENSMUSG00000104217	Gm37988
95	1	4862169	+	1	4857814	4897909	40096	+	ENSMUSG00000033813	Tcea1
96	1	4862495	+	4	4807892	4886770	78879	+	ENSMUSG00000104217	Gm37988
97	1	4862495	+	4	4857814	4897909	40096	+	ENSMUSG00000033813	Tcea1
98	1	4863388	+	5	4807892	4886770	78879	+	ENSMUSG00000104217	Gm37988
99	1	4863388	+	5	4857814	4897909	40096	+	ENSMUSG00000033813	Tcea1
100	1	4865523	+	2	4807892	4886770	78879	+	ENSMUSG00000104217	Gm37988
101	1	4865523	+	2	4857814	4897909	40096	+	ENSMUSG00000033813	Tcea1
102	1	4866691	+	1	4807892	4886770	78879	+	ENSMUSG00000104217	Gm37988
103	1	4866691	+	1	4857814	4897909	40096	+	ENSMUSG00000033813	Tcea1
104	1	4866920	+	1	4807892	4886770	78879	+	ENSMUSG00000104217	Gm37988
105	1	4866920	+	1	4857814	4897909	40096	+	ENSMUSG00000033813	Tcea1
106	1	4868067	+	1	4807892	4886770	78879	+	ENSMUSG00000104217	Gm37988
107	1	4868067	+	1	4857814	4897909	40096	+	ENSMUSG00000033813	Tcea1
108	1	4868354	+	2	4807892	4886770	78879	+	ENSMUSG00000104217	Gm37988
109	1	4868354	+	2	4857814	4897909	40096	+	ENSMUSG00000033813	Tcea1
110	1	4871127	+	1	4807892	4886770	78879	+	ENSMUSG00000104217	Gm37988
111	1	4871127	+	1	4857814	4897909	40096	+	ENSMUSG00000033813	Tcea1
112	1	4872889	+	2	4807892	4886770	78879	+	ENSMUSG00000104217	Gm37988
113	1	4872889	+	2	4857814	4897909	40096	+	ENSMUSG00000033813	Tcea1
114	1	4872947	+	5	4807892	4886770	78879	+	ENSMUSG00000104217	Gm37988
115	1	4872947	+	5	4857814	4897909	40096	+	ENSMUSG00000033813	Tcea1
116	1	4876437	+	1	4807892	4886770	78879	+	ENSMUSG00000104217	Gm37988
117	1	4876437	+	1	4857814	4897909	40096	+	ENSMUSG00000033813	Tcea1
118	1	4876611	+	2	4807892	4886770	78879	+	ENSMUSG00000104217	Gm37988
119	1	4876611	+	2	4857814	4897909	40096	+	ENSMUSG00000033813	Tcea1
120	1	4876826	+	2	4807892	4886770	78879	+	ENSMUSG00000104217	Gm37988
121	1	4876826	+	2	4857814	4897909	40096	+	ENSMUSG00000033813	Tcea1
124	1	4881162	+	2	4807892	4886770	78879	+	ENSMUSG00000104217	Gm37988
125	1	4881162	+	2	4857814	4897909	40096	+	ENSMUSG00000033813	Tcea1
126	1	4882685	+	3	4807892	4886770	78879	+	ENSMUSG00000104217	Gm37988
127	1	4882685	+	3	4857814	4897909	40096	+	ENSMUSG00000033813	Tcea1
128	1	4883607	+	1	4807892	4886770	78879	+	ENSMUSG00000104217	Gm37988
129	1	4883607	+	1	4857814	4897909	40096	+	ENSMUSG00000033813	Tcea1
130	1	4884434	+	1	4807892	4886770	78879	+	ENSMUSG00000104217	Gm37988
131	1	4884434	+	1	4857814	4897909	40096	+	ENSMUSG00000033813	Tcea1
132	1	4886417	+	1	4807892	4886770	78879	+	ENSMUSG00000104217	Gm37988
133	1	4886417	+	1	4857814	4897909	40096	+	ENSMUSG00000033813	Tcea1
134	1	4886501	+	2	4807892	4886770	78879	+	ENSMUSG00000104217	Gm37988
135	1	4886501	+	2	4857814	4897909	40096	+	ENSMUSG00000033813	Tcea1
136	1	4887733	+	4	4857814	4897909	40096	+	ENSMUSG00000033813	Tcea1
137	1	4889367	+	1	4857814	4897909	40096	+	ENSMUSG00000033813	Tcea1
138	1	4890848	+	2	4857814	4897909	40096	+	ENSMUSG00000033813	Tcea1
139	1	4891186	+	1	4857814	4897909	40096	+	ENSMUSG00000033813	Tcea1
140	1	4892946	+	1	4857814	4897909	40096	+	ENSMUSG00000033813	Tcea1
141	1	4895028	+	1	4857814	4897909	40096	+	ENSMUSG00000033813	Tcea1
142	1	4895037	+	1	4857814	4897909	40096	+	ENSMUSG00000033813	Tcea1
143	1	4895692	+	6	4857814	4897909	40096	+	ENSMUSG00000033813	Tcea1
144	1	4895897	+	2	4857814	4897909	40096	+	ENSMUSG00000033813	Tcea1
145	1	4896046	+	1	4857814	4897909	40096	+	ENSMUSG00000033813	Tcea1
150	1	4969606	-	1	4909576	5070285	160710	-	ENSMUSG00000002459	Rgs20
151	1	5020028	-	1	4909576	5070285	160710	-	ENSMUSG00000002459	Rgs20
152	1	5033732	-	1	4909576	5070285	160710	-	ENSMUSG00000002459	Rgs20
155	1	5089550	+	6	5070018	5162529	92512	+	ENSMUSG00000033793	Atp6v1h
156	1	5090984	+	1	5070018	5162529	92512	+	ENSMUSG00000033793	Atp6v1h
157	1	5091040	+	1	5070018	5162529	92512	+	ENSMUSG00000033793	Atp6v1h
158	1	5091041	+	1	5070018	5162529	92512	+	ENSMUSG00000033793	Atp6v1h
159	1	5091651	+	1	5070018	5162529	92512	+	ENSMUSG00000033793	Atp6v1h
168	1	5100451	+	1	5070018	5162529	92512	+	ENSMUSG00000033793	Atp6v1h
169	1	5101251	+	3	5070018	5162529	92512	+	ENSMUSG00000033793	Atp6v1h
170	1	5101342	+	3	5070018	5162529	92512	+	ENSMUSG00000033793	Atp6v1h
171	1	5101359	+	3	5070018	5162529	92512	+	ENSMUSG00000033793	Atp6v1h
172	1	5102720	+	1	5070018	5162529	92512	+	ENSMUSG00000033793	Atp6v1h
173	1	5103545	+	3	5070018	5162529	92512	+	ENSMUSG00000033793	Atp6v1h
174	1	5104943	+	2	5070018	5162529	92512	+	ENSMUSG00000033793	Atp6v1h
175	1	5106026	+	1	5070018	5162529	92512	+	ENSMUSG00000033793	Atp6v1h
176	1	5107331	+	4	5070018	5162529	92512	+	ENSMUSG00000033793	Atp6v1h
177	1	5107593	+	4	5070018	5162529	92512	+	ENSMUSG00000033793	Atp6v1h
178	1	5108446	+	2	5070018	5162529	92512	+	ENSMUSG00000033793	Atp6v1h
179	1	5116269	+	1	5070018	5162529	92512	+	ENSMUSG00000033793	Atp6v1h
180	1	5116969	+	5	5070018	5162529	92512	+	ENSMUSG00000033793	Atp6v1h
181	1	5117078	+	3	5070018	5162529	92512	+	ENSMUSG00000033793	Atp6v1h
182	1	5117087	+	2	5070018	5162529	92512	+	ENSMUSG00000033793	Atp6v1h
183	1	5117101	+	2	5070018	5162529	92512	+	ENSMUSG00000033793	Atp6v1h
184	1	5117147	+	1	5070018	5162529	92512	+	ENSMUSG00000033793	Atp6v1h
185	1	5117150	+	5	5070018	5162529	92512	+	ENSMUSG00000033793	Atp6v1h
186	1	5117151	+	1	5070018	5162529	92512	+	ENSMUSG00000033793	Atp6v1h
187	1	5117501	+	1	5070018	5162529	92512	+	ENSMUSG00000033793	Atp6v1h
188	1	5117503	+	1	5070018	5162529	92512	+	ENSMUSG00000033793	Atp6v1h
189	1	5117536	+	2	5070018	5162529	92512	+	ENSMUSG00000033793	Atp6v1h
190	1	5130616	+	1	5070018	5162529	92512	+	ENSMUSG00000033793	Atp6v1h
191	1	5133717	+	1	5070018	5162529	92512	+	ENSMUSG00000033793	Atp6v1h
192	1	5134070	+	1	5070018	5162529	92512	+	ENSMUSG00000033793	Atp6v1h
193	1	5135962	+	2	5070018	5162529	92512	+	ENSMUSG00000033793	Atp6v1h
194	1	5136222	+	2	5070018	5162529	92512	+	ENSMUSG00000033793	Atp6v1h
195	1	5137721	+	1	5070018	5162529	92512	+	ENSMUSG00000033793	Atp6v1h
196	1	5140121	+	1	5070018	5162529	92512	+	ENSMUSG00000033793	Atp6v1h
198	1	5145629	+	1	5070018	5162529	92512	+	ENSMUSG00000033793	Atp6v1h
199	1	5145720	+	2	5070018	5162529	92512	+	ENSMUSG00000033793	Atp6v1h
200	1	5149535	+	3	5070018	5162529	92512	+	ENSMUSG00000033793	Atp6v1h
201	1	5150080	+	1	5070018	5162529	92512	+	ENSMUSG00000033793	Atp6v1h
202	1	5154910	+	1	5070018	5162529	92512	+	ENSMUSG00000033793	Atp6v1h
203	1	5155191	+	2	5070018	5162529	92512	+	ENSMUSG00000033793	Atp6v1h
204	1	5156950	+	1	5070018	5162529	92512	+	ENSMUSG00000033793	Atp6v1h
216	1	6215808	+	5	6206197	6276648	70452	+	ENSMUSG00000025907	Rb1cc1
217	1	6218628	+	1	6206197	6276648	70452	+	ENSMUSG00000025907	Rb1cc1
218	1	6218807	+	1	6206197	6276648	70452	+	ENSMUSG00000025907	Rb1cc1
219	1	6220955	+	2	6206197	6276648	70452	+	ENSMUSG00000025907	Rb1cc1
221	1	6224424	+	2	6206197	6276648	70452	+	ENSMUSG00000025907	Rb1cc1
222	1	6224496	+	1	6206197	6276648	70452	+	ENSMUSG00000025907	Rb1cc1
223	1	6225272	+	1	6206197	6276648	70452	+	ENSMUSG00000025907	Rb1cc1
224	1	6225380	+	1	6206197	6276648	70452	+	ENSMUSG00000025907	Rb1cc1
225	1	6226585	+	3	6206197	6276648	70452	+	ENSMUSG00000025907	Rb1cc1
226	1	6228059	+	5	6206197	6276648	70452	+	ENSMUSG00000025907	Rb1cc1
227	1	6229397	+	1	6206197	6276648	70452	+	ENSMUSG00000025907	Rb1cc1
228	1	6231157	+	4	6206197	6276648	70452	+	ENSMUSG00000025907	Rb1cc1
229	1	6234152	+	1	6206197	6276648	70452	+	ENSMUSG00000025907	Rb1cc1
230	1	6234153	+	4	6206197	6276648	70452	+	ENSMUSG00000025907	Rb1cc1
231	1	6234414	+	3	6206197	6276648	70452	+	ENSMUSG00000025907	Rb1cc1
232	1	6234415	+	1	6206197	6276648	70452	+	ENSMUSG00000025907	Rb1cc1
233	1	6234420	+	2	6206197	6276648	70452	+	ENSMUSG00000025907	Rb1cc1
234	1	6234423	+	1	6206197	6276648	70452	+	ENSMUSG00000025907	Rb1cc1
235	1	6234443	+	3	6206197	6276648	70452	+	ENSMUSG00000025907	Rb1cc1
236	1	6234525	+	3	6206197	6276648	70452	+	ENSMUSG00000025907	Rb1cc1
237	1	6235141	+	2	6206197	6276648	70452	+	ENSMUSG00000025907	Rb1cc1
238	1	6237739	+	1	6206197	6276648	70452	+	ENSMUSG00000025907	Rb1cc1
239	1	6238151	+	1	6206197	6276648	70452	+	ENSMUSG00000025907	Rb1cc1
240	1	6238158	+	1	6206197	6276648	70452	+	ENSMUSG00000025907	Rb1cc1
241	1	6238161	+	2	6206197	6276648	70452	+	ENSMUSG00000025907	Rb1cc1
242	1	6238227	+	2	6206197	6276648	70452	+	ENSMUSG00000025907	Rb1cc1
243	1	6238255	+	2	6206197	6276648	70452	+	ENSMUSG00000025907	Rb1cc1
244	1	6238548	+	1	6206197	6276648	70452	+	ENSMUSG00000025907	Rb1cc1
245	1	6238582	+	1	6206197	6276648	70452	+	ENSMUSG00000025907	Rb1cc1
246	1	6238771	+	1	6206197	6276648	70452	+	ENSMUSG00000025907	Rb1cc1
247	1	6238996	+	2	6206197	6276648	70452	+	ENSMUSG00000025907	Rb1cc1
248	1	6239246	+	1	6206197	6276648	70452	+	ENSMUSG00000025907	Rb1cc1
249	1	6239267	+	2	6206197	6276648	70452	+	ENSMUSG00000025907	Rb1cc1
250	1	6239930	+	2	6206197	6276648	70452	+	ENSMUSG00000025907	Rb1cc1
252	1	6240625	+	1	6206197	6276648	70452	+	ENSMUSG00000025907	Rb1cc1
253	1	6240763	+	1	6206197	6276648	70452	+	ENSMUSG00000025907	Rb1cc1
259	1	6244538	+	4	6206197	6276648	70452	+	ENSMUSG00000025907	Rb1cc1
260	1	6244572	+	1	6206197	6276648	70452	+	ENSMUSG00000025907	Rb1cc1
261	1	6245352	+	7	6206197	6276648	70452	+	ENSMUSG00000025907	Rb1cc1
262	1	6245354	+	8	6206197	6276648	70452	+	ENSMUSG00000025907	Rb1cc1
263	1	6245360	+	2	6206197	6276648	70452	+	ENSMUSG00000025907	Rb1cc1
264	1	6245362	+	8	6206197	6276648	70452	+	ENSMUSG00000025907	Rb1cc1
265	1	6245397	+	1	6206197	6276648	70452	+	ENSMUSG00000025907	Rb1cc1
266	1	6245542	+	1	6206197	6276648	70452	+	ENSMUSG00000025907	Rb1cc1
267	1	6245797	+	1	6206197	6276648	70452	+	ENSMUSG00000025907	Rb1cc1
268	1	6245858	+	2	6206197	6276648	70452	+	ENSMUSG00000025907	Rb1cc1
270	1	6250192	+	2	6206197	6276648	70452	+	ENSMUSG00000025907	Rb1cc1
271	1	6250513	+	1	6206197	6276648	70452	+	ENSMUSG00000025907	Rb1cc1
272	1	6251597	+	1	6206197	6276648	70452	+	ENSMUSG00000025907	Rb1cc1
273	1	6251890	+	4	6206197	6276648	70452	+	ENSMUSG00000025907	Rb1cc1
274	1	6251965	+	2	6206197	6276648	70452	+	ENSMUSG00000025907	Rb1cc1
275	1	6252388	+	1	6206197	6276648	70452	+	ENSMUSG00000025907	Rb1cc1
276	1	6256829	+	3	6206197	6276648	70452	+	ENSMUSG00000025907	Rb1cc1
277	1	6257014	+	4	6206197	6276648	70452	+	ENSMUSG00000025907	Rb1cc1
278	1	6257054	+	2	6206197	6276648	70452	+	ENSMUSG00000025907	Rb1cc1
279	1	6257174	+	1	6206197	6276648	70452	+	ENSMUSG00000025907	Rb1cc1
280	1	6257434	+	2	6206197	6276648	70452	+	ENSMUSG00000025907	Rb1cc1
281	1	6259805	+	7	6206197	6276648	70452	+	ENSMUSG00000025907	Rb1cc1
282	1	6261195	+	1	6206197	6276648	70452	+	ENSMUSG00000025907	Rb1cc1
283	1	6261369	+	1	6206197	6276648	70452	+	ENSMUSG00000025907	Rb1cc1
284	1	6262093	+	4	6206197	6276648	70452	+	ENSMUSG00000025907	Rb1cc1
285	1	6262602	+	1	6206197	6276648	70452	+	ENSMUSG00000025907	Rb1cc1
286	1	6262965	+	1	6206197	6276648	70452	+	ENSMUSG00000025907	Rb1cc1
287	1	6262971	+	2	6206197	6276648	70452	+	ENSMUSG00000025907	Rb1cc1
288	1	6263733	+	4	6206197	6276648	70452	+	ENSMUSG00000025907	Rb1cc1
291	1	6265093	+	6	6206197	6276648	70452	+	ENSMUSG00000025907	Rb1cc1
292	1	6265163	+	5	6206197	6276648	70452	+	ENSMUSG00000025907	Rb1cc1
293	1	6265249	+	5	6206197	6276648	70452	+	ENSMUSG00000025907	Rb1cc1
294	1	6265369	+	3	6206197	6276648	70452	+	ENSMUSG00000025907	Rb1cc1
296	1	6265841	+	1	6206197	6276648	70452	+	ENSMUSG00000025907	Rb1cc1
297	1	6266797	+	5	6206197	6276648	70452	+	ENSMUSG00000025907	Rb1cc1
298	1	6266806	+	2	6206197	6276648	70452	+	ENSMUSG00000025907	Rb1cc1
299	1	6266885	+	8	6206197	6276648	70452	+	ENSMUSG00000025907	Rb1cc1
300	1	6267044	+	2	6206197	6276648	70452	+	ENSMUSG00000025907	Rb1cc1
301	1	6267108	+	1	6206197	6276648	70452	+	ENSMUSG00000025907	Rb1cc1
302	1	6268795	+	1	6206197	6276648	70452	+	ENSMUSG00000025907	Rb1cc1
308	1	6273216	+	1	6206197	6276648	70452	+	ENSMUSG00000025907	Rb1cc1
315	1	6388551	+	1	6359218	6394731	35514	+	ENSMUSG00000087247	Alkal1
316	1	6541488	+	1	6487231	6860940	373710	+	ENSMUSG00000033740	St18
317	1	6543556	+	1	6487231	6860940	373710	+	ENSMUSG00000033740	St18
318	1	6570042	+	1	6487231	6860940	373710	+	ENSMUSG00000033740	St18
319	1	6577176	+	1	6487231	6860940	373710	+	ENSMUSG00000033740	St18
320	1	6600710	+	1	6487231	6860940	373710	+	ENSMUSG00000033740	St18
321	1	6612244	+	2	6487231	6860940	373710	+	ENSMUSG00000033740	St18
322	1	6633720	+	1	6487231	6860940	373710	+	ENSMUSG00000033740	St18
323	1	6669269	+	1	6487231	6860940	373710	+	ENSMUSG00000033740	St18
324	1	6670704	+	6	6487231	6860940	373710	+	ENSMUSG00000033740	St18
325	1	6675797	+	1	6487231	6860940	373710	+	ENSMUSG00000033740	St18
326	1	6689199	+	2	6487231	6860940	373710	+	ENSMUSG00000033740	St18
327	1	6710294	+	1	6487231	6860940	373710	+	ENSMUSG00000033740	St18
328	1	6716940	+	2	6487231	6860940	373710	+	ENSMUSG00000033740	St18
329	1	6738370	+	1	6487231	6860940	373710	+	ENSMUSG00000033740	St18
330	1	6821977	+	1	6487231	6860940	373710	+	ENSMUSG00000033740	St18
331	1	6825900	+	1	6487231	6860940	373710	+	ENSMUSG00000033740	St18
332	1	7089991	+	5	7088920	7173628	84709	+	ENSMUSG00000051285	Pcmtd1
333	1	7090464	+	4	7088920	7173628	84709	+	ENSMUSG00000051285	Pcmtd1
334	1	7091434	+	1	7088920	7173628	84709	+	ENSMUSG00000051285	Pcmtd1
335	1	7091452	+	1	7088920	7173628	84709	+	ENSMUSG00000051285	Pcmtd1
336	1	7092031	+	1	7088920	7173628	84709	+	ENSMUSG00000051285	Pcmtd1
337	1	7092049	+	1	7088920	7173628	84709	+	ENSMUSG00000051285	Pcmtd1
338	1	7092217	+	3	7088920	7173628	84709	+	ENSMUSG00000051285	Pcmtd1
339	1	7092238	+	1	7088920	7173628	84709	+	ENSMUSG00000051285	Pcmtd1
340	1	7093671	+	2	7088920	7173628	84709	+	ENSMUSG00000051285	Pcmtd1
341	1	7097299	+	4	7088920	7173628	84709	+	ENSMUSG00000051285	Pcmtd1
342	1	7097798	+	1	7088920	7173628	84709	+	ENSMUSG00000051285	Pcmtd1
343	1	7099689	+	3	7088920	7173628	84709	+	ENSMUSG00000051285	Pcmtd1
344	1	7100149	+	4	7088920	7173628	84709	+	ENSMUSG00000051285	Pcmtd1
345	1	7100788	+	1	7088920	7173628	84709	+	ENSMUSG00000051285	Pcmtd1
346	1	7100809	+	1	7088920	7173628	84709	+	ENSMUSG00000051285	Pcmtd1
347	1	7101697	+	1	7088920	7173628	84709	+	ENSMUSG00000051285	Pcmtd1
348	1	7104659	+	1	7088920	7173628	84709	+	ENSMUSG00000051285	Pcmtd1
349	1	7106360	+	2	7088920	7173628	84709	+	ENSMUSG00000051285	Pcmtd1
350	1	7106518	+	3	7088920	7173628	84709	+	ENSMUSG00000051285	Pcmtd1
351	1	7108558	+	1	7088920	7173628	84709	+	ENSMUSG00000051285	Pcmtd1
352	1	7108582	+	6	7088920	7173628	84709	+	ENSMUSG00000051285	Pcmtd1
353	1	7109947	+	7	7088920	7173628	84709	+	ENSMUSG00000051285	Pcmtd1
354	1	7110643	+	1	7088920	7173628	84709	+	ENSMUSG00000051285	Pcmtd1
355	1	7116982	+	3	7088920	7173628	84709	+	ENSMUSG00000051285	Pcmtd1
356	1	7120016	+	1	7088920	7173628	84709	+	ENSMUSG00000051285	Pcmtd1
358	1	7120912	+	1	7088920	7173628	84709	+	ENSMUSG00000051285	Pcmtd1
359	1	7121175	+	5	7088920	7173628	84709	+	ENSMUSG00000051285	Pcmtd1
360	1	7123624	+	1	7088920	7173628	84709	+	ENSMUSG00000051285	Pcmtd1
361	1	7123885	+	1	7088920	7173628	84709	+	ENSMUSG00000051285	Pcmtd1
362	1	7124115	+	3	7088920	7173628	84709	+	ENSMUSG00000051285	Pcmtd1
363	1	7124765	+	7	7088920	7173628	84709	+	ENSMUSG00000051285	Pcmtd1
364	1	7125910	+	2	7088920	7173628	84709	+	ENSMUSG00000051285	Pcmtd1
365	1	7126450	+	1	7088920	7173628	84709	+	ENSMUSG00000051285	Pcmtd1
366	1	7127775	+	8	7088920	7173628	84709	+	ENSMUSG00000051285	Pcmtd1
367	1	7129611	+	3	7088920	7173628	84709	+	ENSMUSG00000051285	Pcmtd1
368	1	7129864	+	3	7088920	7173628	84709	+	ENSMUSG00000051285	Pcmtd1
369	1	7131643	+	3	7088920	7173628	84709	+	ENSMUSG00000051285	Pcmtd1
370	1	7131662	+	3	7088920	7173628	84709	+	ENSMUSG00000051285	Pcmtd1
371	1	7131873	+	1	7088920	7173628	84709	+	ENSMUSG00000051285	Pcmtd1
372	1	7133162	+	4	7088920	7173628	84709	+	ENSMUSG00000051285	Pcmtd1
373	1	7133872	+	3	7088920	7173628	84709	+	ENSMUSG00000051285	Pcmtd1
374	1	7136800	+	1	7088920	7173628	84709	+	ENSMUSG00000051285	Pcmtd1
375	1	7137237	+	3	7088920	7173628	84709	+	ENSMUSG00000051285	Pcmtd1
376	1	7137254	+	6	7088920	7173628	84709	+	ENSMUSG00000051285	Pcmtd1
377	1	7137296	+	1	7088920	7173628	84709	+	ENSMUSG00000051285	Pcmtd1
378	1	7137561	+	5	7088920	7173628	84709	+	ENSMUSG00000051285	Pcmtd1
379	1	7137668	+	2	7088920	7173628	84709	+	ENSMUSG00000051285	Pcmtd1
380	1	7140052	+	2	7088920	7173628	84709	+	ENSMUSG00000051285	Pcmtd1
381	1	7140481	+	4	7088920	7173628	84709	+	ENSMUSG00000051285	Pcmtd1
382	1	7140771	+	1	7088920	7173628	84709	+	ENSMUSG00000051285	Pcmtd1
383	1	7140903	+	1	7088920	7173628	84709	+	ENSMUSG00000051285	Pcmtd1
384	1	7141721	+	2	7088920	7173628	84709	+	ENSMUSG00000051285	Pcmtd1
385	1	7142357	+	4	7088920	7173628	84709	+	ENSMUSG00000051285	Pcmtd1
386	1	7143416	+	3	7088920	7173628	84709	+	ENSMUSG00000051285	Pcmtd1
387	1	7143527	+	1	7088920	7173628	84709	+	ENSMUSG00000051285	Pcmtd1
388	1	7144490	+	1	7088920	7173628	84709	+	ENSMUSG00000051285	Pcmtd1
389	1	7144556	+	1	7088920	7173628	84709	+	ENSMUSG00000051285	Pcmtd1
390	1	7145303	+	5	7088920	7173628	84709	+	ENSMUSG00000051285	Pcmtd1
391	1	7146019	+	2	7088920	7173628	84709	+	ENSMUSG00000051285	Pcmtd1
392	1	7146218	+	1	7088920	7173628	84709	+	ENSMUSG00000051285	Pcmtd1
393	1	7147850	+	5	7088920	7173628	84709	+	ENSMUSG00000051285	Pcmtd1
394	1	7147895	+	6	7088920	7173628	84709	+	ENSMUSG00000051285	Pcmtd1
395	1	7148031	+	6	7088920	7173628	84709	+	ENSMUSG00000051285	Pcmtd1
396	1	7148076	+	1	7088920	7173628	84709	+	ENSMUSG00000051285	Pcmtd1
419	1	7152942	+	3	7088920	7173628	84709	+	ENSMUSG00000051285	Pcmtd1
420	1	7153150	+	1	7088920	7173628	84709	+	ENSMUSG00000051285	Pcmtd1
421	1	7153545	+	1	7088920	7173628	84709	+	ENSMUSG00000051285	Pcmtd1
422	1	7153600	+	3	7088920	7173628	84709	+	ENSMUSG00000051285	Pcmtd1
423	1	7153758	+	8	7088920	7173628	84709	+	ENSMUSG00000051285	Pcmtd1
424	1	7153856	+	1	7088920	7173628	84709	+	ENSMUSG00000051285	Pcmtd1
425	1	7154016	+	2	7088920	7173628	84709	+	ENSMUSG00000051285	Pcmtd1
426	1	7154266	+	1	7088920	7173628	84709	+	ENSMUSG00000051285	Pcmtd1
427	1	7154278	+	2	7088920	7173628	84709	+	ENSMUSG00000051285	Pcmtd1
428	1	7154280	+	2	7088920	7173628	84709	+	ENSMUSG00000051285	Pcmtd1
429	1	7154380	+	3	7088920	7173628	84709	+	ENSMUSG00000051285	Pcmtd1
430	1	7154395	+	2	7088920	7173628	84709	+	ENSMUSG00000051285	Pcmtd1
431	1	7154464	+	1	7088920	7173628	84709	+	ENSMUSG00000051285	Pcmtd1
432	1	7154544	+	1	7088920	7173628	84709	+	ENSMUSG00000051285	Pcmtd1
433	1	7154567	+	3	7088920	7173628	84709	+	ENSMUSG00000051285	Pcmtd1
434	1	7154698	+	3	7088920	7173628	84709	+	ENSMUSG00000051285	Pcmtd1
435	1	7154703	+	7	7088920	7173628	84709	+	ENSMUSG00000051285	Pcmtd1
436	1	7154704	+	10	7088920	7173628	84709	+	ENSMUSG00000051285	Pcmtd1
437	1	7154705	+	2	7088920	7173628	84709	+	ENSMUSG00000051285	Pcmtd1
438	1	7154712	+	2	7088920	7173628	84709	+	ENSMUSG00000051285	Pcmtd1
439	1	7154727	+	4	7088920	7173628	84709	+	ENSMUSG00000051285	Pcmtd1
440	1	7154734	+	1	7088920	7173628	84709	+	ENSMUSG00000051285	Pcmtd1
441	1	7154737	+	5	7088920	7173628	84709	+	ENSMUSG00000051285	Pcmtd1
442	1	7154795	+	2	7088920	7173628	84709	+	ENSMUSG00000051285	Pcmtd1
443	1	7154837	+	4	7088920	7173628	84709	+	ENSMUSG00000051285	Pcmtd1
446	1	7155330	+	2	7088920	7173628	84709	+	ENSMUSG00000051285	Pcmtd1
447	1	7155829	+	5	7088920	7173628	84709	+	ENSMUSG00000051285	Pcmtd1
448	1	7156079	+	9	7088920	7173628	84709	+	ENSMUSG00000051285	Pcmtd1
449	1	7156094	+	1	7088920	7173628	84709	+	ENSMUSG00000051285	Pcmtd1
450	1	7156147	+	3	7088920	7173628	84709	+	ENSMUSG00000051285	Pcmtd1
451	1	7156338	+	1	7088920	7173628	84709	+	ENSMUSG00000051285	Pcmtd1
452	1	7156357	+	6	7088920	7173628	84709	+	ENSMUSG00000051285	Pcmtd1
453	1	7156524	+	1	7088920	7173628	84709	+	ENSMUSG00000051285	Pcmtd1
454	1	7156602	+	3	7088920	7173628	84709	+	ENSMUSG00000051285	Pcmtd1
455	1	7156634	+	6	7088920	7173628	84709	+	ENSMUSG00000051285	Pcmtd1
456	1	7156703	+	1	7088920	7173628	84709	+	ENSMUSG00000051285	Pcmtd1
457	1	7156861	+	1	7088920	7173628	84709	+	ENSMUSG00000051285	Pcmtd1
458	1	7156866	+	1	7088920	7173628	84709	+	ENSMUSG00000051285	Pcmtd1
459	1	7157055	+	4	7088920	7173628	84709	+	ENSMUSG00000051285	Pcmtd1
460	1	7157653	+	1	7088920	7173628	84709	+	ENSMUSG00000051285	Pcmtd1
461	1	7157745	+	1	7088920	7173628	84709	+	ENSMUSG00000051285	Pcmtd1
462	1	7157992	+	1	7088920	7173628	84709	+	ENSMUSG00000051285	Pcmtd1
463	1	7158030	+	5	7088920	7173628	84709	+	ENSMUSG00000051285	Pcmtd1
464	1	7158032	+	4	7088920	7173628	84709	+	ENSMUSG00000051285	Pcmtd1
465	1	7159374	+	1	7088920	7173628	84709	+	ENSMUSG00000051285	Pcmtd1
466	1	7160083	+	3	7088920	7173628	84709	+	ENSMUSG00000051285	Pcmtd1
476	1	7161069	+	2	7088920	7173628	84709	+	ENSMUSG00000051285	Pcmtd1
477	1	7161864	+	1	7088920	7173628	84709	+	ENSMUSG00000051285	Pcmtd1
479	1	7163501	+	1	7088920	7173628	84709	+	ENSMUSG00000051285	Pcmtd1
480	1	7165888	+	3	7088920	7173628	84709	+	ENSMUSG00000051285	Pcmtd1
481	1	7167108	+	3	7088920	7173628	84709	+	ENSMUSG00000051285	Pcmtd1
482	1	7167290	+	1	7088920	7173628	84709	+	ENSMUSG00000051285	Pcmtd1
483	1	7167670	+	1	7088920	7173628	84709	+	ENSMUSG00000051285	Pcmtd1
484	1	7168865	+	4	7088920	7173628	84709	+	ENSMUSG00000051285	Pcmtd1
485	1	7169022	+	1	7088920	7173628	84709	+	ENSMUSG00000051285	Pcmtd1
486	1	7169307	+	2	7088920	7173628	84709	+	ENSMUSG00000051285	Pcmtd1
487	1	7169368	+	2	7088920	7173628	84709	+	ENSMUSG00000051285	Pcmtd1
501	1	7356692	-	5	7349406	7397869	48464	-	ENSMUSG00000097797	Gm26901
502	1	7371494	-	1	7349406	7397869	48464	-	ENSMUSG00000097797	Gm26901
503	1	7386574	-	1	7349406	7397869	48464	-	ENSMUSG00000097797	Gm26901
504	1	7392162	-	1	7349406	7397869	48464	-	ENSMUSG00000097797	Gm26901
505	1	7393968	-	1	7349406	7397869	48464	-	ENSMUSG00000097797	Gm26901
507	1	8373605	-	2	8361475	9299878	938404	-	ENSMUSG00000025909	Sntg1
508	1	8383568	-	1	8361475	9299878	938404	-	ENSMUSG00000025909	Sntg1
509	1	8448350	-	1	8361475	9299878	938404	-	ENSMUSG00000025909	Sntg1
512	1	8595174	-	1	8361475	9299878	938404	-	ENSMUSG00000025909	Sntg1
513	1	8602839	-	2	8361475	9299878	938404	-	ENSMUSG00000025909	Sntg1
514	1	8680625	-	1	8361475	9299878	938404	-	ENSMUSG00000025909	Sntg1
515	1	8687240	-	1	8361475	9299878	938404	-	ENSMUSG00000025909	Sntg1
516	1	8772459	-	1	8361475	9299878	938404	-	ENSMUSG00000025909	Sntg1
517	1	8791679	-	1	8361475	9299878	938404	-	ENSMUSG00000025909	Sntg1
518	1	8791690	-	1	8361475	9299878	938404	-	ENSMUSG00000025909	Sntg1
519	1	8791694	-	2	8361475	9299878	938404	-	ENSMUSG00000025909	Sntg1
520	1	8791696	-	3	8361475	9299878	938404	-	ENSMUSG00000025909	Sntg1
521	1	8791707	-	1	8361475	9299878	938404	-	ENSMUSG00000025909	Sntg1
522	1	8791708	-	1	8361475	9299878	938404	-	ENSMUSG00000025909	Sntg1
523	1	8791710	-	1	8361475	9299878	938404	-	ENSMUSG00000025909	Sntg1
524	1	8791729	-	1	8361475	9299878	938404	-	ENSMUSG00000025909	Sntg1
525	1	8791730	-	1	8361475	9299878	938404	-	ENSMUSG00000025909	Sntg1
526	1	8791760	-	1	8361475	9299878	938404	-	ENSMUSG00000025909	Sntg1
527	1	8850575	-	1	8361475	9299878	938404	-	ENSMUSG00000025909	Sntg1
528	1	8853830	-	1	8361475	9299878	938404	-	ENSMUSG00000025909	Sntg1
529	1	8853842	-	2	8361475	9299878	938404	-	ENSMUSG00000025909	Sntg1
530	1	8853843	-	1	8361475	9299878	938404	-	ENSMUSG00000025909	Sntg1
531	1	8927758	-	1	8361475	9299878	938404	-	ENSMUSG00000025909	Sntg1
532	1	8940287	-	1	8361475	9299878	938404	-	ENSMUSG00000025909	Sntg1
533	1	8979610	-	1	8361475	9299878	938404	-	ENSMUSG00000025909	Sntg1
534	1	8989816	-	1	8361475	9299878	938404	-	ENSMUSG00000025909	Sntg1
535	1	9117630	-	1	8361475	9299878	938404	-	ENSMUSG00000025909	Sntg1
536	1	9151375	-	2	8361475	9299878	938404	-	ENSMUSG00000025909	Sntg1
537	1	9219535	-	1	8361475	9299878	938404	-	ENSMUSG00000025909	Sntg1
538	1	9250555	-	2	8361475	9299878	938404	-	ENSMUSG00000025909	Sntg1
539	1	9287746	-	1	8361475	9299878	938404	-	ENSMUSG00000025909	Sntg1
551	1	9566473	+	1	9547948	9580673	32726	+	ENSMUSG00000025911	Adhfe1
552	1	9576021	+	2	9547948	9580673	32726	+	ENSMUSG00000025911	Adhfe1
553	1	9603221	+	1	9601199	9627143	25945	+	ENSMUSG00000067879	3110035E14Rik
554	1	9616374	-	1	9560832	9631175	70344	-	ENSMUSG00000079671	2610203C22Rik
555	1	9619411	-	2	9560832	9631175	70344	-	ENSMUSG00000079671	2610203C22Rik
561	1	9672151	-	4	9667415	9700209	32795	-	ENSMUSG00000025912	Mybl1
562	1	9672185	-	1	9667415	9700209	32795	-	ENSMUSG00000025912	Mybl1
563	1	9672344	-	2	9667415	9700209	32795	-	ENSMUSG00000025912	Mybl1
564	1	9673732	-	4	9667415	9700209	32795	-	ENSMUSG00000025912	Mybl1
565	1	9676446	-	1	9667415	9700209	32795	-	ENSMUSG00000025912	Mybl1
566	1	9676847	-	1	9667415	9700209	32795	-	ENSMUSG00000025912	Mybl1
568	1	9684491	-	4	9667415	9700209	32795	-	ENSMUSG00000025912	Mybl1
569	1	9685445	-	2	9667415	9700209	32795	-	ENSMUSG00000025912	Mybl1
570	1	9686880	-	2	9667415	9700209	32795	-	ENSMUSG00000025912	Mybl1
571	1	9689807	-	6	9667415	9700209	32795	-	ENSMUSG00000025912	Mybl1
572	1	9691725	-	1	9667415	9700209	32795	-	ENSMUSG00000025912	Mybl1
573	1	9692624	-	1	9667415	9700209	32795	-	ENSMUSG00000025912	Mybl1
574	1	9692672	-	1	9667415	9700209	32795	-	ENSMUSG00000025912	Mybl1
575	1	9693509	-	3	9667415	9700209	32795	-	ENSMUSG00000025912	Mybl1
576	1	9693861	-	1	9667415	9700209	32795	-	ENSMUSG00000025912	Mybl1
577	1	9697275	-	8	9667415	9700209	32795	-	ENSMUSG00000025912	Mybl1
599	1	9725834	-	5	9718622	9748382	29761	-	ENSMUSG00000045210	Vcpip1
600	1	9726194	-	4	9718622	9748382	29761	-	ENSMUSG00000045210	Vcpip1
601	1	9726845	-	1	9718622	9748382	29761	-	ENSMUSG00000045210	Vcpip1
602	1	9727708	-	2	9718622	9748382	29761	-	ENSMUSG00000045210	Vcpip1
603	1	9727913	-	2	9718622	9748382	29761	-	ENSMUSG00000045210	Vcpip1
604	1	9729277	-	2	9718622	9748382	29761	-	ENSMUSG00000045210	Vcpip1
605	1	9729838	-	1	9718622	9748382	29761	-	ENSMUSG00000045210	Vcpip1
606	1	9730326	-	2	9718622	9748382	29761	-	ENSMUSG00000045210	Vcpip1
607	1	9730542	-	7	9718622	9748382	29761	-	ENSMUSG00000045210	Vcpip1
608	1	9731651	-	5	9718622	9748382	29761	-	ENSMUSG00000045210	Vcpip1
609	1	9731812	-	1	9718622	9748382	29761	-	ENSMUSG00000045210	Vcpip1
610	1	9732200	-	1	9718622	9748382	29761	-	ENSMUSG00000045210	Vcpip1
611	1	9732638	-	2	9718622	9748382	29761	-	ENSMUSG00000045210	Vcpip1
612	1	9734382	-	2	9718622	9748382	29761	-	ENSMUSG00000045210	Vcpip1
613	1	9736753	-	1	9718622	9748382	29761	-	ENSMUSG00000045210	Vcpip1
614	1	9736922	-	4	9718622	9748382	29761	-	ENSMUSG00000045210	Vcpip1
615	1	9736942	-	1	9718622	9748382	29761	-	ENSMUSG00000045210	Vcpip1
616	1	9736944	-	9	9718622	9748382	29761	-	ENSMUSG00000045210	Vcpip1
617	1	9736945	-	6	9718622	9748382	29761	-	ENSMUSG00000045210	Vcpip1
618	1	9736946	-	4	9718622	9748382	29761	-	ENSMUSG00000045210	Vcpip1
619	1	9736947	-	1	9718622	9748382	29761	-	ENSMUSG00000045210	Vcpip1
620	1	9736950	-	2	9718622	9748382	29761	-	ENSMUSG00000045210	Vcpip1
621	1	9736952	-	3	9718622	9748382	29761	-	ENSMUSG00000045210	Vcpip1
622	1	9737493	-	5	9718622	9748382	29761	-	ENSMUSG00000045210	Vcpip1
623	1	9737707	-	7	9718622	9748382	29761	-	ENSMUSG00000045210	Vcpip1
624	1	9740297	-	2	9718622	9748382	29761	-	ENSMUSG00000045210	Vcpip1
625	1	9740449	-	4	9718622	9748382	29761	-	ENSMUSG00000045210	Vcpip1
626	1	9742562	-	3	9718622	9748382	29761	-	ENSMUSG00000045210	Vcpip1
627	1	9743402	-	1	9718622	9748382	29761	-	ENSMUSG00000045210	Vcpip1
628	1	9743874	-	4	9718622	9748382	29761	-	ENSMUSG00000045210	Vcpip1
629	1	9743918	-	4	9718622	9748382	29761	-	ENSMUSG00000045210	Vcpip1
630	1	9745113	-	5	9718622	9748382	29761	-	ENSMUSG00000045210	Vcpip1
632	1	9788136	+	1	9747648	9791924	44277	+	ENSMUSG00000097893	1700034P13Rik
633	1	9799746	+	1	9798107	9900845	102739	+	ENSMUSG00000025915	Sgk3
634	1	9800572	+	8	9798107	9900845	102739	+	ENSMUSG00000025915	Sgk3
636	1	9808591	+	1	9798107	9900845	102739	+	ENSMUSG00000025915	Sgk3
637	1	9812840	+	5	9798107	9900845	102739	+	ENSMUSG00000025915	Sgk3
638	1	9813046	+	1	9798107	9900845	102739	+	ENSMUSG00000025915	Sgk3
639	1	9815809	+	7	9798107	9900845	102739	+	ENSMUSG00000025915	Sgk3
640	1	9816452	+	1	9798107	9900845	102739	+	ENSMUSG00000025915	Sgk3
641	1	9816697	+	1	9798107	9900845	102739	+	ENSMUSG00000025915	Sgk3
645	1	9849281	+	5	9798107	9900845	102739	+	ENSMUSG00000025915	Sgk3
646	1	9849946	+	1	9798107	9900845	102739	+	ENSMUSG00000025915	Sgk3
647	1	9851051	+	4	9798107	9900845	102739	+	ENSMUSG00000025915	Sgk3
648	1	9852563	+	2	9798107	9900845	102739	+	ENSMUSG00000025915	Sgk3
649	1	9853207	+	1	9798107	9900845	102739	+	ENSMUSG00000025915	Sgk3
650	1	9854052	+	3	9798107	9900845	102739	+	ENSMUSG00000025915	Sgk3
651	1	9856922	+	5	9798107	9900845	102739	+	ENSMUSG00000025915	Sgk3
652	1	9856944	+	2	9798107	9900845	102739	+	ENSMUSG00000025915	Sgk3
653	1	9862701	+	2	9798107	9900845	102739	+	ENSMUSG00000025915	Sgk3
654	1	9863772	+	1	9798107	9900845	102739	+	ENSMUSG00000025915	Sgk3
656	1	9869926	+	5	9798107	9900845	102739	+	ENSMUSG00000025915	Sgk3
659	1	9872078	+	2	9798107	9900845	102739	+	ENSMUSG00000025915	Sgk3
662	1	9872890	+	1	9798107	9900845	102739	+	ENSMUSG00000025915	Sgk3
663	1	9874957	+	5	9798107	9900845	102739	+	ENSMUSG00000025915	Sgk3
664	1	9874969	+	2	9798107	9900845	102739	+	ENSMUSG00000025915	Sgk3
665	1	9875521	+	5	9798107	9900845	102739	+	ENSMUSG00000025915	Sgk3
666	1	9876350	+	1	9798107	9900845	102739	+	ENSMUSG00000025915	Sgk3
667	1	9878829	+	4	9798107	9900845	102739	+	ENSMUSG00000025915	Sgk3
668	1	9879106	+	1	9798107	9900845	102739	+	ENSMUSG00000025915	Sgk3
669	1	9879789	+	1	9798107	9900845	102739	+	ENSMUSG00000025915	Sgk3
670	1	9880022	+	1	9798107	9900845	102739	+	ENSMUSG00000025915	Sgk3
671	1	9880329	+	2	9798107	9900845	102739	+	ENSMUSG00000025915	Sgk3
672	1	9881429	+	1	9798107	9900845	102739	+	ENSMUSG00000025915	Sgk3
674	1	9882616	+	1	9798107	9900845	102739	+	ENSMUSG00000025915	Sgk3
675	1	9884173	+	4	9798107	9900845	102739	+	ENSMUSG00000025915	Sgk3
676	1	9884323	+	1	9798107	9900845	102739	+	ENSMUSG00000025915	Sgk3
679	1	9885341	+	1	9798107	9900845	102739	+	ENSMUSG00000025915	Sgk3
687	1	9890234	+	3	9798107	9900845	102739	+	ENSMUSG00000025915	Sgk3
688	1	9890346	+	1	9798107	9900845	102739	+	ENSMUSG00000025915	Sgk3
689	1	9893099	+	1	9798107	9900845	102739	+	ENSMUSG00000025915	Sgk3
720	1	9943257	-	1	9941959	9944118	2160	-	ENSMUSG00000098234	Snhg6
722	1	9974118	-	1	9968624	10009136	40513	-	ENSMUSG00000025916	Ppp1r42
723	1	9993584	-	2	9968624	10009136	40513	-	ENSMUSG00000025916	Ppp1r42
725	1	10027305	-	3	10024601	10038168	13568	-	ENSMUSG00000025917	Cops5
726	1	10030211	-	1	10024601	10038168	13568	-	ENSMUSG00000025917	Cops5
727	1	10030487	-	1	10024601	10038168	13568	-	ENSMUSG00000025917	Cops5
731	1	10034721	-	1	10024601	10038168	13568	-	ENSMUSG00000025917	Cops5
732	1	10044078	+	1	10037987	10136768	98782	+	ENSMUSG00000056763	Cspp1
733	1	10045731	+	3	10037987	10136768	98782	+	ENSMUSG00000056763	Cspp1
734	1	10046907	+	3	10037987	10136768	98782	+	ENSMUSG00000056763	Cspp1
735	1	10047307	+	1	10037987	10136768	98782	+	ENSMUSG00000056763	Cspp1
736	1	10047708	+	3	10037987	10136768	98782	+	ENSMUSG00000056763	Cspp1
737	1	10048823	+	1	10037987	10136768	98782	+	ENSMUSG00000056763	Cspp1
743	1	10062765	+	1	10037987	10136768	98782	+	ENSMUSG00000056763	Cspp1
744	1	10063165	+	1	10037987	10136768	98782	+	ENSMUSG00000056763	Cspp1
745	1	10063187	+	9	10037987	10136768	98782	+	ENSMUSG00000056763	Cspp1
746	1	10063397	+	4	10037987	10136768	98782	+	ENSMUSG00000056763	Cspp1
747	1	10064515	+	1	10037987	10136768	98782	+	ENSMUSG00000056763	Cspp1
750	1	10066225	+	5	10037987	10136768	98782	+	ENSMUSG00000056763	Cspp1
751	1	10066293	+	6	10037987	10136768	98782	+	ENSMUSG00000056763	Cspp1
773	1	10068553	+	3	10037987	10136768	98782	+	ENSMUSG00000056763	Cspp1
774	1	10068555	+	3	10037987	10136768	98782	+	ENSMUSG00000056763	Cspp1
775	1	10068563	+	5	10037987	10136768	98782	+	ENSMUSG00000056763	Cspp1
776	1	10068565	+	4	10037987	10136768	98782	+	ENSMUSG00000056763	Cspp1
777	1	10068641	+	3	10037987	10136768	98782	+	ENSMUSG00000056763	Cspp1
778	1	10068927	+	1	10037987	10136768	98782	+	ENSMUSG00000056763	Cspp1
779	1	10069204	+	3	10037987	10136768	98782	+	ENSMUSG00000056763	Cspp1
780	1	10069254	+	1	10037987	10136768	98782	+	ENSMUSG00000056763	Cspp1
781	1	10069399	+	1	10037987	10136768	98782	+	ENSMUSG00000056763	Cspp1
782	1	10070350	+	5	10037987	10136768	98782	+	ENSMUSG00000056763	Cspp1
783	1	10070535	+	2	10037987	10136768	98782	+	ENSMUSG00000056763	Cspp1
784	1	10070637	+	5	10037987	10136768	98782	+	ENSMUSG00000056763	Cspp1
785	1	10071013	+	1	10037987	10136768	98782	+	ENSMUSG00000056763	Cspp1
786	1	10071071	+	4	10037987	10136768	98782	+	ENSMUSG00000056763	Cspp1
799	1	10076474	+	2	10037987	10136768	98782	+	ENSMUSG00000056763	Cspp1
800	1	10077142	+	7	10037987	10136768	98782	+	ENSMUSG00000056763	Cspp1
801	1	10077784	+	15	10037987	10136768	98782	+	ENSMUSG00000056763	Cspp1
802	1	10079158	+	1	10037987	10136768	98782	+	ENSMUSG00000056763	Cspp1
803	1	10082378	+	1	10037987	10136768	98782	+	ENSMUSG00000056763	Cspp1
804	1	10082501	+	1	10037987	10136768	98782	+	ENSMUSG00000056763	Cspp1
805	1	10082737	+	1	10037987	10136768	98782	+	ENSMUSG00000056763	Cspp1
806	1	10083322	+	1	10037987	10136768	98782	+	ENSMUSG00000056763	Cspp1
807	1	10083477	+	3	10037987	10136768	98782	+	ENSMUSG00000056763	Cspp1
813	1	10084481	+	5	10037987	10136768	98782	+	ENSMUSG00000056763	Cspp1
814	1	10084683	+	7	10037987	10136768	98782	+	ENSMUSG00000056763	Cspp1
815	1	10084696	+	1	10037987	10136768	98782	+	ENSMUSG00000056763	Cspp1
816	1	10084738	+	4	10037987	10136768	98782	+	ENSMUSG00000056763	Cspp1
817	1	10084801	+	1	10037987	10136768	98782	+	ENSMUSG00000056763	Cspp1
818	1	10084808	+	3	10037987	10136768	98782	+	ENSMUSG00000056763	Cspp1
819	1	10084872	+	1	10037987	10136768	98782	+	ENSMUSG00000056763	Cspp1
820	1	10084951	+	1	10037987	10136768	98782	+	ENSMUSG00000056763	Cspp1
821	1	10085237	+	1	10037987	10136768	98782	+	ENSMUSG00000056763	Cspp1
822	1	10086236	+	5	10037987	10136768	98782	+	ENSMUSG00000056763	Cspp1
823	1	10086657	+	2	10037987	10136768	98782	+	ENSMUSG00000056763	Cspp1
824	1	10087375	+	2	10037987	10136768	98782	+	ENSMUSG00000056763	Cspp1
825	1	10087387	+	2	10037987	10136768	98782	+	ENSMUSG00000056763	Cspp1
827	1	10091995	+	1	10037987	10136768	98782	+	ENSMUSG00000056763	Cspp1
828	1	10094464	+	1	10037987	10136768	98782	+	ENSMUSG00000056763	Cspp1
829	1	10096256	+	1	10037987	10136768	98782	+	ENSMUSG00000056763	Cspp1
830	1	10097142	+	4	10037987	10136768	98782	+	ENSMUSG00000056763	Cspp1
831	1	10098310	+	1	10037987	10136768	98782	+	ENSMUSG00000056763	Cspp1
832	1	10099955	+	2	10037987	10136768	98782	+	ENSMUSG00000056763	Cspp1
833	1	10100246	+	1	10037987	10136768	98782	+	ENSMUSG00000056763	Cspp1
834	1	10103948	+	3	10037987	10136768	98782	+	ENSMUSG00000056763	Cspp1
835	1	10104368	+	1	10037987	10136768	98782	+	ENSMUSG00000056763	Cspp1
836	1	10104379	+	1	10037987	10136768	98782	+	ENSMUSG00000056763	Cspp1
837	1	10104383	+	1	10037987	10136768	98782	+	ENSMUSG00000056763	Cspp1
838	1	10104456	+	8	10037987	10136768	98782	+	ENSMUSG00000056763	Cspp1
839	1	10108608	+	2	10037987	10136768	98782	+	ENSMUSG00000056763	Cspp1
840	1	10108782	+	1	10037987	10136768	98782	+	ENSMUSG00000056763	Cspp1
841	1	10111685	+	2	10037987	10136768	98782	+	ENSMUSG00000056763	Cspp1
842	1	10112677	+	1	10037987	10136768	98782	+	ENSMUSG00000056763	Cspp1
843	1	10113737	+	1	10037987	10136768	98782	+	ENSMUSG00000056763	Cspp1
844	1	10116481	+	3	10037987	10136768	98782	+	ENSMUSG00000056763	Cspp1
846	1	10134239	+	8	10037987	10136768	98782	+	ENSMUSG00000056763	Cspp1
864	1	10141092	-	2	10137571	10232670	95100	-	ENSMUSG00000067851	Arfgef1
865	1	10141120	-	1	10137571	10232670	95100	-	ENSMUSG00000067851	Arfgef1
867	1	10143620	-	4	10137571	10232670	95100	-	ENSMUSG00000067851	Arfgef1
868	1	10143753	-	2	10137571	10232670	95100	-	ENSMUSG00000067851	Arfgef1
869	1	10147291	-	4	10137571	10232670	95100	-	ENSMUSG00000067851	Arfgef1
870	1	10147392	-	1	10137571	10232670	95100	-	ENSMUSG00000067851	Arfgef1
871	1	10148330	-	2	10137571	10232670	95100	-	ENSMUSG00000067851	Arfgef1
872	1	10150270	-	4	10137571	10232670	95100	-	ENSMUSG00000067851	Arfgef1
873	1	10151046	-	1	10137571	10232670	95100	-	ENSMUSG00000067851	Arfgef1
874	1	10151640	-	4	10137571	10232670	95100	-	ENSMUSG00000067851	Arfgef1
875	1	10152456	-	1	10137571	10232670	95100	-	ENSMUSG00000067851	Arfgef1
876	1	10153890	-	3	10137571	10232670	95100	-	ENSMUSG00000067851	Arfgef1
884	1	10159860	-	5	10137571	10232670	95100	-	ENSMUSG00000067851	Arfgef1
889	1	10162614	-	1	10137571	10232670	95100	-	ENSMUSG00000067851	Arfgef1
890	1	10163684	-	1	10137571	10232670	95100	-	ENSMUSG00000067851	Arfgef1
891	1	10164393	-	1	10137571	10232670	95100	-	ENSMUSG00000067851	Arfgef1
892	1	10166396	-	2	10137571	10232670	95100	-	ENSMUSG00000067851	Arfgef1
893	1	10166708	-	5	10137571	10232670	95100	-	ENSMUSG00000067851	Arfgef1
894	1	10167290	-	4	10137571	10232670	95100	-	ENSMUSG00000067851	Arfgef1
895	1	10167687	-	1	10137571	10232670	95100	-	ENSMUSG00000067851	Arfgef1
896	1	10167734	-	1	10137571	10232670	95100	-	ENSMUSG00000067851	Arfgef1
897	1	10170684	-	1	10137571	10232670	95100	-	ENSMUSG00000067851	Arfgef1
898	1	10171227	-	1	10137571	10232670	95100	-	ENSMUSG00000067851	Arfgef1
899	1	10172019	-	4	10137571	10232670	95100	-	ENSMUSG00000067851	Arfgef1
900	1	10172783	-	2	10137571	10232670	95100	-	ENSMUSG00000067851	Arfgef1
901	1	10172784	-	2	10137571	10232670	95100	-	ENSMUSG00000067851	Arfgef1
902	1	10172816	-	6	10137571	10232670	95100	-	ENSMUSG00000067851	Arfgef1
903	1	10172822	-	8	10137571	10232670	95100	-	ENSMUSG00000067851	Arfgef1
906	1	10173525	-	3	10137571	10232670	95100	-	ENSMUSG00000067851	Arfgef1
907	1	10173526	-	4	10137571	10232670	95100	-	ENSMUSG00000067851	Arfgef1
908	1	10173708	-	2	10137571	10232670	95100	-	ENSMUSG00000067851	Arfgef1
909	1	10173739	-	1	10137571	10232670	95100	-	ENSMUSG00000067851	Arfgef1
911	1	10174262	-	1	10137571	10232670	95100	-	ENSMUSG00000067851	Arfgef1
912	1	10174288	-	3	10137571	10232670	95100	-	ENSMUSG00000067851	Arfgef1
913	1	10175013	-	3	10137571	10232670	95100	-	ENSMUSG00000067851	Arfgef1
914	1	10176681	-	1	10137571	10232670	95100	-	ENSMUSG00000067851	Arfgef1
915	1	10177469	-	1	10137571	10232670	95100	-	ENSMUSG00000067851	Arfgef1
916	1	10179071	-	6	10137571	10232670	95100	-	ENSMUSG00000067851	Arfgef1
917	1	10179360	-	2	10137571	10232670	95100	-	ENSMUSG00000067851	Arfgef1
918	1	10179471	-	1	10137571	10232670	95100	-	ENSMUSG00000067851	Arfgef1
919	1	10179742	-	7	10137571	10232670	95100	-	ENSMUSG00000067851	Arfgef1
920	1	10179762	-	1	10137571	10232670	95100	-	ENSMUSG00000067851	Arfgef1
921	1	10179802	-	3	10137571	10232670	95100	-	ENSMUSG00000067851	Arfgef1
922	1	10179805	-	5	10137571	10232670	95100	-	ENSMUSG00000067851	Arfgef1
923	1	10180447	-	1	10137571	10232670	95100	-	ENSMUSG00000067851	Arfgef1
924	1	10183241	-	4	10137571	10232670	95100	-	ENSMUSG00000067851	Arfgef1
925	1	10183639	-	2	10137571	10232670	95100	-	ENSMUSG00000067851	Arfgef1
926	1	10183789	-	1	10137571	10232670	95100	-	ENSMUSG00000067851	Arfgef1
927	1	10183830	-	2	10137571	10232670	95100	-	ENSMUSG00000067851	Arfgef1
928	1	10183849	-	1	10137571	10232670	95100	-	ENSMUSG00000067851	Arfgef1
929	1	10183963	-	5	10137571	10232670	95100	-	ENSMUSG00000067851	Arfgef1
930	1	10184257	-	5	10137571	10232670	95100	-	ENSMUSG00000067851	Arfgef1
931	1	10184371	-	2	10137571	10232670	95100	-	ENSMUSG00000067851	Arfgef1
932	1	10184375	-	1	10137571	10232670	95100	-	ENSMUSG00000067851	Arfgef1
933	1	10184779	-	1	10137571	10232670	95100	-	ENSMUSG00000067851	Arfgef1
934	1	10185198	-	1	10137571	10232670	95100	-	ENSMUSG00000067851	Arfgef1
935	1	10188218	-	9	10137571	10232670	95100	-	ENSMUSG00000067851	Arfgef1
936	1	10189383	-	3	10137571	10232670	95100	-	ENSMUSG00000067851	Arfgef1
937	1	10190889	-	3	10137571	10232670	95100	-	ENSMUSG00000067851	Arfgef1
938	1	10192598	-	1	10137571	10232670	95100	-	ENSMUSG00000067851	Arfgef1
939	1	10194247	-	4	10137571	10232670	95100	-	ENSMUSG00000067851	Arfgef1
944	1	10196089	-	1	10137571	10232670	95100	-	ENSMUSG00000067851	Arfgef1
949	1	10198803	-	1	10137571	10232670	95100	-	ENSMUSG00000067851	Arfgef1
950	1	10198826	-	1	10137571	10232670	95100	-	ENSMUSG00000067851	Arfgef1
951	1	10198827	-	1	10137571	10232670	95100	-	ENSMUSG00000067851	Arfgef1
952	1	10202546	-	1	10137571	10232670	95100	-	ENSMUSG00000067851	Arfgef1
953	1	10203442	-	1	10137571	10232670	95100	-	ENSMUSG00000067851	Arfgef1
954	1	10205452	-	1	10137571	10232670	95100	-	ENSMUSG00000067851	Arfgef1
955	1	10206327	-	2	10137571	10232670	95100	-	ENSMUSG00000067851	Arfgef1
956	1	10206968	-	1	10137571	10232670	95100	-	ENSMUSG00000067851	Arfgef1
957	1	10208319	-	4	10137571	10232670	95100	-	ENSMUSG00000067851	Arfgef1
958	1	10210583	-	1	10137571	10232670	95100	-	ENSMUSG00000067851	Arfgef1
959	1	10214114	-	3	10137571	10232670	95100	-	ENSMUSG00000067851	Arfgef1
960	1	10215703	-	2	10137571	10232670	95100	-	ENSMUSG00000067851	Arfgef1
961	1	10215801	-	1	10137571	10232670	95100	-	ENSMUSG00000067851	Arfgef1
962	1	10215802	-	1	10137571	10232670	95100	-	ENSMUSG00000067851	Arfgef1
965	1	10216116	-	4	10137571	10232670	95100	-	ENSMUSG00000067851	Arfgef1
966	1	10216385	-	1	10137571	10232670	95100	-	ENSMUSG00000067851	Arfgef1
967	1	10216429	-	1	10137571	10232670	95100	-	ENSMUSG00000067851	Arfgef1
968	1	10216516	-	3	10137571	10232670	95100	-	ENSMUSG00000067851	Arfgef1
969	1	10216661	-	5	10137571	10232670	95100	-	ENSMUSG00000067851	Arfgef1
970	1	10217332	-	1	10137571	10232670	95100	-	ENSMUSG00000067851	Arfgef1
971	1	10218024	-	2	10137571	10232670	95100	-	ENSMUSG00000067851	Arfgef1
972	1	10220279	-	1	10137571	10232670	95100	-	ENSMUSG00000067851	Arfgef1
973	1	10221955	-	1	10137571	10232670	95100	-	ENSMUSG00000067851	Arfgef1
974	1	10225677	-	1	10137571	10232670	95100	-	ENSMUSG00000067851	Arfgef1
975	1	10226778	-	3	10137571	10232670	95100	-	ENSMUSG00000067851	Arfgef1
976	1	10227295	-	4	10137571	10232670	95100	-	ENSMUSG00000067851	Arfgef1
977	1	10229344	-	1	10137571	10232670	95100	-	ENSMUSG00000067851	Arfgef1
978	1	10229931	-	1	10137571	10232670	95100	-	ENSMUSG00000067851	Arfgef1
979	1	10230076	-	4	10137571	10232670	95100	-	ENSMUSG00000067851	Arfgef1
980	1	10349155	-	1	10324720	10719945	395226	-	ENSMUSG00000042501	Cpa6
981	1	10374553	-	2	10324720	10719945	395226	-	ENSMUSG00000042501	Cpa6
982	1	10429148	-	1	10324720	10719945	395226	-	ENSMUSG00000042501	Cpa6
983	1	10484209	-	1	10324720	10719945	395226	-	ENSMUSG00000042501	Cpa6
984	1	10506473	-	1	10324720	10719945	395226	-	ENSMUSG00000042501	Cpa6
985	1	10506474	-	2	10324720	10719945	395226	-	ENSMUSG00000042501	Cpa6
986	1	10527133	-	1	10324720	10719945	395226	-	ENSMUSG00000042501	Cpa6
987	1	10535663	-	1	10324720	10719945	395226	-	ENSMUSG00000042501	Cpa6
988	1	10667419	-	1	10324720	10719945	395226	-	ENSMUSG00000042501	Cpa6
989	1	11046385	+	1	10993465	11303681	310217	+	ENSMUSG00000048960	Prex2
990	1	11054117	+	3	10993465	11303681	310217	+	ENSMUSG00000048960	Prex2
991	1	11089887	+	1	10993465	11303681	310217	+	ENSMUSG00000048960	Prex2
992	1	11182910	+	1	10993465	11303681	310217	+	ENSMUSG00000048960	Prex2
993	1	11185664	+	2	10993465	11303681	310217	+	ENSMUSG00000048960	Prex2
994	1	11226476	+	2	10993465	11303681	310217	+	ENSMUSG00000048960	Prex2
995	1	11241998	+	1	10993465	11303681	310217	+	ENSMUSG00000048960	Prex2
996	1	11287426	+	1	10993465	11303681	310217	+	ENSMUSG00000048960	Prex2
1000	1	11492182	+	1	11414105	11975901	561797	+	ENSMUSG00000057715	A830018L16Rik
1001	1	11512452	+	1	11414105	11975901	561797	+	ENSMUSG00000057715	A830018L16Rik
1002	1	11517300	+	1	11414105	11975901	561797	+	ENSMUSG00000057715	A830018L16Rik
1003	1	11538837	+	1	11414105	11975901	561797	+	ENSMUSG00000057715	A830018L16Rik
1004	1	11546541	+	1	11414105	11975901	561797	+	ENSMUSG00000057715	A830018L16Rik
1005	1	11560610	+	1	11414105	11975901	561797	+	ENSMUSG00000057715	A830018L16Rik
1006	1	11604478	+	1	11414105	11975901	561797	+	ENSMUSG00000057715	A830018L16Rik
1007	1	11733944	+	2	11414105	11975901	561797	+	ENSMUSG00000057715	A830018L16Rik
1008	1	11797263	+	1	11414105	11975901	561797	+	ENSMUSG00000057715	A830018L16Rik
1009	1	11938581	+	1	11414105	11975901	561797	+	ENSMUSG00000057715	A830018L16Rik
1010	1	11951930	+	1	11414105	11975901	561797	+	ENSMUSG00000057715	A830018L16Rik
1012	1	12730168	+	1	12692277	12861192	168916	+	ENSMUSG00000016918	Sulf1
1013	1	12758157	+	1	12692277	12861192	168916	+	ENSMUSG00000016918	Sulf1
1014	1	12897684	-	1	12866549	12992650	126102	-	ENSMUSG00000025938	Slco5a1
1015	1	12936538	-	1	12866549	12992650	126102	-	ENSMUSG00000025938	Slco5a1
1028	1	13160372	-	2	13139105	13374083	234979	-	ENSMUSG00000005886	Ncoa2
1029	1	13162656	-	1	13139105	13374083	234979	-	ENSMUSG00000005886	Ncoa2
1030	1	13163387	-	1	13139105	13374083	234979	-	ENSMUSG00000005886	Ncoa2
1031	1	13163468	-	3	13139105	13374083	234979	-	ENSMUSG00000005886	Ncoa2
1032	1	13163889	-	2	13139105	13374083	234979	-	ENSMUSG00000005886	Ncoa2
1033	1	13167158	-	1	13139105	13374083	234979	-	ENSMUSG00000005886	Ncoa2
1034	1	13171254	-	4	13139105	13374083	234979	-	ENSMUSG00000005886	Ncoa2
1035	1	13173181	-	4	13139105	13374083	234979	-	ENSMUSG00000005886	Ncoa2
1036	1	13173578	-	2	13139105	13374083	234979	-	ENSMUSG00000005886	Ncoa2
1037	1	13174041	-	3	13139105	13374083	234979	-	ENSMUSG00000005886	Ncoa2
1044	1	13180184	-	2	13139105	13374083	234979	-	ENSMUSG00000005886	Ncoa2
1047	1	13191062	-	1	13139105	13374083	234979	-	ENSMUSG00000005886	Ncoa2
1048	1	13195295	-	5	13139105	13374083	234979	-	ENSMUSG00000005886	Ncoa2
1049	1	13198976	-	1	13139105	13374083	234979	-	ENSMUSG00000005886	Ncoa2
1050	1	13202036	-	3	13139105	13374083	234979	-	ENSMUSG00000005886	Ncoa2
1051	1	13205459	-	2	13139105	13374083	234979	-	ENSMUSG00000005886	Ncoa2
1052	1	13205640	-	2	13139105	13374083	234979	-	ENSMUSG00000005886	Ncoa2
1053	1	13206683	-	1	13139105	13374083	234979	-	ENSMUSG00000005886	Ncoa2
1054	1	13215968	-	1	13139105	13374083	234979	-	ENSMUSG00000005886	Ncoa2
1055	1	13216460	-	2	13139105	13374083	234979	-	ENSMUSG00000005886	Ncoa2
1056	1	13217099	-	2	13139105	13374083	234979	-	ENSMUSG00000005886	Ncoa2
1057	1	13218033	-	2	13139105	13374083	234979	-	ENSMUSG00000005886	Ncoa2
1058	1	13219985	-	2	13139105	13374083	234979	-	ENSMUSG00000005886	Ncoa2
1059	1	13219986	-	1	13139105	13374083	234979	-	ENSMUSG00000005886	Ncoa2
1060	1	13221239	-	5	13139105	13374083	234979	-	ENSMUSG00000005886	Ncoa2
1062	1	13224274	-	2	13139105	13374083	234979	-	ENSMUSG00000005886	Ncoa2
1063	1	13224577	-	9	13139105	13374083	234979	-	ENSMUSG00000005886	Ncoa2
1064	1	13225167	-	1	13139105	13374083	234979	-	ENSMUSG00000005886	Ncoa2
1065	1	13227131	-	2	13139105	13374083	234979	-	ENSMUSG00000005886	Ncoa2
1066	1	13228557	-	1	13139105	13374083	234979	-	ENSMUSG00000005886	Ncoa2
1067	1	13229156	-	1	13139105	13374083	234979	-	ENSMUSG00000005886	Ncoa2
1068	1	13237581	-	2	13139105	13374083	234979	-	ENSMUSG00000005886	Ncoa2
1069	1	13239399	-	2	13139105	13374083	234979	-	ENSMUSG00000005886	Ncoa2
1070	1	13239552	-	1	13139105	13374083	234979	-	ENSMUSG00000005886	Ncoa2
1071	1	13240668	-	1	13139105	13374083	234979	-	ENSMUSG00000005886	Ncoa2
1072	1	13242073	-	3	13139105	13374083	234979	-	ENSMUSG00000005886	Ncoa2
1073	1	13244347	-	3	13139105	13374083	234979	-	ENSMUSG00000005886	Ncoa2
1074	1	13246481	-	1	13139105	13374083	234979	-	ENSMUSG00000005886	Ncoa2
1075	1	13253311	-	1	13139105	13374083	234979	-	ENSMUSG00000005886	Ncoa2
1076	1	13257004	-	6	13139105	13374083	234979	-	ENSMUSG00000005886	Ncoa2
1077	1	13257117	-	2	13139105	13374083	234979	-	ENSMUSG00000005886	Ncoa2
1078	1	13257140	-	1	13139105	13374083	234979	-	ENSMUSG00000005886	Ncoa2
1079	1	13258686	-	2	13139105	13374083	234979	-	ENSMUSG00000005886	Ncoa2
1080	1	13258766	-	4	13139105	13374083	234979	-	ENSMUSG00000005886	Ncoa2
1081	1	13258859	-	4	13139105	13374083	234979	-	ENSMUSG00000005886	Ncoa2
1082	1	13258957	-	1	13139105	13374083	234979	-	ENSMUSG00000005886	Ncoa2
1083	1	13260602	-	9	13139105	13374083	234979	-	ENSMUSG00000005886	Ncoa2
1084	1	13260871	-	1	13139105	13374083	234979	-	ENSMUSG00000005886	Ncoa2
1085	1	13261346	-	4	13139105	13374083	234979	-	ENSMUSG00000005886	Ncoa2
1086	1	13262460	-	4	13139105	13374083	234979	-	ENSMUSG00000005886	Ncoa2
1087	1	13262892	-	1	13139105	13374083	234979	-	ENSMUSG00000005886	Ncoa2
1088	1	13262983	-	4	13139105	13374083	234979	-	ENSMUSG00000005886	Ncoa2
1089	1	13262988	-	1	13139105	13374083	234979	-	ENSMUSG00000005886	Ncoa2
1090	1	13263035	-	1	13139105	13374083	234979	-	ENSMUSG00000005886	Ncoa2
1091	1	13263055	-	2	13139105	13374083	234979	-	ENSMUSG00000005886	Ncoa2
1092	1	13264405	-	4	13139105	13374083	234979	-	ENSMUSG00000005886	Ncoa2
1093	1	13265323	-	2	13139105	13374083	234979	-	ENSMUSG00000005886	Ncoa2
1094	1	13266090	-	1	13139105	13374083	234979	-	ENSMUSG00000005886	Ncoa2
1095	1	13266710	-	1	13139105	13374083	234979	-	ENSMUSG00000005886	Ncoa2
1096	1	13267059	-	2	13139105	13374083	234979	-	ENSMUSG00000005886	Ncoa2
1097	1	13267908	-	1	13139105	13374083	234979	-	ENSMUSG00000005886	Ncoa2
1098	1	13268083	-	2	13139105	13374083	234979	-	ENSMUSG00000005886	Ncoa2
1099	1	13269832	-	3	13139105	13374083	234979	-	ENSMUSG00000005886	Ncoa2
1100	1	13269878	-	2	13139105	13374083	234979	-	ENSMUSG00000005886	Ncoa2
1101	1	13270297	-	1	13139105	13374083	234979	-	ENSMUSG00000005886	Ncoa2
1102	1	13271782	-	1	13139105	13374083	234979	-	ENSMUSG00000005886	Ncoa2
1103	1	13272508	-	1	13139105	13374083	234979	-	ENSMUSG00000005886	Ncoa2
1104	1	13273139	-	1	13139105	13374083	234979	-	ENSMUSG00000005886	Ncoa2
1105	1	13274332	-	4	13139105	13374083	234979	-	ENSMUSG00000005886	Ncoa2
1106	1	13277406	-	1	13139105	13374083	234979	-	ENSMUSG00000005886	Ncoa2
1107	1	13279102	-	3	13139105	13374083	234979	-	ENSMUSG00000005886	Ncoa2
1108	1	13281508	-	1	13139105	13374083	234979	-	ENSMUSG00000005886	Ncoa2
1109	1	13282235	-	1	13139105	13374083	234979	-	ENSMUSG00000005886	Ncoa2
1110	1	13285624	-	1	13139105	13374083	234979	-	ENSMUSG00000005886	Ncoa2
1111	1	13285824	-	2	13139105	13374083	234979	-	ENSMUSG00000005886	Ncoa2
1112	1	13285901	-	6	13139105	13374083	234979	-	ENSMUSG00000005886	Ncoa2
1113	1	13286921	-	7	13139105	13374083	234979	-	ENSMUSG00000005886	Ncoa2
1114	1	13288529	-	2	13139105	13374083	234979	-	ENSMUSG00000005886	Ncoa2
1115	1	13289586	-	4	13139105	13374083	234979	-	ENSMUSG00000005886	Ncoa2
1116	1	13291115	-	2	13139105	13374083	234979	-	ENSMUSG00000005886	Ncoa2
1117	1	13293722	-	2	13139105	13374083	234979	-	ENSMUSG00000005886	Ncoa2
1118	1	13294596	-	1	13139105	13374083	234979	-	ENSMUSG00000005886	Ncoa2
1119	1	13295162	-	1	13139105	13374083	234979	-	ENSMUSG00000005886	Ncoa2
1120	1	13295179	-	1	13139105	13374083	234979	-	ENSMUSG00000005886	Ncoa2
1121	1	13296885	-	1	13139105	13374083	234979	-	ENSMUSG00000005886	Ncoa2
1126	1	13299629	-	3	13139105	13374083	234979	-	ENSMUSG00000005886	Ncoa2
1127	1	13299778	-	3	13139105	13374083	234979	-	ENSMUSG00000005886	Ncoa2
1128	1	13300251	-	1	13139105	13374083	234979	-	ENSMUSG00000005886	Ncoa2
1129	1	13304961	-	3	13139105	13374083	234979	-	ENSMUSG00000005886	Ncoa2
1130	1	13305575	-	4	13139105	13374083	234979	-	ENSMUSG00000005886	Ncoa2
1131	1	13305804	-	1	13139105	13374083	234979	-	ENSMUSG00000005886	Ncoa2
1132	1	13309645	-	2	13139105	13374083	234979	-	ENSMUSG00000005886	Ncoa2
1133	1	13310300	-	3	13139105	13374083	234979	-	ENSMUSG00000005886	Ncoa2
1134	1	13310522	-	1	13139105	13374083	234979	-	ENSMUSG00000005886	Ncoa2
1135	1	13310669	-	3	13139105	13374083	234979	-	ENSMUSG00000005886	Ncoa2
1136	1	13311696	-	1	13139105	13374083	234979	-	ENSMUSG00000005886	Ncoa2
1137	1	13312534	-	5	13139105	13374083	234979	-	ENSMUSG00000005886	Ncoa2
1138	1	13317496	-	1	13139105	13374083	234979	-	ENSMUSG00000005886	Ncoa2
1139	1	13320983	-	3	13139105	13374083	234979	-	ENSMUSG00000005886	Ncoa2
1140	1	13321134	-	3	13139105	13374083	234979	-	ENSMUSG00000005886	Ncoa2
1141	1	13321852	-	3	13139105	13374083	234979	-	ENSMUSG00000005886	Ncoa2
1142	1	13323877	-	1	13139105	13374083	234979	-	ENSMUSG00000005886	Ncoa2
1143	1	13325161	-	3	13139105	13374083	234979	-	ENSMUSG00000005886	Ncoa2
1144	1	13325798	-	1	13139105	13374083	234979	-	ENSMUSG00000005886	Ncoa2
1145	1	13328042	-	6	13139105	13374083	234979	-	ENSMUSG00000005886	Ncoa2
1146	1	13328297	-	1	13139105	13374083	234979	-	ENSMUSG00000005886	Ncoa2
1147	1	13328551	-	1	13139105	13374083	234979	-	ENSMUSG00000005886	Ncoa2
1148	1	13328604	-	3	13139105	13374083	234979	-	ENSMUSG00000005886	Ncoa2
1149	1	13329577	-	2	13139105	13374083	234979	-	ENSMUSG00000005886	Ncoa2
1150	1	13332965	-	1	13139105	13374083	234979	-	ENSMUSG00000005886	Ncoa2
1151	1	13337039	-	1	13139105	13374083	234979	-	ENSMUSG00000005886	Ncoa2
1152	1	13340870	-	2	13139105	13374083	234979	-	ENSMUSG00000005886	Ncoa2
1153	1	13341205	-	1	13139105	13374083	234979	-	ENSMUSG00000005886	Ncoa2
1168	1	13349927	-	1	13139105	13374083	234979	-	ENSMUSG00000005886	Ncoa2
1169	1	13350548	-	1	13139105	13374083	234979	-	ENSMUSG00000005886	Ncoa2
1170	1	13350752	-	1	13139105	13374083	234979	-	ENSMUSG00000005886	Ncoa2
1171	1	13351576	-	2	13139105	13374083	234979	-	ENSMUSG00000005886	Ncoa2
1172	1	13351749	-	2	13139105	13374083	234979	-	ENSMUSG00000005886	Ncoa2
1173	1	13351937	-	1	13139105	13374083	234979	-	ENSMUSG00000005886	Ncoa2
1174	1	13352068	-	6	13139105	13374083	234979	-	ENSMUSG00000005886	Ncoa2
1175	1	13353522	-	1	13139105	13374083	234979	-	ENSMUSG00000005886	Ncoa2
1176	1	13353630	-	1	13139105	13374083	234979	-	ENSMUSG00000005886	Ncoa2
1179	1	13357362	-	2	13139105	13374083	234979	-	ENSMUSG00000005886	Ncoa2
1180	1	13357479	-	1	13139105	13374083	234979	-	ENSMUSG00000005886	Ncoa2
1181	1	13358207	-	2	13139105	13374083	234979	-	ENSMUSG00000005886	Ncoa2
1182	1	13359155	-	2	13139105	13374083	234979	-	ENSMUSG00000005886	Ncoa2
1183	1	13360724	-	3	13139105	13374083	234979	-	ENSMUSG00000005886	Ncoa2
1184	1	13361278	-	2	13139105	13374083	234979	-	ENSMUSG00000005886	Ncoa2
1185	1	13362139	-	2	13139105	13374083	234979	-	ENSMUSG00000005886	Ncoa2
1186	1	13362691	-	1	13139105	13374083	234979	-	ENSMUSG00000005886	Ncoa2
1187	1	13363136	-	7	13139105	13374083	234979	-	ENSMUSG00000005886	Ncoa2
1188	1	13363298	-	1	13139105	13374083	234979	-	ENSMUSG00000005886	Ncoa2
1189	1	13365021	-	3	13139105	13374083	234979	-	ENSMUSG00000005886	Ncoa2
1190	1	13365727	-	1	13139105	13374083	234979	-	ENSMUSG00000005886	Ncoa2
1191	1	13366636	-	1	13139105	13374083	234979	-	ENSMUSG00000005886	Ncoa2
1192	1	13366718	-	1	13139105	13374083	234979	-	ENSMUSG00000005886	Ncoa2
1193	1	13367098	-	1	13139105	13374083	234979	-	ENSMUSG00000005886	Ncoa2
1194	1	13367974	-	3	13139105	13374083	234979	-	ENSMUSG00000005886	Ncoa2
1195	1	13370236	-	1	13139105	13374083	234979	-	ENSMUSG00000005886	Ncoa2
1196	1	13370278	-	1	13139105	13374083	234979	-	ENSMUSG00000005886	Ncoa2
1197	1	13370745	-	1	13139105	13374083	234979	-	ENSMUSG00000005886	Ncoa2
1198	1	13370786	-	2	13139105	13374083	234979	-	ENSMUSG00000005886	Ncoa2
1199	1	13370941	-	2	13139105	13374083	234979	-	ENSMUSG00000005886	Ncoa2
1200	1	13371726	-	3	13139105	13374083	234979	-	ENSMUSG00000005886	Ncoa2
1201	1	13371769	-	3	13139105	13374083	234979	-	ENSMUSG00000005886	Ncoa2
1240	1	13567024	-	3	13564698	13589910	25213	-	ENSMUSG00000025935	Tram1
1241	1	13567503	-	1	13564698	13589910	25213	-	ENSMUSG00000025935	Tram1
1242	1	13567706	-	5	13564698	13589910	25213	-	ENSMUSG00000025935	Tram1
1245	1	13570123	-	1	13564698	13589910	25213	-	ENSMUSG00000025935	Tram1
1246	1	13570476	-	1	13564698	13589910	25213	-	ENSMUSG00000025935	Tram1
1247	1	13571411	-	3	13564698	13589910	25213	-	ENSMUSG00000025935	Tram1
1249	1	13572608	-	2	13564698	13589910	25213	-	ENSMUSG00000025935	Tram1
1250	1	13573263	-	6	13564698	13589910	25213	-	ENSMUSG00000025935	Tram1
1251	1	13576102	-	4	13564698	13589910	25213	-	ENSMUSG00000025935	Tram1
1253	1	13576501	-	8	13564698	13589910	25213	-	ENSMUSG00000025935	Tram1
1254	1	13578073	-	4	13564698	13589910	25213	-	ENSMUSG00000025935	Tram1
1255	1	13579425	-	1	13564698	13589910	25213	-	ENSMUSG00000025935	Tram1
1257	1	13579660	-	1	13564698	13589910	25213	-	ENSMUSG00000025935	Tram1
1258	1	13579661	-	1	13564698	13589910	25213	-	ENSMUSG00000025935	Tram1
1259	1	13579674	-	1	13564698	13589910	25213	-	ENSMUSG00000025935	Tram1
1260	1	13579675	-	2	13564698	13589910	25213	-	ENSMUSG00000025935	Tram1
1261	1	13580700	-	6	13564698	13589910	25213	-	ENSMUSG00000025935	Tram1
1262	1	13580828	-	3	13564698	13589910	25213	-	ENSMUSG00000025935	Tram1
1263	1	13580868	-	1	13564698	13589910	25213	-	ENSMUSG00000025935	Tram1
1264	1	13580872	-	1	13564698	13589910	25213	-	ENSMUSG00000025935	Tram1
1266	1	13581161	-	2	13564698	13589910	25213	-	ENSMUSG00000025935	Tram1
1267	1	13583747	-	1	13564698	13589910	25213	-	ENSMUSG00000025935	Tram1
1268	1	13584293	-	5	13564698	13589910	25213	-	ENSMUSG00000025935	Tram1
1269	1	13584715	-	1	13564698	13589910	25213	-	ENSMUSG00000025935	Tram1
1270	1	13584848	-	1	13564698	13589910	25213	-	ENSMUSG00000025935	Tram1
1271	1	13584904	-	3	13564698	13589910	25213	-	ENSMUSG00000025935	Tram1
1272	1	13585754	-	3	13564698	13589910	25213	-	ENSMUSG00000025935	Tram1
1273	1	13587312	-	4	13564698	13589910	25213	-	ENSMUSG00000025935	Tram1
1274	1	13588133	-	4	13564698	13589910	25213	-	ENSMUSG00000025935	Tram1
1275	1	13588652	-	4	13564698	13589910	25213	-	ENSMUSG00000025935	Tram1
1276	1	13588925	-	4	13564698	13589910	25213	-	ENSMUSG00000025935	Tram1
1277	1	13589504	-	1	13564698	13589910	25213	-	ENSMUSG00000025935	Tram1
1282	1	13626912	-	1	13623330	13660546	37217	-	ENSMUSG00000025937	Lactb2
1283	1	13633614	-	2	13623330	13660546	37217	-	ENSMUSG00000025937	Lactb2
1284	1	13637037	-	1	13623330	13660546	37217	-	ENSMUSG00000025937	Lactb2
1285	1	13637503	-	7	13623330	13660546	37217	-	ENSMUSG00000025937	Lactb2
1286	1	13638419	-	2	13623330	13660546	37217	-	ENSMUSG00000025937	Lactb2
1287	1	13638572	-	1	13623330	13660546	37217	-	ENSMUSG00000025937	Lactb2
1288	1	13646977	-	1	13623330	13660546	37217	-	ENSMUSG00000025937	Lactb2
1289	1	13649636	-	1	13623330	13660546	37217	-	ENSMUSG00000025937	Lactb2
1290	1	13656537	-	6	13623330	13660546	37217	-	ENSMUSG00000025937	Lactb2
1291	1	13658791	-	1	13623330	13660546	37217	-	ENSMUSG00000025937	Lactb2
1292	1	13694540	+	1	13668771	13701723	32953	+	ENSMUSG00000067813	Xkr9
1295	1	14175464	-	1	14168954	14310235	141282	-	ENSMUSG00000025932	Eya1
1296	1	14179741	-	1	14168954	14310235	141282	-	ENSMUSG00000025932	Eya1
1297	1	14184759	-	4	14168954	14310235	141282	-	ENSMUSG00000025932	Eya1
1298	1	14196400	-	1	14168954	14310235	141282	-	ENSMUSG00000025932	Eya1
1300	1	14228307	-	2	14168954	14310235	141282	-	ENSMUSG00000025932	Eya1
1301	1	14261813	-	1	14168954	14310235	141282	-	ENSMUSG00000025932	Eya1
1302	1	14270885	-	3	14168954	14310235	141282	-	ENSMUSG00000025932	Eya1
1303	1	14274519	-	2	14168954	14310235	141282	-	ENSMUSG00000025932	Eya1
1304	1	14285057	-	1	14168954	14310235	141282	-	ENSMUSG00000025932	Eya1
1305	1	14296174	-	2	14168954	14310235	141282	-	ENSMUSG00000025932	Eya1
1306	1	14297857	-	1	14168954	14310235	141282	-	ENSMUSG00000025932	Eya1
1307	1	14300779	-	9	14168954	14310235	141282	-	ENSMUSG00000025932	Eya1
1310	1	14765055	+	1	14752937	14776931	23995	+	ENSMUSG00000054493	Gm9947
1311	1	14896130	-	1	14872648	14918862	46215	-	ENSMUSG00000032769	Trpa1
1312	1	15304210	+	1	15287254	15723750	436497	+	ENSMUSG00000092083	Kcnb2
1313	1	15311093	+	1	15287254	15723750	436497	+	ENSMUSG00000092083	Kcnb2
1314	1	15318636	+	1	15287254	15723750	436497	+	ENSMUSG00000092083	Kcnb2
1315	1	15394998	+	2	15287254	15723750	436497	+	ENSMUSG00000092083	Kcnb2
1316	1	15447456	+	1	15287254	15723750	436497	+	ENSMUSG00000092083	Kcnb2
1317	1	15546690	+	1	15287254	15723750	436497	+	ENSMUSG00000092083	Kcnb2
1318	1	15550451	+	3	15287254	15723750	436497	+	ENSMUSG00000092083	Kcnb2
1319	1	15568975	+	1	15287254	15723750	436497	+	ENSMUSG00000092083	Kcnb2
1320	1	15599681	+	1	15287254	15723750	436497	+	ENSMUSG00000092083	Kcnb2
1322	1	15807124	+	3	15805646	15844052	38407	+	ENSMUSG00000025925	Terf1
1323	1	15807751	+	13	15805646	15844052	38407	+	ENSMUSG00000025925	Terf1
1324	1	15807752	+	2	15805646	15844052	38407	+	ENSMUSG00000025925	Terf1
1325	1	15807753	+	2	15805646	15844052	38407	+	ENSMUSG00000025925	Terf1
1326	1	15807754	+	11	15805646	15844052	38407	+	ENSMUSG00000025925	Terf1
1327	1	15807755	+	3	15805646	15844052	38407	+	ENSMUSG00000025925	Terf1
1328	1	15807774	+	1	15805646	15844052	38407	+	ENSMUSG00000025925	Terf1
1329	1	15807782	+	1	15805646	15844052	38407	+	ENSMUSG00000025925	Terf1
1330	1	15807931	+	4	15805646	15844052	38407	+	ENSMUSG00000025925	Terf1
1331	1	15807952	+	1	15805646	15844052	38407	+	ENSMUSG00000025925	Terf1
1332	1	15808999	+	1	15805646	15844052	38407	+	ENSMUSG00000025925	Terf1
1333	1	15809002	+	2	15805646	15844052	38407	+	ENSMUSG00000025925	Terf1
1334	1	15810242	+	4	15805646	15844052	38407	+	ENSMUSG00000025925	Terf1
1335	1	15810417	+	2	15805646	15844052	38407	+	ENSMUSG00000025925	Terf1
1336	1	15810423	+	4	15805646	15844052	38407	+	ENSMUSG00000025925	Terf1
1337	1	15810449	+	1	15805646	15844052	38407	+	ENSMUSG00000025925	Terf1
1338	1	15810964	+	1	15805646	15844052	38407	+	ENSMUSG00000025925	Terf1
1339	1	15811734	+	9	15805646	15844052	38407	+	ENSMUSG00000025925	Terf1
1340	1	15811865	+	2	15805646	15844052	38407	+	ENSMUSG00000025925	Terf1
1341	1	15812737	+	1	15805646	15844052	38407	+	ENSMUSG00000025925	Terf1
1342	1	15813176	+	10	15805646	15844052	38407	+	ENSMUSG00000025925	Terf1
1343	1	15813813	+	5	15805646	15844052	38407	+	ENSMUSG00000025925	Terf1
1344	1	15814153	+	2	15805646	15844052	38407	+	ENSMUSG00000025925	Terf1
1345	1	15815999	+	1	15805646	15844052	38407	+	ENSMUSG00000025925	Terf1
1346	1	15816294	+	2	15805646	15844052	38407	+	ENSMUSG00000025925	Terf1
1347	1	15816912	+	1	15805646	15844052	38407	+	ENSMUSG00000025925	Terf1
1348	1	15817571	+	1	15805646	15844052	38407	+	ENSMUSG00000025925	Terf1
1357	1	15822274	+	4	15805646	15844052	38407	+	ENSMUSG00000025925	Terf1
1358	1	15830100	+	1	15805646	15844052	38407	+	ENSMUSG00000025925	Terf1
1359	1	15831358	+	1	15805646	15844052	38407	+	ENSMUSG00000025925	Terf1
1360	1	15831577	+	2	15805646	15844052	38407	+	ENSMUSG00000025925	Terf1
1361	1	15831717	+	6	15805646	15844052	38407	+	ENSMUSG00000025925	Terf1
1362	1	15833592	+	1	15805646	15844052	38407	+	ENSMUSG00000025925	Terf1
1363	1	15833929	+	1	15805646	15844052	38407	+	ENSMUSG00000025925	Terf1
1364	1	15834113	+	4	15805646	15844052	38407	+	ENSMUSG00000025925	Terf1
1365	1	15834551	+	1	15805646	15844052	38407	+	ENSMUSG00000025925	Terf1
1366	1	15834850	+	4	15805646	15844052	38407	+	ENSMUSG00000025925	Terf1
1367	1	15838092	+	9	15805646	15844052	38407	+	ENSMUSG00000025925	Terf1
1368	1	15838649	+	6	15805646	15844052	38407	+	ENSMUSG00000025925	Terf1
1369	1	15838729	+	3	15805646	15844052	38407	+	ENSMUSG00000025925	Terf1
1370	1	15838769	+	1	15805646	15844052	38407	+	ENSMUSG00000025925	Terf1
1371	1	15838806	+	5	15805646	15844052	38407	+	ENSMUSG00000025925	Terf1
1372	1	15838810	+	1	15805646	15844052	38407	+	ENSMUSG00000025925	Terf1
1373	1	15838866	+	2	15805646	15844052	38407	+	ENSMUSG00000025925	Terf1
1374	1	15839429	+	1	15805646	15844052	38407	+	ENSMUSG00000025925	Terf1
1375	1	15839457	+	1	15805646	15844052	38407	+	ENSMUSG00000025925	Terf1
1376	1	15840012	+	5	15805646	15844052	38407	+	ENSMUSG00000025925	Terf1
1377	1	15840266	+	1	15805646	15844052	38407	+	ENSMUSG00000025925	Terf1
1378	1	15841682	+	5	15805646	15844052	38407	+	ENSMUSG00000025925	Terf1
1379	1	15841754	+	2	15805646	15844052	38407	+	ENSMUSG00000025925	Terf1
1380	1	15841853	+	1	15805646	15844052	38407	+	ENSMUSG00000025925	Terf1
1381	1	15841965	+	2	15805646	15844052	38407	+	ENSMUSG00000025925	Terf1
1382	1	15842230	+	2	15805646	15844052	38407	+	ENSMUSG00000025925	Terf1
1383	1	15842446	+	1	15805646	15844052	38407	+	ENSMUSG00000025925	Terf1
1384	1	15842810	+	1	15805646	15844052	38407	+	ENSMUSG00000025925	Terf1
1385	1	15842895	+	6	15805646	15844052	38407	+	ENSMUSG00000025925	Terf1
1395	1	16067794	-	1	16065979	16093325	27347	-	ENSMUSG00000067795	4930444P10Rik
1403	1	16103943	-	2	16101295	16104662	3368	-	ENSMUSG00000043716	Rpl7
1404	1	16104289	-	1	16101295	16104662	3368	-	ENSMUSG00000043716	Rpl7
1405	1	16104346	-	5	16101295	16104662	3368	-	ENSMUSG00000043716	Rpl7
1406	1	16108824	+	2	16105774	16133734	27961	+	ENSMUSG00000025921	Rdh10
1407	1	16116381	+	1	16105774	16133734	27961	+	ENSMUSG00000025921	Rdh10
1408	1	16117065	+	1	16105774	16133734	27961	+	ENSMUSG00000025921	Rdh10
1409	1	16121365	+	1	16105774	16133734	27961	+	ENSMUSG00000025921	Rdh10
1410	1	16121410	+	7	16105774	16133734	27961	+	ENSMUSG00000025921	Rdh10
1411	1	16122418	+	4	16105774	16133734	27961	+	ENSMUSG00000025921	Rdh10
1412	1	16124058	+	1	16105774	16133734	27961	+	ENSMUSG00000025921	Rdh10
1413	1	16234308	-	2	16228674	16520112	291439	-	ENSMUSG00000025920	Stau2
1414	1	16276385	-	1	16228674	16520112	291439	-	ENSMUSG00000025920	Stau2
1415	1	16295464	-	1	16228674	16520112	291439	-	ENSMUSG00000025920	Stau2
1416	1	16307358	-	1	16228674	16520112	291439	-	ENSMUSG00000025920	Stau2
1417	1	16309878	-	2	16228674	16520112	291439	-	ENSMUSG00000025920	Stau2
1418	1	16326519	-	1	16228674	16520112	291439	-	ENSMUSG00000025920	Stau2
1419	1	16333103	-	2	16228674	16520112	291439	-	ENSMUSG00000025920	Stau2
1421	1	16347645	-	1	16228674	16520112	291439	-	ENSMUSG00000025920	Stau2
1422	1	16349854	-	1	16228674	16520112	291439	-	ENSMUSG00000025920	Stau2
1423	1	16374660	-	1	16228674	16520112	291439	-	ENSMUSG00000025920	Stau2
1424	1	16392249	-	2	16228674	16520112	291439	-	ENSMUSG00000025920	Stau2
1425	1	16410375	-	2	16228674	16520112	291439	-	ENSMUSG00000025920	Stau2
1426	1	16413184	-	6	16228674	16520112	291439	-	ENSMUSG00000025920	Stau2
1427	1	16421348	-	2	16228674	16520112	291439	-	ENSMUSG00000025920	Stau2
1428	1	16436719	-	4	16228674	16520112	291439	-	ENSMUSG00000025920	Stau2
1429	1	16436823	-	2	16228674	16520112	291439	-	ENSMUSG00000025920	Stau2
1430	1	16440176	-	2	16228674	16520112	291439	-	ENSMUSG00000025920	Stau2
1431	1	16440297	-	1	16228674	16520112	291439	-	ENSMUSG00000025920	Stau2
1432	1	16441678	-	1	16228674	16520112	291439	-	ENSMUSG00000025920	Stau2
1433	1	16481146	-	1	16228674	16520112	291439	-	ENSMUSG00000025920	Stau2
1434	1	16506874	-	4	16228674	16520112	291439	-	ENSMUSG00000025920	Stau2
1435	1	16508666	-	6	16228674	16520112	291439	-	ENSMUSG00000025920	Stau2
1436	1	16550958	-	3	16540790	16619489	78700	-	ENSMUSG00000025939	Ube2w
1437	1	16551993	-	1	16540790	16619489	78700	-	ENSMUSG00000025939	Ube2w
1438	1	16556520	-	1	16540790	16619489	78700	-	ENSMUSG00000025939	Ube2w
1439	1	16561522	-	1	16540790	16619489	78700	-	ENSMUSG00000025939	Ube2w
1440	1	16562020	-	3	16540790	16619489	78700	-	ENSMUSG00000025939	Ube2w
1441	1	16563024	-	1	16540790	16619489	78700	-	ENSMUSG00000025939	Ube2w
1442	1	16563856	-	3	16540790	16619489	78700	-	ENSMUSG00000025939	Ube2w
1443	1	16564066	-	6	16540790	16619489	78700	-	ENSMUSG00000025939	Ube2w
1444	1	16564806	-	3	16540790	16619489	78700	-	ENSMUSG00000025939	Ube2w
1445	1	16564872	-	1	16540790	16619489	78700	-	ENSMUSG00000025939	Ube2w
1446	1	16565954	-	4	16540790	16619489	78700	-	ENSMUSG00000025939	Ube2w
1447	1	16566002	-	1	16540790	16619489	78700	-	ENSMUSG00000025939	Ube2w
1448	1	16568147	-	7	16540790	16619489	78700	-	ENSMUSG00000025939	Ube2w
1449	1	16568149	-	2	16540790	16619489	78700	-	ENSMUSG00000025939	Ube2w
1450	1	16568641	-	1	16540790	16619489	78700	-	ENSMUSG00000025939	Ube2w
1451	1	16568859	-	2	16540790	16619489	78700	-	ENSMUSG00000025939	Ube2w
1452	1	16569197	-	5	16540790	16619489	78700	-	ENSMUSG00000025939	Ube2w
1453	1	16569308	-	2	16540790	16619489	78700	-	ENSMUSG00000025939	Ube2w
1454	1	16569378	-	1	16540790	16619489	78700	-	ENSMUSG00000025939	Ube2w
1455	1	16569386	-	2	16540790	16619489	78700	-	ENSMUSG00000025939	Ube2w
1456	1	16569555	-	1	16540790	16619489	78700	-	ENSMUSG00000025939	Ube2w
1468	1	16571448	-	5	16540790	16619489	78700	-	ENSMUSG00000025939	Ube2w
1469	1	16571641	-	1	16540790	16619489	78700	-	ENSMUSG00000025939	Ube2w
1470	1	16572960	-	3	16540790	16619489	78700	-	ENSMUSG00000025939	Ube2w
1471	1	16573324	-	1	16540790	16619489	78700	-	ENSMUSG00000025939	Ube2w
1472	1	16573330	-	2	16540790	16619489	78700	-	ENSMUSG00000025939	Ube2w
1473	1	16577470	-	1	16540790	16619489	78700	-	ENSMUSG00000025939	Ube2w
1474	1	16577544	-	5	16540790	16619489	78700	-	ENSMUSG00000025939	Ube2w
1475	1	16577653	-	1	16540790	16619489	78700	-	ENSMUSG00000025939	Ube2w
1476	1	16577706	-	1	16540790	16619489	78700	-	ENSMUSG00000025939	Ube2w
1477	1	16577716	-	1	16540790	16619489	78700	-	ENSMUSG00000025939	Ube2w
1478	1	16577717	-	6	16540790	16619489	78700	-	ENSMUSG00000025939	Ube2w
1479	1	16578733	-	4	16540790	16619489	78700	-	ENSMUSG00000025939	Ube2w
1480	1	16579285	-	1	16540790	16619489	78700	-	ENSMUSG00000025939	Ube2w
1481	1	16579291	-	7	16540790	16619489	78700	-	ENSMUSG00000025939	Ube2w
1482	1	16579708	-	1	16540790	16619489	78700	-	ENSMUSG00000025939	Ube2w
1483	1	16580187	-	8	16540790	16619489	78700	-	ENSMUSG00000025939	Ube2w
1484	1	16581796	-	3	16540790	16619489	78700	-	ENSMUSG00000025939	Ube2w
1485	1	16581911	-	8	16540790	16619489	78700	-	ENSMUSG00000025939	Ube2w
1486	1	16581915	-	10	16540790	16619489	78700	-	ENSMUSG00000025939	Ube2w
1487	1	16581917	-	1	16540790	16619489	78700	-	ENSMUSG00000025939	Ube2w
1488	1	16582107	-	1	16540790	16619489	78700	-	ENSMUSG00000025939	Ube2w
1489	1	16582108	-	3	16540790	16619489	78700	-	ENSMUSG00000025939	Ube2w
1492	1	16586857	-	3	16540790	16619489	78700	-	ENSMUSG00000025939	Ube2w
1493	1	16586858	-	2	16540790	16619489	78700	-	ENSMUSG00000025939	Ube2w
1494	1	16586920	-	1	16540790	16619489	78700	-	ENSMUSG00000025939	Ube2w
1495	1	16588303	-	1	16540790	16619489	78700	-	ENSMUSG00000025939	Ube2w
1496	1	16588315	-	7	16540790	16619489	78700	-	ENSMUSG00000025939	Ube2w
1497	1	16588330	-	1	16540790	16619489	78700	-	ENSMUSG00000025939	Ube2w
1498	1	16588357	-	5	16540790	16619489	78700	-	ENSMUSG00000025939	Ube2w
1499	1	16588541	-	1	16540790	16619489	78700	-	ENSMUSG00000025939	Ube2w
1500	1	16589099	-	4	16540790	16619489	78700	-	ENSMUSG00000025939	Ube2w
1501	1	16589629	-	4	16540790	16619489	78700	-	ENSMUSG00000025939	Ube2w
1502	1	16589850	-	2	16540790	16619489	78700	-	ENSMUSG00000025939	Ube2w
1503	1	16589998	-	3	16540790	16619489	78700	-	ENSMUSG00000025939	Ube2w
1504	1	16591379	-	1	16540790	16619489	78700	-	ENSMUSG00000025939	Ube2w
1505	1	16591872	-	9	16540790	16619489	78700	-	ENSMUSG00000025939	Ube2w
1506	1	16592549	-	2	16540790	16619489	78700	-	ENSMUSG00000025939	Ube2w
1507	1	16593955	-	1	16540790	16619489	78700	-	ENSMUSG00000025939	Ube2w
1508	1	16593987	-	2	16540790	16619489	78700	-	ENSMUSG00000025939	Ube2w
1509	1	16594534	-	2	16540790	16619489	78700	-	ENSMUSG00000025939	Ube2w
1510	1	16595160	-	2	16540790	16619489	78700	-	ENSMUSG00000025939	Ube2w
1511	1	16595661	-	2	16540790	16619489	78700	-	ENSMUSG00000025939	Ube2w
1512	1	16595676	-	1	16540790	16619489	78700	-	ENSMUSG00000025939	Ube2w
1513	1	16595930	-	1	16540790	16619489	78700	-	ENSMUSG00000025939	Ube2w
1514	1	16596025	-	1	16540790	16619489	78700	-	ENSMUSG00000025939	Ube2w
1515	1	16596100	-	1	16540790	16619489	78700	-	ENSMUSG00000025939	Ube2w
1516	1	16597078	-	2	16540790	16619489	78700	-	ENSMUSG00000025939	Ube2w
1517	1	16597192	-	2	16540790	16619489	78700	-	ENSMUSG00000025939	Ube2w
1518	1	16597793	-	1	16540790	16619489	78700	-	ENSMUSG00000025939	Ube2w
1519	1	16597879	-	1	16540790	16619489	78700	-	ENSMUSG00000025939	Ube2w
1520	1	16597934	-	7	16540790	16619489	78700	-	ENSMUSG00000025939	Ube2w
1521	1	16599087	-	2	16540790	16619489	78700	-	ENSMUSG00000025939	Ube2w
1522	1	16601612	-	12	16540790	16619489	78700	-	ENSMUSG00000025939	Ube2w
1523	1	16601814	-	1	16540790	16619489	78700	-	ENSMUSG00000025939	Ube2w
1527	1	16603847	-	1	16540790	16619489	78700	-	ENSMUSG00000025939	Ube2w
1528	1	16604757	-	1	16540790	16619489	78700	-	ENSMUSG00000025939	Ube2w
1529	1	16604979	-	2	16540790	16619489	78700	-	ENSMUSG00000025939	Ube2w
1530	1	16605943	-	2	16540790	16619489	78700	-	ENSMUSG00000025939	Ube2w
1531	1	16607717	-	1	16540790	16619489	78700	-	ENSMUSG00000025939	Ube2w
1532	1	16614829	-	4	16540790	16619489	78700	-	ENSMUSG00000025939	Ube2w
1533	1	16615420	-	1	16540790	16619489	78700	-	ENSMUSG00000025939	Ube2w
1534	1	16615468	-	1	16540790	16619489	78700	-	ENSMUSG00000025939	Ube2w
1535	1	16617437	-	3	16540790	16619489	78700	-	ENSMUSG00000025939	Ube2w
1536	1	16617623	-	1	16540790	16619489	78700	-	ENSMUSG00000025939	Ube2w
1548	1	16644752	-	1	16641725	16657042	15318	-	ENSMUSG00000079658	Eloc
1549	1	16645645	-	3	16641725	16657042	15318	-	ENSMUSG00000079658	Eloc
1550	1	16645665	-	2	16641725	16657042	15318	-	ENSMUSG00000079658	Eloc
1552	1	16646746	-	3	16641725	16657042	15318	-	ENSMUSG00000079658	Eloc
1553	1	16646762	-	1	16641725	16657042	15318	-	ENSMUSG00000079658	Eloc
1555	1	16649037	-	1	16641725	16657042	15318	-	ENSMUSG00000079658	Eloc
1556	1	16651018	-	1	16641725	16657042	15318	-	ENSMUSG00000079658	Eloc
1557	1	16652304	-	1	16641725	16657042	15318	-	ENSMUSG00000079658	Eloc
1558	1	16652884	-	1	16641725	16657042	15318	-	ENSMUSG00000079658	Eloc
1559	1	16655100	-	1	16641725	16657042	15318	-	ENSMUSG00000079658	Eloc
1560	1	16655779	-	2	16641725	16657042	15318	-	ENSMUSG00000079658	Eloc
1561	1	16655816	-	1	16641725	16657042	15318	-	ENSMUSG00000079658	Eloc
1563	1	16671067	+	3	16665207	16678275	13069	+	ENSMUSG00000025940	Tmem70
1572	1	16705354	+	5	16688051	16709611	21561	+	ENSMUSG00000025779	Ly96
1573	1	16910203	+	1	16898185	17091631	193447	+	ENSMUSG00000101640	Gm28376
1574	1	16977965	+	1	16898185	17091631	193447	+	ENSMUSG00000101640	Gm28376
1575	1	17023990	+	3	16898185	17091631	193447	+	ENSMUSG00000101640	Gm28376
1576	1	17037042	+	1	16898185	17091631	193447	+	ENSMUSG00000101640	Gm28376
1577	1	17069750	+	1	16898185	17091631	193447	+	ENSMUSG00000101640	Gm28376
1578	1	17071098	+	1	16898185	17091631	193447	+	ENSMUSG00000101640	Gm28376
1579	1	17071099	+	2	16898185	17091631	193447	+	ENSMUSG00000101640	Gm28376
1580	1	17090669	-	1	16964560	17097889	133330	-	ENSMUSG00000042686	Jph1
1581	1	17150456	+	2	17145362	17164271	18910	+	ENSMUSG00000025777	Gdap1
1582	1	17150654	+	3	17145362	17164271	18910	+	ENSMUSG00000025777	Gdap1
1584	1	17745050	-	1	17741915	17805417	63503	-	ENSMUSG00000099895	Gm28153
1585	1	17751232	-	3	17741915	17805417	63503	-	ENSMUSG00000099895	Gm28153
1586	1	17751335	-	1	17741915	17805417	63503	-	ENSMUSG00000099895	Gm28153
1587	1	17787233	-	1	17741915	17805417	63503	-	ENSMUSG00000099895	Gm28153
1588	1	17794087	-	1	17741915	17805417	63503	-	ENSMUSG00000099895	Gm28153
1589	1	18057295	-	2	17994462	18059056	64595	-	ENSMUSG00000109887	Gm28756
1590	1	18057295	-	2	18048100	18058269	10170	-	ENSMUSG00000101717	Gm45784
1592	1	18133730	-	1	18115191	18145902	30712	-	ENSMUSG00000025774	Crisp4
1593	1	18145475	-	6	18115191	18145902	30712	-	ENSMUSG00000025774	Crisp4
1594	1	18222581	-	1	18210053	18223564	13512	-	ENSMUSG00000070977	Defb44-ps
1595	1	18260302	-	1	18250980	18265138	14159	-	ENSMUSG00000067773	Defb41
1596	1	18262336	-	1	18250980	18265138	14159	-	ENSMUSG00000067773	Defb41
1597	1	19066670	-	1	19063300	19104840	41541	-	ENSMUSG00000089787	Gm15825
1598	1	19111795	+	1	19103022	19166346	63325	+	ENSMUSG00000042596	Tfap2d
1599	1	19134157	+	1	19103022	19166346	63325	+	ENSMUSG00000042596	Tfap2d
1600	1	19142142	+	1	19103022	19166346	63325	+	ENSMUSG00000042596	Tfap2d
1601	1	19156701	+	2	19103022	19166346	63325	+	ENSMUSG00000042596	Tfap2d
1602	1	20193928	-	1	20057779	20618064	560286	-	ENSMUSG00000043760	Pkhd1
1603	1	20266257	-	1	20057779	20618064	560286	-	ENSMUSG00000043760	Pkhd1
1604	1	20296991	-	2	20057779	20618064	560286	-	ENSMUSG00000043760	Pkhd1
1605	1	20329755	-	1	20057779	20618064	560286	-	ENSMUSG00000043760	Pkhd1
1606	1	20337203	-	1	20057779	20618064	560286	-	ENSMUSG00000043760	Pkhd1
1607	1	20367184	+	1	20356452	20392300	35849	+	ENSMUSG00000089914	4930486I03Rik
1608	1	20394082	-	1	20057779	20618064	560286	-	ENSMUSG00000043760	Pkhd1
1609	1	20585127	-	1	20057779	20618064	560286	-	ENSMUSG00000043760	Pkhd1
1610	1	20611075	-	1	20057779	20618064	560286	-	ENSMUSG00000043760	Pkhd1
1611	1	20781024	-	3	20777146	20790617	13472	-	ENSMUSG00000041872	Il17f
1612	1	20781060	-	1	20777146	20790617	13472	-	ENSMUSG00000041872	Il17f
1613	1	20786135	-	1	20777146	20790617	13472	-	ENSMUSG00000041872	Il17f
1614	1	20789735	-	1	20777146	20790617	13472	-	ENSMUSG00000041872	Il17f
1615	1	20790314	-	1	20777146	20790617	13472	-	ENSMUSG00000041872	Il17f
1630	1	20805049	-	2	20802968	20820312	17345	-	ENSMUSG00000041859	Mcm3
1631	1	20807350	-	2	20802968	20820312	17345	-	ENSMUSG00000041859	Mcm3
1632	1	20810034	-	1	20802968	20820312	17345	-	ENSMUSG00000041859	Mcm3
1633	1	20813692	-	2	20802968	20820312	17345	-	ENSMUSG00000041859	Mcm3
1635	1	20817621	-	1	20802968	20820312	17345	-	ENSMUSG00000041859	Mcm3
1636	1	20818206	-	4	20802968	20820312	17345	-	ENSMUSG00000041859	Mcm3
1637	1	20819874	-	1	20802968	20820312	17345	-	ENSMUSG00000041859	Mcm3
1638	1	20893113	+	3	20890606	20939650	49045	+	ENSMUSG00000025931	Paqr8
1639	1	20893591	+	3	20890606	20939650	49045	+	ENSMUSG00000025931	Paqr8
1640	1	20906420	+	2	20890606	20939650	49045	+	ENSMUSG00000025931	Paqr8
1641	1	20929425	+	1	20890606	20939650	49045	+	ENSMUSG00000025931	Paqr8
1645	1	21004130	-	1	20996299	21079229	82931	-	ENSMUSG00000041779	Tram2
1646	1	21021571	-	1	20996299	21079229	82931	-	ENSMUSG00000041779	Tram2
1647	1	21027918	-	7	20996299	21079229	82931	-	ENSMUSG00000041779	Tram2
1648	1	21029587	-	3	20996299	21079229	82931	-	ENSMUSG00000041779	Tram2
1649	1	21034383	-	1	20996299	21079229	82931	-	ENSMUSG00000041779	Tram2
1650	1	21060049	-	5	20996299	21079229	82931	-	ENSMUSG00000041779	Tram2
1651	1	21060243	-	2	20996299	21079229	82931	-	ENSMUSG00000041779	Tram2
1652	1	21062983	-	1	20996299	21079229	82931	-	ENSMUSG00000041779	Tram2
1653	1	21065078	-	5	20996299	21079229	82931	-	ENSMUSG00000041779	Tram2
1654	1	21070376	-	5	20996299	21079229	82931	-	ENSMUSG00000041779	Tram2
1656	1	21081532	+	1	21080114	21081748	1635	+	ENSMUSG00000099971	Gm28287
1657	1	21258769	+	1	21240589	21265661	25073	+	ENSMUSG00000025934	Gsta3
1665	1	21406561	-	8	21398403	21961942	563540	-	ENSMUSG00000028033	Kcnq5
1666	1	21416844	-	1	21398403	21961942	563540	-	ENSMUSG00000028033	Kcnq5
1667	1	21416845	-	1	21398403	21961942	563540	-	ENSMUSG00000028033	Kcnq5
1668	1	21420963	-	1	21398403	21961942	563540	-	ENSMUSG00000028033	Kcnq5
1669	1	21421143	-	3	21398403	21961942	563540	-	ENSMUSG00000028033	Kcnq5
1670	1	21423933	-	8	21398403	21961942	563540	-	ENSMUSG00000028033	Kcnq5
1671	1	21425253	-	2	21398403	21961942	563540	-	ENSMUSG00000028033	Kcnq5
1672	1	21429912	-	1	21398403	21961942	563540	-	ENSMUSG00000028033	Kcnq5
1673	1	21434621	-	3	21398403	21961942	563540	-	ENSMUSG00000028033	Kcnq5
1674	1	21437151	-	6	21398403	21961942	563540	-	ENSMUSG00000028033	Kcnq5
1675	1	21450841	-	2	21398403	21961942	563540	-	ENSMUSG00000028033	Kcnq5
1676	1	21463022	-	2	21398403	21961942	563540	-	ENSMUSG00000028033	Kcnq5
1680	1	21466505	-	2	21398403	21961942	563540	-	ENSMUSG00000028033	Kcnq5
1681	1	21472125	-	4	21398403	21961942	563540	-	ENSMUSG00000028033	Kcnq5
1682	1	21473885	-	3	21398403	21961942	563540	-	ENSMUSG00000028033	Kcnq5
1683	1	21477985	-	5	21398403	21961942	563540	-	ENSMUSG00000028033	Kcnq5
1684	1	21479790	-	4	21398403	21961942	563540	-	ENSMUSG00000028033	Kcnq5
1685	1	21481837	-	4	21398403	21961942	563540	-	ENSMUSG00000028033	Kcnq5
1686	1	21482414	-	1	21398403	21961942	563540	-	ENSMUSG00000028033	Kcnq5
1687	1	21483662	-	3	21398403	21961942	563540	-	ENSMUSG00000028033	Kcnq5
1688	1	21486192	-	3	21398403	21961942	563540	-	ENSMUSG00000028033	Kcnq5
1689	1	21503665	-	1	21398403	21961942	563540	-	ENSMUSG00000028033	Kcnq5
1690	1	21503850	-	2	21398403	21961942	563540	-	ENSMUSG00000028033	Kcnq5
1691	1	21505281	-	1	21398403	21961942	563540	-	ENSMUSG00000028033	Kcnq5
1692	1	21508368	-	1	21398403	21961942	563540	-	ENSMUSG00000028033	Kcnq5
1693	1	21511904	-	5	21398403	21961942	563540	-	ENSMUSG00000028033	Kcnq5
1694	1	21511905	-	3	21398403	21961942	563540	-	ENSMUSG00000028033	Kcnq5
1695	1	21511906	-	1	21398403	21961942	563540	-	ENSMUSG00000028033	Kcnq5
1696	1	21526602	-	1	21398403	21961942	563540	-	ENSMUSG00000028033	Kcnq5
1697	1	21530044	-	1	21398403	21961942	563540	-	ENSMUSG00000028033	Kcnq5
1698	1	21532038	-	2	21398403	21961942	563540	-	ENSMUSG00000028033	Kcnq5
1699	1	21534097	-	1	21398403	21961942	563540	-	ENSMUSG00000028033	Kcnq5
1700	1	21534281	-	1	21398403	21961942	563540	-	ENSMUSG00000028033	Kcnq5
1701	1	21536778	-	6	21398403	21961942	563540	-	ENSMUSG00000028033	Kcnq5
1702	1	21542846	-	1	21398403	21961942	563540	-	ENSMUSG00000028033	Kcnq5
1703	1	21547655	-	5	21398403	21961942	563540	-	ENSMUSG00000028033	Kcnq5
1704	1	21551529	-	2	21398403	21961942	563540	-	ENSMUSG00000028033	Kcnq5
1705	1	21554578	-	3	21398403	21961942	563540	-	ENSMUSG00000028033	Kcnq5
1706	1	21556764	-	3	21398403	21961942	563540	-	ENSMUSG00000028033	Kcnq5
1707	1	21559095	-	3	21398403	21961942	563540	-	ENSMUSG00000028033	Kcnq5
1708	1	21568044	-	3	21398403	21961942	563540	-	ENSMUSG00000028033	Kcnq5
1709	1	21593504	-	1	21398403	21961942	563540	-	ENSMUSG00000028033	Kcnq5
1710	1	21596405	-	1	21398403	21961942	563540	-	ENSMUSG00000028033	Kcnq5
1711	1	21619175	-	2	21398403	21961942	563540	-	ENSMUSG00000028033	Kcnq5
1712	1	21619313	-	5	21398403	21961942	563540	-	ENSMUSG00000028033	Kcnq5
1713	1	21631785	-	1	21398403	21961942	563540	-	ENSMUSG00000028033	Kcnq5
1714	1	21632517	-	3	21398403	21961942	563540	-	ENSMUSG00000028033	Kcnq5
1715	1	21638860	-	1	21398403	21961942	563540	-	ENSMUSG00000028033	Kcnq5
1716	1	21639317	-	2	21398403	21961942	563540	-	ENSMUSG00000028033	Kcnq5
1717	1	21640048	-	1	21398403	21961942	563540	-	ENSMUSG00000028033	Kcnq5
1718	1	21640139	-	1	21398403	21961942	563540	-	ENSMUSG00000028033	Kcnq5
1719	1	21641078	-	2	21398403	21961942	563540	-	ENSMUSG00000028033	Kcnq5
1720	1	21642156	-	6	21398403	21961942	563540	-	ENSMUSG00000028033	Kcnq5
1721	1	21646544	-	2	21398403	21961942	563540	-	ENSMUSG00000028033	Kcnq5
1722	1	21647330	-	2	21398403	21961942	563540	-	ENSMUSG00000028033	Kcnq5
1723	1	21649513	-	1	21398403	21961942	563540	-	ENSMUSG00000028033	Kcnq5
1724	1	21653386	-	4	21398403	21961942	563540	-	ENSMUSG00000028033	Kcnq5
1725	1	21660431	-	1	21398403	21961942	563540	-	ENSMUSG00000028033	Kcnq5
1726	1	21663491	-	2	21398403	21961942	563540	-	ENSMUSG00000028033	Kcnq5
1727	1	21664663	-	4	21398403	21961942	563540	-	ENSMUSG00000028033	Kcnq5
1728	1	21665431	-	4	21398403	21961942	563540	-	ENSMUSG00000028033	Kcnq5
1729	1	21667384	-	1	21398403	21961942	563540	-	ENSMUSG00000028033	Kcnq5
1730	1	21667565	-	2	21398403	21961942	563540	-	ENSMUSG00000028033	Kcnq5
1731	1	21668213	-	1	21398403	21961942	563540	-	ENSMUSG00000028033	Kcnq5
1732	1	21668478	-	9	21398403	21961942	563540	-	ENSMUSG00000028033	Kcnq5
1733	1	21669376	-	4	21398403	21961942	563540	-	ENSMUSG00000028033	Kcnq5
1734	1	21669620	-	1	21398403	21961942	563540	-	ENSMUSG00000028033	Kcnq5
1735	1	21669793	-	1	21398403	21961942	563540	-	ENSMUSG00000028033	Kcnq5
1736	1	21671102	-	2	21398403	21961942	563540	-	ENSMUSG00000028033	Kcnq5
1737	1	21672157	-	1	21398403	21961942	563540	-	ENSMUSG00000028033	Kcnq5
1738	1	21678437	-	2	21398403	21961942	563540	-	ENSMUSG00000028033	Kcnq5
1739	1	21679174	-	1	21398403	21961942	563540	-	ENSMUSG00000028033	Kcnq5
1740	1	21679307	-	1	21398403	21961942	563540	-	ENSMUSG00000028033	Kcnq5
1741	1	21679395	-	1	21398403	21961942	563540	-	ENSMUSG00000028033	Kcnq5
1742	1	21679801	-	1	21398403	21961942	563540	-	ENSMUSG00000028033	Kcnq5
1743	1	21679808	-	1	21398403	21961942	563540	-	ENSMUSG00000028033	Kcnq5
1744	1	21679846	-	4	21398403	21961942	563540	-	ENSMUSG00000028033	Kcnq5
1745	1	21679929	-	1	21398403	21961942	563540	-	ENSMUSG00000028033	Kcnq5
1746	1	21680307	-	1	21398403	21961942	563540	-	ENSMUSG00000028033	Kcnq5
1747	1	21680464	-	1	21398403	21961942	563540	-	ENSMUSG00000028033	Kcnq5
1748	1	21680489	-	3	21398403	21961942	563540	-	ENSMUSG00000028033	Kcnq5
1749	1	21681433	-	1	21398403	21961942	563540	-	ENSMUSG00000028033	Kcnq5
1750	1	21681652	-	2	21398403	21961942	563540	-	ENSMUSG00000028033	Kcnq5
1751	1	21682421	-	4	21398403	21961942	563540	-	ENSMUSG00000028033	Kcnq5
1752	1	21683557	-	1	21398403	21961942	563540	-	ENSMUSG00000028033	Kcnq5
1753	1	21683580	-	7	21398403	21961942	563540	-	ENSMUSG00000028033	Kcnq5
1754	1	21684082	-	2	21398403	21961942	563540	-	ENSMUSG00000028033	Kcnq5
1755	1	21686206	-	4	21398403	21961942	563540	-	ENSMUSG00000028033	Kcnq5
1756	1	21686500	-	4	21398403	21961942	563540	-	ENSMUSG00000028033	Kcnq5
1757	1	21686749	-	1	21398403	21961942	563540	-	ENSMUSG00000028033	Kcnq5
1758	1	21687676	-	1	21398403	21961942	563540	-	ENSMUSG00000028033	Kcnq5
1759	1	21689582	-	1	21398403	21961942	563540	-	ENSMUSG00000028033	Kcnq5
1760	1	21689942	-	1	21398403	21961942	563540	-	ENSMUSG00000028033	Kcnq5
1761	1	21692167	-	2	21398403	21961942	563540	-	ENSMUSG00000028033	Kcnq5
1762	1	21694329	-	1	21398403	21961942	563540	-	ENSMUSG00000028033	Kcnq5
1763	1	21694535	-	1	21398403	21961942	563540	-	ENSMUSG00000028033	Kcnq5
1764	1	21696828	-	3	21398403	21961942	563540	-	ENSMUSG00000028033	Kcnq5
1765	1	21696877	-	7	21398403	21961942	563540	-	ENSMUSG00000028033	Kcnq5
1766	1	21696993	-	1	21398403	21961942	563540	-	ENSMUSG00000028033	Kcnq5
1767	1	21699663	-	1	21398403	21961942	563540	-	ENSMUSG00000028033	Kcnq5
1768	1	21701991	-	1	21398403	21961942	563540	-	ENSMUSG00000028033	Kcnq5
1769	1	21702304	-	1	21398403	21961942	563540	-	ENSMUSG00000028033	Kcnq5
1770	1	21702639	-	1	21398403	21961942	563540	-	ENSMUSG00000028033	Kcnq5
1771	1	21702848	-	2	21398403	21961942	563540	-	ENSMUSG00000028033	Kcnq5
1772	1	21702991	-	1	21398403	21961942	563540	-	ENSMUSG00000028033	Kcnq5
1773	1	21705642	-	1	21398403	21961942	563540	-	ENSMUSG00000028033	Kcnq5
1774	1	21706914	-	3	21398403	21961942	563540	-	ENSMUSG00000028033	Kcnq5
1775	1	21706972	-	1	21398403	21961942	563540	-	ENSMUSG00000028033	Kcnq5
1776	1	21707358	-	3	21398403	21961942	563540	-	ENSMUSG00000028033	Kcnq5
1777	1	21707655	-	2	21398403	21961942	563540	-	ENSMUSG00000028033	Kcnq5
1778	1	21708209	-	4	21398403	21961942	563540	-	ENSMUSG00000028033	Kcnq5
1779	1	21709890	-	5	21398403	21961942	563540	-	ENSMUSG00000028033	Kcnq5
1780	1	21711407	-	2	21398403	21961942	563540	-	ENSMUSG00000028033	Kcnq5
1781	1	21711584	-	2	21398403	21961942	563540	-	ENSMUSG00000028033	Kcnq5
1782	1	21711918	-	2	21398403	21961942	563540	-	ENSMUSG00000028033	Kcnq5
1783	1	21713383	-	1	21398403	21961942	563540	-	ENSMUSG00000028033	Kcnq5
1784	1	21713585	-	1	21398403	21961942	563540	-	ENSMUSG00000028033	Kcnq5
1785	1	21715333	-	5	21398403	21961942	563540	-	ENSMUSG00000028033	Kcnq5
1786	1	21715425	-	4	21398403	21961942	563540	-	ENSMUSG00000028033	Kcnq5
1787	1	21716711	-	8	21398403	21961942	563540	-	ENSMUSG00000028033	Kcnq5
1788	1	21719639	-	1	21398403	21961942	563540	-	ENSMUSG00000028033	Kcnq5
1789	1	21719957	-	1	21398403	21961942	563540	-	ENSMUSG00000028033	Kcnq5
1790	1	21719959	-	7	21398403	21961942	563540	-	ENSMUSG00000028033	Kcnq5
1791	1	21720173	-	2	21398403	21961942	563540	-	ENSMUSG00000028033	Kcnq5
1792	1	21720225	-	1	21398403	21961942	563540	-	ENSMUSG00000028033	Kcnq5
1793	1	21722203	-	1	21398403	21961942	563540	-	ENSMUSG00000028033	Kcnq5
1794	1	21723491	-	1	21398403	21961942	563540	-	ENSMUSG00000028033	Kcnq5
1795	1	21723535	-	6	21398403	21961942	563540	-	ENSMUSG00000028033	Kcnq5
1796	1	21723564	-	1	21398403	21961942	563540	-	ENSMUSG00000028033	Kcnq5
1797	1	21724556	-	4	21398403	21961942	563540	-	ENSMUSG00000028033	Kcnq5
1798	1	21726166	-	2	21398403	21961942	563540	-	ENSMUSG00000028033	Kcnq5
1799	1	21727088	-	2	21398403	21961942	563540	-	ENSMUSG00000028033	Kcnq5
1800	1	21727488	-	3	21398403	21961942	563540	-	ENSMUSG00000028033	Kcnq5
1801	1	21727618	-	4	21398403	21961942	563540	-	ENSMUSG00000028033	Kcnq5
1802	1	21729641	-	3	21398403	21961942	563540	-	ENSMUSG00000028033	Kcnq5
1803	1	21730728	-	5	21398403	21961942	563540	-	ENSMUSG00000028033	Kcnq5
1804	1	21732808	-	2	21398403	21961942	563540	-	ENSMUSG00000028033	Kcnq5
1805	1	21733618	-	1	21398403	21961942	563540	-	ENSMUSG00000028033	Kcnq5
1806	1	21733754	-	3	21398403	21961942	563540	-	ENSMUSG00000028033	Kcnq5
1807	1	21733836	-	1	21398403	21961942	563540	-	ENSMUSG00000028033	Kcnq5
1808	1	21734536	-	3	21398403	21961942	563540	-	ENSMUSG00000028033	Kcnq5
1809	1	21735147	-	3	21398403	21961942	563540	-	ENSMUSG00000028033	Kcnq5
1810	1	21735580	-	3	21398403	21961942	563540	-	ENSMUSG00000028033	Kcnq5
1811	1	21735597	-	1	21398403	21961942	563540	-	ENSMUSG00000028033	Kcnq5
1812	1	21735678	-	3	21398403	21961942	563540	-	ENSMUSG00000028033	Kcnq5
1813	1	21735770	-	4	21398403	21961942	563540	-	ENSMUSG00000028033	Kcnq5
1814	1	21735905	-	5	21398403	21961942	563540	-	ENSMUSG00000028033	Kcnq5
1815	1	21736882	-	2	21398403	21961942	563540	-	ENSMUSG00000028033	Kcnq5
1816	1	21736892	-	2	21398403	21961942	563540	-	ENSMUSG00000028033	Kcnq5
1817	1	21737695	-	5	21398403	21961942	563540	-	ENSMUSG00000028033	Kcnq5
1818	1	21739068	-	1	21398403	21961942	563540	-	ENSMUSG00000028033	Kcnq5
1819	1	21739418	-	1	21398403	21961942	563540	-	ENSMUSG00000028033	Kcnq5
1820	1	21739482	-	2	21398403	21961942	563540	-	ENSMUSG00000028033	Kcnq5
1821	1	21739570	-	4	21398403	21961942	563540	-	ENSMUSG00000028033	Kcnq5
1822	1	21739643	-	3	21398403	21961942	563540	-	ENSMUSG00000028033	Kcnq5
1823	1	21739983	-	1	21398403	21961942	563540	-	ENSMUSG00000028033	Kcnq5
1824	1	21740882	-	1	21398403	21961942	563540	-	ENSMUSG00000028033	Kcnq5
1825	1	21740890	-	3	21398403	21961942	563540	-	ENSMUSG00000028033	Kcnq5
1826	1	21740946	-	5	21398403	21961942	563540	-	ENSMUSG00000028033	Kcnq5
1827	1	21741790	-	2	21398403	21961942	563540	-	ENSMUSG00000028033	Kcnq5
1828	1	21741791	-	1	21398403	21961942	563540	-	ENSMUSG00000028033	Kcnq5
1829	1	21742059	-	2	21398403	21961942	563540	-	ENSMUSG00000028033	Kcnq5
1830	1	21742069	-	1	21398403	21961942	563540	-	ENSMUSG00000028033	Kcnq5
1831	1	21742115	-	3	21398403	21961942	563540	-	ENSMUSG00000028033	Kcnq5
1832	1	21742172	-	1	21398403	21961942	563540	-	ENSMUSG00000028033	Kcnq5
1833	1	21742663	-	1	21398403	21961942	563540	-	ENSMUSG00000028033	Kcnq5
1834	1	21743802	-	1	21398403	21961942	563540	-	ENSMUSG00000028033	Kcnq5
1835	1	21743837	-	2	21398403	21961942	563540	-	ENSMUSG00000028033	Kcnq5
1836	1	21744463	-	1	21398403	21961942	563540	-	ENSMUSG00000028033	Kcnq5
1837	1	21744505	-	1	21398403	21961942	563540	-	ENSMUSG00000028033	Kcnq5
1838	1	21744955	-	1	21398403	21961942	563540	-	ENSMUSG00000028033	Kcnq5
1839	1	21745018	-	1	21398403	21961942	563540	-	ENSMUSG00000028033	Kcnq5
1840	1	21746518	-	2	21398403	21961942	563540	-	ENSMUSG00000028033	Kcnq5
1841	1	21747221	-	1	21398403	21961942	563540	-	ENSMUSG00000028033	Kcnq5
1842	1	21747691	-	2	21398403	21961942	563540	-	ENSMUSG00000028033	Kcnq5
1843	1	21747730	-	2	21398403	21961942	563540	-	ENSMUSG00000028033	Kcnq5
1844	1	21748404	-	1	21398403	21961942	563540	-	ENSMUSG00000028033	Kcnq5
1845	1	21749302	-	2	21398403	21961942	563540	-	ENSMUSG00000028033	Kcnq5
1846	1	21749393	-	1	21398403	21961942	563540	-	ENSMUSG00000028033	Kcnq5
1847	1	21749399	-	3	21398403	21961942	563540	-	ENSMUSG00000028033	Kcnq5
1848	1	21749747	-	1	21398403	21961942	563540	-	ENSMUSG00000028033	Kcnq5
1849	1	21750730	-	1	21398403	21961942	563540	-	ENSMUSG00000028033	Kcnq5
1850	1	21751578	-	3	21398403	21961942	563540	-	ENSMUSG00000028033	Kcnq5
1851	1	21752795	-	1	21398403	21961942	563540	-	ENSMUSG00000028033	Kcnq5
1852	1	21752821	-	3	21398403	21961942	563540	-	ENSMUSG00000028033	Kcnq5
1853	1	21752909	-	1	21398403	21961942	563540	-	ENSMUSG00000028033	Kcnq5
1854	1	21753979	-	5	21398403	21961942	563540	-	ENSMUSG00000028033	Kcnq5
1855	1	21754147	-	2	21398403	21961942	563540	-	ENSMUSG00000028033	Kcnq5
1856	1	21754157	-	5	21398403	21961942	563540	-	ENSMUSG00000028033	Kcnq5
1857	1	21754207	-	2	21398403	21961942	563540	-	ENSMUSG00000028033	Kcnq5
1858	1	21754372	-	1	21398403	21961942	563540	-	ENSMUSG00000028033	Kcnq5
1859	1	21754409	-	5	21398403	21961942	563540	-	ENSMUSG00000028033	Kcnq5
1860	1	21754421	-	1	21398403	21961942	563540	-	ENSMUSG00000028033	Kcnq5
1861	1	21754462	-	1	21398403	21961942	563540	-	ENSMUSG00000028033	Kcnq5
1862	1	21754580	-	2	21398403	21961942	563540	-	ENSMUSG00000028033	Kcnq5
1863	1	21754734	-	1	21398403	21961942	563540	-	ENSMUSG00000028033	Kcnq5
1864	1	21755330	-	6	21398403	21961942	563540	-	ENSMUSG00000028033	Kcnq5
1865	1	21755602	-	1	21398403	21961942	563540	-	ENSMUSG00000028033	Kcnq5
1866	1	21756366	-	1	21398403	21961942	563540	-	ENSMUSG00000028033	Kcnq5
1867	1	21756780	-	1	21398403	21961942	563540	-	ENSMUSG00000028033	Kcnq5
1869	1	21757428	-	5	21398403	21961942	563540	-	ENSMUSG00000028033	Kcnq5
1870	1	21757612	-	4	21398403	21961942	563540	-	ENSMUSG00000028033	Kcnq5
1871	1	21757757	-	1	21398403	21961942	563540	-	ENSMUSG00000028033	Kcnq5
1872	1	21757984	-	4	21398403	21961942	563540	-	ENSMUSG00000028033	Kcnq5
1873	1	21758516	-	1	21398403	21961942	563540	-	ENSMUSG00000028033	Kcnq5
1874	1	21758711	-	3	21398403	21961942	563540	-	ENSMUSG00000028033	Kcnq5
1875	1	21758952	-	1	21398403	21961942	563540	-	ENSMUSG00000028033	Kcnq5
1876	1	21759091	-	1	21398403	21961942	563540	-	ENSMUSG00000028033	Kcnq5
1877	1	21759901	-	1	21398403	21961942	563540	-	ENSMUSG00000028033	Kcnq5
1878	1	21759928	-	3	21398403	21961942	563540	-	ENSMUSG00000028033	Kcnq5
1879	1	21759942	-	1	21398403	21961942	563540	-	ENSMUSG00000028033	Kcnq5
1880	1	21760006	-	1	21398403	21961942	563540	-	ENSMUSG00000028033	Kcnq5
1881	1	21760061	-	2	21398403	21961942	563540	-	ENSMUSG00000028033	Kcnq5
1882	1	21760079	-	1	21398403	21961942	563540	-	ENSMUSG00000028033	Kcnq5
1883	1	21760118	-	1	21398403	21961942	563540	-	ENSMUSG00000028033	Kcnq5
1884	1	21760282	-	6	21398403	21961942	563540	-	ENSMUSG00000028033	Kcnq5
1885	1	21760294	-	1	21398403	21961942	563540	-	ENSMUSG00000028033	Kcnq5
1886	1	21760342	-	4	21398403	21961942	563540	-	ENSMUSG00000028033	Kcnq5
1887	1	21761795	-	4	21398403	21961942	563540	-	ENSMUSG00000028033	Kcnq5
1888	1	21761876	-	1	21398403	21961942	563540	-	ENSMUSG00000028033	Kcnq5
1889	1	21761897	-	2	21398403	21961942	563540	-	ENSMUSG00000028033	Kcnq5
1890	1	21765583	-	3	21398403	21961942	563540	-	ENSMUSG00000028033	Kcnq5
1891	1	21765613	-	4	21398403	21961942	563540	-	ENSMUSG00000028033	Kcnq5
1892	1	21766054	-	1	21398403	21961942	563540	-	ENSMUSG00000028033	Kcnq5
1893	1	21766738	-	4	21398403	21961942	563540	-	ENSMUSG00000028033	Kcnq5
1894	1	21767337	-	2	21398403	21961942	563540	-	ENSMUSG00000028033	Kcnq5
1895	1	21767344	-	4	21398403	21961942	563540	-	ENSMUSG00000028033	Kcnq5
1896	1	21767408	-	2	21398403	21961942	563540	-	ENSMUSG00000028033	Kcnq5
1897	1	21771913	-	4	21398403	21961942	563540	-	ENSMUSG00000028033	Kcnq5
1898	1	21772165	-	7	21398403	21961942	563540	-	ENSMUSG00000028033	Kcnq5
1899	1	21772190	-	1	21398403	21961942	563540	-	ENSMUSG00000028033	Kcnq5
1900	1	21772712	-	1	21398403	21961942	563540	-	ENSMUSG00000028033	Kcnq5
1901	1	21772856	-	3	21398403	21961942	563540	-	ENSMUSG00000028033	Kcnq5
1902	1	21773016	-	1	21398403	21961942	563540	-	ENSMUSG00000028033	Kcnq5
1903	1	21773119	-	1	21398403	21961942	563540	-	ENSMUSG00000028033	Kcnq5
1904	1	21773122	-	1	21398403	21961942	563540	-	ENSMUSG00000028033	Kcnq5
1905	1	21773131	-	2	21398403	21961942	563540	-	ENSMUSG00000028033	Kcnq5
1906	1	21775668	-	1	21398403	21961942	563540	-	ENSMUSG00000028033	Kcnq5
1907	1	21775690	-	1	21398403	21961942	563540	-	ENSMUSG00000028033	Kcnq5
1908	1	21775902	-	2	21398403	21961942	563540	-	ENSMUSG00000028033	Kcnq5
1909	1	21776246	-	1	21398403	21961942	563540	-	ENSMUSG00000028033	Kcnq5
1910	1	21776367	-	3	21398403	21961942	563540	-	ENSMUSG00000028033	Kcnq5
1911	1	21777509	-	1	21398403	21961942	563540	-	ENSMUSG00000028033	Kcnq5
1912	1	21777532	-	1	21398403	21961942	563540	-	ENSMUSG00000028033	Kcnq5
1913	1	21777538	-	2	21398403	21961942	563540	-	ENSMUSG00000028033	Kcnq5
1914	1	21777539	-	2	21398403	21961942	563540	-	ENSMUSG00000028033	Kcnq5
1915	1	21777540	-	4	21398403	21961942	563540	-	ENSMUSG00000028033	Kcnq5
1916	1	21777541	-	3	21398403	21961942	563540	-	ENSMUSG00000028033	Kcnq5
1917	1	21777542	-	1	21398403	21961942	563540	-	ENSMUSG00000028033	Kcnq5
1918	1	21777635	-	2	21398403	21961942	563540	-	ENSMUSG00000028033	Kcnq5
1919	1	21777926	-	2	21398403	21961942	563540	-	ENSMUSG00000028033	Kcnq5
1920	1	21777929	-	1	21398403	21961942	563540	-	ENSMUSG00000028033	Kcnq5
1921	1	21777943	-	1	21398403	21961942	563540	-	ENSMUSG00000028033	Kcnq5
1922	1	21777946	-	7	21398403	21961942	563540	-	ENSMUSG00000028033	Kcnq5
1923	1	21778073	-	3	21398403	21961942	563540	-	ENSMUSG00000028033	Kcnq5
1924	1	21779947	-	2	21398403	21961942	563540	-	ENSMUSG00000028033	Kcnq5
1925	1	21780355	-	1	21398403	21961942	563540	-	ENSMUSG00000028033	Kcnq5
1926	1	21780491	-	2	21398403	21961942	563540	-	ENSMUSG00000028033	Kcnq5
1927	1	21780716	-	1	21398403	21961942	563540	-	ENSMUSG00000028033	Kcnq5
1928	1	21782548	-	4	21398403	21961942	563540	-	ENSMUSG00000028033	Kcnq5
1929	1	21782794	-	1	21398403	21961942	563540	-	ENSMUSG00000028033	Kcnq5
1930	1	21783107	-	1	21398403	21961942	563540	-	ENSMUSG00000028033	Kcnq5
1931	1	21783348	-	1	21398403	21961942	563540	-	ENSMUSG00000028033	Kcnq5
1932	1	21783709	-	4	21398403	21961942	563540	-	ENSMUSG00000028033	Kcnq5
1933	1	21783758	-	1	21398403	21961942	563540	-	ENSMUSG00000028033	Kcnq5
1934	1	21783870	-	6	21398403	21961942	563540	-	ENSMUSG00000028033	Kcnq5
1935	1	21784055	-	1	21398403	21961942	563540	-	ENSMUSG00000028033	Kcnq5
1936	1	21786644	-	1	21398403	21961942	563540	-	ENSMUSG00000028033	Kcnq5
1937	1	21787493	-	1	21398403	21961942	563540	-	ENSMUSG00000028033	Kcnq5
1938	1	21788822	-	1	21398403	21961942	563540	-	ENSMUSG00000028033	Kcnq5
1939	1	21788945	-	2	21398403	21961942	563540	-	ENSMUSG00000028033	Kcnq5
1940	1	21789016	-	1	21398403	21961942	563540	-	ENSMUSG00000028033	Kcnq5
1941	1	21789414	-	4	21398403	21961942	563540	-	ENSMUSG00000028033	Kcnq5
1942	1	21789783	-	1	21398403	21961942	563540	-	ENSMUSG00000028033	Kcnq5
1943	1	21791229	-	4	21398403	21961942	563540	-	ENSMUSG00000028033	Kcnq5
1944	1	21791691	-	2	21398403	21961942	563540	-	ENSMUSG00000028033	Kcnq5
1945	1	21791934	-	5	21398403	21961942	563540	-	ENSMUSG00000028033	Kcnq5
1946	1	21792203	-	9	21398403	21961942	563540	-	ENSMUSG00000028033	Kcnq5
1947	1	21792222	-	1	21398403	21961942	563540	-	ENSMUSG00000028033	Kcnq5
1948	1	21792664	-	1	21398403	21961942	563540	-	ENSMUSG00000028033	Kcnq5
1949	1	21792878	-	6	21398403	21961942	563540	-	ENSMUSG00000028033	Kcnq5
1950	1	21793428	-	6	21398403	21961942	563540	-	ENSMUSG00000028033	Kcnq5
1951	1	21793874	-	1	21398403	21961942	563540	-	ENSMUSG00000028033	Kcnq5
1952	1	21794998	-	3	21398403	21961942	563540	-	ENSMUSG00000028033	Kcnq5
1953	1	21795142	-	4	21398403	21961942	563540	-	ENSMUSG00000028033	Kcnq5
1954	1	21795650	-	1	21398403	21961942	563540	-	ENSMUSG00000028033	Kcnq5
1955	1	21796325	-	1	21398403	21961942	563540	-	ENSMUSG00000028033	Kcnq5
1956	1	21796515	-	2	21398403	21961942	563540	-	ENSMUSG00000028033	Kcnq5
1957	1	21796564	-	1	21398403	21961942	563540	-	ENSMUSG00000028033	Kcnq5
1958	1	21796735	-	1	21398403	21961942	563540	-	ENSMUSG00000028033	Kcnq5
1959	1	21797983	-	1	21398403	21961942	563540	-	ENSMUSG00000028033	Kcnq5
1960	1	21798308	-	3	21398403	21961942	563540	-	ENSMUSG00000028033	Kcnq5
1961	1	21798915	-	1	21398403	21961942	563540	-	ENSMUSG00000028033	Kcnq5
1962	1	21798969	-	3	21398403	21961942	563540	-	ENSMUSG00000028033	Kcnq5
1963	1	21798970	-	2	21398403	21961942	563540	-	ENSMUSG00000028033	Kcnq5
1964	1	21799195	-	6	21398403	21961942	563540	-	ENSMUSG00000028033	Kcnq5
1965	1	21800233	-	1	21398403	21961942	563540	-	ENSMUSG00000028033	Kcnq5
1966	1	21800453	-	3	21398403	21961942	563540	-	ENSMUSG00000028033	Kcnq5
1967	1	21800632	-	3	21398403	21961942	563540	-	ENSMUSG00000028033	Kcnq5
1968	1	21800704	-	7	21398403	21961942	563540	-	ENSMUSG00000028033	Kcnq5
1969	1	21801513	-	2	21398403	21961942	563540	-	ENSMUSG00000028033	Kcnq5
1970	1	21801539	-	2	21398403	21961942	563540	-	ENSMUSG00000028033	Kcnq5
1971	1	21801568	-	1	21398403	21961942	563540	-	ENSMUSG00000028033	Kcnq5
1972	1	21801682	-	1	21398403	21961942	563540	-	ENSMUSG00000028033	Kcnq5
1973	1	21802099	-	5	21398403	21961942	563540	-	ENSMUSG00000028033	Kcnq5
1974	1	21802189	-	1	21398403	21961942	563540	-	ENSMUSG00000028033	Kcnq5
1975	1	21802909	-	6	21398403	21961942	563540	-	ENSMUSG00000028033	Kcnq5
1976	1	21803294	-	1	21398403	21961942	563540	-	ENSMUSG00000028033	Kcnq5
1977	1	21804007	-	1	21398403	21961942	563540	-	ENSMUSG00000028033	Kcnq5
1978	1	21804073	-	3	21398403	21961942	563540	-	ENSMUSG00000028033	Kcnq5
1979	1	21804382	-	2	21398403	21961942	563540	-	ENSMUSG00000028033	Kcnq5
1980	1	21804418	-	3	21398403	21961942	563540	-	ENSMUSG00000028033	Kcnq5
1981	1	21804451	-	4	21398403	21961942	563540	-	ENSMUSG00000028033	Kcnq5
1982	1	21804552	-	1	21398403	21961942	563540	-	ENSMUSG00000028033	Kcnq5
1983	1	21804929	-	5	21398403	21961942	563540	-	ENSMUSG00000028033	Kcnq5
1984	1	21805852	-	2	21398403	21961942	563540	-	ENSMUSG00000028033	Kcnq5
1985	1	21806409	-	1	21398403	21961942	563540	-	ENSMUSG00000028033	Kcnq5
1986	1	21807383	-	1	21398403	21961942	563540	-	ENSMUSG00000028033	Kcnq5
1987	1	21807702	-	2	21398403	21961942	563540	-	ENSMUSG00000028033	Kcnq5
1988	1	21807876	-	6	21398403	21961942	563540	-	ENSMUSG00000028033	Kcnq5
1989	1	21808412	-	1	21398403	21961942	563540	-	ENSMUSG00000028033	Kcnq5
1990	1	21808765	-	1	21398403	21961942	563540	-	ENSMUSG00000028033	Kcnq5
1991	1	21808908	-	2	21398403	21961942	563540	-	ENSMUSG00000028033	Kcnq5
1992	1	21809187	-	6	21398403	21961942	563540	-	ENSMUSG00000028033	Kcnq5
1993	1	21809675	-	2	21398403	21961942	563540	-	ENSMUSG00000028033	Kcnq5
1994	1	21810524	-	1	21398403	21961942	563540	-	ENSMUSG00000028033	Kcnq5
1995	1	21812329	-	1	21398403	21961942	563540	-	ENSMUSG00000028033	Kcnq5
1996	1	21812385	-	4	21398403	21961942	563540	-	ENSMUSG00000028033	Kcnq5
1997	1	21813902	-	1	21398403	21961942	563540	-	ENSMUSG00000028033	Kcnq5
1998	1	21814054	-	2	21398403	21961942	563540	-	ENSMUSG00000028033	Kcnq5
1999	1	21814182	-	1	21398403	21961942	563540	-	ENSMUSG00000028033	Kcnq5
2000	1	21814906	-	1	21398403	21961942	563540	-	ENSMUSG00000028033	Kcnq5
2001	1	21815067	-	8	21398403	21961942	563540	-	ENSMUSG00000028033	Kcnq5
2002	1	21815103	-	3	21398403	21961942	563540	-	ENSMUSG00000028033	Kcnq5
2003	1	21816263	-	1	21398403	21961942	563540	-	ENSMUSG00000028033	Kcnq5
2004	1	21816398	-	5	21398403	21961942	563540	-	ENSMUSG00000028033	Kcnq5
2005	1	21818044	-	5	21398403	21961942	563540	-	ENSMUSG00000028033	Kcnq5
2006	1	21818918	-	2	21398403	21961942	563540	-	ENSMUSG00000028033	Kcnq5
2007	1	21819192	-	3	21398403	21961942	563540	-	ENSMUSG00000028033	Kcnq5
2008	1	21819714	-	5	21398403	21961942	563540	-	ENSMUSG00000028033	Kcnq5
2009	1	21820062	-	2	21398403	21961942	563540	-	ENSMUSG00000028033	Kcnq5
2010	1	21820439	-	1	21398403	21961942	563540	-	ENSMUSG00000028033	Kcnq5
2011	1	21821137	-	2	21398403	21961942	563540	-	ENSMUSG00000028033	Kcnq5
2012	1	21821581	-	1	21398403	21961942	563540	-	ENSMUSG00000028033	Kcnq5
2013	1	21821705	-	1	21398403	21961942	563540	-	ENSMUSG00000028033	Kcnq5
2014	1	21822064	-	1	21398403	21961942	563540	-	ENSMUSG00000028033	Kcnq5
2015	1	21822530	-	1	21398403	21961942	563540	-	ENSMUSG00000028033	Kcnq5
2016	1	21822531	-	7	21398403	21961942	563540	-	ENSMUSG00000028033	Kcnq5
2017	1	21822677	-	3	21398403	21961942	563540	-	ENSMUSG00000028033	Kcnq5
2018	1	21823929	-	1	21398403	21961942	563540	-	ENSMUSG00000028033	Kcnq5
2019	1	21824970	-	2	21398403	21961942	563540	-	ENSMUSG00000028033	Kcnq5
2020	1	21825491	-	6	21398403	21961942	563540	-	ENSMUSG00000028033	Kcnq5
2021	1	21825940	-	1	21398403	21961942	563540	-	ENSMUSG00000028033	Kcnq5
2022	1	21826123	-	1	21398403	21961942	563540	-	ENSMUSG00000028033	Kcnq5
2023	1	21826366	-	10	21398403	21961942	563540	-	ENSMUSG00000028033	Kcnq5
2024	1	21826387	-	1	21398403	21961942	563540	-	ENSMUSG00000028033	Kcnq5
2025	1	21826692	-	2	21398403	21961942	563540	-	ENSMUSG00000028033	Kcnq5
2026	1	21826701	-	2	21398403	21961942	563540	-	ENSMUSG00000028033	Kcnq5
2027	1	21826705	-	1	21398403	21961942	563540	-	ENSMUSG00000028033	Kcnq5
2028	1	21826708	-	8	21398403	21961942	563540	-	ENSMUSG00000028033	Kcnq5
2029	1	21826710	-	4	21398403	21961942	563540	-	ENSMUSG00000028033	Kcnq5
2030	1	21826713	-	1	21398403	21961942	563540	-	ENSMUSG00000028033	Kcnq5
2031	1	21826714	-	10	21398403	21961942	563540	-	ENSMUSG00000028033	Kcnq5
2032	1	21826716	-	1	21398403	21961942	563540	-	ENSMUSG00000028033	Kcnq5
2033	1	21826722	-	2	21398403	21961942	563540	-	ENSMUSG00000028033	Kcnq5
2034	1	21826743	-	1	21398403	21961942	563540	-	ENSMUSG00000028033	Kcnq5
2035	1	21826750	-	2	21398403	21961942	563540	-	ENSMUSG00000028033	Kcnq5
2036	1	21826767	-	1	21398403	21961942	563540	-	ENSMUSG00000028033	Kcnq5
2037	1	21827095	-	2	21398403	21961942	563540	-	ENSMUSG00000028033	Kcnq5
2038	1	21827130	-	1	21398403	21961942	563540	-	ENSMUSG00000028033	Kcnq5
2039	1	21829159	-	3	21398403	21961942	563540	-	ENSMUSG00000028033	Kcnq5
2040	1	21829218	-	1	21398403	21961942	563540	-	ENSMUSG00000028033	Kcnq5
2041	1	21829878	-	1	21398403	21961942	563540	-	ENSMUSG00000028033	Kcnq5
2042	1	21830086	-	2	21398403	21961942	563540	-	ENSMUSG00000028033	Kcnq5
2043	1	21831109	-	1	21398403	21961942	563540	-	ENSMUSG00000028033	Kcnq5
2044	1	21831262	-	4	21398403	21961942	563540	-	ENSMUSG00000028033	Kcnq5
2045	1	21831583	-	2	21398403	21961942	563540	-	ENSMUSG00000028033	Kcnq5
2046	1	21831701	-	6	21398403	21961942	563540	-	ENSMUSG00000028033	Kcnq5
2047	1	21831703	-	1	21398403	21961942	563540	-	ENSMUSG00000028033	Kcnq5
2048	1	21831777	-	5	21398403	21961942	563540	-	ENSMUSG00000028033	Kcnq5
2049	1	21831820	-	4	21398403	21961942	563540	-	ENSMUSG00000028033	Kcnq5
2051	1	21831906	-	2	21398403	21961942	563540	-	ENSMUSG00000028033	Kcnq5
2052	1	21831932	-	2	21398403	21961942	563540	-	ENSMUSG00000028033	Kcnq5
2053	1	21831942	-	2	21398403	21961942	563540	-	ENSMUSG00000028033	Kcnq5
2054	1	21831943	-	5	21398403	21961942	563540	-	ENSMUSG00000028033	Kcnq5
[truncated: 206,164+ more rows]

## Sheet: TIAL1 xlink peaks in Introns
	Chr	Xlink_site	Strand	counts	genes.start	genes.end	genes.width	genes.strand	ensembl_gene_id	external_gene_name
[truncated: 4,004 more rows]

[truncated: 2 more sheets: TIAL1 xlink in 3'UTRs, TIAL1 xlink peaks in 3'UTRs]
