# Supplementary material for: The splicing regulators TIA1 and TIAL1 are required for the expression of the DNA damage repair machinery during B cell lymphopoiesis
Source: Cell Rep. 2022 Dec 20;41(12):111869. doi: 10.1016/j.celrep.2022.111869 (PMC9794549; doi:10.1016/j.celrep.2022.111869)
Supplement: Table S5. List of oligonucleotides, related to STAR Methods [file mmc6.xlsx]

## Sheet: Sheet1
Supplementary table 5. List of oligonucleotides.
Oligonucleotide sequence	Source	Identifier
TTTTTGTCAAGGGATCTACTACTGTG	Sigma	DHL-Fw:
TAGACCCCTGACAATAAATGA	Sigma	JH2R4
GCGAAGCTTGTGGAGTCTGGGGGAGGCTTA	Sigma	VH7183-Fw
CTGAGGAGACTGTGAGAGTGGTG	Sigma	JH2R1
GCGAAGCTTARGCCTGGGRCTTCAGTGAAG	Sigma	VHJ558-Fw
CTGAGGAGACGGTGACTGAGGT	Sigma	JH4R1
5rApp/AG ATC GGA AGA GCG GTT CAG AAA AAA AAA AAA /iAzideN/AA AAA AAA AAA A/3Bio/ coupled to IRdye-800CW-DBCO	IDT Technologies	L3-IR-App adaptor
5rApp/WN ATT AGA TCG GAA GAG CGG TTC AG/3Bio/	IDT Technologies	L3-ATT-App DNA Linker
/5Phos/WWW TAACT NNNN AGA TCG GAA GAG CGT CGT GAT/iSp18/GGA TCC/iSp18/TAC TGA ACC GC	IDT Technologies	irCLIP_ddRT_43 primer
CAAGCAGAAGACGGCATACGAGATCGGTCTCGGCATTCCTGCTGAACCGCTCTTCCGATCT	IDT Technologies	P3 Solexa
AATGATACGGCGACCACCGAGATCTACACTCTTTCCCTACACGACGCTCTTCCGATCT	IDT Technologies	P5 Solexa
